# Supplementary material for: Extensive reprogramming of the nascent transcriptome during iPSC to hepatocyte differentiation
Source: Sci Rep. 2019 Mar 5;9:3562. doi: 10.1038/s41598-019-39215-0 (PMC6401154; doi:10.1038/s41598-019-39215-0)
Supplement: Supplementary file 2 — Supplementary Table S1 [file 41598_2019_39215_MOESM2_ESM.xlsx]

## Sheet: REVIGO
Biological processes upreguated in PHHs
geneset	description	Highest significant ancestors	Highest significant ancestors(GO)	link	C	O	E	R	PValue	FDR	overlapGene	OverlapGene_UserID
GO:0006082	organic acid metabolic process	organic acid metabolic process	GO:0006082	http://amigo.geneontology.org/amigo/term/GO:0006082	1071	228	105.927420347	2.1524171858	0	0	18;32;33;48;131;189;229;335;341;344;345;383;420;435;443;552;570;634;635;718;1036;1066;1109;1244;1373;1428;1528;1543;1544;1548;1549;1555;1557;1558;1559;1562;1571;1573;1579;1582;1592;1593;1610;1644;1645;1646;1806;1807;1906;1907;1962;2168;2180;2184;2203;2205;2346;2538;2628;2643;2646;2683;2690;2693;2729;2730;2819;2938;3034;3067;3081;3172;3176;3242;3356;3425;3479;3630;3638;3948;3990;4051;4143;4258;495…	DHRS9;GLYAT;CDO1;PRG3;SLCO1B1;CES1;UGT2B11;SLC17A3;ALDH1L1;FTCD;SLC26A1;PPARGC1A;UGT2A1;SDS;SLC27A2;SLC35D2;AKR1C4;HOGA1;CYP4F8;MGLL;SDSL;APOA5;ADSSL1;ABCC2;CYP4F22;ACMSD;ADH7;UROC1;UGT3A1;ACOT12;CPS1;CRYM;AMDHD1;CYB5A;CYP1A1;CYP1A2;CYP2A6;CYP2A7;CYP2B6;CYP2C19;CYP2C8;CYP2C9;CYP2C18;CYP2E1;CYP2J2;RDH10;CYP4A11;CYP8B1;CYP26A1;CYP27A1;DAO;DDC;AKR1C1;AKR1C2;CHST13;MMAA;IDO2;ABAT;DPYD;DPYS;AGXT;EDN1;…
GO:0006629	lipid metabolic process	lipid metabolic process	GO:0006629	http://amigo.geneontology.org/amigo/term/GO:0006629	1314	264	129.961372863	2.0313728163	0	0	12;13;19;20;24;32;33;127;131;154;183;185;216;319;335;336;338;341;344;345;346;350;410;414;552;570;634;650;685;706;718;847;866;1050;1066;1071;1109;1191;1373;1392;1543;1544;1548;1549;1555;1557;1558;1559;1562;1571;1573;1576;1577;1579;1582;1586;1589;1592;1593;1645;1646;1839;1906;1907;1956;1958;1962;2069;2147;2168;2169;2180;2185;2205;2252;2538;2627;2638;2690;2693;2819;2938;3084;3172;3284;3290;3294;3356…	LRCOL1;DHRS9;DHRS2;PRG3;CEBPA;AGPAT2;SLCO1B1;CES1;CETP;PPARGC1A;SLC27A2;ABHD2;AKR1C4;CYP4F8;MGLL;ABHD15;MOGAT1;APOA5;IP6K3;CLU;SERPINA3;PLA2G4E;ACER1;ADH4;A3GALT2;NEU4;AADAC;ADH7;ACOT12;CPS1;CRH;SERPINA12;ADRB2;CYP1A1;CYP1A2;CYP2A6;CYP2A7;CYP2B6;CYP2C19;CYP2C8;CYP2C9;CYP2C18;CYP2E1;CYP2J2;RDH10;CYP3A4;CYP3A5;CYP4A11;CYP8B1;CYP17A1;CYP21A2;CYP26A1;NKX2-3;CYP27A1;AKR1C1;AKR1C2;MMAA;SGMS2;AGT;HBEGF;…
GO:0006952	defense response	defense response	GO:0006952	http://amigo.geneontology.org/amigo/term/GO:0006952	1424	327	140.840939845	2.3217680907	0	0	2;12;135;183;185;197;316;325;329;330;335;336;355;462;567;602;604;623;634;650;671;710;715;716;718;720;722;725;727;728;729;730;731;732;733;735;816;834;837;929;944;966;1036;1051;1116;1130;1191;1238;1392;1401;1435;1471;1514;1520;1524;1540;1672;1803;1906;1956;1958;1999;2056;2069;2099;2147;2161;2185;2205;2220;2243;2244;2294;2335;2353;2444;2537;2633;2634;2635;2643;2683;2693;2829;2919;2920;3075;3077;3133…	C4B_2;ABCC9;APOBEC3A_B;TRIM10;OPTN;CALCOCO2;TNIP1;TLR6;CDO1;SPON2;IFI30;CLEC10A;TRIM38;CEBPB;UBD;BATF;CXCL13;IFI44L;LILRA1;MID2;TRIM31;CHI3L1;DUSP10;LYST;MGLL;PGLYRP2;C1QTNF3;GBP5;BATF2;LEAP2;PIK3AP1;CLU;LYZL2;SERPINA3;ACKR2;CD300LB;IL31RA;ADORA2A;RAET1E;CRH;CRP;CSF1;CST3;TICAM1;IL23R;CTSL;CTSS;CX3CR1;CYLD;DEFB1;SLC30A8;DPP4;AGT;AGTR1;EDN1;EGFR;EGR1;AHSG;ELF3;A2M;EPO;EREG;ESR1;F2;F12;PTK2B;FCER1A…
GO:0009410	response to xenobiotic stimulus	response to xenobiotic stimulus	GO:0009410	http://amigo.geneontology.org/amigo/term/GO:0009410	104	53	10.2861360561	5.1525664945	0	0	10;13;196;1066;1429;1543;1544;1555;1557;1558;1559;1562;1571;1573;1576;1577;1592;1645;2180;2328;2729;2902;2947;3172;4257;4258;5446;5447;6097;6817;7363;7366;8824;8856;10249;10720;22977;27284;54490;54575;54576;54577;54578;54579;54600;54657;54658;54659;56603;57552;91703;348158;100913187	NAT2;APOBEC3A_B;GLYAT;CES1;UGT2B11;AADAC;CRYZ;CYP1A1;CYP1A2;CYP2B6;CYP2C19;CYP2C8;CYP2C9;CYP2C18;CYP2E1;CYP2J2;CYP3A4;CYP3A5;CYP26A1;AKR1C1;AHR;ACSL1;AKR7A3;FMO3;SULT1B1;GCLC;GRIN1;GSTM3;HNF4A;ACSM2B;MGST1;MGST2;PON3;POR;UGT2B28;UGT1A10;UGT1A8;UGT1A7;UGT1A6;UGT1A5;UGT1A9;UGT1A4;UGT1A1;UGT1A3;CYP26B1;NCEH1;RORC;SULT1A1;UGT2B4;UGT2B15;CES2;NR1I2;ACY3
GO:0009605	response to external stimulus	response to external stimulus	GO:0009605	http://amigo.geneontology.org/amigo/term/GO:0009605	1982	388	196.030015992	1.9792887229	0	0	2;18;19;24;32;59;131;135;148;154;183;185;197;213;302;325;329;330;335;338;350;355;360;383;432;462;467;491;552;567;590;602;604;623;634;671;706;710;718;720;722;725;727;728;729;730;731;732;733;735;834;837;847;886;929;944;966;1026;1030;1051;1116;1130;1191;1238;1244;1258;1361;1373;1401;1408;1435;1437;1524;1543;1544;1647;1672;1833;1839;1901;1906;1907;1942;1947;1956;2039;2056;2099;2147;2153;2155;2160;216…	C4B_2;ABCC9;APOBEC3A_B;OPTN;TRIB1;CALCOCO2;CDKN1A;CDKN2B;TNIP1;TLR6;SPON2;BAIAP2;TRIM38;CEBPB;BATF;IFI44;CXCL13;CHL1;PPARGC1A;IFI44L;RAB32;SLC38A3;CHI3L1;DUSP10;LYST;MGLL;PGLYRP2;C1QTNF3;GBP5;BATF2;LEAP2;PIK3AP1;CLU;LYZL2;LRRK2;ADSSL1;ACKR2;ABCC2;CNGB1;CST9;ACVR1C;ADH7;IL31RA;ADORA2A;CPB2;CPS1;CRP;CRY2;CSF1;CSF2;ADRA1A;TICAM1;IL23R;GDF7;CX3CR1;ADRB2;CYP1A1;CYP1A2;TMPRSS6;GADD45A;DEFB1;ABAT;AGT;EP…
GO:0009607	response to biotic stimulus	response to biotic stimulus	GO:0009607	http://amigo.geneontology.org/amigo/term/GO:0009607	809	181	80.0142698979	2.2620965014	0	0	19;59;131;329;330;338;355;383;567;602;623;634;671;706;728;834;929;944;1051;1130;1191;1244;1373;1401;1437;1524;1543;1544;1672;1906;2056;2220;2243;2244;2353;2633;2635;2643;2919;2920;2982;3133;3140;3176;3240;3273;3315;3383;3394;3433;3437;3455;3512;3559;3570;3576;3586;3588;3594;3604;3606;3627;3656;3659;3669;3725;3726;3727;3764;3929;3934;4064;4069;4129;4153;4257;4258;4360;4599;4790;4791;4792;4938;4939…	C4B_2;ABCC9;APOBEC3A_B;OPTN;TRIB1;CALCOCO2;TLR6;SPON2;BAIAP2;TRIM38;CEBPB;BATF;IFI44;CXCL13;PPARGC1A;IFI44L;DUSP10;LYST;PGLYRP2;BATF2;LEAP2;CLU;LYZL2;ABCC2;CST9;ADH7;IL31RA;CPS1;CRP;CSF2;TICAM1;IL23R;CX3CR1;CYP1A1;CYP1A2;DEFB1;ABCA1;EDN1;EPO;FCN2;FGA;FGB;SIRT2;FOS;DDX58;LY96;DEFB110;DEFB116;DEFB123;IL27;GBP1;GBP3;GCH1;ANKRD1;CHIA;CXCL1;CXCL2;GUCY1A3;HLA-E;MR1;HNMT;HP;HRG;BIRC2;BIRC3;HSPB1;APOB;IC…
GO:0009812	flavonoid metabolic process	flavonoid metabolic process	GO:0009812	http://amigo.geneontology.org/amigo/term/GO:0009812	27	23	2.6704391684	8.6128155519	0	0	1543;5447;6817;7363;7364;7365;7366;10720;10891;10941;27284;54490;54575;54576;54577;54578;54579;54600;54657;54658;54659;79799;133688	UGT2B11;PPARGC1A;UGT2A1;UGT3A1;CYP1A1;SULT1B1;POR;UGT2B28;UGT1A10;UGT1A8;UGT1A7;UGT1A6;UGT1A5;UGT1A9;UGT1A4;UGT1A1;UGT1A3;SULT1A1;UGT2B4;UGT2B7;UGT2B10;UGT2B15;UGT2A3
GO:0010817	regulation of hormone levels	regulation of hormone levels	GO:0010817	http://amigo.geneontology.org/amigo/term/GO:0010817	471	114	46.5843277156	2.4471749533	0	0	18;127;131;183;185;216;406;650;776;886;1109;1244;1392;1428;1543;1576;1586;1589;1592;1645;1646;1733;1906;1956;1958;2099;2243;2244;2266;2641;2693;3077;3169;3170;3172;3284;3356;3557;3624;3625;3630;3708;3747;3814;4824;5046;5244;5447;5467;5581;5950;5972;6469;6514;6580;6716;6718;6755;6783;6810;6817;6906;6926;6928;7036;7038;7124;7276;7363;7364;7849;8431;8528;8630;8644;8660;8864;9249;9572;9971;10170;1020…	DHRS9;DHRS2;CPQ;SLCO1B1;UGT2B11;PPARGC1A;AKR1C4;C1QTNF3;ABCC2;ADH4;ACVR1C;ADH7;CRH;CRYM;SYT9;CYP1A1;RDH10;CYP3A4;CYP17A1;CYP21A2;CYP26A1;AKR1C1;AKR1C2;SLC30A8;DIO1;ABAT;AGT;AGTR1;EDN1;EGFR;EGR1;ESR1;ALDH1A1;FGA;FGB;FGG;ARL2BP;TIPARP;KCNG2;GCG;GHSR;SULT1B1;HFE;FOXA1;FOXA2;HNF4A;HSD3B2;HTR2A;FFAR4;IL1RN;INHBA;INHBB;INS;ITPR1;KCNC2;KISS1;IYD;MAFA;DUOXA2;ARNTL;NKX3-1;PCSK6;HSD17B11;ABCB4;POR;UGT1A8;U…
GO:0010876	lipid localization	lipid localization	GO:0010876	http://amigo.geneontology.org/amigo/term/GO:0010876	344	104	34.0233731086	3.0567222029	0	0	19;20;24;32;183;185;213;302;319;335;336;338;341;344;345;346;350;366;634;706;718;1066;1071;1109;1191;1244;1392;1401;1579;1645;1906;2168;2180;3624;3685;3690;3929;3990;4547;4790;4792;4824;4923;5020;5027;5104;5243;5244;5319;5320;5465;5467;5468;5950;5972;6256;6342;6469;7124;8204;8435;8529;8542;8647;8660;8714;9388;9971;10349;10350;10351;10599;10809;10877;11001;11309;23200;23460;23461;23673;23780;27329;…	ABCA10;ABCA9;ABCA8;SLCO1B1;CES1;CETP;STARD10;CFHR4;SLC27A2;AKR1C4;SLCO2B1;APOA5;CLU;ABCC2;ACVR1C;CRH;CRP;CYP4A11;AKR1C1;AGT;AGTR1;ABCA1;EDN1;ABCA2;SPNS3;ALB;FABP1;ACSL1;ATP11B;ABCA6;ABCA5;STX12;APOL2;ABCA4;ANGPTL3;SLCO1B3;NPC1L1;ANXA2;APOF;ACACB;APOA1;APOA2;APOB;APOC1;APOC2;APOC3;APOC4;APOH;INHBA;AQP9;ITGAV;ITGB3;LBP;LIPC;PLIN5;MTTP;NFKB1;NFKBIA;NKX3-1;NTSR1;OXT;P2RX7;SERPINA5;ABHD5;PRKAG2;ABCB1;…
GO:0055114	oxidation-reduction process	oxidation-reduction process	GO:0055114	http://amigo.geneontology.org/amigo/term/GO:0055114	967	178	95.6412842908	1.8611209722	0	0	32;33;48;124;125;126;127;130;131;216;217;229;316;335;336;645;650;847;1036;1109;1356;1373;1428;1429;1528;1543;1544;1548;1549;1555;1557;1558;1559;1562;1571;1573;1576;1577;1579;1582;1586;1589;1592;1593;1610;1621;1645;1646;1733;1757;1806;1962;2168;2328;2330;2538;2632;2642;2745;2819;2878;2998;3081;3162;3242;3284;3290;3294;3479;3481;3572;3630;3948;4051;4128;4129;4257;4609;5053;5166;5207;5352;5447;5465;…	DHRS9;DHRS2;CDO1;IFI30;ALDH1L1;PPARGC1A;SLC27A2;AKR1C4;CYP4F8;SDR9C7;ADH1A;ADH1B;ADH1C;CYP4F22;ADH4;ADH6;ADH7;CP;CPS1;SRXN1;CRYM;CRYZ;CYB5A;CYP1A1;CYP1A2;CYP2A6;CYP2A7;CYP2B6;CYP2C19;CYP2C8;CYP2C9;CYP2C18;CYP2E1;CYP2J2;RDH10;CYP3A4;CYP3A5;CYP4A11;CYP8B1;CYP17A1;CYP21A2;CYP26A1;CYP27A1;DAO;DBH;AKR1C1;AKR1C2;IDO2;DIO1;SARDH;DPYD;EHHADH;ALDH1A1;FABP1;ALDH2;ALDOB;PTGR1;AKR7A3;KDM6B;FMO3;FMO5;G6PC;GBE…
GO:0072376	protein activation cascade	protein activation cascade	GO:0072376	http://amigo.geneontology.org/amigo/term/GO:0072376	80	43	7.9124123508	5.4344993781	0	0	2;350;462;710;715;716;718;720;722;725;727;728;729;730;731;732;733;735;966;1191;2147;2155;2158;2159;2160;2161;2220;2243;2244;2266;3075;3078;3426;3827;4153;5627;5648;7035;7448;27202;28984;81494;100293534	C4B_2;CLU;A2M;F2;F7;F9;F10;F11;F12;FCN2;FGA;FGB;FGG;C5AR2;RGCC;CFH;CFHR1;CFI;APOH;KNG1;MBL2;SERPINC1;PROS1;MASP1;TFPI;SERPING1;C1R;C1S;C3;C4A;C4BPA;C4BPB;C5;C5AR1;C6;C7;C8A;C8B;C8G;C9;VTN;CFHR5;CD59
GO:1901615	organic hydroxy compound metabolic process	organic hydroxy compound metabolic process	GO:1901615	http://amigo.geneontology.org/amigo/term/GO:1901615	452	119	44.7051297823	2.661886915	0	0	18;19;33;124;125;126;127;130;131;216;217;319;335;336;338;341;491;570;650;847;1050;1066;1071;1109;1428;1543;1576;1579;1582;1586;1589;1593;1610;1621;1644;1645;1733;2034;2185;2638;2643;3067;3479;3628;3638;3706;3948;3990;4051;4128;4129;4790;4923;4929;5053;5105;5341;5447;5467;5629;5950;6256;6342;6591;6716;6718;6817;6822;7038;7042;7054;7124;7274;7276;7421;7849;8431;8435;8529;8542;8644;8647;8864;9249;94…	DHRS9;CPQ;CEBPA;SLCO1B1;CES1;CETP;SLC27A2;AKR1C4;MOGAT1;APOA5;IP6K3;ADH1A;ADH1B;ACER1;ADH1C;ADH4;ADH6;ADH7;CRYM;SERPINA12;CYP1A1;RDH10;CYP3A4;CYP4A11;CYP8B1;CYP17A1;CYP21A2;CYP27A1;DAO;DBH;DDC;AKR1C1;DIO1;ABAT;ABCA1;EPAS1;ALDH1A1;ALDH2;PTK2B;APOL2;PNKD;GC;GCH1;SULT1B1;ANGPTL3;SLCO1B3;NPC1L1;HDC;APOF;ACADL;APOA1;APOA2;APOB;APOC1;IGF1;INPP1;INSIG1;ITPKA;IYD;LDHC;LIPC;CYP4F3;DUOXA2;MAOA;MAOB;NFKB1;A…
GO:0015850	organic hydroxy compound transport	organic hydroxy compound transport	GO:0015850	http://amigo.geneontology.org/amigo/term/GO:0015850	212	62	20.9678927297	2.9569018117	1.66533453694E-15	2.19029922404E-13	18;19;20;135;183;185;213;302;335;336;338;341;343;344;345;360;364;366;634;706;1066;1071;1109;1137;1191;1244;1392;1645;2205;3356;3990;4129;4284;4790;4792;5020;5244;5468;5950;5972;6256;6342;6469;6580;6581;8435;8647;8714;8973;9388;9971;10599;10809;11309;23461;23673;28234;29881;64240;64241;115584;116519	SLCO1B1;CES1;CETP;STARD10;AKR1C4;SLCO2B1;CHRNA4;SLC5A11;APOA5;CLU;ABCC2;ADORA2A;CRH;AKR1C1;ABAT;AGT;AGTR1;ABCA1;ABCA2;ALB;FCER1A;ABCA5;STX12;SLCO1B3;NPC1L1;ANXA2;APOA1;HTR2A;APOA2;APOB;APOC1;AQP8;APOC2;APOC3;AQP3;AQP7;AQP9;LIPC;MAOB;MIP;NFKB1;NFKBIA;OXT;ABCB4;PPARG;RBP4;REN;RXRA;CEACAM1;SCP2;ABCG5;ABCG8;SHH;SLC22A1;SLC22A3;TSPO;SOAT2;ABCB11;ABCC3;CHRNA6;LIPG;NR1H4
GO:0001775	cell activation	cell activation	GO:0001775	http://amigo.geneontology.org/amigo/term/GO:0001775	871	157	86.1463894698	1.8224791656	2.8088642523E-14	3.00162256162E-12	18;135;196;355;388;567;602;604;634;671;921;944;966;1026;1051;1137;1191;1316;1435;1437;1465;1524;1540;1803;1840;1906;1907;1947;1956;1958;2039;2056;2147;2153;2185;2205;2243;2244;2266;2294;2729;2730;3071;3077;3087;3133;3135;3142;3162;3273;3315;3383;3398;3479;3481;3549;3559;3567;3572;3574;3576;3586;3594;3606;3624;3627;3630;3659;3689;3690;3708;3725;3929;4063;4064;4332;4495;4627;4734;4773;4791;5027;515…	DHRS2;CDKN1A;TLR6;PRG3;NDRG1;CEBPB;UBD;BATF;TNFSF13B;RIPK3;BTN3A1;CD300A;CHRNA4;PGLYRP2;BATF2;CLU;KLF6;IL31RA;ADORA2A;CSF1;CSF2;CSRP1;TICAM1;IL23R;CX3CR1;CYLD;NKX2-3;ABAT;DPP4;DTX1;EDN1;EDN2;EFNB1;EGFR;EGR1;AHR;TIGIT;DMTN;EPO;F2;F5;PTK2B;FCER1A;ADGRG3;FGA;FGB;FGG;IKZF3;CD93;FOXF1;IL27;RICTOR;IL36B;GCLC;GCLM;RGCC;CD274;BLNK;NCKAP1L;HFE;HHEX;HLA-E;HLA-G;HLX;HMOX1;HRG;HSPB1;ICAM1;ID2;IGF1;IGF2;IHH;F…
GO:0007586	digestion	digestion	GO:0007586	http://amigo.geneontology.org/amigo/term/GO:0007586	156	49	15.4292040841	3.175795701	7.47180095573E-14	7.09738070783E-12	12;48;276;335;336;886;1392;1645;1646;2168;2169;2693;3990;4883;5020;5027;5244;5319;5646;5950;6344;6476;6564;6584;6718;6822;7099;7421;8435;8972;9388;10891;27159;29881;51302;54106;54658;56667;57016;57817;59272;64127;64240;64241;80168;116519;340654;643834;100507055	LRCOL1;PPARGC1A;APOA5;SERPINA3;CRH;AKR1C1;AKR1C2;FABP1;FABP2;GHSR;CHIA;AMY1A;NPC1L1;APOA1;APOA2;LIPM;LIPC;ACO1;NPR3;OXT;P2RX7;CYP39A1;ABCB4;PLA2G1B;TLR9;UGT1A1;PRSS3;MUC13;AKR1B10;HAMP;ACE2;RBP4;SCTR;NOD2;ABCG5;ABCG8;PGA3;SI;SLC15A1;SLC22A5;AKR1D1;SULT2A1;TLR4;VDR;MOGAT2;SOAT2;CCKAR;MGAM;LIPG
GO:0009719	response to endogenous stimulus	response to endogenous stimulus	GO:0009719	http://amigo.geneontology.org/amigo/term/GO:0009719	1536	239	151.918317136	1.5732138461	1.3256062914E-13	1.19290612476E-11	18;19;20;49;135;148;183;185;189;197;302;329;335;336;338;343;355;366;383;406;552;590;634;650;687;694;706;728;753;760;824;834;837;847;858;1026;1030;1036;1051;1109;1135;1137;1154;1244;1369;1373;1392;1408;1514;1520;1524;1571;1601;1621;1644;1645;1646;1828;1843;1906;1956;1958;2039;2056;2069;2099;2155;2180;2185;2244;2252;2353;2354;2627;2641;2642;2660;2690;2693;2706;2729;2730;2788;2819;2902;2908;3077;308…	NAMPT;CDKN1A;FSTL3;CDKN2B;CDO1;KLF2;BAIAP2;CEBPB;CXCL13;PPARGC1A;ABHD2;AKR1C4;CHRNA2;CHRNA4;FBXO32;CISH;LRG1;LRRK2;ABCC2;ATP6V1G3;ACVR1C;CPEB2;ADORA2A;CPN1;CPS1;CRH;CRY2;SERPINA12;DSG4;ADRA1A;HFE2;CTSL;GDF7;CTSS;CX3CR1;CYP2E1;DAB2;DBH;DDC;AKR1C1;AKR1C2;TMPRSS6;ZNF366;ABAT;DSG1;AGT;DUSP1;AGTR1;AGXT;ABCA1;EDN1;EGFR;EGR1;AHSG;ABCA2;DMTN;EPO;EREG;ESR1;F7;ACSL1;PTK2B;FGB;FGF7;CPEB3;SIRT2;HEY1;FOS;FOSB…
GO:0009056	catabolic process	catabolic process	GO:0009056	http://amigo.geneontology.org/amigo/term/GO:0009056	1957	285	193.557387132	1.4724315317	1.44440015504E-12	1.11244837166E-10	13;18;32;33;49;127;131;154;189;216;217;229;259;290;302;316;329;335;336;338;341;344;345;383;406;435;443;634;635;645;722;725;824;847;956;978;1036;1050;1116;1191;1369;1373;1428;1429;1471;1486;1514;1519;1520;1540;1543;1544;1548;1555;1557;1558;1559;1576;1577;1579;1592;1601;1610;1621;1757;1776;1806;1807;1956;1962;2081;2168;2169;2180;2184;2185;2191;2203;2527;2528;2538;2729;2819;2878;2947;3034;3067;3077;…	LRCOL1;APOBEC3A_B;TRIB1;CDO1;CPQ;TRIM38;CEBPA;UBD;PLK2;ALDH1L1;FTCD;PPARGC1A;SDS;SLC27A2;ABHD2;CHI3L1;HOGA1;MGLL;PGLYRP2;FBXO32;APOA5;CLU;LYZL2;LRRK2;PLA2G4E;ACER1;ADH4;NEU4;AADAC;ACMSD;ADH7;KLHL40;UROC1;CPN1;CPS1;ASB9;CRYM;CRYZ;AMDHD1;CST3;NOTUM;CTBS;CTSL;UPP2;CTSO;CTSS;ADRB2;CYLD;CYP1A1;CYP1A2;CYP2A6;CYP2B6;CYP2C19;CYP2C8;CYP2C9;CYP3A4;CYP3A5;CYP4A11;CYP26A1;DAB2;DAO;DBH;FBXO39;MMAA;IDO2;SARDH;…
GO:0005975	carbohydrate metabolic process	carbohydrate metabolic process	GO:0005975	http://amigo.geneontology.org/amigo/term/GO:0005975	586	111	57.9584204699	1.9151660639	9.20596932019E-12	5.91743095626E-10	32;216;217;229;276;467;1116;1373;1486;1528;2185;2203;2527;2528;2538;2632;2641;2642;2646;2683;2729;2819;2998;3170;3356;3425;3479;3481;3486;3487;3572;3628;3630;3706;3795;3948;4121;4790;4923;4938;5016;5027;5105;5155;5166;5207;5341;5465;5467;5507;5581;5950;6097;6476;6482;6514;7124;7316;7358;7363;7364;7365;7366;8277;8660;8790;8864;8972;8987;9104;9365;9563;9572;9942;10720;10891;10941;10993;27159;27329;…	UGT2B11;PPARGC1A;UGT2A1;SDS;CHI3L1;C1QTNF3;MOGAT1;A3GALT2;NEU4;UGT3A1;CPS1;SERPINA12;CTBS;CYB5A;CHST13;ALDH1A1;ALDH2;PTK2B;FBP1;ALDOB;FUT5;FUT6;G6PC;GBE1;GCG;GCGR;GCKR;B4GALT1;CHIA;GCLC;ANGPTL3;AMY1A;GPD1;GYS2;FOXA2;ACACB;HTR2A;IDUA;IGF1;IGF2;IGFBP3;IGFBP4;IL6ST;INPP1;INS;ITPKA;KHK;LDHC;MAN1A1;ATF3;NFKB1;NTSR1;OAS1;OVGP1;P2RX7;PCK1;CRYL1;MLXIPL;DCXR;PRKAG2;PDGFB;PDK4;PFKFB1;PLEK;PRKAG3;UGT2B28;UG…
GO:0009611	response to wounding	response to wounding	GO:0009611	http://amigo.geneontology.org/amigo/term/GO:0009611	624	116	61.7168163366	1.8795525577	1.08439923707E-11	6.8670585761E-10	2;18;135;302;325;335;350;383;388;462;634;706;710;725;966;1361;1465;1524;1543;1839;1906;1956;2039;2056;2069;2147;2153;2155;2158;2159;2160;2161;2165;2191;2243;2244;2252;2266;2294;2335;2627;2660;2683;3053;3084;3087;3162;3170;3172;3273;3315;3479;3484;3586;3630;3659;3678;3690;3708;3725;3827;4217;4627;4814;5027;5054;5055;5104;5155;5265;5340;5341;5345;5465;5467;5581;5624;5627;6280;6288;6364;6376;6382;63…	CPQ;PROCR;CHL1;ABHD2;APOA5;ADORA2A;CPB2;CSRP1;RTN4RL1;CX3CR1;CYP1A1;TMPRSS6;ABAT;HBEGF;EDN1;EGFR;A2M;DMTN;EPO;EREG;F2;F5;F7;F9;F10;F11;F12;F13B;FAP;FGA;FGB;FGF7;FGG;FOXF1;FN1;MAFF;FLRT3;GATA6;MSTN;B4GALT1;ANXA2;SERPIND1;NRG1;HHEX;HMOX1;FOXA2;HNF4A;APCS;HRG;HSPB1;APOA1;IGF1;IGFBP1;PLET1;APOH;IL10;INS;IRF1;ITGA5;ITGB3;ITPR1;JUN;KNG1;ARG1;RHOB;TMEM8C;MAP3K5;SERPINC1;MYH9;NINJ1;P2RX7;SERPINE1;SERPINB…
GO:0017144	drug metabolic process	drug metabolic process	GO:0017144	http://amigo.geneontology.org/amigo/term/GO:0017144	33	19	3.2638700947	5.8213101161	1.54232182581E-11	9.48583402075E-10	124;590;1244;1543;1544;1548;1555;1557;1558;1559;1571;1576;1577;2330;8529;8856;54577;54658;66002	ADH1A;ABCC2;CYP1A1;CYP1A2;CYP2A6;CYP2B6;CYP2C19;CYP2C8;CYP2C9;CYP2E1;CYP3A4;CYP3A5;FMO5;UGT1A7;UGT1A1;BCHE;CYP4F12;CYP4F2;NR1I2
GO:0072593	reactive oxygen species metabolic process	reactive oxygen species metabolic process	GO:0072593	http://amigo.geneontology.org/amigo/term/GO:0072593	228	57	22.5503751999	2.5276741294	2.80828693633E-11	1.64438664511E-09	183;185;316;329;706;847;1026;1191;1373;1401;1544;1647;1906;1956;2147;2185;2643;2878;3240;3383;3586;3630;3689;4129;5027;5155;5166;5446;5447;6542;6648;6697;7097;7099;7124;7409;7498;8644;8837;9104;9314;10333;10365;10394;10516;11035;22933;29949;55022;59272;64902;80149;83875;120892;148022;405753;440503	CDKN1A;TLR6;KLF2;PRG3;FBLN5;RIPK3;CLU;LRRK2;CPS1;CRP;TICAM1;CYP1A2;GADD45A;AGT;AGTR1;EDN1;EGFR;F2;PTK2B;SIRT2;GCH1;GPX3;IL19;AOX1;HP;BIRC2;ICAM1;IL10;INS;ITGB2;DUOXA2;MAOB;PLIN5;P2RX7;PDGFB;PDK4;PON3;POR;PID1;ACE2;AGXT2;SLC7A2;SOD2;SPR;TSPO;TLR2;TLR4;TNF;VAV1;XDH;ZC3H12A;BCO2;CAT;AKR1C3;CFLAR;RGN;KLF4
GO:0008219	cell death	cell death	GO:0008219	http://amigo.geneontology.org/amigo/term/GO:0008219	1916	273	189.502275803	1.4406159443	5.57913715227E-11	3.11738846502E-09	135;148;183;196;213;307;329;330;350;355;388;467;597;602;604;650;685;694;706;728;831;834;837;840;847;921;929;944;966;1026;1029;1051;1116;1191;1271;1392;1437;1514;1540;1601;1621;1647;1776;1843;1906;1942;1956;1958;2056;2081;2099;2168;2185;2191;2243;2244;2266;2355;2537;2620;2627;2641;2660;2683;2729;2730;2902;2908;3071;3162;3240;3273;3303;3315;3356;3383;3433;3437;3479;3486;3549;3559;3560;3570;3572;357…	SGK2;OPTN;DHRS2;CDKN1A;CDKN2A;DLC1;NDRG1;CEBPB;UBD;ARL6IP5;CHL1;PLK2;PPARGC1A;RIPK3;CHI3L1;INSL6;CARD16;SLC5A11;CLU;LRRK2;NLRP8;NLRP5;CNTFR;ACVR1C;IL31RA;ADORA2A;CRH;TRIM69;CSF2;ADRA1A;TICAM1;CTSL;GDF7;CYLD;GIMAP8;DAB2;DBH;GADD45A;RASSF6;DNASE1L3;AGT;DUSP1;EDN1;EFNA1;EGFR;EGR1;AHR;EPO;ERN1;ESR1;ALB;FABP1;PTK2B;FAP;RNF152;FGD2;FGA;FGB;FGG;IKZF3;ATF5;KIFAP3;SIRT2;TRIM35;FOSL2;CLEC5A;DAPK2;LY96;PPP1…
GO:0097164	ammonium ion metabolic process	ammonium ion metabolic process	GO:0097164	http://amigo.geneontology.org/amigo/term/GO:0097164	180	48	17.8029277894	2.696185738	9.42681488425E-11	4.91401466131E-09	18;33;335;336;341;491;590;635;1071;1109;1610;1621;1644;1645;1646;1757;2643;3067;3176;3990;4128;4129;4929;4953;5319;5320;5447;6303;6583;6584;7042;7054;8605;8644;9663;10394;25953;29958;54677;55349;57016;64600;81537;116519;123745;125981;166929;339221	PRG3;CETP;AKR1C4;APOA5;PLA2G4E;ACER1;DAO;DBH;DDC;AKR1C1;AKR1C2;SGMS2;SARDH;ABAT;PNKD;GCH1;DMGDH;HDC;HNMT;ACADL;APOA1;APOA2;ENPP7;APOC1;LIPC;MAOA;MAOB;ATP2B2;NR4A2;ODC1;PLA2G1B;PLA2G2A;POR;CROT;CHDH;AKR1B10;BCHE;SAT1;BHMT;PLA2G2F;SLC22A4;SLC22A5;TGFB2;TH;SGPP1;PLA2G4C;AKR1C3;LPIN2
GO:0044711	single-organism biosynthetic process	single-organism biosynthetic process	GO:0044711	http://amigo.geneontology.org/amigo/term/GO:0044711	1405	211	138.961741912	1.5184035339	1.32264865726E-10	6.57402521567E-09	18;19;32;33;49;135;154;189;211;229;335;336;338;341;344;345;383;435;443;467;552;570;634;635;650;706;718;978;1036;1050;1066;1109;1373;1392;1543;1544;1576;1582;1586;1589;1593;1621;1806;1906;1907;1958;2147;2180;2185;2203;2205;2252;2346;2538;2628;2632;2641;2643;2683;2819;2938;2939;2940;2947;2982;2998;3284;3290;3294;3356;3479;3481;3630;3638;3948;3990;4158;4257;4258;4261;4790;4883;4907;4923;4953;5009;50…	NAMPT;DHRS9;RAMP1;CDO1;PRG3;CEBPA;AGPAT2;CES1;SLC26A1;PPARGC1A;SDS;SLC27A2;SLC35D2;AKR1C4;HOGA1;MGLL;C1QTNF3;MOGAT1;APOA5;IP6K3;ADSSL1;ACER1;A3GALT2;ACMSD;ADORA2A;CPS1;CRH;SERPINA12;UPP2;ADRB2;CYP1A1;CYP1A2;RDH10;CYP3A4;CYP8B1;CYP17A1;CYP21A2;CYP27A1;DBH;CHST13;MMAA;SGMS2;ABAT;DPYD;AGXT;ABCA1;EDN1;EDN2;EGR1;PLD6;ALAS1;F2;ACSL1;PTK2B;FOLH1B;FBP1;FCER1A;FGF7;ALDOB;SEPHS2;FOLH1;BHMT2;G6PC;GATM;GBE1;…
GO:0042180	cellular ketone metabolic process	cellular ketone metabolic process	GO:0042180	http://amigo.geneontology.org/amigo/term/GO:0042180	225	55	22.2536597367	2.4715035931	1.56876733826E-10	7.70769653721E-09	32;33;127;335;341;344;345;552;634;635;650;1109;1555;1586;1645;1646;1958;2168;2693;2819;3630;3638;4953;5166;5465;5468;5581;5629;5696;5698;6716;6999;8529;8564;8644;8660;8942;9104;9572;9971;10170;10891;25953;51085;51141;51422;54576;57016;57761;57834;84649;116519;130013;169355;440503	DHRS9;PPARGC1A;AKR1C4;APOA5;ADH4;ACMSD;CYP2B6;CYP17A1;AKR1C1;AKR1C2;IDO2;EGR1;FABP1;PNKD;GHSR;GPD1;ACACB;ACADL;APOA1;APOC1;APOC2;APOC3;INS;INSIG1;PLIN5;ODC1;MLXIPL;INSIG2;PRKAG2;PDK4;UGT1A8;PPARA;PPARG;AVPR1A;PRKCE;PROX1;PSMB8;PSMB9;AKR1B10;TRIB3;CYP4F11;CEACAM1;BHMT;BMP2;SRD5A2;TDO2;DGAT2;CYP4F2;KMO;AKR1C3;IRS2;KYNU;RGN;NR1D1;NR1H4
GO:0008283	cell proliferation	cell proliferation	GO:0008283	http://amigo.geneontology.org/amigo/term/GO:0008283	1918	271	189.700086112	1.4285707801	1.64730229457E-10	0.000000008	135;148;183;185;196;302;329;335;350;355;383;467;552;563;590;604;634;650;685;687;694;706;728;858;861;921;944;966;1026;1029;1030;1031;1050;1051;1191;1271;1361;1392;1435;1437;1524;1543;1601;1621;1646;1803;1839;1901;1906;1907;1947;1956;1958;2056;2059;2069;2078;2081;2099;2147;2168;2185;2191;2252;2294;2335;2355;2444;2627;2641;2660;2683;2779;2919;2920;3071;3084;3087;3133;3135;3142;3162;3172;3214;3273;32…	SGK2;NAMPT;DHRS2;TRIB1;CDKN1A;CDKN2A;CDKN2B;CDKN2C;DLC1;NDRG1;IFI30;CEBPA;CEBPB;CXCL13;TNFSF13B;PPARGC1A;RIPK3;ESM1;BTN3A1;CD300A;LRG1;CLU;LRRK2;CNTFR;ACVR1C;IL31RA;ADORA2A;CPB2;CRH;CSF1;CSF2;ADRA1A;TICAM1;IL23R;CX3CR1;CYP1A1;NKX2-3;DAB2;LMNTD1;DBH;AKR1C2;DPP4;AGT;HBEGF;AGTR1;S1PR1;EDN1;EDN2;EFNB1;EGFR;EGR1;AHR;EPO;EPS8;EREG;ERG;ERN1;ESR1;F2;FABP1;PTK2B;FAP;FGF7;IKZF3;ATF5;KIFAP3;SIRT2;FOXF1;MYO1…
GO:1901568	fatty acid derivative metabolic process	fatty acid derivative metabolic process	GO:1901568	http://amigo.geneontology.org/amigo/term/GO:1901568	96	32	9.494894821	3.3702321725	2.8395508167E-10	1.30512472753E-08	552;1543;1544;1548;1549;1555;1557;1558;1559;1562;1571;1573;1579;1646;1906;1907;2205;4051;4258;5319;5730;7097;8529;8605;8644;10394;11283;11343;22949;59344;66002;126410	PRG3;CYP4F8;MGLL;CYP4F22;CYP1A1;CYP1A2;CYP2A6;CYP2A7;CYP2B6;CYP2C19;CYP2C8;CYP2C9;CYP2C18;CYP2E1;CYP2J2;CYP4A11;AKR1C2;EDN1;EDN2;FCER1A;PTGR1;CYP4F3;MGST2;PLA2G1B;AVPR1A;PTGDS;ALOXE3;CYP4F12;TLR2;CYP4F2;PLA2G4C;AKR1C3
GO:0090077	foam cell differentiation	foam cell differentiation	GO:0090077	http://amigo.geneontology.org/amigo/term/GO:0090077	34	18	3.3627752491	5.3527216857	3.50459328224E-10	1.5604566651E-08	19;183;185;338;1071;1401;1435;1437;3606;3685;3690;4790;4792;5320;5465;5468;8435;23461	CETP;CRP;CSF1;CSF2;AGT;AGTR1;ABCA1;ABCA5;APOB;IL18;ITGAV;ITGB3;NFKB1;NFKBIA;PLA2G2A;PPARA;PPARG;SOAT2
GO:2001057	reactive nitrogen species metabolic process	reactive nitrogen species metabolic process	GO:2001057	http://amigo.geneontology.org/amigo/term/GO:2001057	70	26	6.923360807	3.7554015636	9.23183751667E-10	3.9461489465E-08	183;706;1191;1373;1906;1956;2185;2643;3383;3586;3630;3689;5447;6542;6697;7097;7099;7124;9104;9314;10333;10365;54996;64902;80149;148022	TLR6;KLF2;CLU;CPS1;TICAM1;AGT;EDN1;EGFR;PTK2B;GCH1;ICAM1;IL10;INS;ITGB2;POR;MARC2;AGXT2;SLC7A2;SPR;TSPO;TLR2;TLR4;TNF;ZC3H12A;RGN;KLF4
GO:0050878	regulation of body fluid levels	regulation of body fluid levels	GO:0050878	http://amigo.geneontology.org/amigo/term/GO:0050878	490	92	48.4635256489	1.8983348563	9.40343247713E-10	0.00000004	2;18;135;302;350;360;388;462;491;634;685;710;725;966;1036;1361;1465;1579;1906;2039;2147;2153;2155;2158;2159;2160;2161;2165;2191;2243;2244;2266;2312;2313;2627;3053;3170;3172;3273;3315;3659;3690;3708;3827;4627;4645;4883;5020;5027;5029;5054;5055;5104;5155;5244;5265;5340;5341;5345;5581;5624;5627;6280;6288;6403;6469;6583;7035;7099;7103;7409;7421;7448;7498;7975;8529;8626;9076;10544;23764;29841;51156;55…	CDO1;PROCR;ADORA2A;CPB2;CSRP1;CYP4A11;TMPRSS6;ABAT;EDN1;A2M;DMTN;F2;F5;F7;F9;F10;F11;F12;F13B;FAP;FGA;FGB;FGG;FLG;FLI1;MAFF;GATA6;GRHL1;ANXA2;SERPIND1;FOXA2;HNF4A;HRG;HSPB1;APOH;AQP3;IRF1;ITGB3;ITPR1;KNG1;RHOB;HRNR;FLG2;SERPINC1;MYH9;MYO5B;NPR3;ATP2B2;OXT;P2RX7;P2RY2;SERPINE1;SERPINB2;SERPINA5;SERPINA10;PDGFB;ABCB4;SERPINA1;PLG;PLEK;SERPINF2;FAM46A;PRKCE;PROC;PROS1;CYP26B1;CYP4F11;ALOXE3;S100A9;S…
GO:0009891	positive regulation of biosynthetic process	positive regulation of biosynthetic process	GO:0009891	http://amigo.geneontology.org/amigo/term/GO:0009891	1720	244	170.116865543	1.4343081106	1.12960352183E-09	4.73381397458E-08	19;49;135;154;183;196;335;336;344;406;467;552;602;650;861;944;1030;1050;1051;1052;1191;1316;1392;1437;1601;1617;1901;1906;1956;1958;1997;1999;2034;2056;2069;2099;2114;2147;2185;2205;2252;2294;2313;2353;2354;2355;2627;2641;2660;2902;2908;2982;3084;3087;3131;3162;3169;3170;3172;3195;3214;3234;3299;3315;3356;3383;3394;3398;3479;3481;3549;3567;3586;3606;3624;3627;3630;3638;3659;3689;3725;3726;3727;39…	NAMPT;YAF2;RAMP1;FSTL3;CDKN2B;TNIP1;TLR6;KLF2;PRG3;CEBPA;CEBPB;CEBPD;BATF;PPARGC1A;SLC38A3;APOA5;CLU;KLF6;IL31RA;ADORA2A;NCOA7;CRH;CSF2;TICAM1;HFE2;GDF7;ADRB2;NKX2-3;DAB2;DAZ1;CITED4;TMPRSS6;GLIS3;AGT;ABCA1;S1PR1;EDN1;EGFR;EGR1;AHR;ELF1;ELF3;ZBTB7C;EPAS1;EPO;EREG;ESR1;ETS2;F2;PTK2B;FCER1A;FGF7;IKZF3;ATF5;CPEB3;ABLIM3;MAPRE3;SIRT2;FOXF1;FLI1;KDM6B;HEY1;FOS;FOSB;FOSL2;DDX58;PPP1R15A;MAFF;IL27;GATA6…
GO:0051604	protein maturation	protein maturation	GO:0051604	http://amigo.geneontology.org/amigo/term/GO:0051604	263	59	26.0120556034	2.2681790666	1.25721300037E-09	5.16726631739E-08	2;183;329;330;350;710;718;720;722;725;727;728;729;730;731;732;733;735;824;834;966;1361;1368;1369;1520;2147;2155;2158;2159;2160;2161;2243;2244;2266;3075;3426;3549;4627;5027;5046;5054;5345;5624;5627;5646;5972;6469;7036;7113;7448;7850;27202;30001;55908;59272;120892;136242;148738;100293534	C4B_2;LRRK2;CPB2;PRSS37;CPM;CPN1;HFE2;CTSS;AGT;A2M;F2;F7;F9;F10;F11;F12;FGA;FGB;FGG;C5AR2;ERO1A;CFH;BIRC2;BIRC3;CFI;APOH;IHH;MYH9;P2RX7;PCSK6;SERPINE1;SERPINF2;ANGPTL8;PROC;PROS1;PRSS3;ACE2;REN;SHH;TFR2;SERPING1;TMPRSS2;C3;C4A;C4BPA;C4BPB;C5;C5AR1;C6;C7;C8A;C8B;C8G;C9;VTN;IL1R2;CAPN2;CASP1;CD59
GO:0050817	coagulation	coagulation	GO:0050817	http://amigo.geneontology.org/amigo/term/GO:0050817	342	70	33.8255627999	2.0694408077	2.51518728067E-09	9.7737891193E-08	2;18;135;302;350;388;462;634;710;725;966;1361;1465;1906;2039;2147;2153;2155;2158;2159;2160;2161;2165;2191;2243;2244;2266;2627;3053;3170;3172;3273;3315;3659;3690;3708;3827;4627;5027;5054;5055;5104;5155;5265;5340;5341;5345;5581;5624;5627;6280;6288;6403;6407;6469;7035;7099;7103;7409;7448;7975;8529;10544;23764;51156;55603;57834;80274;164656;653145	PROCR;ADORA2A;CPB2;CSRP1;TMPRSS6;ABAT;EDN1;A2M;DMTN;F2;F5;F7;F9;F10;F11;F12;F13B;FAP;FGA;FGB;FGG;MAFF;GATA6;ANXA2;SERPIND1;FOXA2;HNF4A;HRG;HSPB1;APOH;IRF1;ITGB3;ITPR1;KNG1;RHOB;SERPINC1;MYH9;P2RX7;SERPINE1;SERPINB2;SERPINA5;SERPINA10;PDGFB;SERPINA1;PLG;PLEK;SERPINF2;FAM46A;PRKCE;PROC;PROS1;CYP4F11;S100A9;SAA1;CEACAM1;SELP;SEMG2;SHH;ANXA8;TFPI;TLR4;SERPING1;TSPAN8;C4BPB;VAV1;VTN;MAFK;SCUBE1;CYP4F2…
GO:0030522	intracellular receptor signaling pathway	intracellular receptor signaling pathway	GO:0030522	http://amigo.geneontology.org/amigo/term/GO:0030522	260	57	25.7153401402	2.216575775	5.85003401277E-09	2.08383086563E-07	196;329;330;406;1408;1540;1592;1601;2099;2908;3169;3172;3174;3303;3656;4734;4792;4824;4929;5187;5465;5467;5468;5914;6097;6256;6258;6591;7026;7099;7128;7316;7421;8204;8284;8517;8644;8856;9249;9420;9572;9970;9971;10809;10891;23586;55601;55885;56603;57658;59344;64127;64135;89870;90268;167465;440503	STARD10;PPARGC1A;CRY2;CYLD;CYP26A1;DAB2;ZNF366;AHR;ESR1;DDX58;NR3C1;FOXA1;HNF4A;HNF4G;BIRC2;BIRC3;HSPA1A;IRAK2;ARNTL;PLIN5;NEDD4;NFKBIA;NKX3-1;NR4A2;PER1;PPARA;PPARD;PPARG;DDX60;LMO3;CYP26B1;CALCOCO1;RARA;ALOXE3;RORC;RXRA;RXRG;NOD2;IFIH1;SNAI2;NR2F2;TLR4;TNFAIP3;UBC;VDR;NRIP1;KDM5D;IKBKG;AKR1C3;NR1I2;TRIM15;OTULIN;DHRS3;CYP7B1;NR1D1;NR1I3;NR1H4
GO:0034367	macromolecular complex remodeling	macromolecular complex remodeling	GO:0034367	http://amigo.geneontology.org/amigo/term/GO:0034367	24	14	2.3737237053	5.8979063018	6.12379080778E-09	2.15441512822E-07	183;185;335;336;338;341;344;345;1071;3990;5320;9388;23461;116519	CETP;APOA5;AGT;AGTR1;ABCA5;APOA1;APOA2;APOB;APOC1;APOC2;APOC3;LIPC;PLA2G2A;LIPG
GO:0042107	cytokine metabolic process	cytokine metabolic process	GO:0042107	http://amigo.geneontology.org/amigo/term/GO:0042107	108	32	10.6817566736	2.9957619311	7.82911491193E-09	0.000000271	336;602;1051;1958;2069;2205;2693;3162;3315;3556;3586;3606;3624;3625;3659;3929;4790;5553;6364;7096;7099;7124;7538;9314;10333;10394;29949;54106;54206;79589;148022;246778	TLR6;PRG3;CEBPB;TICAM1;EGR1;EREG;FCER1A;IL27;GHSR;IL19;HMOX1;HSPB1;APOA2;IL1RAP;IL10;IL18;INHBA;INHBB;IRF1;LBP;NFKB1;TLR9;ERRFI1;PRG2;BCL3;CCL20;TLR1;TLR4;TNF;ZFP36;RNF128;KLF4
GO:0071825	protein-lipid complex subunit organization	protein-lipid complex subunit organization	GO:0071825	http://amigo.geneontology.org/amigo/term/GO:0071825	37	17	3.6594907123	4.6454551566	1.76246341965E-08	0.000000556	19;183;185;335;336;338;341;344;345;1071;3990;4547;5320;8435;9388;23461;116519	CETP;APOA5;AGT;AGTR1;ABCA1;ABCA5;APOA1;APOA2;APOB;APOC1;APOC2;APOC3;LIPC;MTTP;PLA2G2A;SOAT2;LIPG
GO:0051174	regulation of phosphorus metabolic process	regulation of phosphorus metabolic process	GO:0051174	http://amigo.geneontology.org/amigo/term/GO:0051174	1593	223	157.555910936	1.4153705734	0.000000021	6.56311953055E-07	19;49;135;148;154;183;197;259;302;335;341;344;355;467;623;634;650;706;718;727;728;753;858;978;1026;1029;1030;1031;1050;1116;1154;1191;1392;1408;1435;1437;1601;1647;1839;1843;1850;1906;1942;1956;2039;2056;2069;2081;2147;2180;2185;2203;2205;2243;2244;2252;2266;2335;2633;2641;2646;2660;2690;2819;2982;3071;3077;3084;3087;3170;3263;3273;3315;3356;3383;3479;3481;3486;3487;3567;3570;3572;3606;3624;3625;…	TRIB1;CDKN1A;RAMP1;CDKN2A;CDKN2B;CDKN2C;TNIP1;TLR6;DLC1;CEBPA;ARL6IP5;PPARGC1A;RIPK3;CHI3L1;DUSP10;CD300A;CISH;CLU;LRRK2;ACMSD;LRRC15;IL31RA;ADORA2A;CRH;CRY2;CSF1;CSF2;RTN4RL1;ADRA1A;IL23R;PPP1R1C;GDF7;SH3RF2;ADRB2;CNKSR3;DAB2;GADD45A;AGT;HBEGF;DUSP1;DUSP8;ABCA1;EDN1;EFNA1;EGFR;AHSG;MUC20;DMTN;EPO;EREG;ERN1;F2;ACSL1;PTK2B;FBP1;FCER1A;FGD2;FGA;FGB;FGF7;FGG;MAPRE3;SIRT2;FN1;ARL2BP;PPP1R15A;FLRT3;RI…
GO:0097006	regulation of plasma lipoprotein particle levels	regulation of plasma lipoprotein particle levels	GO:0097006	http://amigo.geneontology.org/amigo/term/GO:0097006	56	21	5.5386886456	3.791511194	3.11530700126E-08	9.15215104939E-07	19;183;185;302;335;336;338;341;344;345;1071;3162;3990;4547;5320;8435;9388;9971;23461;84649;116519	CETP;APOA5;AGT;AGTR1;ABCA1;ABCA5;ANXA2;HMOX1;APOA1;APOA2;APOB;APOC1;APOC2;APOC3;LIPC;MTTP;PLA2G2A;SOAT2;DGAT2;LIPG;NR1H4
GO:0001101	response to acid chemical	response to acid chemical	GO:0001101	http://amigo.geneontology.org/amigo/term/GO:0001101	313	60	30.9573133227	1.938152687	3.83339092691E-07	8.7158667644E-06	19;338;360;383;552;590;824;847;1036;1051;1109;1244;1373;1571;1645;1646;1843;1906;1956;1958;2155;2180;2185;2729;2730;3294;3383;5009;5020;5105;5155;5166;5244;5468;5581;5737;5914;5950;6256;6935;7049;7054;7097;7124;7472;7481;8644;9076;9314;9971;10891;22849;51141;55022;56603;57817;80149;80315;84649;339479	CDO1;CEBPB;PPARGC1A;AKR1C4;ABCC2;CPS1;CYP2E1;AKR1C1;AKR1C2;DUSP1;ABCA1;EDN1;EGFR;EGR1;F7;ACSL1;PTK2B;CPEB3;GCLC;GCLM;HSD17B2;APOB;ICAM1;BRINP3;AQP3;ARG1;OTC;OXT;PCK1;INSIG2;PDGFB;PDK4;ABCB4;PPARG;PID1;AVPR1A;PRKCE;CYP26B1;PTGFR;HAMP;BCHE;RARA;RBP4;RXRA;ZEB1;TGFBR3;TH;TLR2;TNF;WNT2;WNT11;ZC3H12A;CPEB4;CAPN2;DGAT2;CAT;AKR1C3;CLDN1;KLF4;NR1H4
GO:0007249	I-kappaB kinase/NF-kappaB signaling	I-kappaB kinase/NF-kappaB signaling	GO:0007249	http://amigo.geneontology.org/amigo/term/GO:0007249	257	51	25.4186246771	2.0064028108	0.000000969	1.95848247482E-05	329;330;602;834;929;1540;2099;3162;3315;3586;3656;4790;4791;4792;5187;5581;5966;6398;7052;7097;7099;7124;7128;7316;7706;8517;8717;8740;8743;8809;8837;8878;9173;9971;10133;10318;10333;10475;10537;10769;11035;11043;23643;54106;56892;64127;80149;80833;92610;114899;148022	OPTN;TNIP1;TLR6;TRIM38;UBD;PLK2;RIPK3;MID2;C1QTNF3;TICAM1;CYLD;ESR1;LY96;HMOX1;BIRC2;BIRC3;HSPB1;IL10;IRAK2;NFKB1;NFKB2;NFKBIA;PER1;TLR9;PRKCE;C8orf4;REL;BCL3;SECTM1;NOD2;TGM2;TLR2;TLR4;TNF;TNFAIP3;UBC;TRIM25;ZC3H12A;APOL3;CASP1;IKBKG;TRADD;TNFSF14;TNFSF10;IL18R1;CFLAR;SQSTM1;IL1RL1;TIFA;CD14;NR1H4
GO:0006575	cellular modified amino acid metabolic process	cellular modified amino acid metabolic process	GO:0006575	http://amigo.geneontology.org/amigo/term/GO:0006575	176	39	17.4073071719	2.2404384328	1.08229723894E-06	2.15175792923E-05	1428;1733;2346;2628;2643;2690;2729;2730;2938;2939;2940;2947;4257;4258;5319;5320;7038;7849;8875;8876;9027;10404;10840;10841;23743;27284;30001;51022;51365;54583;55349;55350;64600;112817;123745;221357;347735;389434;405753	CPQ;ALDH1L1;FTCD;HOGA1;PLA2G4E;CRYM;DIO1;GSTA5;FOLH1;BHMT2;GATM;GCH1;GHR;SULT1B1;GCLC;GCLM;GSTA1;GSTA2;GSTA3;GSTM3;ERO1A;SERINC2;IYD;DUOXA2;MGST1;MGST2;GLRX2;PLA1A;PLA2G1B;PLA2G2A;EGLN1;CHDH;VNN3;PLA2G2F;TG;PAX8;VNN2;VNN1;NAT8
GO:0006766	vitamin metabolic process	vitamin metabolic process	GO:0006766	http://amigo.geneontology.org/amigo/term/GO:0006766	130	31	12.8576700701	2.4110122465	2.67311187296E-06	4.90395566566E-05	32;316;1528;1543;1576;1592;2638;2729;4790;5467;5646;6017;6256;6591;7124;7274;7421;8277;8529;8644;8875;8876;9104;10135;10840;55350;56603;57834;66002;80704;166785	NAMPT;ALDH1L1;CYB5A;CYP1A1;CYP3A4;CYP26A1;MMAA;GC;GCLC;AOX1;ACACB;NFKB1;PPARD;VNN3;PRSS3;CYP26B1;CYP4F11;RLBP1;RXRA;SNAI2;CYP4F12;TNF;TTPA;VDR;SLC19A3;TKTL1;CYP4F2;AKR1C3;VNN2;VNN1;RGN
GO:0006811	ion transport	ion transport	GO:0006811	http://amigo.geneontology.org/amigo/term/GO:0006811	1537	205	152.017222291	1.3485314158	2.90224616406E-06	5.25663187639E-05	10;18;19;20;24;32;135;148;154;183;189;213;320;335;336;341;343;344;345;360;364;366;368;383;491;552;567;623;634;706;759;760;763;776;816;1071;1109;1135;1137;1244;1258;1356;1392;1408;1437;1520;1528;1579;1645;1906;2040;2056;2147;2168;2180;2185;2205;2259;2555;2641;2745;2892;2894;2902;3077;3356;3383;3627;3685;3708;3747;3752;3753;3764;3772;3778;3934;4129;4284;4308;4547;4734;4794;4923;5020;5027;5155;5187;…	NAT2;SLC17A4;ABCC9;SGK2;SLC17A2;RAMP1;ARL6IP5;SLCO1B1;CETP;SLC17A3;STARD10;SLC26A1;PPARGC1A;SLC38A3;SLC27A2;AKR1C4;SLC7A9;SLCO2B1;CHRNA2;CHRNA4;SLC5A11;APOA5;ABCC2;CNGB1;ATP6V1G3;SLC9B2;ADORA2A;CP;CRH;CRY2;CSF2;ADRA1A;SLC38A11;CTSS;CYB5A;ADRB2;CNKSR3;CYP4A11;AKR1C1;SLC30A8;COX7B2;ABAT;AGT;AGXT;ABCA1;EDN1;ABCA2;STOM;EPO;ALB;F2;FABP1;ACSL1;PTK2B;FCER1A;SLC39A12;FGF14;ATP11B;COMMD3;SLC39A14;ABCA4;AT…
GO:0051186	cofactor metabolic process	cofactor metabolic process	GO:0051186	http://amigo.geneontology.org/amigo/term/GO:0051186	369	64	36.4960019683	1.7536167401	5.65973214217E-06	9.48726472224E-05	32;127;211;229;259;570;635;645;706;1109;1543;1544;1645;1646;2180;2203;2346;2643;2819;3162;3263;3356;3479;3630;4143;5027;5166;5207;5465;6697;6999;8529;8564;8644;8875;8876;8942;9563;10135;10249;10840;10841;10891;23743;51085;51181;51422;51703;54657;54658;54677;54988;55350;57016;57678;57834;80201;83401;84532;84649;130013;134526;348158;641371	NAMPT;GLYAT;ALDH1L1;FTCD;PPARGC1A;AKR1C4;ADH4;ACMSD;ACOT12;CYP1A1;CYP1A2;AKR1C1;AKR1C2;ALAS1;ACSL1;FBP1;ALDOB;FOLH1;BHMT2;AMBP;GCH1;GPD1;HMOX1;ACACB;HPX;HTR2A;IGF1;ACSM2B;INS;MAT1A;P2RX7;MLXIPL;DCXR;PRKAG2;PDK4;ACSL5;PFKFB1;PPARA;UGT1A4;UGT1A1;CROT;ACSM5;VNN3;BAAT;AKR1B10;GPAM;CYP4F11;BHMT;ACOT1;BLVRB;SPR;TDO2;TSPO;HKDC1;ELOVL3;ACSS1;DGAT2;CYP4F2;KMO;AKR1C3;VNN2;VNN1;KYNU;H6PD
GO:0071705	nitrogen compound transport	nitrogen compound transport	GO:0071705	http://amigo.geneontology.org/amigo/term/GO:0071705	736	110	72.7941936278	1.5111095339	5.95927535874E-06	9.83510522043E-05	10;18;19;135;183;320;360;364;366;383;406;552;760;776;1137;1244;1392;1428;1437;1644;1906;1956;2205;2243;2244;2266;2641;2693;2705;3077;3087;3170;3172;3263;3273;3356;3557;3625;3630;3708;3747;3814;4129;4794;4923;5020;5027;5243;5244;5467;5581;5950;6280;6505;6512;6514;6529;6539;6540;6542;6564;6580;6581;6583;6584;6755;6810;6890;6906;6928;7036;7054;7124;7538;7849;8431;8660;8864;8973;9154;9572;9971;10550;…	NAT2;ARL6IP5;SLCO1B1;SLC17A3;SLC38A3;SLC35D2;SLC7A9;CHRNA4;ABCC2;ACVR1C;ADORA2A;CRH;CRYM;SYT9;CSF2;SLC38A11;DDC;SLC30A8;ABAT;AGT;ABCA1;EDN1;EGFR;FCER1A;FGA;FGB;FGG;RFTN1;ATP11B;ARL2BP;KCNG2;GCG;GHSR;GJB1;HFE;HHEX;FOXA2;HNF4A;APBA1;HPX;HRG;HTR2A;SLC6A19;SERINC2;IL1RN;AQP3;INHBB;INS;AQP7;AQP9;ITPR1;KCNC2;KISS1;ARG1;MAFA;ARNTL;MAOB;NFKBIE;NTSR1;OXT;P2RX7;RHCG;ABCB1;ABCB4;PPARD;ANO1;AVPR1A;SLC35C1;SY…
GO:0006508	proteolysis	proteolysis	GO:0006508	http://amigo.geneontology.org/amigo/term/GO:0006508	1590	209	157.259195473	1.3290160831	6.22671068629E-06	0.000102173	2;12;49;135;183;189;197;259;290;329;330;350;355;406;462;710;715;716;718;720;722;725;727;728;729;730;731;732;733;735;824;831;834;837;840;866;966;1050;1191;1361;1368;1369;1373;1471;1475;1514;1519;1520;1540;1601;1803;2147;2153;2155;2158;2159;2160;2161;2168;2185;2191;2220;2243;2244;2266;2335;2346;2537;2729;3026;3053;3075;3077;3083;3273;3303;3426;3549;3586;3630;3697;3698;3699;3700;3827;4153;4210;4217;…	C4B_2;TRIB1;TNIP1;DLC1;CPQ;TRIM38;CEBPA;UBD;ARL6IP5;PLK2;ADAM30;CARD16;FBXO32;CLU;SERPINA3;LRRK2;CST9;ACVR1C;KLHL40;ADORA2A;CPB2;PRSS37;CPM;CPN1;CPS1;SERPINA12;CST3;CSTA;HFE2;CTSL;CTSO;CTSS;CYLD;DAB2;FBXO39;TMPRSS6;ADAMTS17;DPP4;AGT;AGXT;AHSG;A2M;LVRN;F2;F5;F7;F9;F10;F11;F12;FABP1;PTK2B;FAP;FOLH1B;OTUD1;FCN2;FGA;FGB;FGG;SIRT2;FN1;FOLH1;IFI6;RNF144B;SERPINA11;TNFAIP8;ABTB2;AMBP;FBXO3;C5AR2;TINAG;G…
GO:0009888	tissue development	tissue development	GO:0009888	http://amigo.geneontology.org/amigo/term/GO:0009888	1734	225	171.501537705	1.3119415896	6.54824281776E-06	0.0001064276	59;154;183;197;307;360;388;406;433;467;491;634;650;694;753;760;847;858;861;1026;1051;1066;1073;1116;1373;1435;1475;1543;1601;1645;1646;1839;1843;1901;1906;1942;1947;1956;1958;1999;2069;2078;2099;2114;2185;2252;2294;2312;2317;2335;2353;2355;2627;2660;2683;2693;2706;2709;2938;2939;2947;3084;3087;3131;3142;3169;3170;3214;3383;3398;3479;3484;3549;3586;3624;3627;3678;3685;3689;3690;3725;3726;3858;3909…	ENAM;NAMPT;DHRS9;CDKN1A;KLF2;DLC1;CPQ;CEBPB;AGPAT2;CES1;CFL2;PPARGC1A;CHI3L1;APOA5;ACER1;KLHL40;IL31RA;CPS1;CSF1;DSG4;CSTA;GDF7;ADRB2;CYP1A1;RDH10;NKX2-3;DAB2;AKR1C1;AKR1C2;AGT;HBEGF;DUSP1;S1PR1;EDN1;EFNA1;EFNB1;EGFR;EGR1;AHSG;ELF3;EREG;ERG;ESR1;ETS2;PTK2B;FGF7;IKZF3;SIRT2;FOXF1;FLG;KDM6B;FLNB;FN1;TDRD7;HEY1;FOS;FOSL2;MAFF;FLRT3;TIPARP;GATA6;EHF;NUPR1;MSTN;B4GALT1;GHSR;GJB2;ANKRD1;GJB5;SULT1B1;RG…
GO:0022610	biological adhesion	biological adhesion	GO:0022610	http://amigo.geneontology.org/amigo/term/GO:0022610	1673	218	165.468323287	1.3174727082	6.9953122106E-06	0.0001128357	18;135;259;302;320;335;355;388;563;567;602;604;634;650;831;921;944;966;1014;1029;1051;1435;1465;1475;1524;1540;1803;1823;1828;1840;1901;1942;1947;1956;1958;2039;2056;2185;2191;2243;2244;2266;2294;2317;2335;2633;2683;3026;3071;3077;3133;3135;3142;3169;3170;3273;3303;3315;3337;3383;3384;3386;3479;3481;3549;3557;3559;3572;3574;3576;3586;3594;3606;3630;3659;3672;3678;3681;3685;3689;3690;3827;3909;391…	CDH16;FSTL3;CDKN2A;TNIP1;DLC1;NDRG1;SPON2;BAIAP2;CEBPB;FBLN5;BATF;CXCL13;TNFSF13B;CHL1;RIPK3;BTN3A1;CD300A;WHAMM;FBLN7;LRRC15;ADORA2A;CSF1;CSRP1;DSG4;CSTA;IL23R;CX3CR1;CYLD;NKX2-3;ABAT;DPP4;DSC1;DSG1;DTX1;S1PR1;EFNA1;EFNB1;EGFR;EGR1;MPZL3;TIGIT;DMTN;EPO;PTK2B;FAP;HEPACAM;FGA;FGB;FGG;COBLL1;CD93;KIFAP3;FOXF1;FLNB;FN1;CLDN14;TRIM29;FLRT3;IL27;RICTOR;AMBP;GBP1;B4GALT1;IL36B;TINAG;SRPX2;RND1;ADAMDEC1…
GO:0051674	localization of cell	localization of cell	GO:0051674	http://amigo.geneontology.org/amigo/term/GO:0051674	1331	179	131.642760487	1.3597405534	8.07187907026E-06	0.0001292256	183;185;335;338;350;388;623;634;650;685;694;706;727;728;753;886;1130;1435;1524;1601;1621;1672;1767;1803;1839;1901;1906;1907;1942;1947;1956;2039;2059;2069;2078;2147;2155;2159;2185;2191;2252;2294;2335;2683;2919;2920;3071;3084;3162;3273;3315;3383;3479;3486;3554;3570;3576;3586;3627;3630;3672;3678;3685;3689;3690;3716;3725;3909;3910;3929;3948;4233;4286;4478;4627;4773;4929;5054;5155;5319;5337;5362;5467;…	TRIB1;DLC1;PROCR;CXCL13;CHL1;PPARGC1A;RIPK3;ABHD2;SLC7A9;INSL6;LYST;CD300A;LRRK2;ACVR1C;LRRC15;PRSS37;CSF1;GCSAML;CX3CR1;NKX2-3;DAB2;DBH;DEFB1;DNAH5;DPP4;AGT;HBEGF;AGTR1;S1PR1;EDN1;EDN2;EFNA1;EFNB1;EGFR;DMTN;EPS8;EREG;ERG;F2;F7;F10;PTK2B;FAP;ADGRG3;FGF7;FOXF1;FN1;DDX58;DAPK2;FLRT3;B4GALT1;C5AR2;SRPX2;ANGPTL3;TCAF2;RGCC;CD274;CXCL1;CXCL2;RHOD;NCKAP1L;NRG1;HMOX1;HRG;HSPB1;APOA1;APOB;ICAM1;IGF1;IGFB…
GO:0015748	organophosphate ester transport	organophosphate ester transport	GO:0015748	http://amigo.geneontology.org/amigo/term/GO:0015748	81	22	8.0113175052	2.7461151035	8.09836013138E-06	0.0001294073	19;20;24;335;336;341;344;345;1071;2538;2705;4547;5027;5243;5244;10786;10809;23200;64241;79895;85320;116519	CETP;SLC17A3;STARD10;APOA5;ABCA1;ABCA2;ATP11B;ABCA4;G6PC;GJB1;APOA1;APOA2;APOC1;APOC2;APOC3;MTTP;P2RX7;ABCB1;ABCB4;ABCG8;ATP8B4;ABCC11
GO:0040011	locomotion	locomotion	GO:0040011	http://amigo.geneontology.org/amigo/term/GO:0040011	1545	203	152.808463526	1.3284604486	8.85244936488E-06	0.0001391169	135;183;185;335;338;350;388;491;623;634;650;685;694;706;727;728;753;858;886;1130;1238;1435;1524;1601;1621;1672;1767;1803;1833;1839;1901;1906;1907;1942;1947;1956;2039;2059;2069;2078;2147;2155;2159;2185;2191;2252;2294;2335;2683;2829;2919;2920;3053;3071;3084;3162;3273;3315;3383;3398;3479;3486;3554;3570;3576;3586;3627;3630;3672;3678;3685;3689;3690;3716;3725;3909;3910;3929;3948;3950;4009;4233;4286;447…	TRIB1;DLC1;SPON2;PROCR;CXCL13;CHL1;PPARGC1A;RIPK3;MID2;ABHD2;TRIM31;SLC7A9;INSL6;LYST;CD300A;LRRK2;ACKR2;ACVR1C;LRRC15;ADORA2A;PRSS37;CSF1;GCSAML;GDF7;CX3CR1;NKX2-3;DAB2;DBH;DEFB1;DNAH5;DPP4;AGT;EPYC;HBEGF;AGTR1;S1PR1;EDN1;EDN2;EFNA1;EFNB1;EGFR;SPNS3;DMTN;EPS8;EREG;ERG;F2;F7;F10;PTK2B;FAP;ADGRG3;FGF7;FOXF1;TRIM35;FN1;DDX58;DAPK2;FLRT3;B4GALT1;C5AR2;SRPX2;ANGPTL3;XCR1;TCAF2;RGCC;CD274;CXCL1;CXCL2;…
GO:0019835	cytolysis	cytolysis	GO:0019835	http://amigo.geneontology.org/amigo/term/GO:0019835	30	12	2.9671546316	4.044278607	1.33111323659E-05	0.0001999945	213;727;729;730;731;732;733;735;1437;4069;5027;8542	CSF2;ALB;LYZ;P2RX7;C5;C6;C7;C8A;C8B;C8G;C9;APOL1
GO:0042537	benzene-containing compound metabolic process	benzene-containing compound metabolic process	GO:0042537	http://amigo.geneontology.org/amigo/term/GO:0042537	22	10	2.1759133965	4.5957711443	1.84506480803E-05	0.0002682561	1571;2947;5446;6716;6999;7054;8564;8942;54658;169355	CYP2E1;IDO2;GSTM3;PON3;UGT1A1;SRD5A2;TDO2;TH;KMO;KYNU
GO:0006577	amino-acid betaine metabolic process	amino-acid betaine metabolic process	GO:0006577	http://amigo.geneontology.org/amigo/term/GO:0006577	18	9	1.7802927789	5.0553482587	1.87929432962E-05	0.0002686637	33;635;5447;6583;6584;23743;29958;54677;55349	BHMT2;DMGDH;ACADL;POR;CROT;CHDH;BHMT;SLC22A4;SLC22A5
GO:0052803	imidazole-containing compound metabolic process	imidazole-containing compound metabolic process	GO:0052803	http://amigo.geneontology.org/amigo/term/GO:0052803	11	7	1.0879566982	6.434079602	2.10710830659E-05	0.0002977466	3034;3067;3176;10394;10841;131669;144193	PRG3;FTCD;UROC1;AMDHD1;HAL;HDC;HNMT
GO:0009308	amine metabolic process	amine metabolic process	GO:0009308	http://amigo.geneontology.org/amigo/term/GO:0009308	125	28	12.3631442982	2.2647960199	2.77501247878E-05	0.0003820222	18;635;1244;1621;1644;1757;3067;3176;3630;4128;4129;4929;4953;5696;5698;6303;6817;6999;8564;8942;9971;10394;25953;27284;29958;55349;130013;169355	PRG3;ABCC2;ACMSD;DBH;DDC;IDO2;SARDH;ABAT;PNKD;SULT1B1;DMGDH;HDC;HNMT;INS;MAOA;MAOB;NR4A2;ODC1;CHDH;PSMB8;PSMB9;SAT1;BHMT;SULT1A1;TDO2;KMO;KYNU;NR1H4
GO:0006468	protein phosphorylation	protein phosphorylation	GO:0006468	http://amigo.geneontology.org/amigo/term/GO:0006468	1824	229	180.403001599	1.2693802097	5.05604428875E-05	0.0006589043	135;148;154;183;259;302;335;355;467;623;634;650;685;718;727;728;753;816;858;1026;1029;1030;1031;1050;1116;1154;1191;1392;1435;1437;1601;1647;1839;1843;1850;1906;1942;1956;2039;2056;2069;2078;2081;2147;2180;2185;2205;2243;2244;2252;2266;2335;2444;2533;2633;2641;2660;2674;2690;2902;3071;3077;3084;3087;3263;3273;3315;3356;3383;3479;3481;3486;3487;3559;3560;3567;3570;3572;3594;3606;3624;3625;3626;362…	FPGT-TNNI3K;SGK2;TRIB1;CDKN1A;CDKN2A;CDKN2B;CDKN2C;TNIP1;TLR6;CEBPA;ARL6IP5;PLK2;PPARGC1A;RIPK3;CHI3L1;DUSP10;CD300A;CISH;ALPK2;IP6K3;CLU;LRRK2;ACVR1C;LRRC15;IL31RA;ADORA2A;CRH;CSF1;CSF2;RTN4RL1;ADRA1A;IL23R;PPP1R1C;GDF7;ADRB2;CNKSR3;DAB2;GADD45A;NIM1K;AGT;HBEGF;DUSP1;DUSP8;EDN1;EFNA1;EGFR;MUC20;DMTN;EPO;EREG;ERG;ERN1;F2;ACSL1;PTK2B;FCER1A;FGD2;FGA;FGB;FGF7;FGG;MAPRE3;SIRT2;STK38L;FN1;ARL2BP;DAPK…
GO:0006366	transcription from RNA polymerase II promoter	transcription from RNA polymerase II promoter	GO:0006366	http://amigo.geneontology.org/amigo/term/GO:0006366	1993	247	197.11797269	1.2530567184	5.91934414722E-05	0.0007508082	20;154;196;307;406;467;602;604;650;687;728;861;944;1030;1050;1051;1052;1408;1428;1840;1901;1906;1942;1956;1958;1997;1999;2034;2056;2078;2099;2114;2294;2306;2313;2353;2354;2355;2444;2627;2641;2902;2908;3077;3084;3087;3131;3162;3169;3170;3172;3174;3195;3214;3234;3299;3394;3398;3455;3479;3549;3586;3606;3624;3627;3638;3659;3725;3726;3727;4009;4084;4211;4233;4261;4286;4487;4609;4734;4773;4774;4782;478…	MAMLD1;NAMPT;TSHZ1;FSTL3;CDKN2B;TNIP1;KLF2;CEBPA;CEBPB;CEBPD;BATF;PPARGC1A;SLC38A3;ZHX1;BATF2;DBX1;TSHZ2;NCOA7;CRY2;CRYM;DSG4;HFE2;GDF7;ADRB2;NKX2-3;CITED4;TMPRSS6;ZNF366;GLIS3;DTX1;S1PR1;EDN1;EFNA1;EGFR;EGR1;AHR;ELF1;ELF3;ABCA2;ZBTB7C;EPAS1;EPO;ERG;ESR1;ETS2;IKZF3;ATF5;CPEB3;ABLIM3;SIRT2;ELL2;FOXF1;FOXD2;FLI1;KDM6B;HEY1;FOS;FOSB;FOSL2;DDX58;PPP1R15A;TRIM29;MAFF;FRK;BCL6B;ZBTB20;GATA6;EHF;GCG;NUP…
GO:0019748	secondary metabolic process	secondary metabolic process	GO:0019748	http://amigo.geneontology.org/amigo/term/GO:0019748	56	16	5.5386886456	2.8887704335	6.98824254385E-05	0.0008696141	1109;1244;1543;1544;1548;1644;1645;1646;5446;7054;8564;8644;51151;54576;54577;57016	AKR1C4;ABCC2;CYP1A1;CYP1A2;CYP2A6;DDC;AKR1C1;AKR1C2;SLC45A2;PON3;UGT1A8;UGT1A7;AKR1B10;TH;KMO;AKR1C3
GO:0043062	extracellular structure organization	extracellular structure organization	GO:0043062	http://amigo.geneontology.org/amigo/term/GO:0043062	329	54	32.5397957928	1.6595064193	0.0001351697	0.0015700623	2;183;302;602;824;1361;1471;1514;1520;1803;1999;2191;2243;2244;2266;2294;2335;2683;3383;3384;3386;3672;3678;3681;3685;3689;3690;3909;3910;3914;4146;4316;4791;4811;5054;5155;5340;5345;5654;7042;7045;7101;7124;7276;7448;8837;9313;10516;11035;28984;30001;90102;164656;196264	FBLN5;RIPK3;CPB2;CST3;CTSL;CTSS;TMPRSS6;DPP4;AGT;MPZL3;ELF3;A2M;FAP;FGA;FGB;FGG;FOXF1;FN1;B4GALT1;RGCC;ERO1A;ANXA2;ICAM1;ICAM2;ICAM4;ITGA1;ITGA5;ITGAD;ITGAV;ITGB2;ITGB3;LAMA3;LAMA4;LAMB3;MATN1;MMP7;NFKB2;NID1;SERPINE1;PDGFB;PLG;SERPINF2;HTRA1;BCL3;TGFB2;TGFBI;NR2E1;TNF;TTR;VTN;CAPN2;CFLAR;PHLDB2;MMP20
GO:0046683	response to organophosphorus	response to organophosphorus	GO:0046683	http://amigo.geneontology.org/amigo/term/GO:0046683	130	27	12.8576700701	2.0999138921	0.0001504976	0.0017154721	189;329;343;366;834;1036;1373;1645;1843;2039;2185;2353;2354;2819;3725;3726;3727;3753;5020;5027;5105;5139;5187;5207;5972;6382;9472	CDO1;CPS1;AKR1C1;DUSP1;AGXT;DMTN;PTK2B;FOS;FOSB;GPD1;BIRC2;AQP8;AQP9;JUN;JUNB;JUND;KCNE1;OXT;P2RX7;PCK1;PDE3A;PER1;PFKFB1;REN;SDC1;CASP1;AKAP6
GO:0009820	alkaloid metabolic process	alkaloid metabolic process	GO:0009820	http://amigo.geneontology.org/amigo/term/GO:0009820	14	7	1.3846721614	5.0553482587	0.0001675669	0.001865273	590;1544;1576;1577;1644;7054;10135	NAMPT;CYP1A2;CYP3A4;CYP3A5;DDC;BCHE;TH
GO:0051235	maintenance of location	maintenance of location	GO:0051235	http://amigo.geneontology.org/amigo/term/GO:0051235	294	49	29.0781153893	1.6851160862	0.0001862502	0.0020518722	19;32;213;335;338;346;602;623;706;718;1401;2147;2185;2317;3356;3586;3627;3685;3690;3708;4790;4792;4794;4923;5027;5465;5468;5581;5788;6280;7124;7779;7782;8204;8740;9087;9472;23568;27329;30001;51099;55532;57104;80149;84649;130399;161176;169026;440503	ACVR1C;CRP;SYNE3;SLC30A8;ABCA1;ALB;F2;PTK2B;FLNB;ARL2BP;ANGPTL3;ERO1A;ACACB;APOA1;HTR2A;APOB;APOC4;IL10;CXCL10;ITGAV;ITGB3;ITPR1;PLIN5;NFKB1;NFKBIA;NFKBIE;NTSR1;P2RX7;ABHD5;PPARA;PPARG;SLC30A10;PRKCE;PNPLA2;PTPRC;BCL3;BDKRB1;S100A9;TSPO;TNF;C3;SLC30A1;SLC30A4;ZC3H12A;NRIP1;DGAT2;TNFSF14;TMSB4Y;AKAP6
GO:0048511	rhythmic process	rhythmic process	GO:0048511	http://amigo.geneontology.org/amigo/term/GO:0048511	310	51	30.6605978595	1.6633726529	0.0001931957	0.0021174747	135;196;355;406;687;1051;1392;1408;1437;1644;1956;1958;2069;2099;2155;2660;3131;3383;3398;3624;3625;3725;3727;3814;4316;4783;4791;4862;5054;5187;5244;5465;5468;5629;5730;6097;6928;7042;7054;7071;8204;8553;8864;9099;9572;10135;10891;22809;55068;56938;79365	NAMPT;CEBPB;PPARGC1A;ADORA2A;CRH;CRY2;CSF2;DDC;EGFR;EGR1;AHR;EREG;ESR1;F7;ATF5;MSTN;HLF;ICAM1;ID2;FAS;INHBA;INHBB;JUN;JUND;KISS1;ARNTL;MMP7;NFIL3;NFKB2;NPAS2;SERPINE1;PER1;ABCB4;PPARA;PPARG;ENOX1;PROX1;ARNTL2;PTGDS;RORC;KLF9;HNF1B;TGFB2;TH;KLF10;BHLHE41;NRIP1;BHLHE40;PER2;USP2;NR1D1
GO:0014823	response to activity	response to activity	GO:0014823	http://amigo.geneontology.org/amigo/term/GO:0014823	55	15	5.4397834912	2.7574626866	0.0002072295	0.0022539509	183;847;1906;2660;2729;2730;3586;5020;5105;5467;7054;10891;23135;84808;122622	PPARGC1A;ADSSL1;AGT;EDN1;KDM6B;MSTN;GCLC;GCLM;IL10;OXT;PCK1;PPARD;TH;CAT;PERM1
GO:0001906	cell killing	cell killing	GO:0001906	http://amigo.geneontology.org/amigo/term/GO:0001906	106	23	10.4839463649	2.1938303764	0.000231045	0.0024751923	213;567;634;735;1130;3133;3383;3586;3594;4153;5027;5788;5817;7042;7409;8542;11035;57817;80328;84868;135250;149233;353091	RIPK3;LYST;RAET1E;IL23R;ALB;HLA-E;ICAM1;RAET1G;IL10;IL12RB1;MBL2;P2RX7;B2M;HAMP;PTPRC;PVR;CEACAM1;TGFB2;C9;VAV1;ULBP2;HAVCR2;APOL1
GO:0043627	response to estrogen	response to estrogen	GO:0043627	http://amigo.geneontology.org/amigo/term/GO:0043627	74	18	7.3189814245	2.4593586123	0.0002454074	0.0026159448	335;336;760;1244;1392;2056;2099;2155;2627;2660;2947;3162;5468;5914;7706;90665;163732;167465	ABCC2;CRH;CITED4;ZNF366;EPO;ESR1;F7;GATA6;MSTN;GSTM3;HMOX1;APOA1;APOA2;PPARG;RARA;CA2;TRIM25;TBL1Y
GO:0018214	protein carboxylation	protein carboxylation	GO:0018214	http://amigo.geneontology.org/amigo/term/GO:0018214	11	6	1.0879566982	5.5149253731	0.0002762973	0.0028911447	2147;2155;2158;2159;5624;5627	F2;F7;F9;F10;PROC;PROS1
GO:0035902	response to immobilization stress	response to immobilization stress	GO:0035902	http://amigo.geneontology.org/amigo/term/GO:0035902	24	9	2.3737237053	3.791511194	0.0002916801	0.0030261815	1392;1543;1544;2185;2353;3176;5468;5972;7054	CRH;CYP1A1;CYP1A2;PTK2B;FOS;HNMT;PPARG;REN;TH
GO:0046473	phosphatidic acid metabolic process	phosphatidic acid metabolic process	GO:0046473	http://amigo.geneontology.org/amigo/term/GO:0046473	35	11	3.4616804035	3.1776474769	0.0003789379	0.003879689	2819;5319;5320;5337;9971;10555;51099;56894;57678;64600;84803	AGPAT2;GPD1;ABHD5;PLA2G1B;PLA2G2A;PLD1;AGPAT3;GPAM;PLA2G2F;GPAT3;NR1H4
GO:0051341	regulation of oxidoreductase activity	regulation of oxidoreductase activity	GO:0051341	http://amigo.geneontology.org/amigo/term/GO:0051341	83	19	8.209127814	2.3144967931	0.0003856413	0.003924818	183;185;1906;1907;1956;2185;2643;3240;3630;4790;4883;5447;6697;7124;7421;9104;11035;64127;120892	RIPK3;LRRK2;AGT;AGTR1;EDN1;EDN2;EGFR;PTK2B;GCH1;HP;INS;NFKB1;NPR3;POR;NOD2;SPR;TNF;VDR;RGN
GO:0032800	receptor biosynthetic process	receptor biosynthetic process	GO:0032800	http://amigo.geneontology.org/amigo/term/GO:0032800	25	9	2.4726288596	3.6398507463	0.0004160122	0.0040977299	1906;3586;3685;3690;5465;5468;7124;9572;59272	EDN1;IL10;ITGAV;ITGB3;PPARA;PPARG;ACE2;TNF;NR1D1
GO:0042157	lipoprotein metabolic process	lipoprotein metabolic process	GO:0042157	http://amigo.geneontology.org/amigo/term/GO:0042157	138	27	13.6489113052	1.9781797534	0.0004160521	0.0040977299	19;213;335;336;338;341;344;345;1071;3685;3690;4547;4939;5465;6382;8542;9388;23780;29881;55908;79683;80830;80832;80833;84649;116519;147111	CETP;APOA5;NOTUM;ABCA1;ALB;APOL2;NPC1L1;APOA1;APOA2;APOB;APOC1;APOC2;APOC3;ITGAV;ITGB3;MTTP;OAS2;PPARA;ANGPTL8;SDC1;ZDHHC14;APOL6;APOL4;APOL3;DGAT2;APOL1;LIPG
GO:0002480	antigen processing and presentation of exogenous peptide antigen via MHC class I	TAP-independent antigen processing and presentation of exogenous peptide antigen via MHC class I	GO:0002480	http://amigo.geneontology.org/amigo/term/GO:0002480	5	4	0.4945257719	8.0885572139	0.0004392068	0.0042667944	567;3133;3134;3135	HLA-E;HLA-F;HLA-G;B2M
GO:0016137	glycoside metabolic process	glycoside metabolic process	GO:0016137	http://amigo.geneontology.org/amigo/term/GO:0016137	16	7	1.5824824702	4.4234297264	0.0004674162	0.0045100918	1109;1645;1646;7054;8644;57016;57733	AKR1C4;AKR1C1;AKR1C2;AKR1B10;GBA3;TH;AKR1C3
GO:0071941	nitrogen cycle metabolic process	nitrogen cycle metabolic process	GO:0071941	http://amigo.geneontology.org/amigo/term/GO:0071941	16	7	1.5824824702	4.4234297264	0.0004674162	0.0045100918	383;435;1050;1373;1559;5009;9971	CEBPA;CPS1;CYP2C9;ARG1;ASL;OTC;NR1H4
GO:0007588	excretion	excretion	GO:0007588	http://amigo.geneontology.org/amigo/term/GO:0007588	66	16	6.5277401894	2.4510779436	0.0005549964	0.0052369358	135;148;183;185;360;364;366;552;1906;3162;3778;5020;6344;54577;64240;64241	ADORA2A;ADRA1A;AGT;AGTR1;EDN1;HMOX1;AQP3;AQP7;AQP9;KCNMA1;OXT;UGT1A7;AVPR1A;SCTR;ABCG5;ABCG8
GO:0048017	inositol lipid-mediated signaling	inositol lipid-mediated signaling	GO:0048017	http://amigo.geneontology.org/amigo/term/GO:0048017	201	35	19.8799360315	1.7605690453	0.0006531323	0.006023331	183;634;685;847;1839;1906;1956;2069;2147;2252;3084;3356;3479;3606;3630;4734;4824;4883;5155;5288;5337;5467;5649;6403;7042;7409;8660;8870;9314;9365;22933;57624;118788;145264;253260	PIK3AP1;SERPINA12;AGT;HBEGF;EDN1;EGFR;EREG;F2;FGF7;SIRT2;RICTOR;NRG1;HTR2A;IGF1;IL18;INS;NEDD4;NKX3-1;NPR3;PDGFB;PIK3C2G;PLD1;PPARD;RELN;NYAP2;CEACAM1;SELP;BTC;TGFB2;VAV1;CAT;IRS2;IER3;KLF4;KL
GO:0051767	nitric-oxide synthase biosynthetic process	nitric-oxide synthase biosynthetic process	GO:0051767	http://amigo.geneontology.org/amigo/term/GO:0051767	17	7	1.6813876246	4.1632279778	0.0007270625	0.0066053741	1906;6364;7097;7099;10135;54106;64127	NAMPT;EDN1;TLR9;CCL20;NOD2;TLR2;TLR4
GO:0046685	response to arsenic-containing substance	response to arsenic-containing substance	GO:0046685	http://amigo.geneontology.org/amigo/term/GO:0046685	27	9	2.6704391684	3.3702321725	0.0007954779	0.0071735664	467;1026;1244;1543;2729;3162;80149;90637;132864	CDKN1A;ABCC2;CPEB2;CYP1A1;GCLC;HMOX1;ATF3;ZC3H12A;ZFAND2A
GO:0071850	mitotic cell cycle arrest	mitotic cell cycle arrest	GO:0071850	http://amigo.geneontology.org/amigo/term/GO:0071850	13	6	1.285767007	4.6664753157	0.000861856	0.007580254	1026;1647;1843;2191;4824;28984	CDKN1A;GADD45A;DUSP1;FAP;RGCC;NKX3-1
GO:0006081	cellular aldehyde metabolic process	cellular aldehyde metabolic process	GO:0006081	http://amigo.geneontology.org/amigo/term/GO:0006081	95	20	9.3959896666	2.1285676879	0.000863468	0.0075866272	127;189;216;229;650;1610;1645;3795;8528;8644;9563;22977;25953;54363;57016;64577;64902;83875;112817;157506	HOGA1;ADH4;RDH10;DAO;AKR1C1;AGXT;ALDH1A1;ALDOB;AKR7A3;PNKD;KHK;HAO1;AKR1B10;ALDH8A1;AGXT2;BMP2;BCO2;DDO;AKR1C3;H6PD
GO:0000003	reproduction	reproduction	GO:0000003	http://amigo.geneontology.org/amigo/term/GO:0000003	1333	166	131.840570796	1.2590964905	0.000864909	0.0075914855	18;49;183;259;329;330;338;383;406;552;604;694;1050;1051;1244;1271;1392;1435;1437;1543;1586;1617;1621;1672;1828;1833;1843;1906;1912;1956;1958;2034;2056;2069;2099;2185;2353;2354;2627;2660;2683;2693;2706;2707;2709;2902;3077;3169;3172;3294;3383;3479;3549;3586;3624;3625;3641;3726;3814;4033;4158;4257;4316;4487;4627;4824;4956;5016;5020;5104;5139;5155;5244;5368;5467;5468;5654;5672;5730;5737;5914;5950;597…	BSPH1;MAMLD1;NAMPT;FSTL3;CEBPA;CEBPB;SLC38A3;ABHD2;ADAM30;INSL6;GTSF1;TDRD9;ABCC2;ZPBP2;NLRP5;CNTFR;ACVR1C;ADAD1;PRSS37;ASZ1;CRH;CNBD2;CSF1;CSF2;HORMAD2;GDF7;CYP1A1;RDH10;CYP17A1;DAZ1;DBH;HFM1;DEFB1;FAM9B;ABAT;DSG1;AGT;EPYC;DUSP1;EDN1;PHC2;EGFR;EGR1;PLD6;EPAS1;EPO;EREG;ESR1;PTK2B;RHOBTB3;SIRT2;TDRD7;HEY1;FOS;FOSB;MAFF;APOL2;SPESP1;AMBP;TIPARP;GATA6;NUPR1;MSTN;B4GALT1;GHSR;GJB2;GJB3;GJB5;MORC1;GRI…
GO:0002440	production of molecular mediator of immune response	production of molecular mediator of immune response	GO:0002440	http://amigo.geneontology.org/amigo/term/GO:0002440	155	28	15.3302989298	1.8264484031	0.0012214575	0.0101776217	335;336;355;567;604;3077;3133;3140;3162;3263;3567;3586;5788;5950;6810;7042;7097;7099;7124;8764;10417;10538;10673;29802;54900;64127;91543;133396	SPON2;BATF;TNFSF13B;IL31RA;VPREB3;HFE;HLA-E;MR1;HMOX1;HPX;APOA1;APOA2;FAS;IL5;IL10;LAX1;B2M;PTPRC;RBP4;BCL6;NOD2;STX4;TGFB2;TLR2;TLR4;TNF;TNFRSF14;RSAD2
GO:0018200	peptidyl-glutamic acid modification	peptidyl-glutamic acid modification	GO:0018200	http://amigo.geneontology.org/amigo/term/GO:0018200	29	9	2.8682494772	3.1378023675	0.0014174562	0.0115300663	2147;2155;2158;2159;2346;5624;5627;158135;219595	TTLL11;F2;F7;F9;F10;FOLH1B;FOLH1;PROC;PROS1
GO:0040007	growth	growth	GO:0040007	http://amigo.geneontology.org/amigo/term/GO:0040007	950	122	93.9598966663	1.2984262896	0.0014174874	0.0115300663	32;148;154;183;185;320;552;604;623;634;650;694;978;1026;1029;1031;1154;1435;1833;1839;1901;1906;1956;2069;2099;2147;2185;2203;2252;2335;2538;2627;2660;2690;2693;3084;3087;3142;3172;3273;3394;3479;3484;3486;3487;3489;3574;3586;3624;3625;3630;3685;3690;3929;4009;4146;4153;4487;4489;4493;4494;4495;4496;4499;4501;4502;4739;4814;5362;5447;5467;5468;5600;5629;5654;5914;5950;6098;6256;6280;6469;6928;704…	SGK2;CDKN1A;CDKN2A;CDKN2C;KLF2;CPQ;FBLN5;ESM1;PGLYRP2;CISH;APOA5;CSF1;ADRA1A;PPP1R1C;GDF7;ADRB2;RDH10;AGT;EPYC;HBEGF;AGTR1;S1PR1;EDN1;EGFR;EREG;ESR1;F2;PTK2B;HEPACAM;FBP1;FGF7;ATF5;RFTN1;FN1;FLRT3;G6PC;GATA6;NUPR1;MSTN;GHR;GHSR;OSGIN1;NRG1;HHEX;HLX;HNF4A;ACACB;APBA1;HRG;IRF8;RSPO2;OSTN;IGF1;IGFBP1;IGFBP3;IGFBP4;IGFBP6;IL7;IL10;INHBA;INHBB;INS;ITGAV;ITGB3;TMEM8C;LBP;LMX1A;MATN1;MBL2;MSX1;MT1A;MT1E…
GO:0044236	multicellular organism metabolic process	multicellular organism metabolic process	GO:0044236	http://amigo.geneontology.org/amigo/term/GO:0044236	129	24	12.7587649157	1.8810598172	0.0017508327	0.0137698885	154;383;1471;1514;1520;2147;2191;2690;4261;4316;5027;5319;5345;5467;5468;8644;9313;10891;25976;28984;54206;57561;59272;64066	PPARGC1A;CST3;CTSL;CTSS;ADRB2;F2;FAP;TIPARP;GHR;RGCC;ARG1;CIITA;MMP7;P2RX7;PLA2G1B;SERPINF2;ERRFI1;PPARD;PPARG;ARRDC3;ACE2;MMP27;AKR1C3;MMP20
GO:0048771	tissue remodeling	tissue remodeling	GO:0048771	http://amigo.geneontology.org/amigo/term/GO:0048771	144	26	14.2423422315	1.8255424268	0.0018041179	0.0141369426	154;183;383;634;760;1471;1621;1901;1956;1999;2034;2078;2185;2683;3273;3574;3606;3690;5027;5166;5340;6694;7042;7052;7128;7421	CST3;ADRB2;DBH;AGT;S1PR1;EGFR;ELF3;EPAS1;ERG;PTK2B;B4GALT1;HRG;IL7;IL18;ITGB3;ARG1;P2RX7;PDK4;PLG;CEACAM1;SPP2;TGFB2;TGM2;TNFAIP3;VDR;CA2
GO:0020027	hemoglobin metabolic process	hemoglobin metabolic process	GO:0020027	http://amigo.geneontology.org/amigo/term/GO:0020027	15	6	1.4835773158	4.044278607	0.0021126933	0.0161262634	847;2056;3263;3624;9314;54790	EPO;HPX;INHBA;TET2;CAT;KLF4
GO:0034587	piRNA metabolic process	piRNA metabolic process	GO:0034587	http://amigo.geneontology.org/amigo/term/GO:0034587	15	6	1.4835773158	4.044278607	0.0021126933	0.0161262634	54456;55124;84944;122402;136991;201164	TDRD9;ASZ1;PLD6;MOV10L1;PIWIL2;MAEL
GO:0016192	vesicle-mediated transport	vesicle-mediated transport	GO:0016192	http://amigo.geneontology.org/amigo/term/GO:0016192	1421	172	140.544224382	1.2238140753	0.0024649856	0.0185340036	2;12;19;135;154;197;213;259;302;335;338;341;344;345;350;432;433;567;634;710;718;720;722;725;858;921;929;966;1066;1071;1191;1238;1401;1601;2039;2147;2153;2155;2158;2159;2205;2214;2220;2243;2244;2259;2266;2294;2335;2642;2690;3071;3077;3162;3240;3250;3263;3273;3394;3426;3479;3481;3512;3576;3630;3638;3685;3689;3690;3699;3700;3827;3929;4033;4153;4253;4360;4430;4478;4627;4645;4647;4734;5004;5005;5027;5…	C4B_2;OPTN;RAMP1;SPON2;BAIAP2;CLEC10A;CES1;CETP;DCTN3;CD300A;APOA5;CLU;SERPINA3;LRRK2;WHAMM;ACKR2;GOLT1A;ADORA2A;CRP;SYT9;FAM109A;C2CD4A;ADRB2;DAB2;SLC30A8;ABCA1;AHSG;A2M;LGI3;DMTN;ALB;F2;F5;F7;F9;F10;SAMD9L;FCER1A;FCGR3A;FCN2;FGA;FGB;FGF14;FGG;RHOBTB3;CD93;KIFAP3;FOXF1;TBC1D2B;TBC1D9;TBC1D12;FN1;STX12;AMBP;ARFGAP3;GCGR;CHIC2;GHR;TINAG;SNX10;ANXA2;NCKAP1L;HFE;HMOX1;HP;HPR;HPX;HRG;APOA1;APOB;CPLX4…
GO:0006790	sulfur compound metabolic process	sulfur compound metabolic process	GO:0006790	http://amigo.geneontology.org/amigo/term/GO:0006790	380	55	37.5839586665	1.4633902854	0.0025535034	0.0190423194	32;189;570;635;1036;1244;1373;2180;2683;2690;2729;2730;2938;2939;2940;2947;3425;4143;4257;4258;5166;6482;6783;6817;6822;6999;7849;8277;8460;8875;8876;8942;9027;9645;10249;10861;11046;23743;27284;51022;51703;54988;55350;57678;58472;64579;80704;83401;84532;84649;134526;166012;221357;348158;641371	GLYAT;CDO1;SLC26A1;SLC35D2;ABCC2;ACOT12;CPS1;CHST13;AGXT;ACSL1;GSTA5;BHMT2;B4GALT1;GHR;SULT1B1;GCLC;GCLM;GSTA1;GSTA2;GSTA3;GSTM3;ACACB;IDUA;ACSM2B;MAT1A;MGST1;MGST2;GLRX2;PDK4;ACSL5;ACSM5;VNN3;BAAT;GPAM;SQRDL;BHMT;ACOT1;NDST4;ST3GAL1;SULT1E1;SULT1A1;SULT2A1;TDO2;PAX8;SLC19A3;TKTL1;ELOVL3;ACSS1;TPST1;DGAT2;VNN2;VNN1;KYNU;NAT8;MICAL2
GO:0009628	response to abiotic stimulus	response to abiotic stimulus	GO:0009628	http://amigo.geneontology.org/amigo/term/GO:0009628	1084	135	107.213187354	1.2591734593	0.0026004296	0.0190423194	18;24;154;183;329;355;366;388;491;552;602;623;650;706;760;816;824;834;847;929;1026;1116;1137;1244;1258;1361;1408;1520;1543;1621;1647;1803;1843;1906;1956;1958;2034;2056;2155;2168;2185;2353;2354;2627;2660;2729;2779;2902;3162;3176;3303;3310;3337;3356;3383;3398;3479;3625;3627;3659;3708;3725;3726;3727;3747;3764;3778;4308;4316;4609;4734;4790;4792;4824;4923;4929;5020;5027;5105;5132;5187;5244;5352;5465;5…	CDKN1A;NDRG1;ARPP21;PPARGC1A;SLC38A3;CHI3L1;CHRNA4;ADSSL1;ABCC2;CNGB1;ACER1;CPEB2;CPB2;CRY2;CTSS;ADRB2;CYP1A1;DBH;GADD45A;ABAT;DPP4;AGT;DUSP1;EDN1;EGFR;EGR1;EPAS1;EPO;F7;FABP1;PTK2B;TFEC;SIRT2;PHF24;FOS;FOSB;ABCA4;GATA6;MSTN;ANKRD1;GCLC;GNAT1;RGCC;HIPK2;GRIN1;ERO1A;HMOX1;HNMT;BIRC2;HSPA1A;HSPA6;DNAJB1;HTR2A;ICAM1;ID2;IGF1;FAS;INHBB;CXCL10;IRF1;AQP9;ITPR1;JUN;JUNB;JUND;KCNC2;KCNJ8;KCNMA1;RHOB;TRPM…
GO:0006030	chitin metabolic process	chitin metabolic process	GO:0006030	http://amigo.geneontology.org/amigo/term/GO:0006030	7	4	0.6923360807	5.7775408671	0.0026105508	0.0190423194	1116;1486;5016;27159	CHI3L1;CTBS;CHIA;OVGP1
GO:0043620	regulation of DNA-templated transcription in response to stress	regulation of DNA-templated transcription in response to stress	GO:0043620	http://amigo.geneontology.org/amigo/term/GO:0043620	69	15	6.8244556526	2.1979775038	0.0026374152	0.0192218776	467;1051;1958;2034;2056;3162;3725;4734;7316;10365;22933;23645;54583;56892;84699	KLF2;CEBPB;EGR1;EPAS1;EPO;SIRT2;PPP1R15A;HMOX1;JUN;ATF3;NEDD4;EGLN1;C8orf4;UBC;CREB3L3
GO:0008643	carbohydrate transport	carbohydrate transport	GO:0008643	http://amigo.geneontology.org/amigo/term/GO:0008643	189	31	18.6930741789	1.6583682119	0.00337147	0.0236833995	183;343;360;364;366;718;1906;2538;2646;3479;3630;4284;5244;5319;5467;6041;6514;7124;8660;9971;11046;51151;51422;53632;55022;55343;56606;57761;115584;338557;344901	SLC35D2;SLC5A11;AGT;EDN1;G6PC;GCKR;FFAR4;AQP8;OSTN;IGF1;AQP3;INS;AQP7;AQP9;MIP;SLC45A2;PRKAG2;ABCB4;PLA2G1B;PRKAG3;PPARD;PID1;SLC35C1;SLC2A9;TRIB3;RNASEL;SLC2A2;TNF;C3;IRS2;NR1H4
GO:0009118	regulation of nucleoside metabolic process	regulation of nucleoside metabolic process	GO:0009118	http://amigo.geneontology.org/amigo/term/GO:0009118	51	12	5.0441628737	2.3789874159	0.0034491964	0.0240515333	706;2203;2819;3356;3479;3630;5027;5465;10891;51085;51422;55022	PPARGC1A;FBP1;GPD1;HTR2A;IGF1;INS;P2RX7;MLXIPL;PRKAG2;PPARA;PID1;TSPO
GO:0019932	second-messenger-mediated signaling	second-messenger-mediated signaling	GO:0019932	http://amigo.geneontology.org/amigo/term/GO:0019932	237	37	23.4405215894	1.5784631694	0.0034820845	0.0242610762	183;185;552;1672;1827;1906;1907;1956;2039;2185;2205;2633;2982;3084;3479;3576;3627;3708;3747;4501;4773;4883;5139;5341;5737;6364;6403;6954;9104;9455;9472;51655;55273;57211;64784;120892;389692	LRRK2;DEFB1;RCAN1;AGT;AGTR1;EDN1;EDN2;EGFR;DMTN;PTK2B;FCER1A;GBP1;GUCY1A3;NRG1;IGF1;CXCL8;CXCL10;ITPR1;KCNC2;MAFA;MT1X;NFATC2;NPR3;PDE3A;RASD1;PLEK;AVPR1A;TMEM100;ADGRG6;PTGFR;CCL20;SELP;CRTC3;TCP11;RGN;HOMER2;AKAP6
GO:1901571	fatty acid derivative transport	fatty acid derivative transport	GO:1901571	http://amigo.geneontology.org/amigo/term/GO:1901571	45	11	4.4507319473	2.4715035931	0.0036658313	0.0253758638	1244;1579;1906;4923;5020;5027;5319;5320;8529;64600;84647	ABCC2;CYP4A11;EDN1;NTSR1;OXT;P2RX7;PLA2G1B;PLA2G2A;PLA2G2F;PLA2G12B;CYP4F2
GO:0044546	NLRP3 inflammasome complex assembly	NLRP3 inflammasome complex assembly	GO:0044546	http://amigo.geneontology.org/amigo/term/GO:0044546	12	5	1.1868618526	4.2127902156	0.0041092458	0.0278367213	4210;7099;10333;22933;115362	TLR6;GBP5;SIRT2;MEFV;TLR4
GO:0070988	demethylation	demethylation	GO:0070988	http://amigo.geneontology.org/amigo/term/GO:0070988	59	13	5.8354041087	2.2277805886	0.0043803046	0.0294514161	1543;1544;1558;1559;1576;1577;3299;5447;8284;23135;54790;84159;100913187	APOBEC3A_B;CYP1A1;CYP1A2;CYP2C8;CYP2C9;CYP3A4;CYP3A5;KDM6B;HSF4;POR;TET2;KDM5D;ARID5B
GO:0042908	xenobiotic transport	xenobiotic transport	GO:0042908	http://amigo.geneontology.org/amigo/term/GO:0042908	8	4	0.7912412351	5.0553482587	0.0048133467	0.0316455513	5243;5244;8856;10351	ABCA8;ABCB1;ABCB4;NR1I2
GO:0051704	multi-organism process	multi-organism process	GO:0051704	http://amigo.geneontology.org/amigo/term/GO:0051704	1685	197	166.65518514	1.1820814326	0.0057832045	0.037121435	18;49;183;213;259;290;325;330;336;338;383;406;552;604;694;735;858;1050;1244;1271;1392;1524;1543;1617;1672;1803;1828;1833;1906;1912;2040;2056;2069;2099;2185;2353;2354;2683;2693;2706;2894;2902;2982;3077;3263;3303;3356;3383;3394;3479;3549;3560;3572;3576;3586;3624;3625;3641;3669;3678;3685;3690;3725;3726;3929;4033;4153;4217;4316;4360;4599;4734;4774;4792;4938;4956;5016;5020;5027;5104;5139;5288;5368;546…	BSPH1;APOBEC3A_B;TRIM10;NAMPT;CALCOCO2;FSTL3;TNIP1;TRIM38;CEBPA;RAB40B;SLC38A3;MID2;ABHD2;TRIM31;ADAM30;INSL6;PGLYRP2;GTSF1;TDRD9;ABCC2;ZPBP2;NLRP5;CNTFR;ACVR1C;LRRC15;ADAD1;PRSS37;ASZ1;CRH;CNBD2;CX3CR1;CYP1A1;DAZ1;DEFB1;FAM9B;ABAT;DPP4;DSG1;AGT;EPYC;EDN1;PHC2;PLD6;STOM;EPO;EREG;ESR1;ALB;PTK2B;CD93;SIRT2;TRIM35;TDRD7;FOS;FOSB;CLEC5A;MAFF;APOL2;SPESP1;AMBP;HAVCR1;B4GALT1;GHSR;GJB2;MORC1;GRID1;HIPK…
GO:0042044	fluid transport	fluid transport	GO:0042044	http://amigo.geneontology.org/amigo/term/GO:0042044	29	8	2.8682494772	2.78915766	0.0057992877	0.037121435	343;360;364;366;1437;1906;3708;4284	CSF2;EDN1;AQP8;AQP3;AQP7;AQP9;ITPR1;MIP
GO:0007626	locomotory behavior	locomotory behavior	GO:0007626	http://amigo.geneontology.org/amigo/term/GO:0007626	188	30	18.5941690245	1.6134090187	0.0058185429	0.037121435	18;135;320;491;1137;1392;1621;1803;2059;2902;3084;3170;3398;4009;4211;4923;4929;5581;7054;7111;7545;9099;10752;28996;54112;56172;57152;57561;89797;120892	CHL1;CHRNA4;LRRK2;ADORA2A;CRH;DBH;ABAT;DPP4;EPS8;HIPK2;GRIN1;NRG1;FOXA2;APBA1;ID2;LMX1A;MEIS1;ATP2B2;NTSR1;NR4A2;GPR88;PRKCE;ANKH;SLURP1;ARRDC3;TH;TMOD1;ZIC1;NAV2;USP2
GO:0042440	pigment metabolic process	pigment metabolic process	GO:0042440	http://amigo.geneontology.org/amigo/term/GO:0042440	68	14	6.7255504982	2.0816139889	0.0060274697	0.0381223615	211;259;645;706;3162;3263;10891;51151;54575;54576;54577;54600;54657;54658	PPARGC1A;ALAS1;AMBP;HMOX1;HPX;SLC45A2;UGT1A10;UGT1A8;UGT1A7;UGT1A9;UGT1A4;UGT1A1;BLVRB;TSPO
GO:0071554	cell wall organization or biogenesis	cell wall organization or biogenesis	GO:0071554	http://amigo.geneontology.org/amigo/term/GO:0071554	13	5	1.285767007	3.8887294298	0.0061388644	0.0384195841	4069;27159;57151;84569;119180	LYZL2;CHIA;LYZ;LYZL6;LYZL1
GO:0006928	movement of cell or subcellular component	movement of cell or subcellular component	GO:0006928	http://amigo.geneontology.org/amigo/term/GO:0006928	1770	205	175.062123262	1.1710128735	0.0073286696	0.0448481004	183;185;320;335;338;350;388;604;623;634;650;685;694;706;727;728;753;776;886;1130;1435;1524;1601;1621;1672;1767;1803;1833;1839;1901;1906;1907;1942;1947;1956;2039;2059;2069;2078;2147;2155;2159;2185;2191;2252;2294;2335;2683;2919;2920;3071;3084;3162;3273;3315;3383;3479;3486;3554;3570;3576;3586;3627;3630;3672;3678;3685;3689;3690;3716;3725;3752;3753;3764;3909;3910;3929;3948;4009;4233;4286;4430;4478;462…	TRIB1;DLC1;SPON2;PROCR;CXCL13;CHL1;PPARGC1A;RIPK3;ABHD2;SLC7A9;INSL6;LYST;CD300A;BORCS5;LRRK2;ACVR1C;LRRC15;PRSS37;CSF1;GCSAML;GDF7;CX3CR1;NKX2-3;DAB2;DBH;DEFB1;DNAH5;DPP4;AGT;EPYC;HBEGF;AGTR1;S1PR1;EDN1;EDN2;EFNA1;EFNB1;EGFR;DNAH12;DMTN;EPS8;EREG;ERG;F2;F7;F10;PTK2B;FAP;ADGRG3;FGF7;KIFAP3;FOXF1;FN1;DDX58;DAPK2;FLRT3;B4GALT1;C5AR2;SRPX2;ANGPTL3;TCAF2;RGCC;CD274;CXCL1;CXCL2;RHOD;NCKAP1L;NRG1;HMOX1…
GO:0051899	membrane depolarization	membrane depolarization	GO:0051899	http://amigo.geneontology.org/amigo/term/GO:0051899	99	18	9.7916102842	1.8383084577	0.0079156635	0.0481027405	135;567;706;776;834;1137;1906;2537;2729;2730;3725;4923;5027;5774;6323;6335;8973;120892	CHRNA4;LRRK2;ADORA2A;EDN1;IFI6;GCLC;GCLM;JUN;NTSR1;P2RX7;B2M;PTPN3;SCN1A;SCN9A;TSPO;CACNA1D;CASP1;CHRNA6
GO:0014820	tonic smooth muscle contraction	tonic smooth muscle contraction	GO:0014820	http://amigo.geneontology.org/amigo/term/GO:0014820	9	4	0.8901463895	4.4936428966	0.0079899277	0.0481027405	183;1906;1907;3356	AGT;EDN1;EDN2;HTR2A
GO:0001887	selenium compound metabolic process	selenium compound metabolic process	GO:0001887	http://amigo.geneontology.org/amigo/term/GO:0001887	5	3	0.4945257719	6.0664179104	0.008284779	0.0481485897	4143;7296;22928	SEPHS2;MAT1A;TXNRD1
GO:0038027	apolipoprotein A-I-mediated signaling pathway	apolipoprotein A-I-mediated signaling pathway	GO:0038027	http://amigo.geneontology.org/amigo/term/GO:0038027	5	3	0.4945257719	6.0664179104	0.008284779	0.0481485897	19;3685;3690	ABCA1;ITGAV;ITGB3
GO:0051167	xylulose 5-phosphate metabolic process	xylulose 5-phosphate metabolic process	GO:0051167	http://amigo.geneontology.org/amigo/term/GO:0051167	5	3	0.4945257719	6.0664179104	0.008284779	0.0481485897	9942;51084;51181	CRYL1;DCXR;XYLB

## Sheet: Reduced
geneset	description	Highest significant ancestors	Highest significant ancestors(GO)	link	C	O	E	R	PValue	FDR	overlapGene	OverlapGene_UserID
GO:0001816	cytokine production	cytokine production	GO:0001816	http://amigo.geneontology.org/amigo/term/GO:0001816	616	139	60.9256	2.28147	0	0	19;183;307;329;330;335;336;567;602;604;634;671;706;718;727;728;834;861;929;1051;1116;1191;1401;1437;1540;1621;1958;1997;2069;2205;2335;2627;2633;2693;3071;3077;3133;3135;3140;3162;3303;3315;3394;3556;3570;3572;3586;3594;3604;3606;3624;3625;3630;3659;3929;4063;4210;4773;4790;4791;5004;5027;5054;5187;5319;5345;5553;5600;5914;5966;6280;6288;6364;6376;6591;7042;7096;7097;7099;7124;7128;7316;7318;7481…	TLR6;KLF2;PRG3;SPON2;TRIM38;CEBPB;BATF;AGPAT2;RIPK3;BTN3A1;CHI3L1;PGLYRP2;C1QTNF3;GBP5;CLU;IL31RA;CRP;CSF2;TICAM1;IL23R;CYLD;DBH;AGT;ABCA1;EGR1;ELF1;TIGIT;EREG;FCER1A;RFTN1;FN1;DDX58;CLEC5A;LY96;IL27;ZBTB20;GATA6;GBP1;GHSR;CHIA;IL36B;C5AR2;RGCC;CD274;IL19;ANXA4;NCKAP1L;HFE;HLA-E;HLA-G;MR1;HMOX1;BIRC2;BIRC3;HSPA1A;HSPB1;APOA1;APOA2;FFAR4;IRF8;IL1RAP;IL6R;IL6ST;IL10;IL12RB1;TNFRSF9;IL18;INHBA;INHBB…
GO:0002682	regulation of immune system process	regulation of immune system process	GO:0002682	http://amigo.geneontology.org/amigo/term/GO:0002682	1265	234	125.115	1.87028	0	0	2;135;196;259;325;329;330;335;336;355;360;567;604;623;634;671;710;715;716;718;720;722;725;727;728;729;730;731;732;733;735;760;861;921;929;966;1026;1051;1191;1435;1514;1520;1540;1803;1840;1906;1907;1947;1997;2056;2069;2099;2155;2185;2205;2214;2220;2294;2353;2533;2633;2919;2920;3071;3075;3077;3078;3133;3134;3135;3142;3162;3263;3273;3303;3383;3384;3386;3398;3426;3455;3479;3481;3549;3554;3559;3567;35…	C4B_2;TRIB1;CDKN1A;FSTL3;TNIP1;TLR6;SPON2;BAIAP2;TRIM38;CEBPB;CXCL13;TNFSF13B;LILRA1;RIPK3;BTN3A1;DUSP10;CD300A;PGLYRP2;GBP5;PIK3AP1;CLU;CD300LB;SLC9B2;IL31RA;ADORA2A;RAET1E;CSF1;TICAM1;GCSAML;IL23R;CTSL;CTSS;CYLD;DPP4;DTX1;EDN1;EDN2;EFNB1;AHR;ELF1;A2M;TIGIT;EPO;EREG;ESR1;F7;PTK2B;FCER1A;FCGR3A;FCN2;IKZF3;FOXF1;RFTN1;FOS;DDX58;DAPK2;LY96;IL27;RICTOR;FYB;AMBP;GBP1;IL36B;C5AR2;TREML4;TMEM176B;RGCC;…
GO:0006082	organic acid metabolic process	organic acid metabolic process	GO:0006082	http://amigo.geneontology.org/amigo/term/GO:0006082	1071	228	105.927	2.15242	0	0	18;32;33;48;131;189;229;335;341;344;345;383;420;435;443;552;570;634;635;718;1036;1066;1109;1244;1373;1428;1528;1543;1544;1548;1549;1555;1557;1558;1559;1562;1571;1573;1579;1582;1592;1593;1610;1644;1645;1646;1806;1807;1906;1907;1962;2168;2180;2184;2203;2205;2346;2538;2628;2643;2646;2683;2690;2693;2729;2730;2819;2938;3034;3067;3081;3172;3176;3242;3356;3425;3479;3630;3638;3948;3990;4051;4143;4258;495…	DHRS9;GLYAT;CDO1;PRG3;SLCO1B1;CES1;UGT2B11;SLC17A3;ALDH1L1;FTCD;SLC26A1;PPARGC1A;UGT2A1;SDS;SLC27A2;SLC35D2;AKR1C4;HOGA1;CYP4F8;MGLL;SDSL;APOA5;ADSSL1;ABCC2;CYP4F22;ACMSD;ADH7;UROC1;UGT3A1;ACOT12;CPS1;CRYM;AMDHD1;CYB5A;CYP1A1;CYP1A2;CYP2A6;CYP2A7;CYP2B6;CYP2C19;CYP2C8;CYP2C9;CYP2C18;CYP2E1;CYP2J2;RDH10;CYP4A11;CYP8B1;CYP26A1;CYP27A1;DAO;DDC;AKR1C1;AKR1C2;CHST13;MMAA;IDO2;ABAT;DPYD;DPYS;AGXT;EDN1;…
GO:0006629	lipid metabolic process	lipid metabolic process	GO:0006629	http://amigo.geneontology.org/amigo/term/GO:0006629	1314	264	129.961	2.03137	0	0	12;13;19;20;24;32;33;127;131;154;183;185;216;319;335;336;338;341;344;345;346;350;410;414;552;570;634;650;685;706;718;847;866;1050;1066;1071;1109;1191;1373;1392;1543;1544;1548;1549;1555;1557;1558;1559;1562;1571;1573;1576;1577;1579;1582;1586;1589;1592;1593;1645;1646;1839;1906;1907;1956;1958;1962;2069;2147;2168;2169;2180;2185;2205;2252;2538;2627;2638;2690;2693;2819;2938;3084;3172;3284;3290;3294;3356…	LRCOL1;DHRS9;DHRS2;PRG3;CEBPA;AGPAT2;SLCO1B1;CES1;CETP;PPARGC1A;SLC27A2;ABHD2;AKR1C4;CYP4F8;MGLL;ABHD15;MOGAT1;APOA5;IP6K3;CLU;SERPINA3;PLA2G4E;ACER1;ADH4;A3GALT2;NEU4;AADAC;ADH7;ACOT12;CPS1;CRH;SERPINA12;ADRB2;CYP1A1;CYP1A2;CYP2A6;CYP2A7;CYP2B6;CYP2C19;CYP2C8;CYP2C9;CYP2C18;CYP2E1;CYP2J2;RDH10;CYP3A4;CYP3A5;CYP4A11;CYP8B1;CYP17A1;CYP21A2;CYP26A1;NKX2-3;CYP27A1;AKR1C1;AKR1C2;MMAA;SGMS2;AGT;HBEGF;…
GO:0006952	defense response	defense response	GO:0006952	http://amigo.geneontology.org/amigo/term/GO:0006952	1424	327	140.841	2.32177	0	0	2;12;135;183;185;197;316;325;329;330;335;336;355;462;567;602;604;623;634;650;671;710;715;716;718;720;722;725;727;728;729;730;731;732;733;735;816;834;837;929;944;966;1036;1051;1116;1130;1191;1238;1392;1401;1435;1471;1514;1520;1524;1540;1672;1803;1906;1956;1958;1999;2056;2069;2099;2147;2161;2185;2205;2220;2243;2244;2294;2335;2353;2444;2537;2633;2634;2635;2643;2683;2693;2829;2919;2920;3075;3077;3133…	C4B_2;ABCC9;APOBEC3A_B;TRIM10;OPTN;CALCOCO2;TNIP1;TLR6;CDO1;SPON2;IFI30;CLEC10A;TRIM38;CEBPB;UBD;BATF;CXCL13;IFI44L;LILRA1;MID2;TRIM31;CHI3L1;DUSP10;LYST;MGLL;PGLYRP2;C1QTNF3;GBP5;BATF2;LEAP2;PIK3AP1;CLU;LYZL2;SERPINA3;ACKR2;CD300LB;IL31RA;ADORA2A;RAET1E;CRH;CRP;CSF1;CST3;TICAM1;IL23R;CTSL;CTSS;CX3CR1;CYLD;DEFB1;SLC30A8;DPP4;AGT;AGTR1;EDN1;EGFR;EGR1;AHSG;ELF3;A2M;EPO;EREG;ESR1;F2;F12;PTK2B;FCER1A…
GO:0006955	immune response	immune response	GO:0006955	http://amigo.geneontology.org/amigo/term/GO:0006955	1450	295	143.412	2.057	0	0	2;259;325;329;330;335;336;355;366;462;567;602;604;634;671;710;715;716;718;720;722;725;727;728;729;730;731;732;733;735;816;837;929;944;966;1051;1130;1191;1238;1435;1437;1514;1520;1540;1672;1906;1958;1997;2069;2099;2161;2185;2205;2214;2220;2243;2244;2294;2353;2444;2533;2537;2633;2634;2643;2919;2920;3071;3075;3077;3078;3133;3134;3135;3140;3142;3162;3263;3273;3303;3383;3384;3386;3394;3426;3433;3437;3…	C4B_2;APOBEC3A_B;TRIM10;CALCOCO2;TNIP1;TLR6;PRG3;SPON2;IFI30;BAIAP2;CLEC10A;TRIM38;CEBPB;UBD;BATF;CXCL13;TNFSF13B;LILRA1;RIPK3;MID2;TRIM31;BTN3A1;DUSP10;LYST;CD300A;PGLYRP2;GBP5;PIK3AP1;CLU;ACKR2;CD300LB;CST9;IL31RA;RAET1E;CSF1;CSF2;TICAM1;GCSAML;IL23R;CTSL;CTSS;CYLD;NKX2-3;DEFB1;SLC30A8;EDN1;EGR1;ELF1;A2M;EREG;ESR1;F12;PTK2B;FCER1A;FCGR3A;FCN2;FGA;FGB;SIRT2;FOXF1;TRIM35;KDM6B;RFTN1;FOS;DDX58;CLE…
GO:0009410	response to xenobiotic stimulus	response to xenobiotic stimulus	GO:0009410	http://amigo.geneontology.org/amigo/term/GO:0009410	104	53	10.2861	5.15257	0	0	10;13;196;1066;1429;1543;1544;1555;1557;1558;1559;1562;1571;1573;1576;1577;1592;1645;2180;2328;2729;2902;2947;3172;4257;4258;5446;5447;6097;6817;7363;7366;8824;8856;10249;10720;22977;27284;54490;54575;54576;54577;54578;54579;54600;54657;54658;54659;56603;57552;91703;348158;100913187	NAT2;APOBEC3A_B;GLYAT;CES1;UGT2B11;AADAC;CRYZ;CYP1A1;CYP1A2;CYP2B6;CYP2C19;CYP2C8;CYP2C9;CYP2C18;CYP2E1;CYP2J2;CYP3A4;CYP3A5;CYP26A1;AKR1C1;AHR;ACSL1;AKR7A3;FMO3;SULT1B1;GCLC;GRIN1;GSTM3;HNF4A;ACSM2B;MGST1;MGST2;PON3;POR;UGT2B28;UGT1A10;UGT1A8;UGT1A7;UGT1A6;UGT1A5;UGT1A9;UGT1A4;UGT1A1;UGT1A3;CYP26B1;NCEH1;RORC;SULT1A1;UGT2B4;UGT2B15;CES2;NR1I2;ACY3
GO:0009605	response to external stimulus	response to external stimulus	GO:0009605	http://amigo.geneontology.org/amigo/term/GO:0009605	1982	388	196.03	1.97929	0	0	2;18;19;24;32;59;131;135;148;154;183;185;197;213;302;325;329;330;335;338;350;355;360;383;432;462;467;491;552;567;590;602;604;623;634;671;706;710;718;720;722;725;727;728;729;730;731;732;733;735;834;837;847;886;929;944;966;1026;1030;1051;1116;1130;1191;1238;1244;1258;1361;1373;1401;1408;1435;1437;1524;1543;1544;1647;1672;1833;1839;1901;1906;1907;1942;1947;1956;2039;2056;2099;2147;2153;2155;2160;216…	C4B_2;ABCC9;APOBEC3A_B;OPTN;TRIB1;CALCOCO2;CDKN1A;CDKN2B;TNIP1;TLR6;SPON2;BAIAP2;TRIM38;CEBPB;BATF;IFI44;CXCL13;CHL1;PPARGC1A;IFI44L;RAB32;SLC38A3;CHI3L1;DUSP10;LYST;MGLL;PGLYRP2;C1QTNF3;GBP5;BATF2;LEAP2;PIK3AP1;CLU;LYZL2;LRRK2;ADSSL1;ACKR2;ABCC2;CNGB1;CST9;ACVR1C;ADH7;IL31RA;ADORA2A;CPB2;CPS1;CRP;CRY2;CSF1;CSF2;ADRA1A;TICAM1;IL23R;GDF7;CX3CR1;ADRB2;CYP1A1;CYP1A2;TMPRSS6;GADD45A;DEFB1;ABAT;AGT;EP…
GO:0009607	response to biotic stimulus	response to biotic stimulus	GO:0009607	http://amigo.geneontology.org/amigo/term/GO:0009607	809	181	80.0143	2.2621	0	0	19;59;131;329;330;338;355;383;567;602;623;634;671;706;728;834;929;944;1051;1130;1191;1244;1373;1401;1437;1524;1543;1544;1672;1906;2056;2220;2243;2244;2353;2633;2635;2643;2919;2920;2982;3133;3140;3176;3240;3273;3315;3383;3394;3433;3437;3455;3512;3559;3570;3576;3586;3588;3594;3604;3606;3627;3656;3659;3669;3725;3726;3727;3764;3929;3934;4064;4069;4129;4153;4257;4258;4360;4599;4790;4791;4792;4938;4939…	C4B_2;ABCC9;APOBEC3A_B;OPTN;TRIB1;CALCOCO2;TLR6;SPON2;BAIAP2;TRIM38;CEBPB;BATF;IFI44;CXCL13;PPARGC1A;IFI44L;DUSP10;LYST;PGLYRP2;BATF2;LEAP2;CLU;LYZL2;ABCC2;CST9;ADH7;IL31RA;CPS1;CRP;CSF2;TICAM1;IL23R;CX3CR1;CYP1A1;CYP1A2;DEFB1;ABCA1;EDN1;EPO;FCN2;FGA;FGB;SIRT2;FOS;DDX58;LY96;DEFB110;DEFB116;DEFB123;IL27;GBP1;GBP3;GCH1;ANKRD1;CHIA;CXCL1;CXCL2;GUCY1A3;HLA-E;MR1;HNMT;HP;HRG;BIRC2;BIRC3;HSPB1;APOB;IC…
GO:0009812	flavonoid metabolic process	flavonoid metabolic process	GO:0009812	http://amigo.geneontology.org/amigo/term/GO:0009812	27	23	2.67044	8.61282	0	0	1543;5447;6817;7363;7364;7365;7366;10720;10891;10941;27284;54490;54575;54576;54577;54578;54579;54600;54657;54658;54659;79799;133688	UGT2B11;PPARGC1A;UGT2A1;UGT3A1;CYP1A1;SULT1B1;POR;UGT2B28;UGT1A10;UGT1A8;UGT1A7;UGT1A6;UGT1A5;UGT1A9;UGT1A4;UGT1A1;UGT1A3;SULT1A1;UGT2B4;UGT2B7;UGT2B10;UGT2B15;UGT2A3
GO:0010817	regulation of hormone levels	regulation of hormone levels	GO:0010817	http://amigo.geneontology.org/amigo/term/GO:0010817	471	114	46.5843	2.44717	0	0	18;127;131;183;185;216;406;650;776;886;1109;1244;1392;1428;1543;1576;1586;1589;1592;1645;1646;1733;1906;1956;1958;2099;2243;2244;2266;2641;2693;3077;3169;3170;3172;3284;3356;3557;3624;3625;3630;3708;3747;3814;4824;5046;5244;5447;5467;5581;5950;5972;6469;6514;6580;6716;6718;6755;6783;6810;6817;6906;6926;6928;7036;7038;7124;7276;7363;7364;7849;8431;8528;8630;8644;8660;8864;9249;9572;9971;10170;1020…	DHRS9;DHRS2;CPQ;SLCO1B1;UGT2B11;PPARGC1A;AKR1C4;C1QTNF3;ABCC2;ADH4;ACVR1C;ADH7;CRH;CRYM;SYT9;CYP1A1;RDH10;CYP3A4;CYP17A1;CYP21A2;CYP26A1;AKR1C1;AKR1C2;SLC30A8;DIO1;ABAT;AGT;AGTR1;EDN1;EGFR;EGR1;ESR1;ALDH1A1;FGA;FGB;FGG;ARL2BP;TIPARP;KCNG2;GCG;GHSR;SULT1B1;HFE;FOXA1;FOXA2;HNF4A;HSD3B2;HTR2A;FFAR4;IL1RN;INHBA;INHBB;INS;ITPR1;KCNC2;KISS1;IYD;MAFA;DUOXA2;ARNTL;NKX3-1;PCSK6;HSD17B11;ABCB4;POR;UGT1A8;U…
GO:0010876	lipid localization	lipid localization	GO:0010876	http://amigo.geneontology.org/amigo/term/GO:0010876	344	104	34.0234	3.05672	0	0	19;20;24;32;183;185;213;302;319;335;336;338;341;344;345;346;350;366;634;706;718;1066;1071;1109;1191;1244;1392;1401;1579;1645;1906;2168;2180;3624;3685;3690;3929;3990;4547;4790;4792;4824;4923;5020;5027;5104;5243;5244;5319;5320;5465;5467;5468;5950;5972;6256;6342;6469;7124;8204;8435;8529;8542;8647;8660;8714;9388;9971;10349;10350;10351;10599;10809;10877;11001;11309;23200;23460;23461;23673;23780;27329;…	ABCA10;ABCA9;ABCA8;SLCO1B1;CES1;CETP;STARD10;CFHR4;SLC27A2;AKR1C4;SLCO2B1;APOA5;CLU;ABCC2;ACVR1C;CRH;CRP;CYP4A11;AKR1C1;AGT;AGTR1;ABCA1;EDN1;ABCA2;SPNS3;ALB;FABP1;ACSL1;ATP11B;ABCA6;ABCA5;STX12;APOL2;ABCA4;ANGPTL3;SLCO1B3;NPC1L1;ANXA2;APOF;ACACB;APOA1;APOA2;APOB;APOC1;APOC2;APOC3;APOC4;APOH;INHBA;AQP9;ITGAV;ITGB3;LBP;LIPC;PLIN5;MTTP;NFKB1;NFKBIA;NKX3-1;NTSR1;OXT;P2RX7;SERPINA5;ABHD5;PRKAG2;ABCB1;…
GO:0033993	response to lipid	response to lipid	GO:0033993	http://amigo.geneontology.org/amigo/term/GO:0033993	860	177	85.0584	2.08092	0	0	19;20;49;189;336;338;355;360;383;406;552;567;590;623;687;706;728;760;834;847;929;1026;1036;1051;1244;1369;1373;1392;1408;1437;1524;1543;1544;1601;1646;1672;1828;1843;1906;1956;2056;2099;2155;2180;2185;2353;2354;2643;2660;2706;2908;2919;2920;3169;3172;3174;3176;3294;3383;3394;3549;3557;3576;3586;3604;3606;3624;3627;3656;3725;3726;3727;3764;3929;3934;4064;4129;4257;4258;4360;4478;4734;4790;4791;479…	TRIB1;CDKN1A;CDO1;SPON2;CEBPB;CXCL13;PPARGC1A;ABHD2;DUSP10;FBXO32;ABCC2;CPN1;CPS1;CRH;CRY2;CSF2;TICAM1;IL23R;CX3CR1;CYP1A1;CYP1A2;DAB2;AKR1C2;DEFB1;ZNF366;DSG1;DUSP1;AGXT;ABCA1;EDN1;EGFR;ABCA2;EPO;ESR1;F7;ACSL1;PTK2B;HEY1;FOS;FOSB;LY96;GCH1;MSTN;GJB2;ANKRD1;NR3C1;CXCL1;CXCL2;FOXA1;HNF4A;HNF4G;HNMT;HSD17B2;APOA2;APOB;ICAM1;IRF8;BRINP3;PAQR9;IHH;FAS;IL1RN;CXCL8;IL10;AQP3;TNFRSF9;IL18;INHBA;CXCL10;I…
GO:0034097	response to cytokine	response to cytokine	GO:0034097	http://amigo.geneontology.org/amigo/term/GO:0034097	785	172	77.6405	2.21534	0	0	329;330;335;338;355;383;567;634;816;929;1050;1051;1116;1154;1238;1244;1271;1435;1524;1540;1906;1907;1958;2056;2069;2180;2185;2244;2266;2294;2353;2537;2633;2634;2643;2690;2729;2819;2829;2919;2920;3133;3134;3135;3170;3176;3263;3303;3383;3394;3433;3437;3455;3554;3556;3557;3559;3560;3567;3570;3572;3576;3588;3594;3597;3601;3604;3606;3627;3656;3659;3669;3700;3716;3725;3726;3727;3899;3934;4210;4217;4261…	CALCOCO2;KLF2;IFI30;TRIM38;CEBPA;CEBPB;UBD;AGPAT2;CXCL13;TNFSF13B;PPARGC1A;TRIM31;CHI3L1;GBP5;CISH;ACKR2;ABCC2;CNTFR;LRRC15;IL31RA;CSF1;RTN4RL1;IL23R;CX3CR1;CYLD;SLC30A8;EDN1;EDN2;EGR1;EPO;EREG;ACSL1;PTK2B;FGB;FGG;FOXF1;FOS;FLRT3;IFI6;GBP1;GBP2;GCH1;GHR;ANKRD1;IL36B;GCLC;GPD1;XCR1;CD274;CXCL1;CXCL2;HLA-E;HLA-F;HLA-G;FOXA2;HNMT;HPX;BIRC2;BIRC3;HSPA1A;APOA1;APOB;ICAM1;IRF8;IFIT2;IFIT3;IFNAR2;FAS;IL…
GO:0046903	secretion	secretion	GO:0046903	http://amigo.geneontology.org/amigo/term/GO:0046903	1072	197	106.026	1.85803	0	0	2;12;18;19;135;183;185;189;197;213;302;307;320;335;336;350;366;379;406;462;491;552;634;710;727;760;776;834;886;929;1036;1116;1137;1191;1244;1361;1392;1401;1437;1579;1906;1956;2039;2153;2205;2243;2244;2252;2266;2294;2335;2633;2641;2642;2693;3077;3084;3133;3162;3170;3172;3273;3356;3479;3481;3556;3557;3567;3586;3604;3624;3625;3630;3690;3699;3700;3708;3747;3814;3827;4129;4824;4883;4923;5004;5005;5020…	TLR6;CDO1;FBLN5;TNFSF13B;STARD10;BTN3A1;CHI3L1;CD300A;CHRNA4;C1QTNF3;GBP5;CLU;SERPINA3;LRRK2;ABCC2;ACVR1C;ADORA2A;CPB2;CRH;CRP;CBLN4;SYT9;CSF2;C2CD4A;CYP4A11;SLC30A8;ABAT;AGT;AGTR1;AGXT;ABCA1;EDN1;EGFR;AHSG;A2M;LGI3;DMTN;ALB;F5;FCER1A;FGA;FGB;FGF7;FGG;FOXF1;FN1;ARL2BP;CLEC5A;PNKD;KCNG2;ARFGAP3;GBP1;GCG;GCGR;GHSR;ANKRD1;CHIA;C5AR2;RGCC;CD274;ANXA2;ANXA4;HFE;NRG1;HLA-E;HMOX1;FOXA2;HNF4A;APBA1;HRG;A…
GO:0048584	positive regulation of response to stimulus	positive regulation of response to stimulus	GO:0048584	http://amigo.geneontology.org/amigo/term/GO:0048584	1932	308	191.085	1.61185	0	0	2;18;135;148;154;183;185;329;330;335;350;355;406;467;567;634;650;710;715;716;718;720;722;725;727;728;729;730;731;732;733;735;834;847;858;929;966;1029;1030;1116;1191;1361;1392;1435;1437;1514;1520;1540;1601;1646;1647;1839;1901;1906;1907;1942;1956;1997;2039;2056;2059;2069;2081;2099;2147;2155;2159;2161;2185;2205;2214;2220;2243;2244;2266;2533;2627;2633;2641;2660;2690;2693;2902;2919;2920;3071;3075;3077…	C4B_2;CDKN2A;CDKN2B;TNIP1;TLR6;SPON2;BAIAP2;TRIM38;UBD;ARL6IP5;AGPAT2;CXCL13;TNFSF13B;PLK2;STARD10;RIPK3;MID2;ESM1;BTN3A1;CHI3L1;CD300A;PGLYRP2;GBP5;LRG1;PIK3AP1;CLU;LRRK2;SHE;IL31RA;ADORA2A;CPB2;CRH;CSF1;CSF2;SERPINA12;ADRA1A;TICAM1;GCSAML;IL23R;CTSL;GDF7;CTSS;ADRB2;CYLD;DAB2;AKR1C2;GADD45A;ABAT;AGT;HBEGF;AGTR1;S1PR1;EDN1;EDN2;EFNA1;EGFR;ELF1;A2M;MUC20;DMTN;EPO;EPS8;EREG;ERN1;ESR1;F2;F7;F10;F12;…
GO:0055114	oxidation-reduction process	oxidation-reduction process	GO:0055114	http://amigo.geneontology.org/amigo/term/GO:0055114	967	178	95.6413	1.86112	0	0	32;33;48;124;125;126;127;130;131;216;217;229;316;335;336;645;650;847;1036;1109;1356;1373;1428;1429;1528;1543;1544;1548;1549;1555;1557;1558;1559;1562;1571;1573;1576;1577;1579;1582;1586;1589;1592;1593;1610;1621;1645;1646;1733;1757;1806;1962;2168;2328;2330;2538;2632;2642;2745;2819;2878;2998;3081;3162;3242;3284;3290;3294;3479;3481;3572;3630;3948;4051;4128;4129;4257;4609;5053;5166;5207;5352;5447;5465;…	DHRS9;DHRS2;CDO1;IFI30;ALDH1L1;PPARGC1A;SLC27A2;AKR1C4;CYP4F8;SDR9C7;ADH1A;ADH1B;ADH1C;CYP4F22;ADH4;ADH6;ADH7;CP;CPS1;SRXN1;CRYM;CRYZ;CYB5A;CYP1A1;CYP1A2;CYP2A6;CYP2A7;CYP2B6;CYP2C19;CYP2C8;CYP2C9;CYP2C18;CYP2E1;CYP2J2;RDH10;CYP3A4;CYP3A5;CYP4A11;CYP8B1;CYP17A1;CYP21A2;CYP26A1;CYP27A1;DAO;DBH;AKR1C1;AKR1C2;IDO2;DIO1;SARDH;DPYD;EHHADH;ALDH1A1;FABP1;ALDH2;ALDOB;PTGR1;AKR7A3;KDM6B;FMO3;FMO5;G6PC;GBE…
GO:0072376	protein activation cascade	protein activation cascade	GO:0072376	http://amigo.geneontology.org/amigo/term/GO:0072376	80	43	7.91241	5.4345	0	0	2;350;462;710;715;716;718;720;722;725;727;728;729;730;731;732;733;735;966;1191;2147;2155;2158;2159;2160;2161;2220;2243;2244;2266;3075;3078;3426;3827;4153;5627;5648;7035;7448;27202;28984;81494;100293534	C4B_2;CLU;A2M;F2;F7;F9;F10;F11;F12;FCN2;FGA;FGB;FGG;C5AR2;RGCC;CFH;CFHR1;CFI;APOH;KNG1;MBL2;SERPINC1;PROS1;MASP1;TFPI;SERPING1;C1R;C1S;C3;C4A;C4BPA;C4BPB;C5;C5AR1;C6;C7;C8A;C8B;C8G;C9;VTN;CFHR5;CD59
GO:1901615	organic hydroxy compound metabolic process	organic hydroxy compound metabolic process	GO:1901615	http://amigo.geneontology.org/amigo/term/GO:1901615	452	119	44.7051	2.66189	0	0	18;19;33;124;125;126;127;130;131;216;217;319;335;336;338;341;491;570;650;847;1050;1066;1071;1109;1428;1543;1576;1579;1582;1586;1589;1593;1610;1621;1644;1645;1733;2034;2185;2638;2643;3067;3479;3628;3638;3706;3948;3990;4051;4128;4129;4790;4923;4929;5053;5105;5341;5447;5467;5629;5950;6256;6342;6591;6716;6718;6817;6822;7038;7042;7054;7124;7274;7276;7421;7849;8431;8435;8529;8542;8644;8647;8864;9249;94…	DHRS9;CPQ;CEBPA;SLCO1B1;CES1;CETP;SLC27A2;AKR1C4;MOGAT1;APOA5;IP6K3;ADH1A;ADH1B;ACER1;ADH1C;ADH4;ADH6;ADH7;CRYM;SERPINA12;CYP1A1;RDH10;CYP3A4;CYP4A11;CYP8B1;CYP17A1;CYP21A2;CYP27A1;DAO;DBH;DDC;AKR1C1;DIO1;ABAT;ABCA1;EPAS1;ALDH1A1;ALDH2;PTK2B;APOL2;PNKD;GC;GCH1;SULT1B1;ANGPTL3;SLCO1B3;NPC1L1;HDC;APOF;ACADL;APOA1;APOA2;APOB;APOC1;IGF1;INPP1;INSIG1;ITPKA;IYD;LDHC;LIPC;CYP4F3;DUOXA2;MAOA;MAOB;NFKB1;A…
GO:1901700	response to oxygen-containing compound	response to oxygen-containing compound	GO:1901700	http://amigo.geneontology.org/amigo/term/GO:1901700	1445	254	142.918	1.77724	0	0	18;19;130;131;183;185;189;197;329;336;338;343;355;360;366;383;388;552;567;590;623;634;687;694;706;728;760;824;834;837;847;858;929;1026;1036;1051;1109;1137;1154;1244;1361;1373;1392;1437;1524;1543;1544;1571;1621;1645;1646;1672;1828;1843;1906;1956;1958;2039;2056;2059;2069;2081;2099;2153;2155;2168;2180;2185;2353;2354;2641;2642;2643;2646;2660;2690;2693;2706;2729;2730;2788;2819;2878;2902;2919;2920;2998…	NAMPT;TRIB1;CDKN1A;CDO1;KLF2;SPON2;BAIAP2;CEBPB;FBLN5;CXCL13;PPARGC1A;ABHD2;AKR1C4;DUSP10;CHRNA4;FBXO32;CISH;LRRK2;ABCC2;ATP6V1G3;ADH6;ACVR1C;ADH7;CPEB2;CPB2;CPS1;CRH;CSF2;SERPINA12;TICAM1;IL23R;CX3CR1;CYP1A1;CYP1A2;CYP2E1;DBH;AKR1C1;AKR1C2;DEFB1;SLC30A8;ABAT;DSG1;AGT;DUSP1;AGTR1;AGXT;ABCA1;EDN1;EGFR;EGR1;AHSG;DMTN;EPO;EPS8;EREG;ERN1;ESR1;F5;F7;FABP1;ACSL1;PTK2B;CPEB3;SIRT2;KDM6B;FOS;FOSB;LY96;AT…
GO:0014070	response to organic cyclic compound	response to organic cyclic compound	GO:0014070	http://amigo.geneontology.org/amigo/term/GO:0014070	899	167	88.9157	1.87818	2.22045e-16	3.27286e-14	18;19;20;32;49;135;189;329;336;338;343;355;360;366;383;406;552;590;650;687;706;760;834;847;1026;1036;1050;1051;1135;1137;1244;1369;1373;1392;1408;1543;1544;1601;1672;1828;1843;1906;1956;1958;2039;2056;2099;2155;2180;2185;2294;2353;2354;2660;2706;2729;2730;2819;2902;2908;3162;3169;3172;3174;3176;3356;3383;3549;3557;3586;3606;3624;3627;3725;3726;3727;3747;3753;3764;4129;4478;4487;4734;4790;4792;482…	NAMPT;CDKN1A;CDO1;KLF2;CEBPA;CEBPB;PPARGC1A;ABHD2;CHRNA2;CHRNA4;FBXO32;LRRK2;ABCC2;ADORA2A;CPN1;CPS1;CRH;CRY2;TICAM1;CYP1A1;CYP1A2;DAB2;DEFB1;ZNF366;ABAT;DSG1;DUSP1;AGXT;ABCA1;EDN1;EGFR;EGR1;ABCA2;DMTN;EPO;ESR1;F7;ACSL1;PTK2B;SIRT2;FOXF1;RFTN1;HEY1;FOS;FOSB;DDX58;TIPARP;MSTN;GJB2;ANKRD1;GCLC;GCLM;GPD1;GRIN1;NR3C1;HMOX1;FOXA1;HNF4A;HNF4G;HNMT;ACACB;BIRC2;HTR2A;APOA2;APOB;ICAM1;AQP8;PAQR9;IHH;FAS;I…
GO:0002252	immune effector process	immune effector process	GO:0002252	http://amigo.geneontology.org/amigo/term/GO:0002252	659	133	65.1785	2.04055	4.44089e-16	6.2238e-14	2;329;330;335;336;355;567;602;604;634;710;715;716;718;720;722;725;727;728;729;730;731;732;733;735;966;1130;1191;1401;1621;2185;2205;2214;2220;2294;2633;2635;3071;3075;3077;3078;3133;3142;3162;3263;3383;3426;3433;3437;3455;3559;3567;3586;3588;3594;3606;3627;3630;3659;3669;3764;3929;4063;4064;4153;4599;4938;4939;5027;5319;5581;5627;5648;5654;5788;5817;5914;5950;6041;6097;6810;7042;7099;7124;7128;74…	C4B_2;ABCC9;APOBEC3A_B;SPON2;BAIAP2;TRIM38;BATF;IFI44L;RIPK3;DUSP10;LYST;CD300A;PGLYRP2;CLU;IL31RA;RAET1E;CRP;TICAM1;IL23R;NKX2-3;DBH;A2M;PTK2B;FCER1A;FCGR3A;FCN2;FOXF1;RFTN1;DDX58;IL27;GBP1;GBP3;C5AR2;RGCC;NCKAP1L;CFH;HFE;CFHR1;HLA-E;HLX;HMOX1;HPX;BIRC2;BIRC3;APOA1;APOA2;ICAM1;CFI;IFIT2;IFIT3;IFNAR2;RAET1G;FAS;IL2RA;IL5;IL10;IL10RB;IL12RB1;IL18;CXCL10;INS;IRF1;ISG20;KCNJ8;LBP;LY9;CD180;MBL2;MX1;…
GO:0051240	positive regulation of multicellular organismal process	positive regulation of multicellular organismal process	GO:0051240	http://amigo.geneontology.org/amigo/term/GO:0051240	1402	231	138.665	1.66589	6.66134e-16	9.03933e-14	18;32;135;148;154;183;302;329;330;336;344;350;388;406;552;567;602;604;634;650;694;706;718;727;728;729;760;816;834;861;929;1050;1051;1052;1116;1191;1361;1373;1392;1435;1437;1524;1540;1601;1621;1839;1906;1907;1956;1958;2039;2056;2069;2078;2147;2155;2161;2185;2205;2243;2244;2252;2266;2335;2353;2627;2643;2683;2690;2693;3071;3084;3133;3135;3142;3162;3169;3170;3273;3303;3315;3356;3383;3394;3398;3479;35…	ENAM;TRIB1;TLR6;PRG3;SPON2;BAIAP2;CEBPA;CEBPB;CEBPD;AGPAT2;PPARGC1A;CHI3L1;C1QTNF3;GBP5;APOA5;LRG1;CLU;SLC9B2;ADORA2A;CPB2;CPS1;CRH;CSF1;CSF2;ADRA1A;TICAM1;IL23R;GDF7;CX3CR1;ADRB2;CYLD;DAB2;DBH;ABAT;AGT;HBEGF;EDN1;EDN2;EGFR;EGR1;TIGIT;DMTN;EPO;EREG;ERG;F2;F7;F12;PTK2B;FCER1A;FGA;FGB;FGF7;FGG;CPEB3;SIRT2;FN1;FOS;DDX58;CLEC5A;LY96;FLRT3;IL27;ZBTB20;GATA6;GCH1;B4GALT1;GHR;GHSR;ANKRD1;CHIA;IL36B;SRPX…
GO:0015850	organic hydroxy compound transport	organic hydroxy compound transport	GO:0015850	http://amigo.geneontology.org/amigo/term/GO:0015850	212	62	20.9679	2.9569	1.66533e-15	2.1903e-13	18;19;20;135;183;185;213;302;335;336;338;341;343;344;345;360;364;366;634;706;1066;1071;1109;1137;1191;1244;1392;1645;2205;3356;3990;4129;4284;4790;4792;5020;5244;5468;5950;5972;6256;6342;6469;6580;6581;8435;8647;8714;8973;9388;9971;10599;10809;11309;23461;23673;28234;29881;64240;64241;115584;116519	SLCO1B1;CES1;CETP;STARD10;AKR1C4;SLCO2B1;CHRNA4;SLC5A11;APOA5;CLU;ABCC2;ADORA2A;CRH;AKR1C1;ABAT;AGT;AGTR1;ABCA1;ABCA2;ALB;FCER1A;ABCA5;STX12;SLCO1B3;NPC1L1;ANXA2;APOA1;HTR2A;APOA2;APOB;APOC1;AQP8;APOC2;APOC3;AQP3;AQP7;AQP9;LIPC;MAOB;MIP;NFKB1;NFKBIA;OXT;ABCB4;PPARG;RBP4;REN;RXRA;CEACAM1;SCP2;ABCG5;ABCG8;SHH;SLC22A1;SLC22A3;TSPO;SOAT2;ABCB11;ABCC3;CHRNA6;LIPG;NR1H4
GO:0080134	regulation of response to stress	regulation of response to stress	GO:0080134	http://amigo.geneontology.org/amigo/term/GO:0080134	1268	212	125.412	1.69043	2.44249e-15	3.11655e-13	2;18;135;183;185;197;259;302;325;329;330;335;350;406;462;567;604;634;650;710;718;720;722;725;727;728;729;730;731;732;733;735;816;834;837;929;966;1029;1191;1361;1392;1514;1520;1524;1540;1647;1839;1906;1956;2039;2056;2069;2081;2099;2147;2155;2160;2161;2185;2191;2205;2243;2244;2266;2294;2643;2693;3075;3133;3170;3263;3273;3303;3315;3337;3384;3426;3455;3554;3559;3572;3586;3594;3606;3630;3656;3659;3689…	C4B_2;CDKN2A;TNIP1;TLR6;TRIM38;FBLN5;ARL6IP5;DUSP10;MGLL;PGLYRP2;C1QTNF3;GBP5;PIK3AP1;CLU;LRRK2;ADORA2A;CPB2;CRH;TICAM1;IL23R;CTSL;CTSS;CX3CR1;CYLD;TMPRSS6;GADD45A;ABAT;AGT;HBEGF;AGTR1;EDN1;EGFR;AHSG;A2M;DMTN;EPO;EREG;ERN1;ESR1;F2;F7;F11;F12;PTK2B;FAP;FCER1A;FGD2;FGA;FGB;FGG;SIRT2;FOXF1;RFTN1;DDX58;LY96;PPP1R15A;IL27;RICTOR;AMBP;GCH1;GHSR;ANKRD1;C5AR2;HIPK2;ANXA2;CFH;HLA-E;FOXA2;APCS;HPX;HRG;BIRC…
GO:0010035	response to inorganic substance	response to inorganic substance	GO:0010035	http://amigo.geneontology.org/amigo/term/GO:0010035	469	101	46.3865	2.17736	2.45359e-14	2.6892e-12	18;48;338;355;360;366;383;388;552;567;706;760;847;929;1050;1244;1373;1437;1528;1543;1544;1571;1843;1906;1956;2039;2168;2185;2203;2243;2244;2266;2353;2354;2643;2729;3077;3162;3240;3383;3398;3725;3726;3727;3747;3778;3795;3934;4129;4217;4233;4489;4493;4494;4495;4496;4499;4501;4502;4734;5009;5027;5244;6382;6469;6529;6648;6786;6898;7018;7036;7054;7124;7128;7296;7779;7782;8644;8807;8837;9076;9104;9314;…	FSTL3;KLF2;NDRG1;CEBPA;FBLN5;PPARGC1A;LRRK2;ABCC2;ACER1;CPS1;S100A16;CSF2;CYB5A;CYP1A1;CYP1A2;CYP2E1;SLC30A8;ABAT;DUSP1;EDN1;EGFR;DMTN;FABP1;PTK2B;FBP1;FGA;FGB;FGG;KDM6B;FOS;FOSB;GCH1;GCLC;SLC40A1;HFE;HMOX1;HP;APOB;ICAM1;ID2;SLFN14;FAS;AQP3;AQP9;JUN;JUNB;JUND;KCNC2;KCNMA1;KHK;ARG1;RHOB;LCN2;MAOB;MAP3K5;MET;MT1A;MT1E;MT1F;MT1G;MT1H;MT1M;MT1X;MT2A;NEDD4;ACO1;OTC;P2RX7;GLRX2;ABCB4;EGLN1;AVPR1A;SLC30…
GO:0001775	cell activation	cell activation	GO:0001775	http://amigo.geneontology.org/amigo/term/GO:0001775	871	157	86.1464	1.82248	2.80886e-14	3.00162e-12	18;135;196;355;388;567;602;604;634;671;921;944;966;1026;1051;1137;1191;1316;1435;1437;1465;1524;1540;1803;1840;1906;1907;1947;1956;1958;2039;2056;2147;2153;2185;2205;2243;2244;2266;2294;2729;2730;3071;3077;3087;3133;3135;3142;3162;3273;3315;3383;3398;3479;3481;3549;3559;3567;3572;3574;3576;3586;3594;3606;3624;3627;3630;3659;3689;3690;3708;3725;3929;4063;4064;4332;4495;4627;4734;4773;4791;5027;515…	DHRS2;CDKN1A;TLR6;PRG3;NDRG1;CEBPB;UBD;BATF;TNFSF13B;RIPK3;BTN3A1;CD300A;CHRNA4;PGLYRP2;BATF2;CLU;KLF6;IL31RA;ADORA2A;CSF1;CSF2;CSRP1;TICAM1;IL23R;CX3CR1;CYLD;NKX2-3;ABAT;DPP4;DTX1;EDN1;EDN2;EFNB1;EGFR;EGR1;AHR;TIGIT;DMTN;EPO;F2;F5;PTK2B;FCER1A;ADGRG3;FGA;FGB;FGG;IKZF3;CD93;FOXF1;IL27;RICTOR;IL36B;GCLC;GCLM;RGCC;CD274;BLNK;NCKAP1L;HFE;HHEX;HLA-E;HLA-G;HLX;HMOX1;HRG;HSPB1;ICAM1;ID2;IGF1;IGF2;IHH;F…
GO:0007586	digestion	digestion	GO:0007586	http://amigo.geneontology.org/amigo/term/GO:0007586	156	49	15.4292	3.1758	7.4718e-14	7.09738e-12	12;48;276;335;336;886;1392;1645;1646;2168;2169;2693;3990;4883;5020;5027;5244;5319;5646;5950;6344;6476;6564;6584;6718;6822;7099;7421;8435;8972;9388;10891;27159;29881;51302;54106;54658;56667;57016;57817;59272;64127;64240;64241;80168;116519;340654;643834;100507055	LRCOL1;PPARGC1A;APOA5;SERPINA3;CRH;AKR1C1;AKR1C2;FABP1;FABP2;GHSR;CHIA;AMY1A;NPC1L1;APOA1;APOA2;LIPM;LIPC;ACO1;NPR3;OXT;P2RX7;CYP39A1;ABCB4;PLA2G1B;TLR9;UGT1A1;PRSS3;MUC13;AKR1B10;HAMP;ACE2;RBP4;SCTR;NOD2;ABCG5;ABCG8;PGA3;SI;SLC15A1;SLC22A5;AKR1D1;SULT2A1;TLR4;VDR;MOGAT2;SOAT2;CCKAR;MGAM;LIPG
GO:0009719	response to endogenous stimulus	response to endogenous stimulus	GO:0009719	http://amigo.geneontology.org/amigo/term/GO:0009719	1536	239	151.918	1.57321	1.32561e-13	1.19291e-11	18;19;20;49;135;148;183;185;189;197;302;329;335;336;338;343;355;366;383;406;552;590;634;650;687;694;706;728;753;760;824;834;837;847;858;1026;1030;1036;1051;1109;1135;1137;1154;1244;1369;1373;1392;1408;1514;1520;1524;1571;1601;1621;1644;1645;1646;1828;1843;1906;1956;1958;2039;2056;2069;2099;2155;2180;2185;2244;2252;2353;2354;2627;2641;2642;2660;2690;2693;2706;2729;2730;2788;2819;2902;2908;3077;308…	NAMPT;CDKN1A;FSTL3;CDKN2B;CDO1;KLF2;BAIAP2;CEBPB;CXCL13;PPARGC1A;ABHD2;AKR1C4;CHRNA2;CHRNA4;FBXO32;CISH;LRG1;LRRK2;ABCC2;ATP6V1G3;ACVR1C;CPEB2;ADORA2A;CPN1;CPS1;CRH;CRY2;SERPINA12;DSG4;ADRA1A;HFE2;CTSL;GDF7;CTSS;CX3CR1;CYP2E1;DAB2;DBH;DDC;AKR1C1;AKR1C2;TMPRSS6;ZNF366;ABAT;DSG1;AGT;DUSP1;AGTR1;AGXT;ABCA1;EDN1;EGFR;EGR1;AHSG;ABCA2;DMTN;EPO;EREG;ESR1;F7;ACSL1;PTK2B;FGB;FGF7;CPEB3;SIRT2;HEY1;FOS;FOSB…
GO:0042592	homeostatic process	homeostatic process	GO:0042592	http://amigo.geneontology.org/amigo/term/GO:0042592	1604	247	158.644	1.55695	1.54765e-13	1.35009e-11	12;18;19;20;24;32;33;48;135;148;154;183;185;213;335;336;338;343;344;345;346;355;360;364;366;433;491;552;563;567;604;623;706;728;730;760;886;1050;1071;1073;1244;1258;1356;1361;1373;1392;1408;1435;1540;1579;1621;1645;1901;1906;1907;1956;2034;2039;2056;2081;2099;2147;2185;2312;2537;2538;2641;2642;2646;2660;2729;2730;2745;2829;2902;3071;3077;3162;3169;3170;3172;3263;3315;3356;3383;3398;3512;3559;3574…	PARP3;TRIM10;SGK2;KLF2;CEBPA;CXCL13;SCGN;TNFSF13B;CETP;CFL2;SLC26A1;PPARGC1A;RIPK3;C1QTNF3;APOA5;SERPINA3;LRRK2;ABCC2;CNGB1;ATP6V1G3;IL31RA;ADORA2A;CP;CPB2;CPS1;CRH;CRY2;CSF1;ADRA1A;HFE2;ADRB2;CYLD;CYP4A11;NKX2-3;DBH;AKR1C1;TMPRSS6;SLC30A8;ABAT;AGT;AGTR1;ABCA1;S1PR1;EDN1;EDN2;EGFR;ABCA2;EPAS1;DMTN;EPO;ERN1;ESR1;ALB;F2;PTK2B;SLC39A12;FLG;SLC39A14;ABCA4;ATP6V0D2;IFI6;G6PC;GCG;GCGR;GCKR;MSTN;STEAP1;…
GO:0051241	negative regulation of multicellular organismal process	negative regulation of multicellular organismal process	GO:0051241	http://amigo.geneontology.org/amigo/term/GO:0051241	974	167	96.3336	1.73356	3.63487e-13	3.01694e-11	18;148;154;183;197;302;307;325;335;336;341;344;345;350;552;567;602;604;634;650;671;706;710;753;1361;1392;1401;1471;1540;1840;1906;1942;1956;2147;2160;2161;2185;2191;2243;2244;2266;2335;2627;2633;2660;2693;2982;3071;3077;3084;3087;3135;3142;3162;3169;3170;3273;3398;3479;3549;3586;3604;3624;3625;3627;3630;3659;3827;3929;4009;4210;4211;4261;4609;4790;4792;4824;5004;5020;5027;5054;5055;5155;5340;5345…	TRIB1;FSTL3;KLF2;PROCR;CXCL13;PLK2;DUSP10;PGLYRP2;C1QTNF3;ACVR1C;CPB2;CRH;CRP;CST3;ADRA1A;IL23R;ADRB2;CYLD;TMPRSS6;ABAT;AGT;DTX1;EDN1;EFNA1;EGFR;AHSG;TIGIT;F2;F11;F12;PTK2B;FAP;FGA;FGB;FGG;SIRT2;FN1;DDX58;NGEF;GATA6;GBP1;MSTN;GHSR;C5AR2;TMEM176B;RGCC;CD274;GUCY1A3;ANXA2;ANXA4;NCKAP1L;HFE;NRG1;HHEX;HLA-G;HLX;HMOX1;FOXA1;FOXA2;APCS;HRG;APOA1;APOA2;FFAR4;ID2;RSPO2;APOC1;APOC2;OSTN;APOC3;IGF1;APOH;IH…
GO:0009056	catabolic process	catabolic process	GO:0009056	http://amigo.geneontology.org/amigo/term/GO:0009056	1957	285	193.557	1.47243	1.4444e-12	1.11245e-10	13;18;32;33;49;127;131;154;189;216;217;229;259;290;302;316;329;335;336;338;341;344;345;383;406;435;443;634;635;645;722;725;824;847;956;978;1036;1050;1116;1191;1369;1373;1428;1429;1471;1486;1514;1519;1520;1540;1543;1544;1548;1555;1557;1558;1559;1576;1577;1579;1592;1601;1610;1621;1757;1776;1806;1807;1956;1962;2081;2168;2169;2180;2184;2185;2191;2203;2527;2528;2538;2729;2819;2878;2947;3034;3067;3077;…	LRCOL1;APOBEC3A_B;TRIB1;CDO1;CPQ;TRIM38;CEBPA;UBD;PLK2;ALDH1L1;FTCD;PPARGC1A;SDS;SLC27A2;ABHD2;CHI3L1;HOGA1;MGLL;PGLYRP2;FBXO32;APOA5;CLU;LYZL2;LRRK2;PLA2G4E;ACER1;ADH4;NEU4;AADAC;ACMSD;ADH7;KLHL40;UROC1;CPN1;CPS1;ASB9;CRYM;CRYZ;AMDHD1;CST3;NOTUM;CTBS;CTSL;UPP2;CTSO;CTSS;ADRB2;CYLD;CYP1A1;CYP1A2;CYP2A6;CYP2B6;CYP2C19;CYP2C8;CYP2C9;CYP3A4;CYP3A5;CYP4A11;CYP26A1;DAB2;DAO;DBH;FBXO39;MMAA;IDO2;SARDH;…
GO:0042493	response to drug	response to drug	GO:0042493	http://amigo.geneontology.org/amigo/term/GO:0042493	401	85	39.661	2.14317	7.12141e-12	4.68315e-10	18;19;20;32;135;148;335;336;368;383;567;590;706;847;1026;1244;1361;1373;1392;1543;1544;1548;1555;1557;1558;1559;1571;1576;1644;1906;1956;2155;2180;2185;2203;2353;2354;2627;2730;3071;3356;3383;3586;3624;3725;3726;3727;3934;4129;4257;4502;4609;4773;4824;4837;5009;5027;5139;5243;5244;5447;5468;5972;6580;6581;6584;6716;6928;7042;7054;8856;9027;9076;9501;10351;10555;10786;10891;27063;29881;54658;55244…	CDKN1A;ABCA8;AGPAT2;SLC17A3;PPARGC1A;ADSSL1;ABCC2;ADORA2A;CPB2;CPS1;CRH;ADRA1A;CYP1A1;CYP1A2;CYP2A6;CYP2B6;CYP2C19;CYP2C8;CYP2C9;CYP2E1;CYP3A4;DDC;ABAT;ABCA1;EDN1;EGFR;ABCA2;F7;ACSL1;PTK2B;FBP1;FOS;FOSB;GATA6;ANKRD1;GCLM;NPC1L1;NCKAP1L;ACACB;APOA1;HTR2A;APOA2;ICAM1;IL10;INHBA;ABCC6;JUN;JUNB;JUND;ARG1;LCN2;MAOB;MGST1;MT2A;MYC;NFATC2;NKX3-1;NNMT;OTC;P2RX7;PDE3A;ABCB1;ABCB4;POR;UGT1A1;PPARG;SLC47A1;…
GO:0005975	carbohydrate metabolic process	carbohydrate metabolic process	GO:0005975	http://amigo.geneontology.org/amigo/term/GO:0005975	586	111	57.9584	1.91517	9.20597e-12	5.91743e-10	32;216;217;229;276;467;1116;1373;1486;1528;2185;2203;2527;2528;2538;2632;2641;2642;2646;2683;2729;2819;2998;3170;3356;3425;3479;3481;3486;3487;3572;3628;3630;3706;3795;3948;4121;4790;4923;4938;5016;5027;5105;5155;5166;5207;5341;5465;5467;5507;5581;5950;6097;6476;6482;6514;7124;7316;7358;7363;7364;7365;7366;8277;8660;8790;8864;8972;8987;9104;9365;9563;9572;9942;10720;10891;10941;10993;27159;27329;…	UGT2B11;PPARGC1A;UGT2A1;SDS;CHI3L1;C1QTNF3;MOGAT1;A3GALT2;NEU4;UGT3A1;CPS1;SERPINA12;CTBS;CYB5A;CHST13;ALDH1A1;ALDH2;PTK2B;FBP1;ALDOB;FUT5;FUT6;G6PC;GBE1;GCG;GCGR;GCKR;B4GALT1;CHIA;GCLC;ANGPTL3;AMY1A;GPD1;GYS2;FOXA2;ACACB;HTR2A;IDUA;IGF1;IGF2;IGFBP3;IGFBP4;IL6ST;INPP1;INS;ITPKA;KHK;LDHC;MAN1A1;ATF3;NFKB1;NTSR1;OAS1;OVGP1;P2RX7;PCK1;CRYL1;MLXIPL;DCXR;PRKAG2;PDGFB;PDK4;PFKFB1;PLEK;PRKAG3;UGT2B28;UG…
GO:0009611	response to wounding	response to wounding	GO:0009611	http://amigo.geneontology.org/amigo/term/GO:0009611	624	116	61.7168	1.87955	1.0844e-11	6.86706e-10	2;18;135;302;325;335;350;383;388;462;634;706;710;725;966;1361;1465;1524;1543;1839;1906;1956;2039;2056;2069;2147;2153;2155;2158;2159;2160;2161;2165;2191;2243;2244;2252;2266;2294;2335;2627;2660;2683;3053;3084;3087;3162;3170;3172;3273;3315;3479;3484;3586;3630;3659;3678;3690;3708;3725;3827;4217;4627;4814;5027;5054;5055;5104;5155;5265;5340;5341;5345;5465;5467;5581;5624;5627;6280;6288;6364;6376;6382;63…	CPQ;PROCR;CHL1;ABHD2;APOA5;ADORA2A;CPB2;CSRP1;RTN4RL1;CX3CR1;CYP1A1;TMPRSS6;ABAT;HBEGF;EDN1;EGFR;A2M;DMTN;EPO;EREG;F2;F5;F7;F9;F10;F11;F12;F13B;FAP;FGA;FGB;FGF7;FGG;FOXF1;FN1;MAFF;FLRT3;GATA6;MSTN;B4GALT1;ANXA2;SERPIND1;NRG1;HHEX;HMOX1;FOXA2;HNF4A;APCS;HRG;HSPB1;APOA1;IGF1;IGFBP1;PLET1;APOH;IL10;INS;IRF1;ITGA5;ITGB3;ITPR1;JUN;KNG1;ARG1;RHOB;TMEM8C;MAP3K5;SERPINC1;MYH9;NINJ1;P2RX7;SERPINE1;SERPINB…
GO:0017144	drug metabolic process	drug metabolic process	GO:0017144	http://amigo.geneontology.org/amigo/term/GO:0017144	33	19	3.26387	5.82131	1.54232e-11	9.48583e-10	124;590;1244;1543;1544;1548;1555;1557;1558;1559;1571;1576;1577;2330;8529;8856;54577;54658;66002	ADH1A;ABCC2;CYP1A1;CYP1A2;CYP2A6;CYP2B6;CYP2C19;CYP2C8;CYP2C9;CYP2E1;CYP3A4;CYP3A5;FMO5;UGT1A7;UGT1A1;BCHE;CYP4F12;CYP4F2;NR1I2
GO:0072593	reactive oxygen species metabolic process	reactive oxygen species metabolic process	GO:0072593	http://amigo.geneontology.org/amigo/term/GO:0072593	228	57	22.5504	2.52767	2.80829e-11	1.64439e-09	183;185;316;329;706;847;1026;1191;1373;1401;1544;1647;1906;1956;2147;2185;2643;2878;3240;3383;3586;3630;3689;4129;5027;5155;5166;5446;5447;6542;6648;6697;7097;7099;7124;7409;7498;8644;8837;9104;9314;10333;10365;10394;10516;11035;22933;29949;55022;59272;64902;80149;83875;120892;148022;405753;440503	CDKN1A;TLR6;KLF2;PRG3;FBLN5;RIPK3;CLU;LRRK2;CPS1;CRP;TICAM1;CYP1A2;GADD45A;AGT;AGTR1;EDN1;EGFR;F2;PTK2B;SIRT2;GCH1;GPX3;IL19;AOX1;HP;BIRC2;ICAM1;IL10;INS;ITGB2;DUOXA2;MAOB;PLIN5;P2RX7;PDGFB;PDK4;PON3;POR;PID1;ACE2;AGXT2;SLC7A2;SOD2;SPR;TSPO;TLR2;TLR4;TNF;VAV1;XDH;ZC3H12A;BCO2;CAT;AKR1C3;CFLAR;RGN;KLF4
GO:0048585	negative regulation of response to stimulus	negative regulation of response to stimulus	GO:0048585	http://amigo.geneontology.org/amigo/term/GO:0048585	1337	205	132.236	1.55026	3.87345e-11	2.25266e-09	2;18;131;135;148;154;183;197;259;302;325;335;336;350;355;406;467;604;634;650;710;722;725;727;753;858;929;966;1154;1191;1361;1408;1437;1524;1540;1592;1601;1843;1850;1906;1956;1958;1997;2056;2099;2147;2160;2161;2191;2203;2243;2244;2266;2294;2537;2633;2660;2693;2729;2730;2902;3077;3087;3133;3135;3142;3162;3170;3273;3303;3315;3383;3479;3484;3486;3487;3489;3549;3557;3559;3574;3576;3586;3630;3672;3685;…	OPTN;TRIB1;FSTL3;TNIP1;DLC1;TRIM38;CXCL13;DUSP10;CD300A;PGLYRP2;C1QTNF3;CISH;CLU;LRRK2;ADH7;LRRC15;ADORA2A;CPB2;CRY2;CSF2;RTN4RL1;NOTUM;ADRA1A;TICAM1;HFE2;CX3CR1;ADRB2;CYLD;CNKSR3;CYP26A1;DAB2;TMPRSS6;ZNF366;ABAT;AGT;DUSP1;DUSP8;EDN1;EGFR;EGR1;AHSG;ELF1;A2M;EPO;ESR1;F2;F11;F12;FAP;FBP1;RNF152;ADGRG3;FGA;FGB;FGG;SIRT2;FOXF1;HEY1;LY96;PPP1R15A;FLRT3;IFI6;AMBP;GBP1;MSTN;GHSR;C5AR2;GCLC;GCLM;HIPK2;GR…
GO:0008219	cell death	cell death	GO:0008219	http://amigo.geneontology.org/amigo/term/GO:0008219	1916	273	189.502	1.44062	5.57914e-11	3.11739e-09	135;148;183;196;213;307;329;330;350;355;388;467;597;602;604;650;685;694;706;728;831;834;837;840;847;921;929;944;966;1026;1029;1051;1116;1191;1271;1392;1437;1514;1540;1601;1621;1647;1776;1843;1906;1942;1956;1958;2056;2081;2099;2168;2185;2191;2243;2244;2266;2355;2537;2620;2627;2641;2660;2683;2729;2730;2902;2908;3071;3162;3240;3273;3303;3315;3356;3383;3433;3437;3479;3486;3549;3559;3560;3570;3572;357…	SGK2;OPTN;DHRS2;CDKN1A;CDKN2A;DLC1;NDRG1;CEBPB;UBD;ARL6IP5;CHL1;PLK2;PPARGC1A;RIPK3;CHI3L1;INSL6;CARD16;SLC5A11;CLU;LRRK2;NLRP8;NLRP5;CNTFR;ACVR1C;IL31RA;ADORA2A;CRH;TRIM69;CSF2;ADRA1A;TICAM1;CTSL;GDF7;CYLD;GIMAP8;DAB2;DBH;GADD45A;RASSF6;DNASE1L3;AGT;DUSP1;EDN1;EFNA1;EGFR;EGR1;AHR;EPO;ERN1;ESR1;ALB;FABP1;PTK2B;FAP;RNF152;FGD2;FGA;FGB;FGG;IKZF3;ATF5;KIFAP3;SIRT2;TRIM35;FOSL2;CLEC5A;DAPK2;LY96;PPP1…
GO:0044092	negative regulation of molecular function	negative regulation of molecular function	GO:0044092	http://amigo.geneontology.org/amigo/term/GO:0044092	1055	169	104.345	1.61963	8.26463e-11	4.50028e-09	2;12;32;135;154;183;197;259;302;307;325;329;330;335;336;341;344;345;462;567;634;710;718;720;727;831;847;866;1026;1029;1030;1031;1050;1154;1408;1471;1475;1540;1601;1647;1843;1850;2056;2099;2168;2537;2646;2660;2779;3053;3071;3077;3087;3162;3170;3240;3273;3315;3398;3433;3574;3586;3630;3656;3697;3698;3699;3700;3725;3753;3827;4487;4616;4734;4790;4792;4824;4883;5054;5055;5104;5132;5149;5155;5265;5267;5…	C4B_2;FRY;TRIB1;CDKN1A;CDKN2A;CDKN2B;CDKN2C;CEBPA;PPARGC1A;DUSP10;CD300A;CARD16;CISH;SERPINA3;LRRK2;CST9;LRRC15;CPEB2;ADORA2A;CRY2;SERPINA12;RTN4RL1;CST3;CSTA;PPP1R1C;SH3RF2;ADRB2;CYLD;DAB2;GADD45A;AGT;DUSP1;DUSP8;AHSG;A2M;EPO;ESR1;FABP1;ADGRG3;HEY1;PPP1R15A;FLRT3;IFI6;SERPINA11;TNFAIP8;AMBP;GCKR;MSTN;ANGPTL3;GNAT1;TCAF2;ANXA2;SERPIND1;ANXA4;NCKAP1L;HFE;HHEX;HMOX1;FOXA2;ACACB;HP;APCS;HRG;SERPINA9…
GO:0023056	positive regulation of signaling	positive regulation of signaling	GO:0023056	http://amigo.geneontology.org/amigo/term/GO:0023056	1533	227	151.622	1.49715	9.13691e-11	4.8217e-09	18;135;148;154;183;302;329;330;335;355;406;467;650;718;727;728;760;834;847;858;1030;1116;1392;1435;1437;1524;1540;1601;1646;1647;1839;1906;1942;1956;2039;2056;2059;2069;2081;2147;2155;2159;2185;2205;2243;2244;2266;2627;2641;2660;2690;2693;2902;3077;3084;3087;3162;3169;3263;3303;3356;3383;3479;3481;3486;3487;3549;3554;3567;3570;3572;3586;3606;3624;3625;3626;3627;3630;3656;3672;3678;3685;3690;3725;…	CDKN2B;TLR6;TRIM38;UBD;ARL6IP5;AGPAT2;PLK2;STARD10;RIPK3;MID2;ESM1;CHI3L1;CD300A;C1QTNF3;LRG1;PIK3AP1;LRRK2;SHE;IL31RA;ADORA2A;CRH;CSF1;CSF2;SERPINA12;ADRA1A;TICAM1;IL23R;GDF7;CX3CR1;ADRB2;CYLD;DAB2;AKR1C2;GADD45A;SLC30A8;ABAT;AGT;HBEGF;EDN1;EFNA1;EGFR;MUC20;DMTN;EPO;EPS8;EREG;ERN1;F2;F7;F10;PTK2B;FCER1A;FGD2;FGA;FGB;FGG;ARL2BP;LY96;RICTOR;GATA6;GCG;MSTN;GHR;GHSR;ANKRD1;C5AR2;P2RY10;HIPK2;GRIN1;B…
GO:0010647	positive regulation of cell communication	positive regulation of cell communication	GO:0010647	http://amigo.geneontology.org/amigo/term/GO:0010647	1525	226	150.83	1.49837	9.36766e-11	4.91314e-09	18;135;148;154;183;329;330;335;355;406;467;650;718;727;728;760;834;847;858;1030;1116;1392;1435;1437;1524;1540;1601;1646;1647;1839;1906;1942;1956;2039;2056;2059;2069;2081;2147;2155;2159;2185;2205;2243;2244;2266;2627;2641;2660;2690;2693;2902;3077;3084;3087;3162;3169;3263;3303;3356;3383;3479;3481;3486;3487;3549;3554;3567;3570;3572;3586;3606;3624;3625;3626;3627;3630;3656;3672;3678;3685;3690;3725;3814…	CDKN2B;TLR6;TRIM38;UBD;ARL6IP5;AGPAT2;PLK2;STARD10;RIPK3;MID2;ESM1;CHI3L1;CD300A;C1QTNF3;LRG1;PIK3AP1;LRRK2;SHE;IL31RA;ADORA2A;CRH;CSF1;CSF2;SERPINA12;ADRA1A;TICAM1;IL23R;GDF7;CX3CR1;ADRB2;CYLD;DAB2;AKR1C2;GADD45A;SLC30A8;ABAT;AGT;HBEGF;EDN1;EFNA1;EGFR;MUC20;DMTN;EPO;EPS8;EREG;ERN1;F2;F7;F10;PTK2B;FCER1A;FGD2;FGA;FGB;FGG;ARL2BP;LY96;RICTOR;GATA6;GCG;MSTN;GHR;GHSR;ANKRD1;C5AR2;P2RY10;HIPK2;GRIN1;B…
GO:0097164	ammonium ion metabolic process	ammonium ion metabolic process	GO:0097164	http://amigo.geneontology.org/amigo/term/GO:0097164	180	48	17.8029	2.69619	9.42681e-11	4.91401e-09	18;33;335;336;341;491;590;635;1071;1109;1610;1621;1644;1645;1646;1757;2643;3067;3176;3990;4128;4129;4929;4953;5319;5320;5447;6303;6583;6584;7042;7054;8605;8644;9663;10394;25953;29958;54677;55349;57016;64600;81537;116519;123745;125981;166929;339221	PRG3;CETP;AKR1C4;APOA5;PLA2G4E;ACER1;DAO;DBH;DDC;AKR1C1;AKR1C2;SGMS2;SARDH;ABAT;PNKD;GCH1;DMGDH;HDC;HNMT;ACADL;APOA1;APOA2;ENPP7;APOC1;LIPC;MAOA;MAOB;ATP2B2;NR4A2;ODC1;PLA2G1B;PLA2G2A;POR;CROT;CHDH;AKR1B10;BCHE;SAT1;BHMT;PLA2G2F;SLC22A4;SLC22A5;TGFB2;TH;SGPP1;PLA2G4C;AKR1C3;LPIN2
GO:0044711	single-organism biosynthetic process	single-organism biosynthetic process	GO:0044711	http://amigo.geneontology.org/amigo/term/GO:0044711	1405	211	138.962	1.5184	1.32265e-10	6.57403e-09	18;19;32;33;49;135;154;189;211;229;335;336;338;341;344;345;383;435;443;467;552;570;634;635;650;706;718;978;1036;1050;1066;1109;1373;1392;1543;1544;1576;1582;1586;1589;1593;1621;1806;1906;1907;1958;2147;2180;2185;2203;2205;2252;2346;2538;2628;2632;2641;2643;2683;2819;2938;2939;2940;2947;2982;2998;3284;3290;3294;3356;3479;3481;3630;3638;3948;3990;4158;4257;4258;4261;4790;4883;4907;4923;4953;5009;50…	NAMPT;DHRS9;RAMP1;CDO1;PRG3;CEBPA;AGPAT2;CES1;SLC26A1;PPARGC1A;SDS;SLC27A2;SLC35D2;AKR1C4;HOGA1;MGLL;C1QTNF3;MOGAT1;APOA5;IP6K3;ADSSL1;ACER1;A3GALT2;ACMSD;ADORA2A;CPS1;CRH;SERPINA12;UPP2;ADRB2;CYP1A1;CYP1A2;RDH10;CYP3A4;CYP8B1;CYP17A1;CYP21A2;CYP27A1;DBH;CHST13;MMAA;SGMS2;ABAT;DPYD;AGXT;ABCA1;EDN1;EDN2;EGR1;PLD6;ALAS1;F2;ACSL1;PTK2B;FOLH1B;FBP1;FCER1A;FGF7;ALDOB;SEPHS2;FOLH1;BHMT2;G6PC;GATM;GBE1;…
GO:0042180	cellular ketone metabolic process	cellular ketone metabolic process	GO:0042180	http://amigo.geneontology.org/amigo/term/GO:0042180	225	55	22.2537	2.4715	1.56877e-10	7.7077e-09	32;33;127;335;341;344;345;552;634;635;650;1109;1555;1586;1645;1646;1958;2168;2693;2819;3630;3638;4953;5166;5465;5468;5581;5629;5696;5698;6716;6999;8529;8564;8644;8660;8942;9104;9572;9971;10170;10891;25953;51085;51141;51422;54576;57016;57761;57834;84649;116519;130013;169355;440503	DHRS9;PPARGC1A;AKR1C4;APOA5;ADH4;ACMSD;CYP2B6;CYP17A1;AKR1C1;AKR1C2;IDO2;EGR1;FABP1;PNKD;GHSR;GPD1;ACACB;ACADL;APOA1;APOC1;APOC2;APOC3;INS;INSIG1;PLIN5;ODC1;MLXIPL;INSIG2;PRKAG2;PDK4;UGT1A8;PPARA;PPARG;AVPR1A;PRKCE;PROX1;PSMB8;PSMB9;AKR1B10;TRIB3;CYP4F11;CEACAM1;BHMT;BMP2;SRD5A2;TDO2;DGAT2;CYP4F2;KMO;AKR1C3;IRS2;KYNU;RGN;NR1D1;NR1H4
GO:0008283	cell proliferation	cell proliferation	GO:0008283	http://amigo.geneontology.org/amigo/term/GO:0008283	1918	271	189.7	1.42857	1.6473e-10	8e-09	135;148;183;185;196;302;329;335;350;355;383;467;552;563;590;604;634;650;685;687;694;706;728;858;861;921;944;966;1026;1029;1030;1031;1050;1051;1191;1271;1361;1392;1435;1437;1524;1543;1601;1621;1646;1803;1839;1901;1906;1907;1947;1956;1958;2056;2059;2069;2078;2081;2099;2147;2168;2185;2191;2252;2294;2335;2355;2444;2627;2641;2660;2683;2779;2919;2920;3071;3084;3087;3133;3135;3142;3162;3172;3214;3273;32…	SGK2;NAMPT;DHRS2;TRIB1;CDKN1A;CDKN2A;CDKN2B;CDKN2C;DLC1;NDRG1;IFI30;CEBPA;CEBPB;CXCL13;TNFSF13B;PPARGC1A;RIPK3;ESM1;BTN3A1;CD300A;LRG1;CLU;LRRK2;CNTFR;ACVR1C;IL31RA;ADORA2A;CPB2;CRH;CSF1;CSF2;ADRA1A;TICAM1;IL23R;CX3CR1;CYP1A1;NKX2-3;DAB2;LMNTD1;DBH;AKR1C2;DPP4;AGT;HBEGF;AGTR1;S1PR1;EDN1;EDN2;EFNB1;EGFR;EGR1;AHR;EPO;EPS8;EREG;ERG;ERN1;ESR1;F2;FABP1;PTK2B;FAP;FGF7;IKZF3;ATF5;KIFAP3;SIRT2;FOXF1;MYO1…
GO:1902531	regulation of intracellular signal transduction	regulation of intracellular signal transduction	GO:1902531	http://amigo.geneontology.org/amigo/term/GO:1902531	1684	243	166.556	1.45897	2.35736e-10	1.12587e-08	2;19;148;154;183;259;329;330;335;345;355;388;406;467;602;604;634;650;685;727;728;834;847;858;1116;1154;1191;1435;1437;1540;1646;1647;1827;1839;1843;1850;1906;1942;1956;2056;2069;2081;2099;2147;2155;2159;2185;2203;2205;2243;2244;2252;2266;2335;2633;2641;2660;2690;3084;3162;3263;3303;3315;3356;3383;3479;3481;3486;3487;3567;3570;3572;3586;3606;3624;3625;3626;3627;3630;3656;3672;3685;3708;3725;3814;4…	OPTN;TRIB1;TNIP1;TLR6;DLC1;TRIM38;UBD;ARL6IP5;PLK2;RIPK3;MID2;CHI3L1;DUSP10;CD300A;C1QTNF3;CISH;ARAP2;PIK3AP1;CLU;LRRK2;LRRC15;IL31RA;CSF1;CSF2;SERPINA12;RTN4RL1;ADRA1A;TICAM1;IL23R;GDF7;ADRB2;CYLD;CNKSR3;AKR1C2;GADD45A;RCAN1;AGT;HBEGF;DUSP1;DUSP8;ABCA1;EDN1;EFNA1;EGFR;A2M;MUC20;EPO;EREG;ERN1;ESR1;F2;F7;F10;PTK2B;FBP1;RNF152;FCER1A;FGD2;ADGRG3;FGA;FGB;FGF7;FGG;FN1;PSD4;ARL2BP;DAPK2;FLRT3;RICTOR;N…
GO:1901568	fatty acid derivative metabolic process	fatty acid derivative metabolic process	GO:1901568	http://amigo.geneontology.org/amigo/term/GO:1901568	96	32	9.49489	3.37023	2.83955e-10	1.30512e-08	552;1543;1544;1548;1549;1555;1557;1558;1559;1562;1571;1573;1579;1646;1906;1907;2205;4051;4258;5319;5730;7097;8529;8605;8644;10394;11283;11343;22949;59344;66002;126410	PRG3;CYP4F8;MGLL;CYP4F22;CYP1A1;CYP1A2;CYP2A6;CYP2A7;CYP2B6;CYP2C19;CYP2C8;CYP2C9;CYP2C18;CYP2E1;CYP2J2;CYP4A11;AKR1C2;EDN1;EDN2;FCER1A;PTGR1;CYP4F3;MGST2;PLA2G1B;AVPR1A;PTGDS;ALOXE3;CYP4F12;TLR2;CYP4F2;PLA2G4C;AKR1C3
GO:0090077	foam cell differentiation	foam cell differentiation	GO:0090077	http://amigo.geneontology.org/amigo/term/GO:0090077	34	18	3.36278	5.35272	3.50459e-10	1.56046e-08	19;183;185;338;1071;1401;1435;1437;3606;3685;3690;4790;4792;5320;5465;5468;8435;23461	CETP;CRP;CSF1;CSF2;AGT;AGTR1;ABCA1;ABCA5;APOB;IL18;ITGAV;ITGB3;NFKB1;NFKBIA;PLA2G2A;PPARA;PPARG;SOAT2
GO:2001057	reactive nitrogen species metabolic process	reactive nitrogen species metabolic process	GO:2001057	http://amigo.geneontology.org/amigo/term/GO:2001057	70	26	6.92336	3.7554	9.23184e-10	3.94615e-08	183;706;1191;1373;1906;1956;2185;2643;3383;3586;3630;3689;5447;6542;6697;7097;7099;7124;9104;9314;10333;10365;54996;64902;80149;148022	TLR6;KLF2;CLU;CPS1;TICAM1;AGT;EDN1;EGFR;PTK2B;GCH1;ICAM1;IL10;INS;ITGB2;POR;MARC2;AGXT2;SLC7A2;SPR;TSPO;TLR2;TLR4;TNF;ZC3H12A;RGN;KLF4
GO:0050878	regulation of body fluid levels	regulation of body fluid levels	GO:0050878	http://amigo.geneontology.org/amigo/term/GO:0050878	490	92	48.4635	1.89833	9.40343e-10	4e-08	2;18;135;302;350;360;388;462;491;634;685;710;725;966;1036;1361;1465;1579;1906;2039;2147;2153;2155;2158;2159;2160;2161;2165;2191;2243;2244;2266;2312;2313;2627;3053;3170;3172;3273;3315;3659;3690;3708;3827;4627;4645;4883;5020;5027;5029;5054;5055;5104;5155;5244;5265;5340;5341;5345;5581;5624;5627;6280;6288;6403;6469;6583;7035;7099;7103;7409;7421;7448;7498;7975;8529;8626;9076;10544;23764;29841;51156;55…	CDO1;PROCR;ADORA2A;CPB2;CSRP1;CYP4A11;TMPRSS6;ABAT;EDN1;A2M;DMTN;F2;F5;F7;F9;F10;F11;F12;F13B;FAP;FGA;FGB;FGG;FLG;FLI1;MAFF;GATA6;GRHL1;ANXA2;SERPIND1;FOXA2;HNF4A;HRG;HSPB1;APOH;AQP3;IRF1;ITGB3;ITPR1;KNG1;RHOB;HRNR;FLG2;SERPINC1;MYH9;MYO5B;NPR3;ATP2B2;OXT;P2RX7;P2RY2;SERPINE1;SERPINB2;SERPINA5;SERPINA10;PDGFB;ABCB4;SERPINA1;PLG;PLEK;SERPINF2;FAM46A;PRKCE;PROC;PROS1;CYP26B1;CYP4F11;ALOXE3;S100A9;S…
GO:0009636	response to toxic substance	response to toxic substance	GO:0009636	http://amigo.geneontology.org/amigo/term/GO:0009636	211	51	20.869	2.44382	1.10628e-09	4.6589e-08	196;213;355;383;847;1026;1066;1244;1373;1543;1644;2168;2353;2643;2878;2938;2947;3240;3747;3934;4129;4155;4257;4258;4501;5244;5446;6280;6335;6382;6529;6648;7054;7097;7124;7274;7296;7779;7782;9076;9104;10202;10249;10516;23135;25841;26471;54996;94241;140809;389434	DHRS2;GLYAT;CDKN1A;FBLN5;CES1;ABCC2;CPS1;SRXN1;CYP1A1;DDC;AHR;ALB;FABP1;KDM6B;FOS;ABTB2;GCH1;NUPR1;GPX3;GSTA1;GSTM3;HP;FAS;KCNC2;ARG1;IYD;LCN2;MAOB;MBP;MGST1;MGST2;MT1X;ABCB4;PON3;MARC2;S100A9;SCN9A;SDC1;SLC6A1;SOD2;TH;TLR2;TNF;TTPA;TXNRD1;SLC30A1;SLC30A4;CAT;CLDN1;RGN;TP53INP1
GO:0009891	positive regulation of biosynthetic process	positive regulation of biosynthetic process	GO:0009891	http://amigo.geneontology.org/amigo/term/GO:0009891	1720	244	170.117	1.43431	1.1296e-09	4.73381e-08	19;49;135;154;183;196;335;336;344;406;467;552;602;650;861;944;1030;1050;1051;1052;1191;1316;1392;1437;1601;1617;1901;1906;1956;1958;1997;1999;2034;2056;2069;2099;2114;2147;2185;2205;2252;2294;2313;2353;2354;2355;2627;2641;2660;2902;2908;2982;3084;3087;3131;3162;3169;3170;3172;3195;3214;3234;3299;3315;3356;3383;3394;3398;3479;3481;3549;3567;3586;3606;3624;3627;3630;3638;3659;3689;3725;3726;3727;39…	NAMPT;YAF2;RAMP1;FSTL3;CDKN2B;TNIP1;TLR6;KLF2;PRG3;CEBPA;CEBPB;CEBPD;BATF;PPARGC1A;SLC38A3;APOA5;CLU;KLF6;IL31RA;ADORA2A;NCOA7;CRH;CSF2;TICAM1;HFE2;GDF7;ADRB2;NKX2-3;DAB2;DAZ1;CITED4;TMPRSS6;GLIS3;AGT;ABCA1;S1PR1;EDN1;EGFR;EGR1;AHR;ELF1;ELF3;ZBTB7C;EPAS1;EPO;EREG;ESR1;ETS2;F2;PTK2B;FCER1A;FGF7;IKZF3;ATF5;CPEB3;ABLIM3;MAPRE3;SIRT2;FOXF1;FLI1;KDM6B;HEY1;FOS;FOSB;FOSL2;DDX58;PPP1R15A;MAFF;IL27;GATA6…
GO:0051604	protein maturation	protein maturation	GO:0051604	http://amigo.geneontology.org/amigo/term/GO:0051604	263	59	26.0121	2.26818	1.25721e-09	5.16727e-08	2;183;329;330;350;710;718;720;722;725;727;728;729;730;731;732;733;735;824;834;966;1361;1368;1369;1520;2147;2155;2158;2159;2160;2161;2243;2244;2266;3075;3426;3549;4627;5027;5046;5054;5345;5624;5627;5646;5972;6469;7036;7113;7448;7850;27202;30001;55908;59272;120892;136242;148738;100293534	C4B_2;LRRK2;CPB2;PRSS37;CPM;CPN1;HFE2;CTSS;AGT;A2M;F2;F7;F9;F10;F11;F12;FGA;FGB;FGG;C5AR2;ERO1A;CFH;BIRC2;BIRC3;CFI;APOH;IHH;MYH9;P2RX7;PCSK6;SERPINE1;SERPINF2;ANGPTL8;PROC;PROS1;PRSS3;ACE2;REN;SHH;TFR2;SERPING1;TMPRSS2;C3;C4A;C4BPA;C4BPB;C5;C5AR1;C6;C7;C8A;C8B;C8G;C9;VTN;IL1R2;CAPN2;CASP1;CD59
GO:1901698	response to nitrogen compound	response to nitrogen compound	GO:1901698	http://amigo.geneontology.org/amigo/term/GO:1901698	883	143	87.3333	1.63741	1.26683e-09	5.18187e-08	18;135;183;185;189;197;329;343;366;383;552;590;634;694;706;728;760;824;834;837;847;858;1026;1036;1051;1135;1137;1154;1244;1373;1392;1571;1621;1644;1843;1906;1956;1958;2039;2069;2099;2155;2185;2353;2354;2641;2642;2660;2690;2693;2729;2730;2788;2819;2902;2947;3087;3162;3176;3356;3383;3481;3484;3586;3625;3630;3725;3726;3727;3747;3753;3764;3795;4217;4257;4258;4487;4790;4792;4837;4929;5009;5020;5027;51…	NAMPT;CDKN1A;CDO1;KLF2;BAIAP2;CEBPB;PPARGC1A;CHRNA2;CHRNA4;CISH;LRRK2;ABCC2;ATP6V1G3;ACVR1C;CPEB2;ADORA2A;CPS1;CRH;SERPINA12;TICAM1;CYP2E1;DBH;DDC;ABAT;AGT;DUSP1;AGTR1;AGXT;EDN1;EGFR;EGR1;AHSG;DMTN;EREG;ESR1;F7;PTK2B;CPEB3;SIRT2;RFTN1;FOS;FOSB;DDX58;ATP6V0D2;GCG;GCGR;MSTN;GHR;GHSR;GCLC;GCLM;GNG7;GPD1;GRIN1;GSTM3;HHEX;HMOX1;HNMT;BIRC2;HTR2A;ICAM1;FFAR4;AQP8;IGF2;IGFBP1;IL10;INHBB;INS;AQP9;JUN;JUNB…
GO:0051090	regulation of sequence-specific DNA binding transcription factor activity	regulation of sequence-specific DNA binding transcription factor activity	GO:0051090	http://amigo.geneontology.org/amigo/term/GO:0051090	361	73	35.7048	2.04455	2e-09	7.85884e-08	183;307;847;1029;1191;1540;1906;2099;2353;3162;3169;3170;3303;3383;3398;3556;3567;3586;3630;3656;3689;3725;4790;4791;4792;5314;5319;5468;5600;5629;5649;6280;6424;6469;6672;7097;7099;7124;7128;7185;7316;7472;7706;8431;8517;8553;8717;8837;9314;9971;10221;10475;10891;11035;11043;11074;23586;28984;28996;53840;54106;54583;64127;64784;80149;84159;84166;84868;84875;89870;90268;148022;222487	TRIB1;CDKN2A;TRIM38;PPARGC1A;RIPK3;MID2;TRIM31;CLU;TICAM1;CYLD;AGT;EDN1;ESR1;ADGRG3;FOS;DDX58;RGCC;HIPK2;ANXA4;HMOX1;FOXA1;FOXA2;HSPA1A;ICAM1;ID2;IL1RAP;IL5;IL10;INS;IRAK2;ITGB2;JUN;NFKB1;NFKB2;NFKBIA;PKHD1;PLA2G1B;TRIM34;TLR9;EGLN1;PPARG;MAPK11;PROX1;RELN;S100A9;NOD2;SFRP4;SHH;CRTC3;SP100;TLR2;TLR4;TNF;TNFAIP3;TRAF1;UBC;WNT2;TRIM25;ZC3H12A;ARID5B;NLRC5;NR0B2;CAT;HAVCR2;PARP10;IKBKG;BHLHE40;TRADD…
GO:0050817	coagulation	coagulation	GO:0050817	http://amigo.geneontology.org/amigo/term/GO:0050817	342	70	33.8256	2.06944	2.51519e-09	9.77379e-08	2;18;135;302;350;388;462;634;710;725;966;1361;1465;1906;2039;2147;2153;2155;2158;2159;2160;2161;2165;2191;2243;2244;2266;2627;3053;3170;3172;3273;3315;3659;3690;3708;3827;4627;5027;5054;5055;5104;5155;5265;5340;5341;5345;5581;5624;5627;6280;6288;6403;6407;6469;7035;7099;7103;7409;7448;7975;8529;10544;23764;51156;55603;57834;80274;164656;653145	PROCR;ADORA2A;CPB2;CSRP1;TMPRSS6;ABAT;EDN1;A2M;DMTN;F2;F5;F7;F9;F10;F11;F12;F13B;FAP;FGA;FGB;FGG;MAFF;GATA6;ANXA2;SERPIND1;FOXA2;HNF4A;HRG;HSPB1;APOH;IRF1;ITGB3;ITPR1;KNG1;RHOB;SERPINC1;MYH9;P2RX7;SERPINE1;SERPINB2;SERPINA5;SERPINA10;PDGFB;SERPINA1;PLG;PLEK;SERPINF2;FAM46A;PRKCE;PROC;PROS1;CYP4F11;S100A9;SAA1;CEACAM1;SELP;SEMG2;SHH;ANXA8;TFPI;TLR4;SERPING1;TSPAN8;C4BPB;VAV1;VTN;MAFK;SCUBE1;CYP4F2…
GO:0030522	intracellular receptor signaling pathway	intracellular receptor signaling pathway	GO:0030522	http://amigo.geneontology.org/amigo/term/GO:0030522	260	57	25.7153	2.21658	5.85003e-09	2.08383e-07	196;329;330;406;1408;1540;1592;1601;2099;2908;3169;3172;3174;3303;3656;4734;4792;4824;4929;5187;5465;5467;5468;5914;6097;6256;6258;6591;7026;7099;7128;7316;7421;8204;8284;8517;8644;8856;9249;9420;9572;9970;9971;10809;10891;23586;55601;55885;56603;57658;59344;64127;64135;89870;90268;167465;440503	STARD10;PPARGC1A;CRY2;CYLD;CYP26A1;DAB2;ZNF366;AHR;ESR1;DDX58;NR3C1;FOXA1;HNF4A;HNF4G;BIRC2;BIRC3;HSPA1A;IRAK2;ARNTL;PLIN5;NEDD4;NFKBIA;NKX3-1;NR4A2;PER1;PPARA;PPARD;PPARG;DDX60;LMO3;CYP26B1;CALCOCO1;RARA;ALOXE3;RORC;RXRA;RXRG;NOD2;IFIH1;SNAI2;NR2F2;TLR4;TNFAIP3;UBC;VDR;NRIP1;KDM5D;IKBKG;AKR1C3;NR1I2;TRIM15;OTULIN;DHRS3;CYP7B1;NR1D1;NR1I3;NR1H4
GO:0034367	macromolecular complex remodeling	macromolecular complex remodeling	GO:0034367	http://amigo.geneontology.org/amigo/term/GO:0034367	24	14	2.37372	5.89791	6.12379e-09	2.15442e-07	183;185;335;336;338;341;344;345;1071;3990;5320;9388;23461;116519	CETP;APOA5;AGT;AGTR1;ABCA5;APOA1;APOA2;APOB;APOC1;APOC2;APOC3;LIPC;PLA2G2A;LIPG
GO:0042107	cytokine metabolic process	cytokine metabolic process	GO:0042107	http://amigo.geneontology.org/amigo/term/GO:0042107	108	32	10.6818	2.99576	7.82911e-09	2.71e-07	336;602;1051;1958;2069;2205;2693;3162;3315;3556;3586;3606;3624;3625;3659;3929;4790;5553;6364;7096;7099;7124;7538;9314;10333;10394;29949;54106;54206;79589;148022;246778	TLR6;PRG3;CEBPB;TICAM1;EGR1;EREG;FCER1A;IL27;GHSR;IL19;HMOX1;HSPB1;APOA2;IL1RAP;IL10;IL18;INHBA;INHBB;IRF1;LBP;NFKB1;TLR9;ERRFI1;PRG2;BCL3;CCL20;TLR1;TLR4;TNF;ZFP36;RNF128;KLF4
GO:0051336	regulation of hydrolase activity	regulation of hydrolase activity	GO:0051336	http://amigo.geneontology.org/amigo/term/GO:0051336	1304	191	128.972	1.48094	8.44919e-09	2.90089e-07	2;12;135;148;183;185;197;216;229;259;325;329;330;335;336;341;344;345;350;355;462;552;604;650;685;710;718;720;727;728;816;831;834;840;858;866;1408;1437;1471;1475;1839;1901;1956;2069;2081;2099;2168;2185;2252;2335;2537;2642;2674;2779;2902;3053;3071;3084;3273;3303;3337;3356;3383;3559;3560;3567;3672;3697;3698;3699;3700;3716;3725;3827;4210;4217;4253;4609;4635;4824;5054;5055;5104;5155;5265;5267;5271;531…	C4B_2;DENND4A;DLC1;ARL6IP5;CXCL13;RIPK3;CD300A;CARD16;APOA5;ARAP2;SERPINA3;LRRK2;CST9;ACVR1C;CPEB2;ADORA2A;CRY2;CSF2;SERPINA12;CST3;CSTA;ADRA1A;RASGEF1B;SH3RF2;DENND2C;AGT;HBEGF;AGTR1;S1PR1;EGFR;AHSG;A2M;EREG;ERN1;ESR1;ALDH1A1;FABP1;PTK2B;FGD2;FGF7;ALDOB;TBC1D2B;TBC1D9;TBC1D12;FN1;PSD4;PPP1R15A;RICTOR;IFI6;SERPINA11;RASGRP3;NGEF;TNFAIP8;AMBP;ALS2CL;ARFGAP3;GCGR;GFRA1;CYTH4;ANGPTL3;GNAT1;GRIN1;SER…
GO:0071825	protein-lipid complex subunit organization	protein-lipid complex subunit organization	GO:0071825	http://amigo.geneontology.org/amigo/term/GO:0071825	37	17	3.65949	4.64546	1.76246e-08	5.56e-07	19;183;185;335;336;338;341;344;345;1071;3990;4547;5320;8435;9388;23461;116519	CETP;APOA5;AGT;AGTR1;ABCA1;ABCA5;APOA1;APOA2;APOB;APOC1;APOC2;APOC3;LIPC;MTTP;PLA2G2A;SOAT2;LIPG
GO:0051174	regulation of phosphorus metabolic process	regulation of phosphorus metabolic process	GO:0051174	http://amigo.geneontology.org/amigo/term/GO:0051174	1593	223	157.556	1.41537	2.1e-08	6.56312e-07	19;49;135;148;154;183;197;259;302;335;341;344;355;467;623;634;650;706;718;727;728;753;858;978;1026;1029;1030;1031;1050;1116;1154;1191;1392;1408;1435;1437;1601;1647;1839;1843;1850;1906;1942;1956;2039;2056;2069;2081;2147;2180;2185;2203;2205;2243;2244;2252;2266;2335;2633;2641;2646;2660;2690;2819;2982;3071;3077;3084;3087;3170;3263;3273;3315;3356;3383;3479;3481;3486;3487;3567;3570;3572;3606;3624;3625;…	TRIB1;CDKN1A;RAMP1;CDKN2A;CDKN2B;CDKN2C;TNIP1;TLR6;DLC1;CEBPA;ARL6IP5;PPARGC1A;RIPK3;CHI3L1;DUSP10;CD300A;CISH;CLU;LRRK2;ACMSD;LRRC15;IL31RA;ADORA2A;CRH;CRY2;CSF1;CSF2;RTN4RL1;ADRA1A;IL23R;PPP1R1C;GDF7;SH3RF2;ADRB2;CNKSR3;DAB2;GADD45A;AGT;HBEGF;DUSP1;DUSP8;ABCA1;EDN1;EFNA1;EGFR;AHSG;MUC20;DMTN;EPO;EREG;ERN1;F2;ACSL1;PTK2B;FBP1;FCER1A;FGD2;FGA;FGB;FGF7;FGG;MAPRE3;SIRT2;FN1;ARL2BP;PPP1R15A;FLRT3;RI…
GO:0061008	hepaticobiliary system development	hepaticobiliary system development	GO:0061008	http://amigo.geneontology.org/amigo/term/GO:0061008	131	35	12.9566	2.70133	3.04671e-08	9.01257e-07	383;570;634;1050;1051;1361;1373;1543;1956;2627;3077;3087;3142;3162;3586;3725;4792;5009;5624;5629;5774;5914;6928;7049;7128;7448;8837;9076;9104;9480;54658;54790;55897;57817;84159	CEBPA;CEBPB;CPB2;CPS1;CYP1A1;EGFR;GATA6;HFE;HHEX;HLX;HMOX1;IL10;JUN;ARG1;NFKBIA;OTC;UGT1A1;TET2;MESP1;PROC;PROX1;BAAT;PTPN3;HAMP;RARA;CEACAM1;HNF1B;TGFBR3;TNFAIP3;VTN;ARID5B;CFLAR;CLDN1;RGN;ONECUT2
GO:0097006	regulation of plasma lipoprotein particle levels	regulation of plasma lipoprotein particle levels	GO:0097006	http://amigo.geneontology.org/amigo/term/GO:0097006	56	21	5.53869	3.79151	3.11531e-08	9.15215e-07	19;183;185;302;335;336;338;341;344;345;1071;3162;3990;4547;5320;8435;9388;9971;23461;84649;116519	CETP;APOA5;AGT;AGTR1;ABCA1;ABCA5;ANXA2;HMOX1;APOA1;APOA2;APOB;APOC1;APOC2;APOC3;LIPC;MTTP;PLA2G2A;SOAT2;DGAT2;LIPG;NR1H4
GO:0015849	organic acid transport	organic acid transport	GO:0015849	http://amigo.geneontology.org/amigo/term/GO:0015849	308	62	30.4628	2.03527	3.9097e-08	1.13687e-06	10;18;32;135;183;189;213;320;366;383;552;634;1109;1244;1579;1645;1906;2168;2180;4794;4923;5020;5027;5244;5319;5320;5465;5467;5468;6256;6505;6512;6529;6539;6540;6542;8529;8647;8660;8714;8864;9971;10550;10599;10786;10809;10861;10991;11001;11136;11309;28234;51422;54677;56606;59272;64600;84647;151258;284111;340024;347735	NAT2;ARL6IP5;SLCO1B1;SLC17A3;STARD10;SLC26A1;SLC38A3;SLC27A2;AKR1C4;SLC7A9;SLCO2B1;ABCC2;ADORA2A;SLC38A11;CYP4A11;AKR1C1;ABAT;AGT;AGXT;EDN1;ALB;FABP1;ACSL1;SLCO1B3;SLC13A5;ACACB;APBA1;SLC6A19;SERINC2;AQP9;ARG1;NFKBIE;NTSR1;OXT;P2RX7;PRKAG2;ABCB4;PLA2G1B;PLA2G2A;PPARA;PPARD;CROT;PPARG;AVPR1A;SLC2A9;ACE2;RXRA;CEACAM1;PLA2G2F;SLC1A1;SLC1A7;SLC6A1;SLC6A12;SLC6A13;SLC7A2;PLA2G12B;CYP4F2;ABCB11;IRS2;AB…
GO:0010628	positive regulation of gene expression	positive regulation of gene expression	GO:0010628	http://amigo.geneontology.org/amigo/term/GO:0010628	1632	226	161.413	1.40013	4.14213e-08	1.20038e-06	59;154;183;196;338;406;467;602;650;718;729;861;944;1030;1050;1051;1052;1316;1392;1401;1435;1437;1601;1617;1901;1906;1956;1958;1997;1999;2034;2056;2081;2099;2114;2161;2185;2252;2294;2313;2335;2353;2354;2355;2627;2641;2660;2902;2908;3077;3084;3087;3131;3169;3170;3172;3195;3214;3234;3299;3303;3394;3398;3479;3549;3567;3586;3606;3624;3627;3630;3638;3659;3725;3726;3727;3934;4009;4211;4233;4261;4286;447…	NAMPT;YAF2;FSTL3;CDKN2B;TNIP1;KLF2;CEBPA;CEBPB;CEBPD;BATF;PPARGC1A;SLC38A3;KLF6;IL31RA;NCOA7;CRH;CRP;CSF1;CSF2;HFE2;GDF7;ADRB2;NKX2-3;DAB2;DAZ1;CITED4;TMPRSS6;GLIS3;AGT;S1PR1;EDN1;EGFR;EGR1;AHR;ELF1;ELF3;ZBTB7C;EPAS1;EPO;ERN1;ESR1;ETS2;F12;PTK2B;FGF7;IKZF3;ATF5;CPEB3;ABLIM3;MAPRE3;SIRT2;FOXF1;FLI1;KDM6B;FN1;HEY1;FOS;FOSB;FOSL2;DDX58;PPP1R15A;MAFF;GATA6;EHF;GCG;MSTN;ANKRD1;RGCC;HIPK2;GRIN1;NR3C1;G…
GO:0051094	positive regulation of developmental process	positive regulation of developmental process	GO:0051094	http://amigo.geneontology.org/amigo/term/GO:0051094	1152	169	113.939	1.48325	6.05141e-08	1.70176e-06	32;154;183;185;335;338;388;406;604;634;650;685;694;706;718;727;728;729;760;816;861;1029;1050;1051;1052;1116;1435;1437;1524;1540;1601;1906;1958;2039;2056;2185;2243;2244;2252;2266;2335;2353;2627;2683;2690;2693;3071;3084;3135;3142;3162;3169;3170;3214;3299;3315;3356;3398;3479;3486;3549;3556;3559;3567;3570;3572;3574;3576;3594;3606;3624;3630;3678;3689;3706;3716;3725;3726;3727;4217;4609;4773;4790;5020;5…	ENAM;TRIB1;CDKN2A;BAIAP2;CEBPA;CEBPB;CEBPD;TNFSF13B;PPARGC1A;CHI3L1;LRG1;SLC9B2;CSF1;CSF2;IL23R;GDF7;CX3CR1;ADRB2;CYLD;DAB2;AGT;AGTR1;EDN1;EGR1;PLD6;ZBTB7C;DMTN;EPO;PTK2B;FGA;FGB;FGF7;FGG;CPEB3;SIRT2;FN1;FOS;FLRT3;GATA6;B4GALT1;GHR;GHSR;ANKRD1;IL36B;SRPX2;ANGPTL3;RGCC;HIPK2;NCKAP1L;NRG1;HLA-G;HLX;HMOX1;FOXA1;FOXA2;ACACB;HOXB4;HSF4;HSPB1;APOA1;HTR2A;APOB;BRINP3;ID2;IGF1;IGFBP3;IHH;IL1RAP;IL2RA;IL5…
GO:0048732	gland development	gland development	GO:0048732	http://amigo.geneontology.org/amigo/term/GO:0048732	420	77	41.5402	1.85363	6.37805e-08	1.78189e-06	335;383;462;491;570;634;650;706;1036;1050;1051;1361;1373;1392;1435;1543;1956;1999;2099;2252;2294;2627;2683;3077;3084;3087;3142;3162;3169;3398;3586;3725;4478;4487;4792;4824;5009;5104;5244;5624;5629;5774;5914;6256;6469;6591;6926;6928;7038;7042;7049;7052;7124;7128;7421;7448;7472;7481;7498;7849;8626;8660;8837;9076;9104;9420;9480;9935;10272;11035;54658;54790;55897;57817;84159;151449;159296	FSTL3;CDO1;CEBPA;CEBPB;RIPK3;CPB2;CPS1;CRH;CSF1;GDF7;CYP1A1;NKX2-3;EGFR;ELF3;ESR1;FGF7;FOXF1;GATA6;B4GALT1;HFE;NRG1;HHEX;HLX;HMOX1;FOXA1;APOA1;ID2;IL10;JUN;ARG1;MSN;MSX1;SERPINC1;NFKBIA;NKX3-1;ATP2B2;OTC;SERPINA5;ABCB4;UGT1A1;TET2;MESP1;PROC;PROX1;BAAT;PTPN3;HAMP;RARA;RXRA;CEACAM1;SHH;BMP2;SNAI2;TBX3;HNF1B;TG;TGFB2;TGFBR3;TGM2;TSPO;TNF;TNFAIP3;VDR;VTN;WNT2;WNT11;XDH;PAX8;ARID5B;TP63;IRS2;CFLAR;CL…
GO:0051248	negative regulation of protein metabolic process	negative regulation of protein metabolic process	GO:0051248	http://amigo.geneontology.org/amigo/term/GO:0051248	1023	153	101.18	1.51216	7.93139e-08	2.14574e-06	2;12;135;183;197;259;302;329;330;462;467;602;623;634;706;710;718;720;722;725;727;753;831;866;966;1026;1029;1030;1031;1050;1154;1191;1361;1408;1471;1475;1647;1843;1850;1906;1956;2039;2099;2147;2168;2537;2633;2693;2729;3053;3071;3077;3084;3087;3273;3303;3315;3486;3586;3624;3625;3630;3685;3690;3697;3698;3699;3700;3725;3827;4609;4616;4790;5027;5054;5055;5104;5187;5265;5267;5271;5345;5447;5470;5581;56…	C4B_2;FRY;TRIB1;CDKN1A;CDKN2A;CDKN2B;CDKN2C;TNIP1;PRG3;CEBPA;PPARGC1A;DUSP10;CD300A;CARD16;CISH;CLU;SERPINA3;LRRK2;CST9;KLHL40;LRRC15;CPEB2;ADORA2A;CPB2;CRY2;SERPINA12;RTN4RL1;CST3;CSTA;PPP1R1C;CNKSR3;GADD45A;AGT;DUSP1;DUSP8;EDN1;EGFR;AHSG;PATL2;A2M;DMTN;ESR1;F2;FABP1;CPEB3;SIRT2;PPP1R15A;FLRT3;IFI6;SERPINA11;TNFAIP8;AMBP;GBP1;GHSR;GCLC;ANXA2;SERPIND1;NCKAP1L;HFE;NRG1;HHEX;HRG;SERPINA9;BIRC2;BIRC…
GO:0051247	positive regulation of protein metabolic process	positive regulation of protein metabolic process	GO:0051247	http://amigo.geneontology.org/amigo/term/GO:0051247	1485	206	146.874	1.40256	1.59335e-07	3.9829e-06	148;154;183;185;302;329;330;336;355;602;604;650;718;722;725;727;728;729;834;840;858;1026;1050;1116;1191;1392;1435;1437;1601;1617;1647;1839;1906;1942;1956;1958;2056;2069;2081;2099;2147;2161;2180;2185;2205;2243;2244;2252;2266;2335;2641;2660;2690;2729;3071;3077;3084;3162;3263;3303;3315;3356;3383;3479;3481;3486;3487;3567;3570;3572;3606;3624;3625;3626;3630;3656;3659;3672;3678;3685;3690;3725;3814;3929;…	TRIB1;CDKN1A;RAMP1;TLR6;KLF2;PRG3;DLC1;CEBPA;ARL6IP5;PLK2;PPARGC1A;RIPK3;CHI3L1;CD300A;CLU;LRRK2;ACVR1C;IL31RA;CRH;ASB9;CSF1;CSF2;ADRA1A;TICAM1;IL23R;GDF7;ADRB2;DAB2;DAZ1;GADD45A;AGT;HBEGF;AGTR1;EDN1;EFNA1;EGFR;EGR1;MUC20;EPO;EREG;ERN1;ESR1;F2;F12;ACSL1;PTK2B;FCER1A;FGD2;FGA;FGB;FGF7;FGG;CPEB3;MAPRE3;SIRT2;FN1;ARL2BP;PPP1R15A;IL27;RICTOR;RNF144B;TIPARP;PHF19;GCG;NUPR1;MSTN;GHR;C5AR2;GCLC;RGCC;HIP…
GO:0031099	regeneration	regeneration	GO:0031099	http://amigo.geneontology.org/amigo/term/GO:0031099	166	39	16.4183	2.3754	2.19563e-07	5.30238e-06	335;336;570;706;728;1026;1051;1361;1956;2155;2660;3077;3162;3479;3484;3586;3725;4792;4814;4837;5207;5467;5468;5774;7049;7104;7448;8431;8837;9076;9104;9314;10404;10752;54658;57817;116519;146760;389827	CDKN1A;CPQ;CEBPB;CHL1;APOA5;CPB2;RTN4RL1;EGFR;F7;MSTN;HFE;HMOX1;APOA1;APOA2;IGF1;IGFBP1;IL10;JUN;TMEM8C;NFKBIA;NINJ1;NNMT;PFKFB1;UGT1A1;PPARD;PPARG;BAAT;PTPN3;HAMP;TGFBR3;TSPO;TM4SF4;C5AR1;VTN;NR0B2;CFLAR;CLDN1;RGN;KLF4
GO:0045444	fat cell differentiation	fat cell differentiation	GO:0045444	http://amigo.geneontology.org/amigo/term/GO:0045444	201	44	19.8799	2.21329	3.25638e-07	7.524e-06	154;406;650;1050;1051;1052;3356;3398;3625;3630;3638;3914;4929;5467;5468;5696;6041;6097;6591;6783;7124;7538;7704;8864;9314;9572;10891;11221;22809;22933;30001;51752;55022;55885;55908;57761;59344;80149;84159;90665;114899;116844;201501;338557	CEBPA;CEBPB;CEBPD;PPARGC1A;DUSP10;C1QTNF3;LRG1;ADRB2;ZBTB7C;ATF5;SIRT2;ERO1A;HTR2A;FFAR4;ID2;INHBB;INS;INSIG1;LAMB3;ARNTL;NR4A2;ERAP1;PPARD;PPARG;PID1;LMO3;ANGPTL8;PSMB8;TRIB3;ALOXE3;RNASEL;RORC;BMP2;SNAI2;SULT1E1;TNF;ZFP36;ZBTB16;ZC3H12A;ARID5B;PER2;TBL1Y;KLF4;NR1D1
GO:0051049	regulation of transport	regulation of transport	GO:0051049	http://amigo.geneontology.org/amigo/term/GO:0051049	1746	234	172.688	1.35504	3.48e-07	7.97517e-06	18;19;20;135;154;183;185;197;302;307;335;336;341;344;345;383;406;491;552;567;602;623;634;706;718;720;722;725;727;760;776;816;834;886;929;1026;1071;1137;1361;1392;1401;1408;1520;1540;1579;1601;1906;1956;2039;2040;2056;2147;2185;2205;2243;2244;2259;2266;2294;2335;2633;2641;2646;2693;2745;3071;3077;3084;3133;3162;3170;3172;3176;3303;3356;3383;3479;3556;3567;3586;3604;3624;3625;3627;3630;3638;3685;36…	C4B_2;SGK2;CDKN1A;TLR6;ARL6IP5;CETP;SLC17A3;PPARGC1A;SLC38A3;CD300A;CHRNA4;C1QTNF3;APOA5;LRRK2;ACVR1C;ADORA2A;CPB2;CRH;CRP;CRY2;SYT9;C2CD4A;CTSS;ADRB2;CYLD;CNKSR3;CYP4A11;DAB2;SLC30A8;ABAT;AGT;AGTR1;ABCA1;EDN1;EGFR;AHSG;ABCA2;LGI3;DMTN;STOM;EPO;F2;PTK2B;FCER1A;FGA;FGB;FGF14;FGG;ABLIM3;FOXF1;TBC1D2B;TBC1D9;TBC1D12;FN1;ARL2BP;DDX58;CLEC5A;PNKD;KCNG2;GBP1;GCG;GCKR;GHSR;ANKRD1;CHIA;C5AR2;GLRX;TCAF2;R…
GO:0001101	response to acid chemical	response to acid chemical	GO:0001101	http://amigo.geneontology.org/amigo/term/GO:0001101	313	60	30.9573	1.93815	3.83339e-07	8.71587e-06	19;338;360;383;552;590;824;847;1036;1051;1109;1244;1373;1571;1645;1646;1843;1906;1956;1958;2155;2180;2185;2729;2730;3294;3383;5009;5020;5105;5155;5166;5244;5468;5581;5737;5914;5950;6256;6935;7049;7054;7097;7124;7472;7481;8644;9076;9314;9971;10891;22849;51141;55022;56603;57817;80149;80315;84649;339479	CDO1;CEBPB;PPARGC1A;AKR1C4;ABCC2;CPS1;CYP2E1;AKR1C1;AKR1C2;DUSP1;ABCA1;EDN1;EGFR;EGR1;F7;ACSL1;PTK2B;CPEB3;GCLC;GCLM;HSD17B2;APOB;ICAM1;BRINP3;AQP3;ARG1;OTC;OXT;PCK1;INSIG2;PDGFB;PDK4;ABCB4;PPARG;PID1;AVPR1A;PRKCE;CYP26B1;PTGFR;HAMP;BCHE;RARA;RBP4;RXRA;ZEB1;TGFBR3;TH;TLR2;TNF;WNT2;WNT11;ZC3H12A;CPEB4;CAPN2;DGAT2;CAT;AKR1C3;CLDN1;KLF4;NR1H4
GO:0010648	negative regulation of cell communication	negative regulation of cell communication	GO:0010648	http://amigo.geneontology.org/amigo/term/GO:0010648	1160	166	114.73	1.44688	4.16e-07	9.33e-06	131;148;154;183;197;259;335;355;406;467;552;590;604;634;650;753;858;929;1154;1191;1392;1408;1437;1540;1592;1601;1843;1850;1906;1956;1958;1997;2056;2099;2185;2203;2243;2244;2266;2537;2633;2660;2693;2729;2730;3087;3162;3273;3303;3315;3356;3383;3479;3484;3486;3487;3489;3549;3557;3574;3576;3586;3624;3625;3630;3672;3685;3708;4609;4734;4792;4824;4929;5027;5054;5187;5314;5341;5468;5470;5654;5696;5698;57…	OPTN;TRIB1;FSTL3;TNIP1;DLC1;PLK2;DUSP10;CD300A;C1QTNF3;CISH;CLU;LRRK2;ACVR1C;ADH7;LRRC15;CRH;CRY2;CSF2;RTN4RL1;NOTUM;ADRA1A;TICAM1;HFE2;ADRB2;CYLD;CNKSR3;CYP26A1;DAB2;TMPRSS6;ZNF366;AGT;DUSP1;DUSP8;EDN1;EGFR;EGR1;AHSG;ELF1;EPO;ESR1;PTK2B;FBP1;RNF152;ADGRG3;FGA;FGB;FGG;HEY1;LY96;PPP1R15A;FLRT3;IFI6;AMBP;PNKD;GBP1;MSTN;GHSR;GCLC;GCLM;HIPK2;IL19;HHEX;HMOX1;HRG;HSPA1A;HSPB1;APOA1;HTR2A;ICAM1;IGF1;IGF…
GO:0023057	negative regulation of signaling	negative regulation of signaling	GO:0023057	http://amigo.geneontology.org/amigo/term/GO:0023057	1164	166	115.126	1.4419	5.19263e-07	1.13244e-05	131;148;154;183;197;259;335;355;406;467;552;590;604;634;650;753;858;929;1154;1191;1392;1408;1437;1540;1592;1601;1843;1850;1906;1956;1958;1997;2056;2099;2185;2203;2243;2244;2266;2537;2633;2660;2693;2729;2730;3087;3162;3273;3303;3315;3356;3383;3479;3484;3486;3487;3489;3549;3557;3574;3576;3586;3624;3625;3630;3672;3685;3708;4609;4734;4792;4824;4929;5027;5054;5187;5314;5341;5468;5470;5654;5696;5698;57…	OPTN;TRIB1;FSTL3;TNIP1;DLC1;PLK2;DUSP10;CD300A;C1QTNF3;CISH;CLU;LRRK2;ACVR1C;ADH7;LRRC15;CRH;CRY2;CSF2;RTN4RL1;NOTUM;ADRA1A;TICAM1;HFE2;ADRB2;CYLD;CNKSR3;CYP26A1;DAB2;TMPRSS6;ZNF366;AGT;DUSP1;DUSP8;EDN1;EGFR;EGR1;AHSG;ELF1;EPO;ESR1;PTK2B;FBP1;RNF152;ADGRG3;FGA;FGB;FGG;HEY1;LY96;PPP1R15A;FLRT3;IFI6;AMBP;PNKD;GBP1;MSTN;GHSR;GCLC;GCLM;HIPK2;IL19;HHEX;HMOX1;HRG;HSPA1A;HSPB1;APOA1;HTR2A;ICAM1;IGF1;IGF…
GO:0007249	I-kappaB kinase/NF-kappaB signaling	I-kappaB kinase/NF-kappaB signaling	GO:0007249	http://amigo.geneontology.org/amigo/term/GO:0007249	257	51	25.4186	2.0064	9.69e-07	1.95848e-05	329;330;602;834;929;1540;2099;3162;3315;3586;3656;4790;4791;4792;5187;5581;5966;6398;7052;7097;7099;7124;7128;7316;7706;8517;8717;8740;8743;8809;8837;8878;9173;9971;10133;10318;10333;10475;10537;10769;11035;11043;23643;54106;56892;64127;80149;80833;92610;114899;148022	OPTN;TNIP1;TLR6;TRIM38;UBD;PLK2;RIPK3;MID2;C1QTNF3;TICAM1;CYLD;ESR1;LY96;HMOX1;BIRC2;BIRC3;HSPB1;IL10;IRAK2;NFKB1;NFKB2;NFKBIA;PER1;TLR9;PRKCE;C8orf4;REL;BCL3;SECTM1;NOD2;TGM2;TLR2;TLR4;TNF;TNFAIP3;UBC;TRIM25;ZC3H12A;APOL3;CASP1;IKBKG;TRADD;TNFSF14;TNFSF10;IL18R1;CFLAR;SQSTM1;IL1RL1;TIFA;CD14;NR1H4
GO:0006575	cellular modified amino acid metabolic process	cellular modified amino acid metabolic process	GO:0006575	http://amigo.geneontology.org/amigo/term/GO:0006575	176	39	17.4073	2.24044	1.0823e-06	2.15176e-05	1428;1733;2346;2628;2643;2690;2729;2730;2938;2939;2940;2947;4257;4258;5319;5320;7038;7849;8875;8876;9027;10404;10840;10841;23743;27284;30001;51022;51365;54583;55349;55350;64600;112817;123745;221357;347735;389434;405753	CPQ;ALDH1L1;FTCD;HOGA1;PLA2G4E;CRYM;DIO1;GSTA5;FOLH1;BHMT2;GATM;GCH1;GHR;SULT1B1;GCLC;GCLM;GSTA1;GSTA2;GSTA3;GSTM3;ERO1A;SERINC2;IYD;DUOXA2;MGST1;MGST2;GLRX2;PLA1A;PLA2G1B;PLA2G2A;EGLN1;CHDH;VNN3;PLA2G2F;TG;PAX8;VNN2;VNN1;NAT8
GO:0048646	anatomical structure formation involved in morphogenesis	anatomical structure formation involved in morphogenesis	GO:0048646	http://amigo.geneontology.org/amigo/term/GO:0048646	953	139	94.2566	1.4747	1.36589e-06	2.62768e-05	183;290;302;350;388;491;602;604;634;694;718;727;728;729;824;861;1073;1116;1524;1843;1901;1906;1942;2034;2069;2078;2114;2185;2191;2294;2335;2627;2683;3087;3162;3169;3170;3273;3315;3576;3606;3624;3627;3678;3685;3689;3690;3716;3725;3726;3909;3914;4211;4487;4627;4773;4791;4824;5054;5362;5465;5629;5649;5654;5914;5950;5990;6303;6376;6385;6469;6591;6672;6786;6926;6928;7042;7045;7049;7052;7097;7101;7111;…	ENAM;RAMP1;DLC1;CXCL13;TNFSF13B;CFL2;ESM1;CHI3L1;LRG1;ZPBP2;GDF7;CX3CR1;RDH10;TMPRSS6;AGT;DUSP1;S1PR1;EDN1;EFNA1;EPAS1;EREG;ERG;ETS2;PTK2B;FAP;FOXF1;KDM6B;FN1;HEY1;GATA6;B4GALT1;ANKRD1;SRPX2;ANGPTL3;RGCC;HIPK2;ANPEP;SLC40A1;ANXA2;HHEX;HMOX1;FOXA1;FOXA2;HRG;HSPB1;APOH;CXCL8;IL18;INHBA;CXCL10;ITGA5;ITGAV;ITGB2;ITGB3;JAK1;JUN;JUNB;RHOB;HES5;TMEM8C;LAMA3;LAMB3;MEIS1;LMOD2;MSX1;MYH9;NFATC2;NFKB2;NKX3-…
GO:0003013	circulatory system process	circulatory system process	GO:0003013	http://amigo.geneontology.org/amigo/term/GO:0003013	491	82	48.5624	1.68855	1.38466e-06	2.64999e-05	18;59;135;148;154;183;185;491;552;623;634;710;776;1373;1392;1401;1573;1579;1621;1827;1839;1906;1907;1956;2034;2056;2153;2243;2244;2266;2313;2642;2643;2729;2730;2982;3162;3356;3383;3398;3627;3630;3672;3708;3752;3753;3764;3827;4632;4635;4883;4923;5020;5029;5139;5155;5345;5465;5467;5468;5972;6323;6505;6648;6786;7026;7042;7054;8529;8864;10060;26251;51752;59272;64167;66002;80005;80149;89797;206338;257…	FPGT-TNNI3K;ABCC9;ADORA2A;CPS1;CRH;CRP;ADRA1A;ADRB2;CYP2J2;CYP4A11;DBH;ABAT;RCAN1;AGT;HBEGF;AGTR1;EDN1;EDN2;EGFR;EPAS1;EPO;LVRN;F5;FGA;FGB;FGG;FLI1;UTS2B;KCNG2;GCGR;GCH1;GCLC;GCLM;GUCY1A3;HMOX1;HTR2A;ICAM1;ID2;CXCL10;INS;ITGA1;ITPR1;KCND3;KCNE1;KCNJ8;KNG1;MYL1;MYL4;NPR3;ATP2B2;NTSR1;OXT;P2RY2;PDE3A;PDGFB;ERAP1;SERPINF2;PPARA;PPARD;PPARG;AVPR1A;ACTA2;ACE2;REN;BDKRB1;SCN1A;CEACAM1;ERAP2;SLC1A1;CYP4…
GO:0051173	positive regulation of nitrogen compound metabolic process	positive regulation of nitrogen compound metabolic process	GO:0051173	http://amigo.geneontology.org/amigo/term/GO:0051173	1726	227	170.71	1.32974	2.235e-06	4.14463e-05	18;19;49;135;154;183;196;406;467;602;650;861;944;1030;1050;1051;1052;1191;1316;1392;1437;1601;1617;1901;1906;1956;1958;1997;1999;2034;2056;2069;2081;2099;2114;2185;2252;2294;2313;2353;2354;2355;2627;2641;2660;2819;2902;2908;2982;3084;3087;3131;3169;3170;3172;3195;3214;3234;3299;3303;3356;3383;3394;3398;3479;3549;3567;3586;3606;3624;3627;3630;3638;3659;3689;3725;3726;3727;4009;4129;4158;4211;4233;…	PARP3;NAMPT;YAF2;RAMP1;FSTL3;CDKN2B;TNIP1;KLF2;CEBPA;CEBPB;CEBPD;BATF;PPARGC1A;SLC38A3;CLU;KLF6;IL31RA;ADORA2A;NCOA7;CRH;CSF2;TICAM1;HFE2;GDF7;ADRB2;NKX2-3;DAB2;DAZ1;CITED4;TMPRSS6;GLIS3;ABAT;AGT;ABCA1;S1PR1;EDN1;EGFR;EGR1;AHR;ELF1;ELF3;ZBTB7C;EPAS1;EPO;EREG;ERN1;ESR1;ETS2;PTK2B;FGF7;IKZF3;ATF5;CPEB3;ABLIM3;MAPRE3;SIRT2;FOXF1;FLI1;KDM6B;HEY1;FOS;FOSB;FOSL2;DDX58;PPP1R15A;MAFF;GATA6;EHF;GCG;MSTN;A…
GO:0031399	regulation of protein modification process	regulation of protein modification process	GO:0031399	http://amigo.geneontology.org/amigo/term/GO:0031399	1629	216	161.116	1.34064	2.30138e-06	4.24934e-05	135;148;154;183;259;302;329;330;335;355;467;604;623;634;650;706;718;727;728;753;858;1026;1029;1030;1031;1050;1116;1154;1191;1392;1408;1435;1437;1601;1647;1839;1843;1850;1906;1942;1956;1958;2039;2056;2069;2081;2147;2180;2185;2205;2243;2244;2252;2266;2335;2633;2641;2660;2690;2729;3071;3077;3084;3087;3263;3273;3303;3315;3356;3383;3479;3481;3486;3487;3567;3570;3572;3606;3624;3625;3626;3627;3630;3656;…	FRY;TRIB1;CDKN1A;RAMP1;CDKN2A;CDKN2B;CDKN2C;TNIP1;TLR6;DLC1;CEBPA;ARL6IP5;PPARGC1A;RIPK3;CHI3L1;DUSP10;CD300A;CISH;CLU;LRRK2;KLHL40;LRRC15;IL31RA;ADORA2A;CRH;CRY2;CSF1;CSF2;RTN4RL1;ADRA1A;TICAM1;IL23R;PPP1R1C;GDF7;ADRB2;CNKSR3;DAB2;GADD45A;AGT;HBEGF;DUSP1;DUSP8;EDN1;EFNA1;EGFR;EGR1;MUC20;DMTN;EPO;EREG;ERN1;F2;ACSL1;PTK2B;FCER1A;FGD2;FGA;FGB;FGF7;FGG;MAPRE3;SIRT2;FN1;ARL2BP;PPP1R15A;FLRT3;RICTOR;A…
GO:0006766	vitamin metabolic process	vitamin metabolic process	GO:0006766	http://amigo.geneontology.org/amigo/term/GO:0006766	130	31	12.8577	2.41101	2.67311e-06	4.90396e-05	32;316;1528;1543;1576;1592;2638;2729;4790;5467;5646;6017;6256;6591;7124;7274;7421;8277;8529;8644;8875;8876;9104;10135;10840;55350;56603;57834;66002;80704;166785	NAMPT;ALDH1L1;CYB5A;CYP1A1;CYP3A4;CYP26A1;MMAA;GC;GCLC;AOX1;ACACB;NFKB1;PPARD;VNN3;PRSS3;CYP26B1;CYP4F11;RLBP1;RXRA;SNAI2;CYP4F12;TNF;TTPA;VDR;SLC19A3;TKTL1;CYP4F2;AKR1C3;VNN2;VNN1;RGN
GO:0006811	ion transport	ion transport	GO:0006811	http://amigo.geneontology.org/amigo/term/GO:0006811	1537	205	152.017	1.34853	2.90225e-06	5.25663e-05	10;18;19;20;24;32;135;148;154;183;189;213;320;335;336;341;343;344;345;360;364;366;368;383;491;552;567;623;634;706;759;760;763;776;816;1071;1109;1135;1137;1244;1258;1356;1392;1408;1437;1520;1528;1579;1645;1906;2040;2056;2147;2168;2180;2185;2205;2259;2555;2641;2745;2892;2894;2902;3077;3356;3383;3627;3685;3708;3747;3752;3753;3764;3772;3778;3934;4129;4284;4308;4547;4734;4794;4923;5020;5027;5155;5187;…	NAT2;SLC17A4;ABCC9;SGK2;SLC17A2;RAMP1;ARL6IP5;SLCO1B1;CETP;SLC17A3;STARD10;SLC26A1;PPARGC1A;SLC38A3;SLC27A2;AKR1C4;SLC7A9;SLCO2B1;CHRNA2;CHRNA4;SLC5A11;APOA5;ABCC2;CNGB1;ATP6V1G3;SLC9B2;ADORA2A;CP;CRH;CRY2;CSF2;ADRA1A;SLC38A11;CTSS;CYB5A;ADRB2;CNKSR3;CYP4A11;AKR1C1;SLC30A8;COX7B2;ABAT;AGT;AGXT;ABCA1;EDN1;ABCA2;STOM;EPO;ALB;F2;FABP1;ACSL1;PTK2B;FCER1A;SLC39A12;FGF14;ATP11B;COMMD3;SLC39A14;ABCA4;AT…
GO:0002520	immune system development	immune system development	GO:0002520	http://amigo.geneontology.org/amigo/term/GO:0002520	781	116	77.2449	1.50172	4.47056e-06	7.6899e-05	302;325;355;567;602;604;634;760;861;944;1030;1050;1051;1052;1316;1435;1437;1540;1840;1958;2034;2039;2056;2185;2313;2353;3071;3087;3135;3142;3214;3394;3398;3549;3559;3567;3574;3586;3594;3606;3624;3659;3725;3726;4063;4211;4286;4495;4609;4627;4791;4792;5155;5341;5468;5600;5788;5914;6097;6469;6935;7042;7049;7066;7071;7099;7124;7128;7409;7538;7704;8444;8744;8808;8809;8876;9308;9314;9935;10107;10202;10…	TRIM10;DHRS2;TRIB1;FSTL3;CDKN2B;KLF2;CEBPA;CEBPB;CEBPD;UBD;BATF;CXCL13;RIPK3;PGLYRP2;BATF2;KLF6;SLC9B2;IL31RA;CSF1;CSF2;IL23R;CYLD;NKX2-3;DTX1;EGR1;EPAS1;DMTN;EPO;PTK2B;ADGRG3;IKZF3;FLI1;FOS;CLEC5A;IL27;BCL6B;TIPARP;IL36B;TMEM176B;HIPK2;BLNK;SNX10;SLC40A1;ANXA2;NCKAP1L;HHEX;HLA-G;HLX;HOXB4;APCS;IRF8;ID2;IHH;FAS;IL2RA;IL5;IL7;IL10;IL12RB1;IL18;INHBA;IRF1;JUN;JUNB;THEMIS;HES5;LY9;MEIS1;MITF;MT1G;MY…
GO:0044093	positive regulation of molecular function	positive regulation of molecular function	GO:0044093	http://amigo.geneontology.org/amigo/term/GO:0044093	1817	235	179.711	1.30766	5.00227e-06	8.5358e-05	2;49;135;148;154;183;185;216;229;302;335;336;341;344;350;355;552;567;650;685;727;728;816;834;840;847;858;1026;1116;1191;1435;1437;1520;1647;1839;1901;1906;1907;1942;1956;2056;2069;2081;2099;2147;2168;2180;2185;2205;2252;2259;2335;2641;2642;2643;2674;2690;2730;2745;2779;2902;2919;3071;3077;3084;3169;3303;3337;3356;3383;3479;3481;3486;3556;3559;3560;3567;3586;3606;3630;3656;3672;3689;3690;3716;3725…	LRCOL1;SGK2;CDKN1A;DENND4A;TLR6;DLC1;TRIM38;ARL6IP5;CXCL13;PLK2;PPARGC1A;RIPK3;MID2;TRIM31;CHI3L1;CD300A;APOA5;ARAP2;CLU;LRRK2;ACVR1C;ADORA2A;CSF1;CSF2;ADRA1A;TICAM1;IL23R;CTSS;RASGEF1B;ADRB2;CNKSR3;DENND2C;GADD45A;AGT;HBEGF;AGTR1;S1PR1;EDN1;EDN2;EFNA1;EGFR;A2M;MUC20;EPO;EREG;ERN1;ESR1;F2;ALDH1A1;FABP1;ACSL1;PTK2B;FCER1A;FGD2;FGF7;FGF14;ALDOB;MAPRE3;SIRT2;TBC1D2B;TBC1D9;TBC1D12;FN1;PSD4;DDX58;PPP…
GO:0051186	cofactor metabolic process	cofactor metabolic process	GO:0051186	http://amigo.geneontology.org/amigo/term/GO:0051186	369	64	36.496	1.75362	5.65973e-06	9.48726e-05	32;127;211;229;259;570;635;645;706;1109;1543;1544;1645;1646;2180;2203;2346;2643;2819;3162;3263;3356;3479;3630;4143;5027;5166;5207;5465;6697;6999;8529;8564;8644;8875;8876;8942;9563;10135;10249;10840;10841;10891;23743;51085;51181;51422;51703;54657;54658;54677;54988;55350;57016;57678;57834;80201;83401;84532;84649;130013;134526;348158;641371	NAMPT;GLYAT;ALDH1L1;FTCD;PPARGC1A;AKR1C4;ADH4;ACMSD;ACOT12;CYP1A1;CYP1A2;AKR1C1;AKR1C2;ALAS1;ACSL1;FBP1;ALDOB;FOLH1;BHMT2;AMBP;GCH1;GPD1;HMOX1;ACACB;HPX;HTR2A;IGF1;ACSM2B;INS;MAT1A;P2RX7;MLXIPL;DCXR;PRKAG2;PDK4;ACSL5;PFKFB1;PPARA;UGT1A4;UGT1A1;CROT;ACSM5;VNN3;BAAT;AKR1B10;GPAM;CYP4F11;BHMT;ACOT1;BLVRB;SPR;TDO2;TSPO;HKDC1;ELOVL3;ACSS1;DGAT2;CYP4F2;KMO;AKR1C3;VNN2;VNN1;KYNU;H6PD
GO:0071705	nitrogen compound transport	nitrogen compound transport	GO:0071705	http://amigo.geneontology.org/amigo/term/GO:0071705	736	110	72.7942	1.51111	5.95928e-06	9.83511e-05	10;18;19;135;183;320;360;364;366;383;406;552;760;776;1137;1244;1392;1428;1437;1644;1906;1956;2205;2243;2244;2266;2641;2693;2705;3077;3087;3170;3172;3263;3273;3356;3557;3625;3630;3708;3747;3814;4129;4794;4923;5020;5027;5243;5244;5467;5581;5950;6280;6505;6512;6514;6529;6539;6540;6542;6564;6580;6581;6583;6584;6755;6810;6890;6906;6928;7036;7054;7124;7538;7849;8431;8660;8864;8973;9154;9572;9971;10550;…	NAT2;ARL6IP5;SLCO1B1;SLC17A3;SLC38A3;SLC35D2;SLC7A9;CHRNA4;ABCC2;ACVR1C;ADORA2A;CRH;CRYM;SYT9;CSF2;SLC38A11;DDC;SLC30A8;ABAT;AGT;ABCA1;EDN1;EGFR;FCER1A;FGA;FGB;FGG;RFTN1;ATP11B;ARL2BP;KCNG2;GCG;GHSR;GJB1;HFE;HHEX;FOXA2;HNF4A;APBA1;HPX;HRG;HTR2A;SLC6A19;SERINC2;IL1RN;AQP3;INHBB;INS;AQP7;AQP9;ITPR1;KCNC2;KISS1;ARG1;MAFA;ARNTL;MAOB;NFKBIE;NTSR1;OXT;P2RX7;RHCG;ABCB1;ABCB4;PPARD;ANO1;AVPR1A;SLC35C1;SY…
GO:0006508	proteolysis	proteolysis	GO:0006508	http://amigo.geneontology.org/amigo/term/GO:0006508	1590	209	157.259	1.32902	6.22671e-06	0.000102173	2;12;49;135;183;189;197;259;290;329;330;350;355;406;462;710;715;716;718;720;722;725;727;728;729;730;731;732;733;735;824;831;834;837;840;866;966;1050;1191;1361;1368;1369;1373;1471;1475;1514;1519;1520;1540;1601;1803;2147;2153;2155;2158;2159;2160;2161;2168;2185;2191;2220;2243;2244;2266;2335;2346;2537;2729;3026;3053;3075;3077;3083;3273;3303;3426;3549;3586;3630;3697;3698;3699;3700;3827;4153;4210;4217;…	C4B_2;TRIB1;TNIP1;DLC1;CPQ;TRIM38;CEBPA;UBD;ARL6IP5;PLK2;ADAM30;CARD16;FBXO32;CLU;SERPINA3;LRRK2;CST9;ACVR1C;KLHL40;ADORA2A;CPB2;PRSS37;CPM;CPN1;CPS1;SERPINA12;CST3;CSTA;HFE2;CTSL;CTSO;CTSS;CYLD;DAB2;FBXO39;TMPRSS6;ADAMTS17;DPP4;AGT;AGXT;AHSG;A2M;LVRN;F2;F5;F7;F9;F10;F11;F12;FABP1;PTK2B;FAP;FOLH1B;OTUD1;FCN2;FGA;FGB;FGG;SIRT2;FN1;FOLH1;IFI6;RNF144B;SERPINA11;TNFAIP8;ABTB2;AMBP;FBXO3;C5AR2;TINAG;G…
GO:0009888	tissue development	tissue development	GO:0009888	http://amigo.geneontology.org/amigo/term/GO:0009888	1734	225	171.502	1.31194	6.54824e-06	0.000106428	59;154;183;197;307;360;388;406;433;467;491;634;650;694;753;760;847;858;861;1026;1051;1066;1073;1116;1373;1435;1475;1543;1601;1645;1646;1839;1843;1901;1906;1942;1947;1956;1958;1999;2069;2078;2099;2114;2185;2252;2294;2312;2317;2335;2353;2355;2627;2660;2683;2693;2706;2709;2938;2939;2947;3084;3087;3131;3142;3169;3170;3214;3383;3398;3479;3484;3549;3586;3624;3627;3678;3685;3689;3690;3725;3726;3858;3909…	ENAM;NAMPT;DHRS9;CDKN1A;KLF2;DLC1;CPQ;CEBPB;AGPAT2;CES1;CFL2;PPARGC1A;CHI3L1;APOA5;ACER1;KLHL40;IL31RA;CPS1;CSF1;DSG4;CSTA;GDF7;ADRB2;CYP1A1;RDH10;NKX2-3;DAB2;AKR1C1;AKR1C2;AGT;HBEGF;DUSP1;S1PR1;EDN1;EFNA1;EFNB1;EGFR;EGR1;AHSG;ELF3;EREG;ERG;ESR1;ETS2;PTK2B;FGF7;IKZF3;SIRT2;FOXF1;FLG;KDM6B;FLNB;FN1;TDRD7;HEY1;FOS;FOSL2;MAFF;FLRT3;TIPARP;GATA6;EHF;NUPR1;MSTN;B4GALT1;GHSR;GJB2;ANKRD1;GJB5;SULT1B1;RG…
GO:0022610	biological adhesion	biological adhesion	GO:0022610	http://amigo.geneontology.org/amigo/term/GO:0022610	1673	218	165.468	1.31747	6.99531e-06	0.000112836	18;135;259;302;320;335;355;388;563;567;602;604;634;650;831;921;944;966;1014;1029;1051;1435;1465;1475;1524;1540;1803;1823;1828;1840;1901;1942;1947;1956;1958;2039;2056;2185;2191;2243;2244;2266;2294;2317;2335;2633;2683;3026;3071;3077;3133;3135;3142;3169;3170;3273;3303;3315;3337;3383;3384;3386;3479;3481;3549;3557;3559;3572;3574;3576;3586;3594;3606;3630;3659;3672;3678;3681;3685;3689;3690;3827;3909;391…	CDH16;FSTL3;CDKN2A;TNIP1;DLC1;NDRG1;SPON2;BAIAP2;CEBPB;FBLN5;BATF;CXCL13;TNFSF13B;CHL1;RIPK3;BTN3A1;CD300A;WHAMM;FBLN7;LRRC15;ADORA2A;CSF1;CSRP1;DSG4;CSTA;IL23R;CX3CR1;CYLD;NKX2-3;ABAT;DPP4;DSC1;DSG1;DTX1;S1PR1;EFNA1;EFNB1;EGFR;EGR1;MPZL3;TIGIT;DMTN;EPO;PTK2B;FAP;HEPACAM;FGA;FGB;FGG;COBLL1;CD93;KIFAP3;FOXF1;FLNB;FN1;CLDN14;TRIM29;FLRT3;IL27;RICTOR;AMBP;GBP1;B4GALT1;IL36B;TINAG;SRPX2;RND1;ADAMDEC1…
GO:0051674	localization of cell	localization of cell	GO:0051674	http://amigo.geneontology.org/amigo/term/GO:0051674	1331	179	131.643	1.35974	8.07188e-06	0.000129226	183;185;335;338;350;388;623;634;650;685;694;706;727;728;753;886;1130;1435;1524;1601;1621;1672;1767;1803;1839;1901;1906;1907;1942;1947;1956;2039;2059;2069;2078;2147;2155;2159;2185;2191;2252;2294;2335;2683;2919;2920;3071;3084;3162;3273;3315;3383;3479;3486;3554;3570;3576;3586;3627;3630;3672;3678;3685;3689;3690;3716;3725;3909;3910;3929;3948;4233;4286;4478;4627;4773;4929;5054;5155;5319;5337;5362;5467;…	TRIB1;DLC1;PROCR;CXCL13;CHL1;PPARGC1A;RIPK3;ABHD2;SLC7A9;INSL6;LYST;CD300A;LRRK2;ACVR1C;LRRC15;PRSS37;CSF1;GCSAML;CX3CR1;NKX2-3;DAB2;DBH;DEFB1;DNAH5;DPP4;AGT;HBEGF;AGTR1;S1PR1;EDN1;EDN2;EFNA1;EFNB1;EGFR;DMTN;EPS8;EREG;ERG;F2;F7;F10;PTK2B;FAP;ADGRG3;FGF7;FOXF1;FN1;DDX58;DAPK2;FLRT3;B4GALT1;C5AR2;SRPX2;ANGPTL3;TCAF2;RGCC;CD274;CXCL1;CXCL2;RHOD;NCKAP1L;NRG1;HMOX1;HRG;HSPB1;APOA1;APOB;ICAM1;IGF1;IGFB…
GO:0015748	organophosphate ester transport	organophosphate ester transport	GO:0015748	http://amigo.geneontology.org/amigo/term/GO:0015748	81	22	8.01132	2.74612	8.09836e-06	0.000129407	19;20;24;335;336;341;344;345;1071;2538;2705;4547;5027;5243;5244;10786;10809;23200;64241;79895;85320;116519	CETP;SLC17A3;STARD10;APOA5;ABCA1;ABCA2;ATP11B;ABCA4;G6PC;GJB1;APOA1;APOA2;APOC1;APOC2;APOC3;MTTP;P2RX7;ABCB1;ABCB4;ABCG8;ATP8B4;ABCC11
GO:0006979	response to oxidative stress	response to oxidative stress	GO:0006979	http://amigo.geneontology.org/amigo/term/GO:0006979	389	66	38.4741	1.71544	8.61834e-06	0.000136189	383;388;406;694;847;1137;1244;1571;1843;1906;1956;2034;2168;2185;2353;2643;2706;2729;2730;2878;3162;3240;3303;3315;3630;3725;3747;3934;4153;4217;4233;4257;4929;6382;6648;6810;6898;7124;7128;7296;8455;8644;8807;8837;8876;9104;9314;10110;10202;10365;10516;10550;10891;22933;23135;30001;51022;51734;54363;54583;80149;83636;94241;120892;132864;140809	SGK2;DHRS2;KLF2;FBLN5;ARL6IP5;PPARGC1A;CHRNA4;LRRK2;ABCC2;CPEB2;SRXN1;CYP2E1;DUSP1;EDN1;EGFR;EPAS1;FABP1;PTK2B;SIRT2;KDM6B;FOS;GCH1;GJB2;GCLC;GCLM;GPX3;ERO1A;HMOX1;HP;HSPA1A;HSPB1;INS;JUN;KCNC2;ARG1;RHOB;LCN2;ARNTL;MBL2;MAP3K5;MET;MGST1;NR4A2;GLRX2;MSRB1;HAO1;EGLN1;SDC1;SOD2;STX4;TAT;BTG1;TNF;TNFAIP3;TXNRD1;ZC3H12A;C19orf12;ATRN;CAT;AKR1C3;IL18RAP;CFLAR;VNN1;RGN;KLF4;TP53INP1
GO:0040011	locomotion	locomotion	GO:0040011	http://amigo.geneontology.org/amigo/term/GO:0040011	1545	203	152.808	1.32846	8.85245e-06	0.000139117	135;183;185;335;338;350;388;491;623;634;650;685;694;706;727;728;753;858;886;1130;1238;1435;1524;1601;1621;1672;1767;1803;1833;1839;1901;1906;1907;1942;1947;1956;2039;2059;2069;2078;2147;2155;2159;2185;2191;2252;2294;2335;2683;2829;2919;2920;3053;3071;3084;3162;3273;3315;3383;3398;3479;3486;3554;3570;3576;3586;3627;3630;3672;3678;3685;3689;3690;3716;3725;3909;3910;3929;3948;3950;4009;4233;4286;447…	TRIB1;DLC1;SPON2;PROCR;CXCL13;CHL1;PPARGC1A;RIPK3;MID2;ABHD2;TRIM31;SLC7A9;INSL6;LYST;CD300A;LRRK2;ACKR2;ACVR1C;LRRC15;ADORA2A;PRSS37;CSF1;GCSAML;GDF7;CX3CR1;NKX2-3;DAB2;DBH;DEFB1;DNAH5;DPP4;AGT;EPYC;HBEGF;AGTR1;S1PR1;EDN1;EDN2;EFNA1;EFNB1;EGFR;SPNS3;DMTN;EPS8;EREG;ERG;F2;F7;F10;PTK2B;FAP;ADGRG3;FGF7;FOXF1;TRIM35;FN1;DDX58;DAPK2;FLRT3;B4GALT1;C5AR2;SRPX2;ANGPTL3;XCR1;TCAF2;RGCC;CD274;CXCL1;CXCL2;…
GO:0045595	regulation of cell differentiation	regulation of cell differentiation	GO:0045595	http://amigo.geneontology.org/amigo/term/GO:0045595	1500	197	148.358	1.32787	1.25617e-05	0.000190407	19;183;185;325;329;335;338;355;360;406;567;604;634;650;685;694;706;753;760;816;861;1050;1051;1052;1071;1401;1435;1437;1524;1540;1601;1833;1840;1906;1942;1956;2039;2056;2069;2147;2185;2243;2244;2266;2294;2335;2353;2627;2633;2660;2902;3071;3084;3135;3142;3169;3170;3214;3299;3356;3398;3479;3486;3549;3556;3559;3567;3570;3572;3574;3594;3606;3624;3627;3630;3638;3659;3685;3690;3706;3725;3726;3727;4009;4…	TRIB1;FSTL3;BAIAP2;CEBPA;CEBPB;CEBPD;CETP;PLK2;DUSP10;PGLYRP2;LRRK2;SLC9B2;CRP;CSF1;CSF2;IL23R;GDF7;CX3CR1;CYLD;DAB2;AGT;EPYC;DTX1;AGTR1;ABCA1;EDN1;EFNA1;EGFR;ZBTB7C;DMTN;EPO;EREG;F2;PTK2B;SLC39A12;RBM24;FGA;FGB;FGG;IKZF3;CPEB3;SIRT2;FOXF1;FN1;ABCA5;HEY1;FOS;MAFF;IL27;BCL6B;NGEF;GATA6;GBP1;MSTN;ANKRD1;IL36B;TMEM176B;RGCC;GRIN1;GRHL1;NCKAP1L;NRG1;HLA-G;HLX;FOXA1;FOXA2;HOXB4;APCS;BIRC2;HSF4;APOA1;H…
GO:0019835	cytolysis	cytolysis	GO:0019835	http://amigo.geneontology.org/amigo/term/GO:0019835	30	12	2.96715	4.04428	1.33111e-05	0.000199995	213;727;729;730;731;732;733;735;1437;4069;5027;8542	CSF2;ALB;LYZ;P2RX7;C5;C6;C7;C8A;C8B;C8G;C9;APOL1
GO:0019883	antigen processing and presentation of endogenous antigen	antigen processing and presentation of endogenous antigen	GO:0019883	http://amigo.geneontology.org/amigo/term/GO:0019883	14	8	1.38467	5.77754	1.56512e-05	0.000231092	567;3077;3133;5243;5244;6890;51752;64167	HFE;HLA-E;ERAP1;ABCB1;ABCB4;B2M;ERAP2;TAP1
GO:0042537	benzene-containing compound metabolic process	benzene-containing compound metabolic process	GO:0042537	http://amigo.geneontology.org/amigo/term/GO:0042537	22	10	2.17591	4.59577	1.84506e-05	0.000268256	1571;2947;5446;6716;6999;7054;8564;8942;54658;169355	CYP2E1;IDO2;GSTM3;PON3;UGT1A1;SRD5A2;TDO2;TH;KMO;KYNU
GO:0006577	amino-acid betaine metabolic process	amino-acid betaine metabolic process	GO:0006577	http://amigo.geneontology.org/amigo/term/GO:0006577	18	9	1.78029	5.05535	1.87929e-05	0.000268664	33;635;5447;6583;6584;23743;29958;54677;55349	BHMT2;DMGDH;ACADL;POR;CROT;CHDH;BHMT;SLC22A4;SLC22A5
GO:0052803	imidazole-containing compound metabolic process	imidazole-containing compound metabolic process	GO:0052803	http://amigo.geneontology.org/amigo/term/GO:0052803	11	7	1.08796	6.43408	2.10711e-05	0.000297747	3034;3067;3176;10394;10841;131669;144193	PRG3;FTCD;UROC1;AMDHD1;HAL;HDC;HNMT
GO:0009308	amine metabolic process	amine metabolic process	GO:0009308	http://amigo.geneontology.org/amigo/term/GO:0009308	125	28	12.3631	2.2648	2.77501e-05	0.000382022	18;635;1244;1621;1644;1757;3067;3176;3630;4128;4129;4929;4953;5696;5698;6303;6817;6999;8564;8942;9971;10394;25953;27284;29958;55349;130013;169355	PRG3;ABCC2;ACMSD;DBH;DDC;IDO2;SARDH;ABAT;PNKD;SULT1B1;DMGDH;HDC;HNMT;INS;MAOA;MAOB;NR4A2;ODC1;CHDH;PSMB8;PSMB9;SAT1;BHMT;SULT1A1;TDO2;KMO;KYNU;NR1H4
GO:0006468	protein phosphorylation	protein phosphorylation	GO:0006468	http://amigo.geneontology.org/amigo/term/GO:0006468	1824	229	180.403	1.26938	5.05604e-05	0.000658904	135;148;154;183;259;302;335;355;467;623;634;650;685;718;727;728;753;816;858;1026;1029;1030;1031;1050;1116;1154;1191;1392;1435;1437;1601;1647;1839;1843;1850;1906;1942;1956;2039;2056;2069;2078;2081;2147;2180;2185;2205;2243;2244;2252;2266;2335;2444;2533;2633;2641;2660;2674;2690;2902;3071;3077;3084;3087;3263;3273;3315;3356;3383;3479;3481;3486;3487;3559;3560;3567;3570;3572;3594;3606;3624;3625;3626;362…	FPGT-TNNI3K;SGK2;TRIB1;CDKN1A;CDKN2A;CDKN2B;CDKN2C;TNIP1;TLR6;CEBPA;ARL6IP5;PLK2;PPARGC1A;RIPK3;CHI3L1;DUSP10;CD300A;CISH;ALPK2;IP6K3;CLU;LRRK2;ACVR1C;LRRC15;IL31RA;ADORA2A;CRH;CSF1;CSF2;RTN4RL1;ADRA1A;IL23R;PPP1R1C;GDF7;ADRB2;CNKSR3;DAB2;GADD45A;NIM1K;AGT;HBEGF;DUSP1;DUSP8;EDN1;EFNA1;EGFR;MUC20;DMTN;EPO;EREG;ERG;ERN1;F2;ACSL1;PTK2B;FCER1A;FGD2;FGA;FGB;FGF7;FGG;MAPRE3;SIRT2;STK38L;FN1;ARL2BP;DAPK…
GO:0006366	transcription from RNA polymerase II promoter	transcription from RNA polymerase II promoter	GO:0006366	http://amigo.geneontology.org/amigo/term/GO:0006366	1993	247	197.118	1.25306	5.91934e-05	0.000750808	20;154;196;307;406;467;602;604;650;687;728;861;944;1030;1050;1051;1052;1408;1428;1840;1901;1906;1942;1956;1958;1997;1999;2034;2056;2078;2099;2114;2294;2306;2313;2353;2354;2355;2444;2627;2641;2902;2908;3077;3084;3087;3131;3162;3169;3170;3172;3174;3195;3214;3234;3299;3394;3398;3455;3479;3549;3586;3606;3624;3627;3638;3659;3725;3726;3727;4009;4084;4211;4233;4261;4286;4487;4609;4734;4773;4774;4782;478…	MAMLD1;NAMPT;TSHZ1;FSTL3;CDKN2B;TNIP1;KLF2;CEBPA;CEBPB;CEBPD;BATF;PPARGC1A;SLC38A3;ZHX1;BATF2;DBX1;TSHZ2;NCOA7;CRY2;CRYM;DSG4;HFE2;GDF7;ADRB2;NKX2-3;CITED4;TMPRSS6;ZNF366;GLIS3;DTX1;S1PR1;EDN1;EFNA1;EGFR;EGR1;AHR;ELF1;ELF3;ABCA2;ZBTB7C;EPAS1;EPO;ERG;ESR1;ETS2;IKZF3;ATF5;CPEB3;ABLIM3;SIRT2;ELL2;FOXF1;FOXD2;FLI1;KDM6B;HEY1;FOS;FOSB;FOSL2;DDX58;PPP1R15A;TRIM29;MAFF;FRK;BCL6B;ZBTB20;GATA6;EHF;GCG;NUP…
GO:0019748	secondary metabolic process	secondary metabolic process	GO:0019748	http://amigo.geneontology.org/amigo/term/GO:0019748	56	16	5.53869	2.88877	6.98824e-05	0.000869614	1109;1244;1543;1544;1548;1644;1645;1646;5446;7054;8564;8644;51151;54576;54577;57016	AKR1C4;ABCC2;CYP1A1;CYP1A2;CYP2A6;DDC;AKR1C1;AKR1C2;SLC45A2;PON3;UGT1A8;UGT1A7;AKR1B10;TH;KMO;AKR1C3
GO:2000026	regulation of multicellular organismal development	regulation of multicellular organismal development	GO:2000026	http://amigo.geneontology.org/amigo/term/GO:2000026	1675	211	165.666	1.27365	8.49658e-05	0.00104665	32;154;183;197;325;335;350;355;360;388;406;567;604;634;650;694;706;718;727;728;729;753;760;816;861;1051;1116;1361;1435;1524;1540;1601;1833;1840;1901;1906;1942;1956;1958;2056;2099;2147;2185;2252;2335;2353;2627;2660;2683;2693;2902;3071;3084;3087;3135;3142;3162;3169;3170;3172;3273;3315;3398;3479;3549;3556;3557;3559;3567;3572;3574;3576;3586;3594;3606;3624;3627;3659;3678;3689;3706;3716;3725;3909;3910;…	ENAM;TRIB1;FSTL3;BAIAP2;CEBPB;CXCL13;PLK2;CHI3L1;DUSP10;PGLYRP2;LRG1;LRRK2;ACVR1C;SLC9B2;CPB2;CSF1;IL23R;GDF7;CX3CR1;ADRB2;CYLD;DAB2;AGT;EPYC;DTX1;S1PR1;EDN1;EFNA1;EGFR;EGR1;AHSG;EPO;ESR1;F2;PTK2B;SLC39A12;FGF7;IKZF3;CPEB3;SIRT2;FN1;HEY1;FOS;MAFF;FLRT3;IL27;BCL6B;NGEF;GATA6;NUPR1;MSTN;B4GALT1;GHSR;ANKRD1;IL36B;SRPX2;ANGPTL3;TMEM176B;RGCC;HIPK2;GRIN1;GRHL1;NCKAP1L;NRG1;HHEX;HLA-G;HLX;HMOX1;FOXA1;F…
GO:0044057	regulation of system process	regulation of system process	GO:0044057	http://amigo.geneontology.org/amigo/term/GO:0044057	503	76	49.7493	1.52766	0.000114357	0.00136352	18;135;148;154;183;185;335;336;491;552;776;816;1373;1392;1401;1573;1621;1839;1906;1907;1956;2034;2243;2244;2266;2643;2660;2693;2982;3084;3162;3356;3383;3479;3572;3586;3624;3625;3630;3708;3752;3753;3814;4635;4824;4923;5020;5029;5155;5467;5972;6505;6584;6786;7042;7054;8864;9314;9472;10060;10891;11343;26251;54206;55273;57817;59272;64240;64241;80005;80149;114899;114907;116519;257313;100526835	FPGT-TNNI3K;ABCC9;PPARGC1A;MGLL;C1QTNF3;FBXO32;APOA5;ADORA2A;CPS1;CRH;CRP;ADRA1A;ADRB2;CYP2J2;DBH;ABAT;AGT;HBEGF;AGTR1;EDN1;EDN2;EGFR;EPAS1;FGA;FGB;FGG;UTS2B;KCNG2;GCH1;MSTN;GHSR;GUCY1A3;NRG1;HMOX1;APOA1;HTR2A;APOA2;ICAM1;IGF1;IL6ST;IL10;INHBA;INHBB;INS;ITPR1;KCND3;KCNE1;KISS1;MYL4;NKX3-1;ATP2B2;NTSR1;OXT;P2RY2;PDGFB;ERRFI1;PPARD;AVPR1A;TMEM100;HAMP;ACE2;REN;ABCG5;ABCG8;SLC1A1;SLC22A5;STIM1;TGFB2…
GO:0022603	regulation of anatomical structure morphogenesis	regulation of anatomical structure morphogenesis	GO:0022603	http://amigo.geneontology.org/amigo/term/GO:0022603	935	127	92.4763	1.37332	0.000116013	0.00137558	183;335;350;388;604;634;650;694;718;727;728;729;816;861;1116;1361;1435;1471;1524;1601;1833;1906;1942;2039;2059;2078;2099;2147;2185;2243;2244;2252;2266;2335;2620;2627;2633;2683;2902;3084;3087;3162;3170;3172;3273;3315;3383;3557;3576;3586;3627;3678;3689;3706;3716;4478;4487;4609;4627;4734;4773;5054;5362;5447;5629;5649;5696;5698;6256;6376;6469;6591;6672;6928;7042;7101;7124;7128;7316;7421;7472;7481;749…	ENAM;MYL12B;DLC1;BAIAP2;CXCL13;TNFSF13B;PPARGC1A;CHI3L1;PALM2;LRG1;LRRK2;CPB2;CSF1;CST3;GDF7;CX3CR1;DAB2;SYNE3;AGT;EPYC;EDN1;EFNA1;PLD6;DMTN;EPS8;ERG;ESR1;F2;PTK2B;FGD2;FGA;FGB;FGF7;FGG;FN1;HEY1;NGEF;GAS2;GATA6;GBP1;B4GALT1;SRPX2;ANGPTL3;RGCC;HIPK2;GRIN1;NRG1;HHEX;HMOX1;FOXA2;HNF4A;HRG;HSPB1;APOA1;ICAM1;RSPO2;APOH;IL1RN;CXCL8;IL10;CXCL10;ITGA5;ITGB2;ITPKA;JAK1;RHOB;MSN;MSX1;MYC;MYH9;NEDD4;NFATC2;…
GO:0051259	protein oligomerization	protein oligomerization	GO:0051259	http://amigo.geneontology.org/amigo/term/GO:0051259	431	67	42.6281	1.57173	0.000123135	0.00145197	32;33;302;329;330;355;383;435;847;858;978;1135;1191;1258;1429;1645;1807;2040;2203;2643;2705;2878;3162;3299;3512;3604;3630;3747;3752;3934;4143;4257;4284;4308;5009;5027;6256;6258;6407;6505;6529;6580;6648;7052;7053;7128;8626;8717;8878;9076;11035;26251;51129;51181;53840;64127;64784;79026;79054;80149;80274;89122;114899;115362;130013;200958;283219	RIPK3;CHRNA2;C1QTNF3;GBP5;CLU;CNGB1;ACMSD;CRYZ;AKR1C1;DPYS;MUC20;STOM;FBP1;KCNG2;GCH1;GJB1;KCTD21;GPX3;ANXA2;HMOX1;ACACB;BIRC2;HSF4;ACADL;BIRC3;JCHAIN;FAS;TNFRSF9;INS;KCNC2;KCND3;ARG1;LCN2;MAT1A;MGST1;MIP;TRPM1;ASL;OTC;P2RX7;ANGPTL4;DCXR;TRIM34;RXRA;RXRG;SEMG2;NOD2;CRTC3;SLC1A1;SLC6A1;SLC22A1;SOD2;TGM2;TGM3;TNFAIP3;AHNAK;TRPM8;ZC3H12A;SCUBE1;CAT;CAV2;TP63;TRADD;SQSTM1;TRIM4;CLDN1;CDA
GO:0043062	extracellular structure organization	extracellular structure organization	GO:0043062	http://amigo.geneontology.org/amigo/term/GO:0043062	329	54	32.5398	1.65951	0.00013517	0.00157006	2;183;302;602;824;1361;1471;1514;1520;1803;1999;2191;2243;2244;2266;2294;2335;2683;3383;3384;3386;3672;3678;3681;3685;3689;3690;3909;3910;3914;4146;4316;4791;4811;5054;5155;5340;5345;5654;7042;7045;7101;7124;7276;7448;8837;9313;10516;11035;28984;30001;90102;164656;196264	FBLN5;RIPK3;CPB2;CST3;CTSL;CTSS;TMPRSS6;DPP4;AGT;MPZL3;ELF3;A2M;FAP;FGA;FGB;FGG;FOXF1;FN1;B4GALT1;RGCC;ERO1A;ANXA2;ICAM1;ICAM2;ICAM4;ITGA1;ITGA5;ITGAD;ITGAV;ITGB2;ITGB3;LAMA3;LAMA4;LAMB3;MATN1;MMP7;NFKB2;NID1;SERPINE1;PDGFB;PLG;SERPINF2;HTRA1;BCL3;TGFB2;TGFBI;NR2E1;TNF;TTR;VTN;CAPN2;CFLAR;PHLDB2;MMP20
GO:0046683	response to organophosphorus	response to organophosphorus	GO:0046683	http://amigo.geneontology.org/amigo/term/GO:0046683	130	27	12.8577	2.09991	0.000150498	0.00171547	189;329;343;366;834;1036;1373;1645;1843;2039;2185;2353;2354;2819;3725;3726;3727;3753;5020;5027;5105;5139;5187;5207;5972;6382;9472	CDO1;CPS1;AKR1C1;DUSP1;AGXT;DMTN;PTK2B;FOS;FOSB;GPD1;BIRC2;AQP8;AQP9;JUN;JUNB;JUND;KCNE1;OXT;P2RX7;PCK1;PDE3A;PER1;PFKFB1;REN;SDC1;CASP1;AKAP6
GO:0009820	alkaloid metabolic process	alkaloid metabolic process	GO:0009820	http://amigo.geneontology.org/amigo/term/GO:0009820	14	7	1.38467	5.05535	0.000167567	0.00186527	590;1544;1576;1577;1644;7054;10135	NAMPT;CYP1A2;CYP3A4;CYP3A5;DDC;BCHE;TH
GO:0051235	maintenance of location	maintenance of location	GO:0051235	http://amigo.geneontology.org/amigo/term/GO:0051235	294	49	29.0781	1.68512	0.00018625	0.00205187	19;32;213;335;338;346;602;623;706;718;1401;2147;2185;2317;3356;3586;3627;3685;3690;3708;4790;4792;4794;4923;5027;5465;5468;5581;5788;6280;7124;7779;7782;8204;8740;9087;9472;23568;27329;30001;51099;55532;57104;80149;84649;130399;161176;169026;440503	ACVR1C;CRP;SYNE3;SLC30A8;ABCA1;ALB;F2;PTK2B;FLNB;ARL2BP;ANGPTL3;ERO1A;ACACB;APOA1;HTR2A;APOB;APOC4;IL10;CXCL10;ITGAV;ITGB3;ITPR1;PLIN5;NFKB1;NFKBIA;NFKBIE;NTSR1;P2RX7;ABHD5;PPARA;PPARG;SLC30A10;PRKCE;PNPLA2;PTPRC;BCL3;BDKRB1;S100A9;TSPO;TNF;C3;SLC30A1;SLC30A4;ZC3H12A;NRIP1;DGAT2;TNFSF14;TMSB4Y;AKAP6
GO:0048511	rhythmic process	rhythmic process	GO:0048511	http://amigo.geneontology.org/amigo/term/GO:0048511	310	51	30.6606	1.66337	0.000193196	0.00211747	135;196;355;406;687;1051;1392;1408;1437;1644;1956;1958;2069;2099;2155;2660;3131;3383;3398;3624;3625;3725;3727;3814;4316;4783;4791;4862;5054;5187;5244;5465;5468;5629;5730;6097;6928;7042;7054;7071;8204;8553;8864;9099;9572;10135;10891;22809;55068;56938;79365	NAMPT;CEBPB;PPARGC1A;ADORA2A;CRH;CRY2;CSF2;DDC;EGFR;EGR1;AHR;EREG;ESR1;F7;ATF5;MSTN;HLF;ICAM1;ID2;FAS;INHBA;INHBB;JUN;JUND;KISS1;ARNTL;MMP7;NFIL3;NFKB2;NPAS2;SERPINE1;PER1;ABCB4;PPARA;PPARG;ENOX1;PROX1;ARNTL2;PTGDS;RORC;KLF9;HNF1B;TGFB2;TH;KLF10;BHLHE41;NRIP1;BHLHE40;PER2;USP2;NR1D1
GO:0072359	circulatory system development	circulatory system development	GO:0072359	http://amigo.geneontology.org/amigo/term/GO:0072359	920	124	90.9927	1.36275	0.00019361	0.0021193	32;59;148;183;196;290;302;338;350;388;634;650;694;718;727;728;729;861;1116;1524;1767;1901;1906;1942;1956;1958;2034;2069;2078;2185;2191;2294;2335;2627;2683;3084;3087;3162;3273;3315;3398;3479;3549;3576;3606;3627;3678;3685;3689;3690;3716;3725;3726;3764;4211;4487;4627;4734;4824;5020;5054;5155;5345;5465;5467;5468;5600;5629;5914;5950;6256;6303;6376;6469;6591;6672;6926;7026;7042;7045;7049;7054;7101;7127…	RAMP1;DLC1;CXCL13;ESM1;CHI3L1;LRG1;ADRA1A;CX3CR1;TMPRSS6;DNAH5;AGT;S1PR1;EDN1;EFNA1;EGFR;EGR1;AHR;EPAS1;EREG;ERG;PTK2B;FAP;FOXF1;KDM6B;FN1;HEY1;FLRT3;TIPARP;GATA6;B4GALT1;ANKRD1;SRPX2;ANGPTL3;RGCC;HIPK2;ANPEP;ANXA2;NRG1;HHEX;HMOX1;ACACB;HRG;HSPB1;APOB;ID2;IGF1;APOH;IHH;CXCL8;IL18;CXCL10;ITGA5;ITGAV;ITGB2;ITGB3;JAK1;JUN;JUNB;KCNJ8;RHOB;MEIS1;MSX1;MYH9;NEDD4;NKX3-1;OXT;SERPINE1;ANGPTL4;PDGFB;ASB4;E…
GO:0014823	response to activity	response to activity	GO:0014823	http://amigo.geneontology.org/amigo/term/GO:0014823	55	15	5.43978	2.75746	0.000207229	0.00225395	183;847;1906;2660;2729;2730;3586;5020;5105;5467;7054;10891;23135;84808;122622	PPARGC1A;ADSSL1;AGT;EDN1;KDM6B;MSTN;GCLC;GCLM;IL10;OXT;PCK1;PPARD;TH;CAT;PERM1
GO:0001906	cell killing	cell killing	GO:0001906	http://amigo.geneontology.org/amigo/term/GO:0001906	106	23	10.4839	2.19383	0.000231045	0.00247519	213;567;634;735;1130;3133;3383;3586;3594;4153;5027;5788;5817;7042;7409;8542;11035;57817;80328;84868;135250;149233;353091	RIPK3;LYST;RAET1E;IL23R;ALB;HLA-E;ICAM1;RAET1G;IL10;IL12RB1;MBL2;P2RX7;B2M;HAMP;PTPRC;PVR;CEACAM1;TGFB2;C9;VAV1;ULBP2;HAVCR2;APOL1
GO:0043627	response to estrogen	response to estrogen	GO:0043627	http://amigo.geneontology.org/amigo/term/GO:0043627	74	18	7.31898	2.45936	0.000245407	0.00261594	335;336;760;1244;1392;2056;2099;2155;2627;2660;2947;3162;5468;5914;7706;90665;163732;167465	ABCC2;CRH;CITED4;ZNF366;EPO;ESR1;F7;GATA6;MSTN;GSTM3;HMOX1;APOA1;APOA2;PPARG;RARA;CA2;TRIM25;TBL1Y
GO:0018214	protein carboxylation	protein carboxylation	GO:0018214	http://amigo.geneontology.org/amigo/term/GO:0018214	11	6	1.08796	5.51493	0.000276297	0.00289114	2147;2155;2158;2159;5624;5627	F2;F7;F9;F10;PROC;PROS1
GO:0035902	response to immobilization stress	response to immobilization stress	GO:0035902	http://amigo.geneontology.org/amigo/term/GO:0035902	24	9	2.37372	3.79151	0.00029168	0.00302618	1392;1543;1544;2185;2353;3176;5468;5972;7054	CRH;CYP1A1;CYP1A2;PTK2B;FOS;HNMT;PPARG;REN;TH
GO:0046473	phosphatidic acid metabolic process	phosphatidic acid metabolic process	GO:0046473	http://amigo.geneontology.org/amigo/term/GO:0046473	35	11	3.46168	3.17765	0.000378938	0.00387969	2819;5319;5320;5337;9971;10555;51099;56894;57678;64600;84803	AGPAT2;GPD1;ABHD5;PLA2G1B;PLA2G2A;PLD1;AGPAT3;GPAM;PLA2G2F;GPAT3;NR1H4
GO:0051341	regulation of oxidoreductase activity	regulation of oxidoreductase activity	GO:0051341	http://amigo.geneontology.org/amigo/term/GO:0051341	83	19	8.20913	2.3145	0.000385641	0.00392482	183;185;1906;1907;1956;2185;2643;3240;3630;4790;4883;5447;6697;7124;7421;9104;11035;64127;120892	RIPK3;LRRK2;AGT;AGTR1;EDN1;EDN2;EGFR;PTK2B;GCH1;HP;INS;NFKB1;NPR3;POR;NOD2;SPR;TNF;VDR;RGN
GO:0002428	antigen processing and presentation of peptide antigen via MHC class Ib	antigen processing and presentation of peptide antigen via MHC class Ib	GO:0002428	http://amigo.geneontology.org/amigo/term/GO:0002428	8	5	0.791241	6.31919	0.000407755	0.00407707	567;3133;5243;5244;6890	HLA-E;ABCB1;ABCB4;B2M;TAP1
GO:0032800	receptor biosynthetic process	receptor biosynthetic process	GO:0032800	http://amigo.geneontology.org/amigo/term/GO:0032800	25	9	2.47263	3.63985	0.000416012	0.00409773	1906;3586;3685;3690;5465;5468;7124;9572;59272	EDN1;IL10;ITGAV;ITGB3;PPARA;PPARG;ACE2;TNF;NR1D1
GO:0042157	lipoprotein metabolic process	lipoprotein metabolic process	GO:0042157	http://amigo.geneontology.org/amigo/term/GO:0042157	138	27	13.6489	1.97818	0.000416052	0.00409773	19;213;335;336;338;341;344;345;1071;3685;3690;4547;4939;5465;6382;8542;9388;23780;29881;55908;79683;80830;80832;80833;84649;116519;147111	CETP;APOA5;NOTUM;ABCA1;ALB;APOL2;NPC1L1;APOA1;APOA2;APOB;APOC1;APOC2;APOC3;ITGAV;ITGB3;MTTP;OAS2;PPARA;ANGPTL8;SDC1;ZDHHC14;APOL6;APOL4;APOL3;DGAT2;APOL1;LIPG
GO:0002480	antigen processing and presentation of exogenous peptide antigen via MHC class I, TAP-independent	antigen processing and presentation of exogenous peptide antigen via MHC class I, TAP-independent	GO:0002480	http://amigo.geneontology.org/amigo/term/GO:0002480	5	4	0.494526	8.08856	0.000439207	0.00426679	567;3133;3134;3135	HLA-E;HLA-F;HLA-G;B2M
GO:0016137	glycoside metabolic process	glycoside metabolic process	GO:0016137	http://amigo.geneontology.org/amigo/term/GO:0016137	16	7	1.58248	4.42343	0.000467416	0.00451009	1109;1645;1646;7054;8644;57016;57733	AKR1C4;AKR1C1;AKR1C2;AKR1B10;GBA3;TH;AKR1C3
GO:0071941	nitrogen cycle metabolic process	nitrogen cycle metabolic process	GO:0071941	http://amigo.geneontology.org/amigo/term/GO:0071941	16	7	1.58248	4.42343	0.000467416	0.00451009	383;435;1050;1373;1559;5009;9971	CEBPA;CPS1;CYP2C9;ARG1;ASL;OTC;NR1H4
GO:0007588	excretion	excretion	GO:0007588	http://amigo.geneontology.org/amigo/term/GO:0007588	66	16	6.52774	2.45108	0.000554996	0.00523694	135;148;183;185;360;364;366;552;1906;3162;3778;5020;6344;54577;64240;64241	ADORA2A;ADRA1A;AGT;AGTR1;EDN1;HMOX1;AQP3;AQP7;AQP9;KCNMA1;OXT;UGT1A7;AVPR1A;SCTR;ABCG5;ABCG8
GO:0048017	inositol lipid-mediated signaling	inositol lipid-mediated signaling	GO:0048017	http://amigo.geneontology.org/amigo/term/GO:0048017	201	35	19.8799	1.76057	0.000653132	0.00602333	183;634;685;847;1839;1906;1956;2069;2147;2252;3084;3356;3479;3606;3630;4734;4824;4883;5155;5288;5337;5467;5649;6403;7042;7409;8660;8870;9314;9365;22933;57624;118788;145264;253260	PIK3AP1;SERPINA12;AGT;HBEGF;EDN1;EGFR;EREG;F2;FGF7;SIRT2;RICTOR;NRG1;HTR2A;IGF1;IL18;INS;NEDD4;NKX3-1;NPR3;PDGFB;PIK3C2G;PLD1;PPARD;RELN;NYAP2;CEACAM1;SELP;BTC;TGFB2;VAV1;CAT;IRS2;IER3;KLF4;KL
GO:0061458	reproductive system development	reproductive system development	GO:0061458	http://amigo.geneontology.org/amigo/term/GO:0061458	416	62	41.1445	1.50688	0.000675371	0.00621502	329;1050;1051;1437;1956;2034;2069;2099;2627;2693;2706;2707;2709;3169;3294;3383;3586;3624;3625;3726;4158;4257;4824;5104;5155;5244;5467;5468;5654;5914;5950;5972;6256;6382;6469;6716;6926;7026;7042;7274;7421;7472;7942;8204;8521;8626;8644;8743;9420;10046;10272;11172;22836;23462;25976;26471;54583;56311;84159;84690;151449;157506	MAMLD1;FSTL3;CEBPA;CEBPB;INSL6;CSF2;GDF7;RDH10;EGFR;EPAS1;EREG;ESR1;RHOBTB3;HEY1;TIPARP;GATA6;NUPR1;GHSR;GJB2;GJB3;GJB5;FOXA1;BIRC2;HSD17B2;ICAM1;IL10;INHBA;INHBB;JUNB;MC2R;MGST1;NKX3-1;SERPINA5;PDGFB;ABCB4;EGLN1;PPARD;PPARG;ANKRD7;HTRA1;RARA;RBP4;REN;RXRA;SDC1;SHH;SRD5A2;TBX3;NR2F2;TGFB2;TTPA;VDR;WNT2;TFEB;NRIP1;ARID5B;SPATA22;GCM1;TP63;AKR1C3;TNFSF10;CYP7B1
GO:0051767	nitric-oxide synthase biosynthetic process	nitric-oxide synthase biosynthetic process	GO:0051767	http://amigo.geneontology.org/amigo/term/GO:0051767	17	7	1.68139	4.16323	0.000727062	0.00660537	1906;6364;7097;7099;10135;54106;64127	NAMPT;EDN1;TLR9;CCL20;NOD2;TLR2;TLR4
GO:0046685	response to arsenic-containing substance	response to arsenic-containing substance	GO:0046685	http://amigo.geneontology.org/amigo/term/GO:0046685	27	9	2.67044	3.37023	0.000795478	0.00717357	467;1026;1244;1543;2729;3162;80149;90637;132864	CDKN1A;ABCC2;CPEB2;CYP1A1;GCLC;HMOX1;ATF3;ZC3H12A;ZFAND2A
GO:0071850	mitotic cell cycle arrest	mitotic cell cycle arrest	GO:0071850	http://amigo.geneontology.org/amigo/term/GO:0071850	13	6	1.28577	4.66648	0.000861856	0.00758025	1026;1647;1843;2191;4824;28984	CDKN1A;GADD45A;DUSP1;FAP;RGCC;NKX3-1
GO:0006081	cellular aldehyde metabolic process	cellular aldehyde metabolic process	GO:0006081	http://amigo.geneontology.org/amigo/term/GO:0006081	95	20	9.39599	2.12857	0.000863468	0.00758663	127;189;216;229;650;1610;1645;3795;8528;8644;9563;22977;25953;54363;57016;64577;64902;83875;112817;157506	HOGA1;ADH4;RDH10;DAO;AKR1C1;AGXT;ALDH1A1;ALDOB;AKR7A3;PNKD;KHK;HAO1;AKR1B10;ALDH8A1;AGXT2;BMP2;BCO2;DDO;AKR1C3;H6PD
GO:0000003	reproduction	reproduction	GO:0000003	http://amigo.geneontology.org/amigo/term/GO:0000003	1333	166	131.841	1.2591	0.000864909	0.00759149	18;49;183;259;329;330;338;383;406;552;604;694;1050;1051;1244;1271;1392;1435;1437;1543;1586;1617;1621;1672;1828;1833;1843;1906;1912;1956;1958;2034;2056;2069;2099;2185;2353;2354;2627;2660;2683;2693;2706;2707;2709;2902;3077;3169;3172;3294;3383;3479;3549;3586;3624;3625;3641;3726;3814;4033;4158;4257;4316;4487;4627;4824;4956;5016;5020;5104;5139;5155;5244;5368;5467;5468;5654;5672;5730;5737;5914;5950;597…	BSPH1;MAMLD1;NAMPT;FSTL3;CEBPA;CEBPB;SLC38A3;ABHD2;ADAM30;INSL6;GTSF1;TDRD9;ABCC2;ZPBP2;NLRP5;CNTFR;ACVR1C;ADAD1;PRSS37;ASZ1;CRH;CNBD2;CSF1;CSF2;HORMAD2;GDF7;CYP1A1;RDH10;CYP17A1;DAZ1;DBH;HFM1;DEFB1;FAM9B;ABAT;DSG1;AGT;EPYC;DUSP1;EDN1;PHC2;EGFR;EGR1;PLD6;EPAS1;EPO;EREG;ESR1;PTK2B;RHOBTB3;SIRT2;TDRD7;HEY1;FOS;FOSB;MAFF;APOL2;SPESP1;AMBP;TIPARP;GATA6;NUPR1;MSTN;B4GALT1;GHSR;GJB2;GJB3;GJB5;MORC1;GRI…
GO:0007568	aging	aging	GO:0007568	http://amigo.geneontology.org/amigo/term/GO:0007568	276	44	27.2978	1.61185	0.00100359	0.00865757	18;148;183;383;406;597;604;706;710;847;1026;1029;1543;1644;1906;2056;2353;2729;2730;3356;3383;3398;3484;3586;3689;3725;3727;4316;4791;5054;5105;6648;6926;7054;7133;8626;9076;9104;9365;10891;30001;51022;57817;120892	CDKN1A;CDKN2A;PPARGC1A;LRRK2;ADRA1A;CYP1A1;DDC;ABAT;AGT;EDN1;EPO;FOS;GCLC;GCLM;ERO1A;HTR2A;ICAM1;ID2;IGFBP1;IL10;ITGB2;JUN;JUND;ARG1;ARNTL;MMP7;NFKB2;SERPINE1;GLRX2;PCK1;HAMP;BCL2A1;BCL6;SOD2;TBX3;TH;TSPO;SERPING1;TNFRSF1B;CAT;TP63;CLDN1;RGN;KL
GO:0002440	production of molecular mediator of immune response	production of molecular mediator of immune response	GO:0002440	http://amigo.geneontology.org/amigo/term/GO:0002440	155	28	15.3303	1.82645	0.00122146	0.0101776	335;336;355;567;604;3077;3133;3140;3162;3263;3567;3586;5788;5950;6810;7042;7097;7099;7124;8764;10417;10538;10673;29802;54900;64127;91543;133396	SPON2;BATF;TNFSF13B;IL31RA;VPREB3;HFE;HLA-E;MR1;HMOX1;HPX;APOA1;APOA2;FAS;IL5;IL10;LAX1;B2M;PTPRC;RBP4;BCL6;NOD2;STX4;TGFB2;TLR2;TLR4;TNF;TNFRSF14;RSAD2
GO:0090130	tissue migration	tissue migration	GO:0090130	http://amigo.geneontology.org/amigo/term/GO:0090130	233	38	23.0449	1.64895	0.0014062	0.0114601	59;183;335;350;388;634;1803;1839;1906;1942;2185;2191;2252;2294;3273;3315;3689;3690;3725;4233;4627;5155;5467;5581;5629;5646;6672;7026;7042;7101;9314;10563;27286;28984;80005;80149;84913;90627	CXCL13;DPP4;AGT;HBEGF;EDN1;EFNA1;PTK2B;FAP;FGF7;FOXF1;SRPX2;RGCC;HRG;HSPB1;APOA1;APOH;ITGB2;ITGB3;JUN;RHOB;MET;MYH9;PDGFB;PPARD;PRKCE;PROX1;PRSS3;ACTA2;CEACAM1;SP100;NR2F2;TGFB2;NR2E1;DOCK5;ZC3H12A;ATOH8;STARD13;KLF4
GO:0018200	peptidyl-glutamic acid modification	peptidyl-glutamic acid modification	GO:0018200	http://amigo.geneontology.org/amigo/term/GO:0018200	29	9	2.86825	3.1378	0.00141746	0.0115301	2147;2155;2158;2159;2346;5624;5627;158135;219595	TTLL11;F2;F7;F9;F10;FOLH1B;FOLH1;PROC;PROS1
GO:0040007	growth	growth	GO:0040007	http://amigo.geneontology.org/amigo/term/GO:0040007	950	122	93.9599	1.29843	0.00141749	0.0115301	32;148;154;183;185;320;552;604;623;634;650;694;978;1026;1029;1031;1154;1435;1833;1839;1901;1906;1956;2069;2099;2147;2185;2203;2252;2335;2538;2627;2660;2690;2693;3084;3087;3142;3172;3273;3394;3479;3484;3486;3487;3489;3574;3586;3624;3625;3630;3685;3690;3929;4009;4146;4153;4487;4489;4493;4494;4495;4496;4499;4501;4502;4739;4814;5362;5447;5467;5468;5600;5629;5654;5914;5950;6098;6256;6280;6469;6928;704…	SGK2;CDKN1A;CDKN2A;CDKN2C;KLF2;CPQ;FBLN5;ESM1;PGLYRP2;CISH;APOA5;CSF1;ADRA1A;PPP1R1C;GDF7;ADRB2;RDH10;AGT;EPYC;HBEGF;AGTR1;S1PR1;EDN1;EGFR;EREG;ESR1;F2;PTK2B;HEPACAM;FBP1;FGF7;ATF5;RFTN1;FN1;FLRT3;G6PC;GATA6;NUPR1;MSTN;GHR;GHSR;OSGIN1;NRG1;HHEX;HLX;HNF4A;ACACB;APBA1;HRG;IRF8;RSPO2;OSTN;IGF1;IGFBP1;IGFBP3;IGFBP4;IGFBP6;IL7;IL10;INHBA;INHBB;INS;ITGAV;ITGB3;TMEM8C;LBP;LMX1A;MATN1;MBL2;MSX1;MT1A;MT1E…
GO:0009890	negative regulation of biosynthetic process	negative regulation of biosynthetic process	GO:0009890	http://amigo.geneontology.org/amigo/term/GO:0009890	1441	176	142.522	1.23489	0.00147914	0.0119746	33;196;341;345;406;467;602;604;634;650;706;1029;1050;1051;1052;1408;1428;1601;1839;1843;1906;1942;1956;1958;1999;2056;2069;2099;2114;2294;2354;2444;2627;2693;2729;3084;3087;3169;3170;3214;3234;3299;3394;3398;3586;3624;3625;3630;3638;3659;3685;3690;3725;3726;3727;4084;4261;4286;4487;4609;4734;4773;4774;4782;4783;4784;4790;4791;4824;4883;4929;5155;5178;5187;5341;5465;5467;5468;5629;5914;5966;6256;6…	YAF2;TSHZ1;CDKN2A;PRG3;CEBPA;CEBPB;CEBPD;MID2;TRIM31;ZHX1;C1QTNF3;TSHZ2;CPEB2;CRY2;CRYM;DYDC1;SERPINA12;HFE2;DAB2;TMPRSS6;ZNF366;GLIS3;HBEGF;DUSP1;EDN1;EFNA1;EGFR;EGR1;AHR;PATL2;ELF3;EPO;EREG;ESR1;ETS2;TFEC;ATF5;CPEB3;SIRT2;FOXF1;HEY1;FOSB;PPP1R15A;TRIM29;FRK;BCL6B;ZBTB20;GATA6;GHSR;ANKRD1;MORC1;GCLC;HIPK2;HCFC2;NRG1;HHEX;FOXA1;FOXA2;HOXB4;HOXD8;HSF4;ACADL;ENPP7;IRF8;ID2;ZC3H12D;APOC1;APOC3;IL10;…
GO:0044236	multicellular organism metabolic process	multicellular organism metabolic process	GO:0044236	http://amigo.geneontology.org/amigo/term/GO:0044236	129	24	12.7588	1.88106	0.00175083	0.0137699	154;383;1471;1514;1520;2147;2191;2690;4261;4316;5027;5319;5345;5467;5468;8644;9313;10891;25976;28984;54206;57561;59272;64066	PPARGC1A;CST3;CTSL;CTSS;ADRB2;F2;FAP;TIPARP;GHR;RGCC;ARG1;CIITA;MMP7;P2RX7;PLA2G1B;SERPINF2;ERRFI1;PPARD;PPARG;ARRDC3;ACE2;MMP27;AKR1C3;MMP20
GO:0048771	tissue remodeling	tissue remodeling	GO:0048771	http://amigo.geneontology.org/amigo/term/GO:0048771	144	26	14.2423	1.82554	0.00180412	0.0141369	154;183;383;634;760;1471;1621;1901;1956;1999;2034;2078;2185;2683;3273;3574;3606;3690;5027;5166;5340;6694;7042;7052;7128;7421	CST3;ADRB2;DBH;AGT;S1PR1;EGFR;ELF3;EPAS1;ERG;PTK2B;B4GALT1;HRG;IL7;IL18;ITGB3;ARG1;P2RX7;PDK4;PLG;CEACAM1;SPP2;TGFB2;TGM2;TNFAIP3;VDR;CA2
GO:0020027	hemoglobin metabolic process	hemoglobin metabolic process	GO:0020027	http://amigo.geneontology.org/amigo/term/GO:0020027	15	6	1.48358	4.04428	0.00211269	0.0161263	847;2056;3263;3624;9314;54790	EPO;HPX;INHBA;TET2;CAT;KLF4
GO:0034587	piRNA metabolic process	piRNA metabolic process	GO:0034587	http://amigo.geneontology.org/amigo/term/GO:0034587	15	6	1.48358	4.04428	0.00211269	0.0161263	54456;55124;84944;122402;136991;201164	TDRD9;ASZ1;PLD6;MOV10L1;PIWIL2;MAEL
GO:0003014	renal system process	renal system process	GO:0003014	http://amigo.geneontology.org/amigo/term/GO:0003014	109	21	10.7807	1.94793	0.00211811	0.0161532	135;148;183;185;355;360;552;685;1579;1906;3512;3778;4645;4883;5020;5155;5345;5972;8529;8644;66002	ADORA2A;ADRA1A;CYP4A11;AGT;AGTR1;EDN1;JCHAIN;FAS;AQP3;KCNMA1;MYO5B;NPR3;OXT;PDGFB;SERPINF2;AVPR1A;REN;CYP4F12;BTC;CYP4F2;AKR1C3
GO:0010629	negative regulation of gene expression	negative regulation of gene expression	GO:0010629	http://amigo.geneontology.org/amigo/term/GO:0010629	1427	173	141.138	1.22575	0.00223916	0.0170005	2;32;196;329;330;406;467;602;604;650;710;722;725;966;1026;1029;1050;1051;1052;1361;1392;1408;1428;1601;1906;1942;1956;1958;1999;2056;2069;2099;2114;2294;2354;2444;2627;2729;3084;3087;3169;3170;3214;3234;3299;3394;3398;3659;3725;3726;3727;4084;4261;4286;4487;4609;4734;4773;4774;4782;4783;4784;4790;4791;4824;4929;5054;5155;5178;5187;5241;5345;5465;5467;5468;5629;5914;5966;6098;6256;6310;6469;6591;6…	YAF2;TSHZ1;CDKN1A;CDKN2A;PRG3;CEBPA;CEBPB;CEBPD;MID2;TRIM31;ZHX1;LRRK2;TDRD9;TSHZ2;CPEB2;CPB2;ASZ1;CRH;CRY2;CRYM;DYDC1;HFE2;DAB2;TMPRSS6;ZNF366;GLIS3;EDN1;EFNA1;EGFR;EGR1;AHR;PATL2;ELF3;A2M;EPO;EREG;ESR1;ETS2;ATF5;CPEB3;SIRT2;FOXF1;HEY1;FOSB;PPP1R15A;TRIM29;FRK;BCL6B;TIPARP;ZBTB20;PHF19;GATA6;ANKRD1;MORC1;GCLC;HIPK2;HCFC2;NRG1;HHEX;FOXA1;FOXA2;ACACB;HOXB4;HOXD8;BIRC2;HSF4;BIRC3;IRF8;ID2;ZC3H12D;I…
GO:0007167	enzyme linked receptor protein signaling pathway	enzyme linked receptor protein signaling pathway	GO:0007167	http://amigo.geneontology.org/amigo/term/GO:0007167	963	122	95.2457	1.2809	0.0022984	0.0174194	154;183;197;335;634;650;685;753;858;1030;1154;1435;1601;1839;1942;1947;1956;1958;2059;2069;2155;2185;2252;2353;2444;2627;2660;2674;2690;2693;2902;3071;3077;3084;3087;3172;3273;3303;3315;3479;3481;3484;3486;3487;3489;3572;3624;3625;3626;3630;3672;3678;3685;3690;3716;3725;4233;4487;4734;4824;5046;5149;5155;5157;5166;5284;5600;5654;6098;6424;6469;6935;7042;7049;7071;7316;7409;7448;7498;8287;8646;866…	NAMPT;FSTL3;CDKN2B;BAIAP2;ESM1;CISH;LRG1;ATP6V1G3;ACVR1C;IL31RA;CSF1;SERPINA12;DSG4;HFE2;GDF7;ADRB2;DAB2;TMPRSS6;AGT;HBEGF;EFNA1;EFNB1;EGFR;EGR1;AHSG;MUC20;EPS8;EREG;F7;PTK2B;FGF7;SIRT2;FOS;FLRT3;FRK;ATP6V0D2;NGEF;TIPARP;GATA6;MSTN;GFRA1;GHR;GHSR;HIPK2;GRIN1;BLNK;NCKAP1L;HFE;NRG1;HHEX;HNF4A;HRG;HSPA1A;HSPB1;APOA1;IGF1;IGF2;IGFBP1;IGFBP3;IGFBP4;IGFBP6;IL6ST;INHBA;INHBB;INHBC;INS;ITGA1;ITGA5;ITGAV;…
GO:0016192	vesicle-mediated transport	vesicle-mediated transport	GO:0016192	http://amigo.geneontology.org/amigo/term/GO:0016192	1421	172	140.544	1.22381	0.00246499	0.018534	2;12;19;135;154;197;213;259;302;335;338;341;344;345;350;432;433;567;634;710;718;720;722;725;858;921;929;966;1066;1071;1191;1238;1401;1601;2039;2147;2153;2155;2158;2159;2205;2214;2220;2243;2244;2259;2266;2294;2335;2642;2690;3071;3077;3162;3240;3250;3263;3273;3394;3426;3479;3481;3512;3576;3630;3638;3685;3689;3690;3699;3700;3827;3929;4033;4153;4253;4360;4430;4478;4627;4645;4647;4734;5004;5005;5027;5…	C4B_2;OPTN;RAMP1;SPON2;BAIAP2;CLEC10A;CES1;CETP;DCTN3;CD300A;APOA5;CLU;SERPINA3;LRRK2;WHAMM;ACKR2;GOLT1A;ADORA2A;CRP;SYT9;FAM109A;C2CD4A;ADRB2;DAB2;SLC30A8;ABCA1;AHSG;A2M;LGI3;DMTN;ALB;F2;F5;F7;F9;F10;SAMD9L;FCER1A;FCGR3A;FCN2;FGA;FGB;FGF14;FGG;RHOBTB3;CD93;KIFAP3;FOXF1;TBC1D2B;TBC1D9;TBC1D12;FN1;STX12;AMBP;ARFGAP3;GCGR;CHIC2;GHR;TINAG;SNX10;ANXA2;NCKAP1L;HFE;HMOX1;HP;HPR;HPX;HRG;APOA1;APOB;CPLX4…
GO:0006790	sulfur compound metabolic process	sulfur compound metabolic process	GO:0006790	http://amigo.geneontology.org/amigo/term/GO:0006790	380	55	37.584	1.46339	0.0025535	0.0190423	32;189;570;635;1036;1244;1373;2180;2683;2690;2729;2730;2938;2939;2940;2947;3425;4143;4257;4258;5166;6482;6783;6817;6822;6999;7849;8277;8460;8875;8876;8942;9027;9645;10249;10861;11046;23743;27284;51022;51703;54988;55350;57678;58472;64579;80704;83401;84532;84649;134526;166012;221357;348158;641371	GLYAT;CDO1;SLC26A1;SLC35D2;ABCC2;ACOT12;CPS1;CHST13;AGXT;ACSL1;GSTA5;BHMT2;B4GALT1;GHR;SULT1B1;GCLC;GCLM;GSTA1;GSTA2;GSTA3;GSTM3;ACACB;IDUA;ACSM2B;MAT1A;MGST1;MGST2;GLRX2;PDK4;ACSL5;ACSM5;VNN3;BAAT;GPAM;SQRDL;BHMT;ACOT1;NDST4;ST3GAL1;SULT1E1;SULT1A1;SULT2A1;TDO2;PAX8;SLC19A3;TKTL1;ELOVL3;ACSS1;TPST1;DGAT2;VNN2;VNN1;KYNU;NAT8;MICAL2
GO:0030278	regulation of ossification	regulation of ossification	GO:0030278	http://amigo.geneontology.org/amigo/term/GO:0030278	178	30	17.6051	1.70405	0.00256476	0.0190423	154;197;650;1050;1051;1052;1435;1901;2185;3398;3479;3570;3572;3727;4146;5020;5027;6591;7042;7124;7704;8626;8646;9249;9365;55363;56172;64093;64096;344901	CEBPA;CEBPB;CEBPD;CSF1;ADRB2;S1PR1;AHSG;PTK2B;ID2;OSTN;IGF1;IL6R;IL6ST;JUND;MATN1;OXT;P2RX7;HEMGN;ANKH;SMOC1;GFRA4;BMP2;SNAI2;TGFB2;TNF;ZBTB16;TP63;CHRD;DHRS3;KL
GO:0009628	response to abiotic stimulus	response to abiotic stimulus	GO:0009628	http://amigo.geneontology.org/amigo/term/GO:0009628	1084	135	107.213	1.25917	0.00260043	0.0190423	18;24;154;183;329;355;366;388;491;552;602;623;650;706;760;816;824;834;847;929;1026;1116;1137;1244;1258;1361;1408;1520;1543;1621;1647;1803;1843;1906;1956;1958;2034;2056;2155;2168;2185;2353;2354;2627;2660;2729;2779;2902;3162;3176;3303;3310;3337;3356;3383;3398;3479;3625;3627;3659;3708;3725;3726;3727;3747;3764;3778;4308;4316;4609;4734;4790;4792;4824;4923;4929;5020;5027;5105;5132;5187;5244;5352;5465;5…	CDKN1A;NDRG1;ARPP21;PPARGC1A;SLC38A3;CHI3L1;CHRNA4;ADSSL1;ABCC2;CNGB1;ACER1;CPEB2;CPB2;CRY2;CTSS;ADRB2;CYP1A1;DBH;GADD45A;ABAT;DPP4;AGT;DUSP1;EDN1;EGFR;EGR1;EPAS1;EPO;F7;FABP1;PTK2B;TFEC;SIRT2;PHF24;FOS;FOSB;ABCA4;GATA6;MSTN;ANKRD1;GCLC;GNAT1;RGCC;HIPK2;GRIN1;ERO1A;HMOX1;HNMT;BIRC2;HSPA1A;HSPA6;DNAJB1;HTR2A;ICAM1;ID2;IGF1;FAS;INHBB;CXCL10;IRF1;AQP9;ITPR1;JUN;JUNB;JUND;KCNC2;KCNJ8;KCNMA1;RHOB;TRPM…
GO:0006030	chitin metabolic process	chitin metabolic process	GO:0006030	http://amigo.geneontology.org/amigo/term/GO:0006030	7	4	0.692336	5.77754	0.00261055	0.0190423	1116;1486;5016;27159	CHI3L1;CTBS;CHIA;OVGP1
GO:0043620	regulation of DNA-templated transcription in response to stress	regulation of DNA-templated transcription in response to stress	GO:0043620	http://amigo.geneontology.org/amigo/term/GO:0043620	69	15	6.82446	2.19798	0.00263742	0.0192219	467;1051;1958;2034;2056;3162;3725;4734;7316;10365;22933;23645;54583;56892;84699	KLF2;CEBPB;EGR1;EPAS1;EPO;SIRT2;PPP1R15A;HMOX1;JUN;ATF3;NEDD4;EGLN1;C8orf4;UBC;CREB3L3
GO:0032880	regulation of protein localization	regulation of protein localization	GO:0032880	http://amigo.geneontology.org/amigo/term/GO:0032880	941	119	93.0698	1.27861	0.00275155	0.0200025	18;135;307;335;336;406;602;727;776;834;929;1026;1392;1401;1540;1601;1956;2039;2040;2147;2243;2244;2266;2335;2633;2641;2693;3077;3084;3133;3170;3172;3176;3479;3556;3567;3586;3604;3625;3630;3708;3747;3753;4478;4792;4794;5027;5319;5467;5533;5581;5600;5950;6288;6469;6514;6591;6672;6755;6810;7042;7096;7097;7099;7124;7545;7850;8431;8626;8660;8740;8764;8809;8864;9173;9472;9501;9572;9971;10333;22885;2356…	CDKN1A;TLR6;C1QTNF3;LRRK2;ACVR1C;LRRC15;ADORA2A;CRH;CRP;SYT9;CYLD;DAB2;SLC30A8;ABAT;EGFR;DMTN;STOM;F2;FGA;FGB;FGG;ABLIM3;FN1;ARL2BP;DDX58;CLEC5A;TRIM29;KCNG2;GBP1;GCG;GHSR;ANKRD1;CHIA;C5AR2;TCAF2;RGCC;CD274;ANXA4;HFE;NRG1;HLA-E;FOXA2;HNF4A;HNMT;APOA1;APOA2;FFAR4;IGF1;IL1RAP;IL5;IL10;TNFRSF9;INHBB;INS;ITPR1;KCNC2;KCNE1;ARNTL;MSN;NFKBIA;NFKBIE;P2RX7;PLA2G1B;TLR9;PPARD;PID1;ANO1;PPP3CC;SYBU;IL26;PRK…
GO:0051093	negative regulation of developmental process	negative regulation of developmental process	GO:0051093	http://amigo.geneontology.org/amigo/term/GO:0051093	799	103	79.0252	1.30338	0.00288357	0.0208735	19;154;183;197;325;350;406;567;604;634;650;706;753;1071;1361;1401;1471;1540;1840;1942;1956;2039;2069;2147;2185;2633;2660;3084;3087;3135;3142;3169;3170;3273;3398;3479;3549;3624;3627;3638;3659;3685;3690;4009;4211;4487;4609;4792;4824;5054;5155;5465;5467;5468;5600;5914;5950;6469;6591;6926;6928;6935;7042;7099;7101;7124;7274;7481;7498;7538;7704;7849;8626;8646;8837;9104;9314;9935;10221;10272;10769;10891…	TRIB1;FSTL3;CETP;PLK2;PPARGC1A;DUSP10;PGLYRP2;ACVR1C;CPB2;CRP;CST3;ADRB2;CYLD;AGT;DTX1;ABCA1;EFNA1;EGFR;AHSG;DMTN;EREG;F2;PTK2B;SIRT2;ABCA5;NGEF;GBP1;MSTN;TMEM176B;RGCC;NRG1;HHEX;HLA-G;HLX;FOXA1;FOXA2;APCS;HRG;ID2;RSPO2;OSTN;IGF1;APOH;IHH;INHBA;CXCL10;INSIG1;IRF1;ITGAV;ITGB3;HES5;PRAMEF18;LMX1A;ARNTL;MEIS1;MSX1;MYC;NFKBIA;NKX3-1;SERPINE1;PDGFB;PPARA;PPARD;PPARG;TMEM176A;SOX6;MESP1;MAPK11;B2M;TRIB…
GO:0009790	embryo development	embryo development	GO:0009790	http://amigo.geneontology.org/amigo/term/GO:0009790	945	119	93.4654	1.2732	0.00317328	0.0224202	320;335;338;491;650;727;729;824;1050;1051;1437;1543;1843;1906;1942;1947;1956;1999;2034;2114;2294;2335;2627;2707;2709;3084;3087;3142;3169;3170;3172;3214;3234;3294;3398;3479;3549;3557;3576;3586;3624;3638;3678;3685;3689;3690;3726;3899;3909;3910;3914;4487;4627;4647;4824;5046;5155;5362;5629;5914;5950;6256;6385;6469;6913;6926;6928;6935;7026;7042;7054;7124;7274;7296;7358;7448;7472;7481;7545;7704;7779;78…	TSHZ1;KLF2;DLC1;CEBPA;CEBPB;NLRP5;CSF2;GDF7;CYP1A1;RDH10;DUSP1;EDN1;EFNA1;EFNB1;EGFR;ELF3;PLD6;EPAS1;ETS2;FOXF1;KDM6B;FN1;HEY1;MAFF;FLRT3;RICTOR;GATA6;GJB3;GJB5;HIPK2;NRG1;HHEX;HLX;FOXA1;FOXA2;HNF4A;APBA1;HOXB4;HOXD8;HSD17B2;APOA1;APOB;ID2;RSPO2;IGF1;IHH;IL1RN;CXCL8;IL10;INHBA;INSIG1;ITGA5;ITGAV;ITGB2;ITGB3;JUNB;HES5;FAM212A;AFF3;LAMA3;LAMA4;LAMB3;MSX1;MYH9;MYO7A;NKX3-1;ATP2B2;PCSK6;SBDS;INSIG2;P…
GO:0008643	carbohydrate transport	carbohydrate transport	GO:0008643	http://amigo.geneontology.org/amigo/term/GO:0008643	189	31	18.6931	1.65837	0.00337147	0.0236834	183;343;360;364;366;718;1906;2538;2646;3479;3630;4284;5244;5319;5467;6041;6514;7124;8660;9971;11046;51151;51422;53632;55022;55343;56606;57761;115584;338557;344901	SLC35D2;SLC5A11;AGT;EDN1;G6PC;GCKR;FFAR4;AQP8;OSTN;IGF1;AQP3;INS;AQP7;AQP9;MIP;SLC45A2;PRKAG2;ABCB4;PLA2G1B;PRKAG3;PPARD;PID1;SLC35C1;SLC2A9;TRIB3;RNASEL;SLC2A2;TNF;C3;IRS2;NR1H4
GO:0009118	regulation of nucleoside metabolic process	regulation of nucleoside metabolic process	GO:0009118	http://amigo.geneontology.org/amigo/term/GO:0009118	51	12	5.04416	2.37899	0.0034492	0.0240515	706;2203;2819;3356;3479;3630;5027;5465;10891;51085;51422;55022	PPARGC1A;FBP1;GPD1;HTR2A;IGF1;INS;P2RX7;MLXIPL;PRKAG2;PPARA;PID1;TSPO
GO:0019932	second-messenger-mediated signaling	second-messenger-mediated signaling	GO:0019932	http://amigo.geneontology.org/amigo/term/GO:0019932	237	37	23.4405	1.57846	0.00348208	0.0242611	183;185;552;1672;1827;1906;1907;1956;2039;2185;2205;2633;2982;3084;3479;3576;3627;3708;3747;4501;4773;4883;5139;5341;5737;6364;6403;6954;9104;9455;9472;51655;55273;57211;64784;120892;389692	LRRK2;DEFB1;RCAN1;AGT;AGTR1;EDN1;EDN2;EGFR;DMTN;PTK2B;FCER1A;GBP1;GUCY1A3;NRG1;IGF1;CXCL8;CXCL10;ITPR1;KCNC2;MAFA;MT1X;NFATC2;NPR3;PDE3A;RASD1;PLEK;AVPR1A;TMEM100;ADGRG6;PTGFR;CCL20;SELP;CRTC3;TCP11;RGN;HOMER2;AKAP6
GO:0019233	sensory perception of pain	sensory perception of pain	GO:0019233	http://amigo.geneontology.org/amigo/term/GO:0019233	92	18	9.09927	1.97818	0.0035809	0.0248954	623;1137;1906;2902;3356;3586;4923;5020;5027;6323;6335;11343;23349;54463;55107;55273;59335;59344	MGLL;CHRNA4;EDN1;PHF24;GRIN1;HTR2A;IL10;NTSR1;OXT;P2RX7;FAM134B;ANO1;TMEM100;PRDM12;ALOXE3;BDKRB1;SCN1A;SCN9A
GO:1901571	fatty acid derivative transport	fatty acid derivative transport	GO:1901571	http://amigo.geneontology.org/amigo/term/GO:1901571	45	11	4.45073	2.4715	0.00366583	0.0253759	1244;1579;1906;4923;5020;5027;5319;5320;8529;64600;84647	ABCC2;CYP4A11;EDN1;NTSR1;OXT;P2RX7;PLA2G1B;PLA2G2A;PLA2G2F;PLA2G12B;CYP4F2
GO:0045165	cell fate commitment	cell fate commitment	GO:0045165	http://amigo.geneontology.org/amigo/term/GO:0045165	247	38	24.4296	1.55549	0.00399294	0.0274812	650;1051;1540;2034;2114;2627;3084;3169;3170;3398;3574;3594;4063;5468;5629;5914;6097;6469;6926;6928;7026;7042;7101;7472;7481;8521;9314;9480;10538;23135;55553;55897;56603;89870;120237;149233;151449;388585	CEBPB;BATF;DBX1;IL23R;GDF7;CYLD;EPAS1;ETS2;KDM6B;GATA6;NRG1;FOXA1;FOXA2;ID2;IL7;IL12RB1;HES5;LY9;PPARG;SOX6;MESP1;PROX1;CYP26B1;RARA;RORC;SHH;BMP2;TBX3;HNF1B;NR2F2;TGFB2;NR2E1;WNT2;WNT11;GCM1;TRIM15;KLF4;ONECUT2
GO:0055085	transmembrane transport	transmembrane transport	GO:0055085	http://amigo.geneontology.org/amigo/term/GO:0055085	1299	157	128.478	1.222	0.0039989	0.0274812	10;19;20;24;32;335;343;360;364;366;368;491;563;597;623;760;776;1135;1137;1244;1258;1392;1520;1528;2039;2040;2056;2147;2185;2259;2555;2705;2706;2707;2745;2892;2894;2902;3356;3627;3630;3685;3708;3747;3752;3753;3764;3772;3778;4284;4308;4734;4923;5027;5243;5244;5581;5649;5774;5788;6041;6277;6323;6335;6505;6512;6514;6529;6539;6540;6542;6561;6564;6568;6580;6581;6583;6584;6786;6890;7316;7439;7779;7782;8…	NAT2;SLC17A4;ABCC9;SGK2;SLC17A2;ABCA10;ABCA9;ABCA8;SLC17A3;SLC26A1;PPARGC1A;SLC38A3;SLC35D2;SLC7A9;CHRNA2;CHRNA4;SLC5A11;ABCC2;CNGB1;ATP6V1G3;SLC9B2;CRH;SLC38A11;CTSS;CYB5A;CNKSR3;SLC30A8;COX7B2;ABCA1;ABCA2;SPNS3;DMTN;STOM;EPO;F2;PTK2B;SLC39A12;FGF14;ATP11B;ABCA6;ABCA5;SLC39A14;ABCA4;ATP6V0D2;GABRA2;KCNG2;STEAP1;GJB1;GJB2;GJB3;GLRX;SLC25A45;SLC46A3;SLC25A47;SLC13A5;SLC9C2;TCAF2;GRIA3;GRID1;SLC43A…
GO:0044546	NLRP3 inflammasome complex assembly	NLRP3 inflammasome complex assembly	GO:0044546	http://amigo.geneontology.org/amigo/term/GO:0044546	12	5	1.18686	4.21279	0.00410925	0.0278367	4210;7099;10333;22933;115362	TLR6;GBP5;SIRT2;MEFV;TLR4
GO:0070988	demethylation	demethylation	GO:0070988	http://amigo.geneontology.org/amigo/term/GO:0070988	59	13	5.8354	2.22778	0.0043803	0.0294514	1543;1544;1558;1559;1576;1577;3299;5447;8284;23135;54790;84159;100913187	APOBEC3A_B;CYP1A1;CYP1A2;CYP2C8;CYP2C9;CYP3A4;CYP3A5;KDM6B;HSF4;POR;TET2;KDM5D;ARID5B
GO:0042908	xenobiotic transport	xenobiotic transport	GO:0042908	http://amigo.geneontology.org/amigo/term/GO:0042908	8	4	0.791241	5.05535	0.00481335	0.0316456	5243;5244;8856;10351	ABCA8;ABCB1;ABCB4;NR1I2
GO:0001763	morphogenesis of a branching structure	morphogenesis of a branching structure	GO:0001763	http://amigo.geneontology.org/amigo/term/GO:0001763	194	31	19.1876	1.61563	0.00501371	0.0328698	183;650;1435;1906;2099;2252;2294;2683;3087;3169;3586;4233;4609;4824;5629;6256;6469;6591;6926;6928;7052;7124;7421;7472;7849;8521;8626;120892;151449;157506;340419	LRRK2;CSF1;GDF7;RDH10;AGT;EDN1;ESR1;FGF7;FOXF1;B4GALT1;HHEX;FOXA1;RSPO2;IL10;MET;MYC;NKX3-1;PROX1;RXRA;SHH;BMP2;SNAI2;TBX3;HNF1B;TGM2;TNF;VDR;WNT2;PAX8;GCM1;TP63
GO:0061061	muscle structure development	muscle structure development	GO:0061061	http://amigo.geneontology.org/amigo/term/GO:0061061	566	75	55.9803	1.33976	0.00522414	0.0340925	183;406;467;552;650;694;824;858;1073;1271;1839;1901;1906;1958;2034;2069;2294;2317;2353;2627;2660;3084;3131;3142;3479;3486;3627;4217;4487;4627;4773;5155;5467;5600;5629;5914;5950;6256;6382;6469;6926;6935;7026;7042;7049;7111;7124;7472;8470;8740;8837;9099;9472;9518;22933;23135;23462;23764;26471;27063;54583;55553;55897;56603;57817;79365;84159;84665;93986;131377;146862;221662;389827;401265;442721	CFL2;CNTFR;KLHL40;UNC45B;AGT;HBEGF;S1PR1;EDN1;EGR1;EPAS1;EREG;RBM24;SIRT2;FOXF1;KDM6B;FLNB;HEY1;FOS;MAFF;GATA6;NUPR1;MSTN;ANKRD1;NRG1;HLF;HLX;IGF1;IGFBP3;CXCL10;TMEM8C;KLHL31;ARNTL;MAP3K5;LMOD2;MSX1;MYH9;ATF3;NFATC2;PDGFB;EGLN1;PPARD;AVPR1A;SOX6;MESP1;MAPK11;PROX1;CYP26B1;HAMP;RARA;RBP4;RXRA;SDC1;SHH;BMP2;TBX3;ZEB1;BTG1;NR2F2;TGFB2;TGFBR3;TMOD1;TNF;WNT2;BHLHE41;CAPN2;ARID5B;MYPN;SORBS2;CAV2;TNFSF…
GO:0035640	exploration behavior	exploration behavior	GO:0035640	http://amigo.geneontology.org/amigo/term/GO:0035640	23	7	2.27482	3.07717	0.00539679	0.0348995	18;1137;1392;1803;5581;10752;120892	CHL1;CHRNA4;LRRK2;CRH;ABAT;DPP4;PRKCE
GO:0090066	regulation of anatomical structure size	regulation of anatomical structure size	GO:0090066	http://amigo.geneontology.org/amigo/term/GO:0090066	472	64	46.6832	1.37094	0.00568403	0.0366461	59;135;148;154;183;185;343;360;364;366;491;552;1073;1373;1401;1621;1906;1907;1956;2039;2059;2185;2243;2244;2266;2335;2643;2729;2730;2982;3071;3084;3162;3356;3383;3630;3672;3764;3778;3827;4284;4478;5027;5029;5341;5345;5362;5467;5581;6648;6928;7111;7409;8864;9087;10458;23645;59272;80005;120892;123720;253260;257313;442721	BAIAP2;CFL2;LRRK2;WHAMM;ADORA2A;CPS1;CRP;ADRA1A;ADRB2;DBH;AGT;AGTR1;EDN1;EDN2;EGFR;DMTN;EPS8;PTK2B;FGA;FGB;FGG;FN1;PPP1R15A;RICTOR;UTS2B;GCH1;GCLC;GCLM;GUCY1A3;NCKAP1L;NRG1;HMOX1;HTR2A;ICAM1;AQP8;AQP3;INS;AQP7;AQP9;ITGA1;KCNJ8;KCNMA1;KNG1;MIP;LMOD2;MSN;ATP2B2;P2RX7;P2RY2;PLEK;SERPINF2;PLXNA2;PPARD;AVPR1A;PRKCE;ACTA2;ACE2;SOD2;HNF1B;TMOD1;VAV1;DOCK5;PER2;TMSB4Y
GO:0051704	multi-organism process	multi-organism process	GO:0051704	http://amigo.geneontology.org/amigo/term/GO:0051704	1685	197	166.655	1.18208	0.0057832	0.0371214	18;49;183;213;259;290;325;330;336;338;383;406;552;604;694;735;858;1050;1244;1271;1392;1524;1543;1617;1672;1803;1828;1833;1906;1912;2040;2056;2069;2099;2185;2353;2354;2683;2693;2706;2894;2902;2982;3077;3263;3303;3356;3383;3394;3479;3549;3560;3572;3576;3586;3624;3625;3641;3669;3678;3685;3690;3725;3726;3929;4033;4153;4217;4316;4360;4599;4734;4774;4792;4938;4956;5016;5020;5027;5104;5139;5288;5368;546…	BSPH1;APOBEC3A_B;TRIM10;NAMPT;CALCOCO2;FSTL3;TNIP1;TRIM38;CEBPA;RAB40B;SLC38A3;MID2;ABHD2;TRIM31;ADAM30;INSL6;PGLYRP2;GTSF1;TDRD9;ABCC2;ZPBP2;NLRP5;CNTFR;ACVR1C;LRRC15;ADAD1;PRSS37;ASZ1;CRH;CNBD2;CX3CR1;CYP1A1;DAZ1;DEFB1;FAM9B;ABAT;DPP4;DSG1;AGT;EPYC;EDN1;PHC2;PLD6;STOM;EPO;EREG;ESR1;ALB;PTK2B;CD93;SIRT2;TRIM35;TDRD7;FOS;FOSB;CLEC5A;MAFF;APOL2;SPESP1;AMBP;HAVCR1;B4GALT1;GHSR;GJB2;MORC1;GRID1;HIPK…
GO:0042044	fluid transport	fluid transport	GO:0042044	http://amigo.geneontology.org/amigo/term/GO:0042044	29	8	2.86825	2.78916	0.00579929	0.0371214	343;360;364;366;1437;1906;3708;4284	CSF2;EDN1;AQP8;AQP3;AQP7;AQP9;ITPR1;MIP
GO:0007626	locomotory behavior	locomotory behavior	GO:0007626	http://amigo.geneontology.org/amigo/term/GO:0007626	188	30	18.5942	1.61341	0.00581854	0.0371214	18;135;320;491;1137;1392;1621;1803;2059;2902;3084;3170;3398;4009;4211;4923;4929;5581;7054;7111;7545;9099;10752;28996;54112;56172;57152;57561;89797;120892	CHL1;CHRNA4;LRRK2;ADORA2A;CRH;DBH;ABAT;DPP4;EPS8;HIPK2;GRIN1;NRG1;FOXA2;APBA1;ID2;LMX1A;MEIS1;ATP2B2;NTSR1;NR4A2;GPR88;PRKCE;ANKH;SLURP1;ARRDC3;TH;TMOD1;ZIC1;NAV2;USP2
GO:0042440	pigment metabolic process	pigment metabolic process	GO:0042440	http://amigo.geneontology.org/amigo/term/GO:0042440	68	14	6.72555	2.08161	0.00602747	0.0381224	211;259;645;706;3162;3263;10891;51151;54575;54576;54577;54600;54657;54658	PPARGC1A;ALAS1;AMBP;HMOX1;HPX;SLC45A2;UGT1A10;UGT1A8;UGT1A7;UGT1A9;UGT1A4;UGT1A1;BLVRB;TSPO
GO:0071554	cell wall organization or biogenesis	cell wall organization or biogenesis	GO:0071554	http://amigo.geneontology.org/amigo/term/GO:0071554	13	5	1.28577	3.88873	0.00613886	0.0384196	4069;27159;57151;84569;119180	LYZL2;CHIA;LYZ;LYZL6;LYZL1
GO:0051253	negative regulation of RNA metabolic process	negative regulation of RNA metabolic process	GO:0051253	http://amigo.geneontology.org/amigo/term/GO:0051253	1176	142	116.312	1.22085	0.00627525	0.0390445	196;406;467;602;604;650;1029;1050;1051;1052;1408;1428;1601;1906;1942;1958;1999;2056;2069;2099;2114;2294;2354;2444;2627;2729;3084;3087;3169;3170;3214;3234;3299;3394;3398;3659;3725;3726;3727;4084;4261;4286;4487;4609;4734;4773;4774;4782;4783;4784;4790;4791;4824;4929;5155;5178;5187;5465;5467;5468;5629;5914;5966;6256;6310;6469;6478;6591;6672;6913;6926;6928;6935;7026;7071;7101;7124;7316;7421;7481;7538;…	YAF2;TSHZ1;CDKN2A;CEBPA;CEBPB;CEBPD;MID2;TRIM31;ZHX1;TSHZ2;CRY2;CRYM;DYDC1;HFE2;DAB2;TMPRSS6;ZNF366;GLIS3;EDN1;EFNA1;EGR1;AHR;ELF3;EPO;EREG;ESR1;ETS2;TFEC;ATF5;CPEB3;SIRT2;FOXF1;HEY1;FOSB;PPP1R15A;TRIM29;FRK;BCL6B;ZBTB20;GATA6;ANKRD1;MORC1;GCLC;HIPK2;HCFC2;NRG1;HHEX;FOXA1;FOXA2;HOXB4;HOXD8;HSF4;IRF8;ID2;IRF1;JUN;JUNB;JUND;HES5;PRAMEF18;ARNTL;MXD1;CIITA;MITF;MSX1;MYC;ATF3;NEDD4;NFATC2;NFIA;NFIC;NF…
GO:0048469	cell maturation	cell maturation	GO:0048469	http://amigo.geneontology.org/amigo/term/GO:0048469	158	26	15.627	1.66379	0.00656432	0.0407837	1026;1050;1672;2034;2056;2069;2185;2266;3169;3398;4929;5139;5468;5972;6954;10365;11057;22933;27289;30813;55908;120892;201164;342618;388585;100131137	BSPH1;CDKN1A;KLF2;CEBPA;ABHD2;LRRK2;DEFB1;PLD6;EPAS1;EPO;EREG;PTK2B;FGG;SIRT2;RND1;VSX1;FOXA1;ID2;SLFN14;HES5;NR4A2;PDE3A;PPARG;ANGPTL8;REN;TCP11
GO:0009887	animal organ morphogenesis	animal organ morphogenesis	GO:0009887	http://amigo.geneontology.org/amigo/term/GO:0009887	969	119	95.8391	1.24166	0.00710354	0.0435953	59;183;360;383;491;634;650;760;1051;1361;1435;1601;1901;1906;1942;1956;1999;2069;2078;2099;2252;2294;2313;2627;2683;2779;3084;3087;3142;3169;3214;3234;3398;3549;3574;3624;3638;3725;3983;4146;4211;4308;4478;4487;4609;4647;4734;4782;4824;5027;5447;5465;5629;5654;5696;5698;5914;5950;6256;6382;6424;6469;6591;6786;6913;6926;6928;6935;7042;7049;7052;7054;7124;7128;7316;7421;7472;7481;7545;7849;8626;883…	ENAM;TSHZ1;DLC1;CEBPB;LRRK2;NLRP5;CPB2;CSF1;GDF7;RDH10;NKX2-3;DAB2;AGT;S1PR1;EDN1;EFNA1;EGFR;ELF3;EREG;ERG;ESR1;FGF7;FOXF1;FLI1;CRB1;TDRD7;HEY1;TIPARP;GATA6;B4GALT1;ANKRD1;GNAT1;TMEM176B;HIPK2;SLC40A1;VSX1;NRG1;HHEX;HLX;FOXA1;HOXB4;HOXD8;ID2;RSPO2;IHH;IL7;AQP3;INHBA;INSIG1;JUN;ARG1;HES5;ABLIM1;MATN1;MEIS1;TRPM1;MSN;MSX1;MYC;MYO7A;NEDD4;NFIC;NKX3-1;ATP2B2;P2RX7;INSIG2;ERRFI1;POR;EGLN1;PPARA;TET2;T…
GO:0006928	movement of cell or subcellular component	movement of cell or subcellular component	GO:0006928	http://amigo.geneontology.org/amigo/term/GO:0006928	1770	205	175.062	1.17101	0.00732867	0.0448481	183;185;320;335;338;350;388;604;623;634;650;685;694;706;727;728;753;776;886;1130;1435;1524;1601;1621;1672;1767;1803;1833;1839;1901;1906;1907;1942;1947;1956;2039;2059;2069;2078;2147;2155;2159;2185;2191;2252;2294;2335;2683;2919;2920;3071;3084;3162;3273;3315;3383;3479;3486;3554;3570;3576;3586;3627;3630;3672;3678;3685;3689;3690;3716;3725;3752;3753;3764;3909;3910;3929;3948;4009;4233;4286;4430;4478;462…	TRIB1;DLC1;SPON2;PROCR;CXCL13;CHL1;PPARGC1A;RIPK3;ABHD2;SLC7A9;INSL6;LYST;CD300A;BORCS5;LRRK2;ACVR1C;LRRC15;PRSS37;CSF1;GCSAML;GDF7;CX3CR1;NKX2-3;DAB2;DBH;DEFB1;DNAH5;DPP4;AGT;EPYC;HBEGF;AGTR1;S1PR1;EDN1;EDN2;EFNA1;EFNB1;EGFR;DNAH12;DMTN;EPS8;EREG;ERG;F2;F7;F10;PTK2B;FAP;ADGRG3;FGF7;KIFAP3;FOXF1;FN1;DDX58;DAPK2;FLRT3;B4GALT1;C5AR2;SRPX2;ANGPTL3;TCAF2;RGCC;CD274;CXCL1;CXCL2;RHOD;NCKAP1L;NRG1;HMOX1…
GO:0051899	membrane depolarization	membrane depolarization	GO:0051899	http://amigo.geneontology.org/amigo/term/GO:0051899	99	18	9.79161	1.83831	0.00791566	0.0481027	135;567;706;776;834;1137;1906;2537;2729;2730;3725;4923;5027;5774;6323;6335;8973;120892	CHRNA4;LRRK2;ADORA2A;EDN1;IFI6;GCLC;GCLM;JUN;NTSR1;P2RX7;B2M;PTPN3;SCN1A;SCN9A;TSPO;CACNA1D;CASP1;CHRNA6
GO:0014820	tonic smooth muscle contraction	tonic smooth muscle contraction	GO:0014820	http://amigo.geneontology.org/amigo/term/GO:0014820	9	4	0.890146	4.49364	0.00798993	0.0481027	183;1906;1907;3356	AGT;EDN1;EDN2;HTR2A
GO:0001887	selenium compound metabolic process	selenium compound metabolic process	GO:0001887	http://amigo.geneontology.org/amigo/term/GO:0001887	5	3	0.494526	6.06642	0.00828478	0.0481486	4143;7296;22928	SEPHS2;MAT1A;TXNRD1
GO:0038027	apolipoprotein A-I-mediated signaling pathway	apolipoprotein A-I-mediated signaling pathway	GO:0038027	http://amigo.geneontology.org/amigo/term/GO:0038027	5	3	0.494526	6.06642	0.00828478	0.0481486	19;3685;3690	ABCA1;ITGAV;ITGB3
GO:0051167	xylulose 5-phosphate metabolic process	xylulose 5-phosphate metabolic process	GO:0051167	http://amigo.geneontology.org/amigo/term/GO:0051167	5	3	0.494526	6.06642	0.00828478	0.0481486	9942;51084;51181	CRYL1;DCXR;XYLB
GO:0001655	urogenital system development	urogenital system development	GO:0001655	http://amigo.geneontology.org/amigo/term/GO:0001655	317	45	31.3529	1.43527	0.00840545	0.0488167	59;183;185;650;760;847;1958;2099;2294;3169;3398;3764;4609;4774;4811;4824;4953;5155;5314;5629;5914;5950;5972;6256;6382;6385;6469;6492;6928;7042;7481;7704;7849;8626;8837;9104;9420;9788;10272;25976;54790;84159;120892;157506;388585	FSTL3;LRRK2;RDH10;AGT;AGTR1;EGR1;ESR1;FOXF1;TIPARP;FOXA1;ID2;KCNJ8;HES5;MYC;NFIA;NID1;NKX3-1;ODC1;PDGFB;PKHD1;TET2;PROX1;ACTA2;RARA;RBP4;REN;RXRA;SDC1;SDC4;SHH;SIM1;BMP2;HNF1B;TGFB2;WNT11;CA2;ZBTB16;PAX8;ARID5B;CAT;TP63;CFLAR;RGN;CYP7B1;MTSS1

## Sheet: Full
geneset	description	Highest significant ancestors	Highest significant ancestors(GO)	link	C	O	E	R	PValue	FDR	overlapGene	OverlapGene_UserID
GO:0001816	cytokine production	cytokine production	GO:0001816	http://amigo.geneontology.org/amigo/term/GO:0001816	616	139	60.9256	2.28147	0	0	19;183;307;329;330;335;336;567;602;604;634;671;706;718;727;728;834;861;929;1051;1116;1191;1401;1437;1540;1621;1958;1997;2069;2205;2335;2627;2633;2693;3071;3077;3133;3135;3140;3162;3303;3315;3394;3556;3570;3572;3586;3594;3604;3606;3624;3625;3630;3659;3929;4063;4210;4773;4790;4791;5004;5027;5054;5187;5319;5345;5553;5600;5914;5966;6280;6288;6364;6376;6591;7042;7096;7097;7099;7124;7128;7316;7318;7481…	TLR6;KLF2;PRG3;SPON2;TRIM38;CEBPB;BATF;AGPAT2;RIPK3;BTN3A1;CHI3L1;PGLYRP2;C1QTNF3;GBP5;CLU;IL31RA;CRP;CSF2;TICAM1;IL23R;CYLD;DBH;AGT;ABCA1;EGR1;ELF1;TIGIT;EREG;FCER1A;RFTN1;FN1;DDX58;CLEC5A;LY96;IL27;ZBTB20;GATA6;GBP1;GHSR;CHIA;IL36B;C5AR2;RGCC;CD274;IL19;ANXA4;NCKAP1L;HFE;HLA-E;HLA-G;MR1;HMOX1;BIRC2;BIRC3;HSPA1A;HSPB1;APOA1;APOA2;FFAR4;IRF8;IL1RAP;IL6R;IL6ST;IL10;IL12RB1;TNFRSF9;IL18;INHBA;INHBB…
GO:0001817	regulation of cytokine production	cytokine production	GO:0001816	http://amigo.geneontology.org/amigo/term/GO:0001817	559	127	55.288	2.29706	0	0	183;307;329;330;335;336;567;602;604;634;671;706;718;727;728;834;861;929;1051;1191;1401;1437;1540;1958;1997;2069;2205;2335;2627;2633;2693;3071;3077;3133;3135;3162;3303;3315;3394;3556;3570;3572;3586;3594;3604;3606;3624;3625;3630;3659;3929;4063;4210;4790;4791;5004;5027;5054;5187;5345;5553;5600;5914;5966;6288;6364;6376;6591;7042;7096;7097;7099;7124;7128;7316;7318;7481;7538;7706;7850;8764;8808;8809;88…	TLR6;KLF2;PRG3;SPON2;TRIM38;CEBPB;AGPAT2;RIPK3;PGLYRP2;C1QTNF3;GBP5;CLU;CRP;CSF2;TICAM1;IL23R;CYLD;AGT;EGR1;ELF1;TIGIT;EREG;FCER1A;FN1;DDX58;CLEC5A;LY96;IL27;ZBTB20;GATA6;GBP1;GHSR;CHIA;IL36B;C5AR2;RGCC;CD274;ANXA4;NCKAP1L;HFE;HLA-E;HLA-G;HMOX1;BIRC2;BIRC3;HSPA1A;HSPB1;APOA1;APOA2;FFAR4;IRF8;IL1RAP;IL6R;IL6ST;IL10;IL12RB1;TNFRSF9;IL18;INHBA;INHBB;INS;IRF1;LBP;LY9;MEFV;NFKB1;NFKB2;ORM1;P2RX7;SERPI…
GO:0002237	response to molecule of bacterial origin	response to external stimulus;response to biotic stimulus	GO:0009605;GO:0009607	http://amigo.geneontology.org/amigo/term/GO:0002237	313	89	30.9573	2.87493	0	0	19;338;355;383;567;623;706;728;834;929;1051;1244;1373;1437;1524;1543;1544;1906;2056;2353;2643;2919;2920;3383;3394;3576;3586;3604;3606;3627;3656;3725;3726;3727;3764;3929;3934;4064;4129;4257;4258;4360;4790;4791;4792;5027;5054;5105;5467;5581;5737;5914;5972;6364;6403;6590;7035;7054;7096;7097;7099;7124;7128;7133;7538;8764;9076;9572;9971;10221;10333;10417;10563;10891;11221;22933;23643;27063;54106;54658…	C4B_2;TRIB1;TLR6;SPON2;CEBPB;CXCL13;PPARGC1A;DUSP10;ABCC2;CPS1;CSF2;TICAM1;IL23R;CX3CR1;CYP1A1;CYP1A2;ABCA1;EDN1;EPO;SIRT2;FOS;LY96;GCH1;ANKRD1;CXCL1;CXCL2;APOB;ICAM1;IRF8;FAS;CXCL8;IL10;TNFRSF9;IL18;CXCL10;IRAK2;JUN;JUNB;JUND;KCNJ8;ARG1;LBP;LCN2;CD180;MAOB;MGST1;MGST2;MRC1;NFKB1;NFKB2;NFKBIA;P2RX7;SERPINE1;PCK1;TLR9;UGT1A1;PPARD;PRKCE;GNG12;B2M;PTGFR;S100A14;HAMP;RARA;REN;BDKRB1;CCL20;SELP;NOD2;…
GO:0002526	acute inflammatory response	defense response	GO:0006952	http://amigo.geneontology.org/amigo/term/GO:0002526	133	63	13.1544	4.78928	0	0	2;12;197;325;336;462;710;718;720;722;725;727;728;729;730;731;732;733;735;966;1051;1401;1672;2056;2147;2161;2205;2335;2683;3075;3077;3240;3383;3426;3570;3572;3630;3700;3929;4153;5004;5005;5265;5345;5468;5627;6288;6289;6291;7036;7124;7448;8876;9180;9332;23780;26471;27202;54658;57817;84699;133396;100293534	C4B_2;CEBPB;SERPINA3;IL31RA;CRP;DEFB1;AHSG;A2M;EPO;F2;F12;FCER1A;FN1;APOL2;NUPR1;B4GALT1;C5AR2;CFH;HFE;HP;APCS;APOA2;ICAM1;CFI;IL6R;IL6ST;INS;ITIH4;LBP;MBL2;SERPINC1;ORM1;ORM2;SERPINA1;SERPINF2;UGT1A1;PPARG;PROS1;HAMP;SAA1;SAA2;SAA4;TFR2;SERPING1;TNF;C3;C4A;C4BPA;C4BPB;C5;C5AR1;C6;C7;C8A;C8B;C8G;C9;VTN;CREB3L3;VNN1;OSMR;CD163;CD59
GO:0002682	regulation of immune system process	regulation of immune system process	GO:0002682	http://amigo.geneontology.org/amigo/term/GO:0002682	1265	234	125.115	1.87028	0	0	2;135;196;259;325;329;330;335;336;355;360;567;604;623;634;671;710;715;716;718;720;722;725;727;728;729;730;731;732;733;735;760;861;921;929;966;1026;1051;1191;1435;1514;1520;1540;1803;1840;1906;1907;1947;1997;2056;2069;2099;2155;2185;2205;2214;2220;2294;2353;2533;2633;2919;2920;3071;3075;3077;3078;3133;3134;3135;3142;3162;3263;3273;3303;3383;3384;3386;3398;3426;3455;3479;3481;3549;3554;3559;3567;35…	C4B_2;TRIB1;CDKN1A;FSTL3;TNIP1;TLR6;SPON2;BAIAP2;TRIM38;CEBPB;CXCL13;TNFSF13B;LILRA1;RIPK3;BTN3A1;DUSP10;CD300A;PGLYRP2;GBP5;PIK3AP1;CLU;CD300LB;SLC9B2;IL31RA;ADORA2A;RAET1E;CSF1;TICAM1;GCSAML;IL23R;CTSL;CTSS;CYLD;DPP4;DTX1;EDN1;EDN2;EFNB1;AHR;ELF1;A2M;TIGIT;EPO;EREG;ESR1;F7;PTK2B;FCER1A;FCGR3A;FCN2;IKZF3;FOXF1;RFTN1;FOS;DDX58;DAPK2;LY96;IL27;RICTOR;FYB;AMBP;GBP1;IL36B;C5AR2;TREML4;TMEM176B;RGCC;…
GO:0002684	positive regulation of immune system process	regulation of immune system process	GO:0002682	http://amigo.geneontology.org/amigo/term/GO:0002684	879	182	86.9376	2.09345	0	0	2;329;330;360;567;604;623;634;710;715;716;718;720;722;725;727;728;729;730;731;732;733;735;760;861;921;929;966;1026;1191;1435;1514;1520;1540;1803;1906;1907;1947;1997;2056;2069;2099;2155;2185;2205;2214;2220;2294;2353;2533;2633;2919;2920;3071;3075;3078;3133;3135;3142;3162;3263;3273;3303;3383;3384;3398;3426;3479;3481;3549;3554;3559;3567;3570;3572;3574;3576;3586;3594;3606;3624;3627;3656;3659;3689;3725…	C4B_2;TRIB1;CDKN1A;TNIP1;TLR6;SPON2;BAIAP2;CXCL13;TNFSF13B;BTN3A1;CD300A;PGLYRP2;GBP5;PIK3AP1;CLU;SLC9B2;CSF1;TICAM1;GCSAML;IL23R;CTSL;CTSS;CYLD;DPP4;EDN1;EDN2;EFNB1;ELF1;A2M;EPO;EREG;ESR1;F7;PTK2B;FCER1A;FCGR3A;FCN2;FOXF1;RFTN1;FOS;DDX58;DAPK2;LY96;RICTOR;FYB;GBP1;IL36B;C5AR2;RGCC;CD274;CXCL1;CXCL2;NCKAP1L;CFH;CFHR1;HLA-E;HLA-G;HLX;HMOX1;HPX;HRG;BIRC2;BIRC3;HSPA1A;ICAM1;ICAM2;ID2;CFI;IGF1;IGF2;I…
GO:0006063	uronic acid metabolic process	organic acid metabolic process	GO:0006082	http://amigo.geneontology.org/amigo/term/GO:0006063	28	22	2.76934	7.94412	0	0	5581;7363;7364;7365;7366;9942;10720;10941;51084;51181;54490;54575;54576;54577;54578;54579;54600;54657;54658;54659;79799;133688	UGT2B11;UGT2A1;UGT3A1;CRYL1;DCXR;UGT2B28;UGT1A10;UGT1A8;UGT1A7;UGT1A6;UGT1A5;UGT1A9;UGT1A4;UGT1A1;UGT1A3;PRKCE;UGT2B4;UGT2B7;UGT2B10;UGT2B15;UGT2A3;XYLB
GO:0006082	organic acid metabolic process	organic acid metabolic process	GO:0006082	http://amigo.geneontology.org/amigo/term/GO:0006082	1071	228	105.927	2.15242	0	0	18;32;33;48;131;189;229;335;341;344;345;383;420;435;443;552;570;634;635;718;1036;1066;1109;1244;1373;1428;1528;1543;1544;1548;1549;1555;1557;1558;1559;1562;1571;1573;1579;1582;1592;1593;1610;1644;1645;1646;1806;1807;1906;1907;1962;2168;2180;2184;2203;2205;2346;2538;2628;2643;2646;2683;2690;2693;2729;2730;2819;2938;3034;3067;3081;3172;3176;3242;3356;3425;3479;3630;3638;3948;3990;4051;4143;4258;495…	DHRS9;GLYAT;CDO1;PRG3;SLCO1B1;CES1;UGT2B11;SLC17A3;ALDH1L1;FTCD;SLC26A1;PPARGC1A;UGT2A1;SDS;SLC27A2;SLC35D2;AKR1C4;HOGA1;CYP4F8;MGLL;SDSL;APOA5;ADSSL1;ABCC2;CYP4F22;ACMSD;ADH7;UROC1;UGT3A1;ACOT12;CPS1;CRYM;AMDHD1;CYB5A;CYP1A1;CYP1A2;CYP2A6;CYP2A7;CYP2B6;CYP2C19;CYP2C8;CYP2C9;CYP2C18;CYP2E1;CYP2J2;RDH10;CYP4A11;CYP8B1;CYP26A1;CYP27A1;DAO;DDC;AKR1C1;AKR1C2;CHST13;MMAA;IDO2;ABAT;DPYD;DPYS;AGXT;EDN1;…
GO:0006629	lipid metabolic process	lipid metabolic process	GO:0006629	http://amigo.geneontology.org/amigo/term/GO:0006629	1314	264	129.961	2.03137	0	0	12;13;19;20;24;32;33;127;131;154;183;185;216;319;335;336;338;341;344;345;346;350;410;414;552;570;634;650;685;706;718;847;866;1050;1066;1071;1109;1191;1373;1392;1543;1544;1548;1549;1555;1557;1558;1559;1562;1571;1573;1576;1577;1579;1582;1586;1589;1592;1593;1645;1646;1839;1906;1907;1956;1958;1962;2069;2147;2168;2169;2180;2185;2205;2252;2538;2627;2638;2690;2693;2819;2938;3084;3172;3284;3290;3294;3356…	LRCOL1;DHRS9;DHRS2;PRG3;CEBPA;AGPAT2;SLCO1B1;CES1;CETP;PPARGC1A;SLC27A2;ABHD2;AKR1C4;CYP4F8;MGLL;ABHD15;MOGAT1;APOA5;IP6K3;CLU;SERPINA3;PLA2G4E;ACER1;ADH4;A3GALT2;NEU4;AADAC;ADH7;ACOT12;CPS1;CRH;SERPINA12;ADRB2;CYP1A1;CYP1A2;CYP2A6;CYP2A7;CYP2B6;CYP2C19;CYP2C8;CYP2C9;CYP2C18;CYP2E1;CYP2J2;RDH10;CYP3A4;CYP3A5;CYP4A11;CYP8B1;CYP17A1;CYP21A2;CYP26A1;NKX2-3;CYP27A1;AKR1C1;AKR1C2;MMAA;SGMS2;AGT;HBEGF;…
GO:0006631	fatty acid metabolic process	organic acid metabolic process	GO:0006082	http://amigo.geneontology.org/amigo/term/GO:0006631	353	90	34.9135	2.5778	0	0	32;33;131;335;341;344;345;552;570;634;718;1066;1543;1544;1548;1549;1555;1557;1558;1559;1562;1571;1573;1579;1646;1906;1907;1962;2168;2180;2205;2690;2693;2938;3630;3638;3990;4051;4258;5166;5319;5447;5465;5467;5468;5730;6342;7054;7097;8310;8529;8605;8644;8660;8864;9104;9663;10394;10891;11001;11283;11343;22949;27329;51084;51085;51099;51141;51179;51422;51703;53632;54363;54576;54677;54988;57678;57761;5…	PRG3;CES1;PPARGC1A;SLC27A2;CYP4F8;MGLL;APOA5;ADH7;ACOT12;CYP1A1;CYP1A2;CYP2A6;CYP2A7;CYP2B6;CYP2C19;CYP2C8;CYP2C9;CYP2C18;CYP2E1;CYP2J2;CYP4A11;AKR1C2;MMAA;EDN1;EDN2;EHHADH;FABP1;ACSL1;FCER1A;PTGR1;GHR;GHSR;ANGPTL3;FADS6;GSTA1;ACACB;ACADL;APOA1;APOC1;APOC2;APOC3;ACSM2B;INS;INSIG1;LIPC;CYP4F3;MGST2;PLIN5;CRYL1;MLXIPL;ABHD5;INSIG2;HAO2;PRKAG2;PDK4;ACSL5;PLA2G1B;PRKAG3;HAO1;POR;UGT1A8;PPARA;PPARD;CR…
GO:0006805	xenobiotic metabolic process	response to xenobiotic stimulus	GO:0009410	http://amigo.geneontology.org/amigo/term/GO:0006805	92	51	9.09927	5.60484	0	0	10;13;196;1066;1429;1543;1544;1555;1557;1558;1559;1562;1571;1573;1576;1577;1592;1645;2180;2328;2902;2947;3172;4257;4258;5446;5447;6097;6817;7363;7366;8824;8856;10249;10720;22977;27284;54490;54575;54576;54577;54578;54579;54600;54657;54658;54659;56603;57552;91703;348158	NAT2;GLYAT;CES1;UGT2B11;AADAC;CRYZ;CYP1A1;CYP1A2;CYP2B6;CYP2C19;CYP2C8;CYP2C9;CYP2C18;CYP2E1;CYP2J2;CYP3A4;CYP3A5;CYP26A1;AKR1C1;AHR;ACSL1;AKR7A3;FMO3;SULT1B1;GRIN1;GSTM3;HNF4A;ACSM2B;MGST1;MGST2;PON3;POR;UGT2B28;UGT1A10;UGT1A8;UGT1A7;UGT1A6;UGT1A5;UGT1A9;UGT1A4;UGT1A1;UGT1A3;CYP26B1;NCEH1;RORC;SULT1A1;UGT2B4;UGT2B15;CES2;NR1I2;ACY3
GO:0006869	lipid transport	lipid localization	GO:0010876	http://amigo.geneontology.org/amigo/term/GO:0006869	310	93	30.6606	3.03321	0	0	19;20;24;32;183;185;213;302;319;335;336;338;341;344;345;346;350;366;634;706;1066;1071;1109;1191;1244;1392;1579;1645;1906;2168;2180;3624;3685;3690;3929;3990;4547;4790;4792;4824;4923;5020;5027;5104;5243;5244;5319;5320;5465;5467;5468;5950;5972;6256;6342;6469;8435;8529;8542;8647;8660;8714;9388;9971;10349;10350;10351;10599;10809;10877;11001;11309;23200;23460;23461;23673;23780;28234;29881;51422;54677;5…	ABCA10;ABCA9;ABCA8;SLCO1B1;CES1;CETP;STARD10;CFHR4;SLC27A2;AKR1C4;SLCO2B1;APOA5;CLU;ABCC2;CRH;CYP4A11;AKR1C1;AGT;AGTR1;ABCA1;EDN1;ABCA2;SPNS3;ALB;FABP1;ACSL1;ATP11B;ABCA6;ABCA5;STX12;APOL2;ABCA4;SLCO1B3;NPC1L1;ANXA2;APOF;ACACB;APOA1;APOA2;APOB;APOC1;APOC2;APOC3;APOC4;APOH;INHBA;AQP9;ITGAV;ITGB3;LBP;LIPC;MTTP;NFKB1;NFKBIA;NKX3-1;NTSR1;OXT;P2RX7;SERPINA5;PRKAG2;ABCB1;ABCB4;PLA2G1B;PLA2G2A;PPARA;PPA…
GO:0006952	defense response	defense response	GO:0006952	http://amigo.geneontology.org/amigo/term/GO:0006952	1424	327	140.841	2.32177	0	0	2;12;135;183;185;197;316;325;329;330;335;336;355;462;567;602;604;623;634;650;671;710;715;716;718;720;722;725;727;728;729;730;731;732;733;735;816;834;837;929;944;966;1036;1051;1116;1130;1191;1238;1392;1401;1435;1471;1514;1520;1524;1540;1672;1803;1906;1956;1958;1999;2056;2069;2099;2147;2161;2185;2205;2220;2243;2244;2294;2335;2353;2444;2537;2633;2634;2635;2643;2683;2693;2829;2919;2920;3075;3077;3133…	C4B_2;ABCC9;APOBEC3A_B;TRIM10;OPTN;CALCOCO2;TNIP1;TLR6;CDO1;SPON2;IFI30;CLEC10A;TRIM38;CEBPB;UBD;BATF;CXCL13;IFI44L;LILRA1;MID2;TRIM31;CHI3L1;DUSP10;LYST;MGLL;PGLYRP2;C1QTNF3;GBP5;BATF2;LEAP2;PIK3AP1;CLU;LYZL2;SERPINA3;ACKR2;CD300LB;IL31RA;ADORA2A;RAET1E;CRH;CRP;CSF1;CST3;TICAM1;IL23R;CTSL;CTSS;CX3CR1;CYLD;DEFB1;SLC30A8;DPP4;AGT;AGTR1;EDN1;EGFR;EGR1;AHSG;ELF3;A2M;EPO;EREG;ESR1;F2;F12;PTK2B;FCER1A…
GO:0006953	acute-phase response	defense response	GO:0006952	http://amigo.geneontology.org/amigo/term/GO:0006953	47	28	4.64854	6.02339	0	0	12;197;325;1051;1401;2056;2147;2335;3077;3240;3570;3630;3700;3929;4153;5004;5005;5265;5345;6288;6289;6291;7036;7124;9332;23780;54658;57817	CEBPB;SERPINA3;CRP;AHSG;EPO;F2;FN1;APOL2;HFE;HP;APCS;IL6R;INS;ITIH4;LBP;MBL2;ORM1;ORM2;SERPINA1;SERPINF2;UGT1A1;HAMP;SAA1;SAA2;SAA4;TFR2;TNF;CD163
GO:0006954	inflammatory response	defense response	GO:0006952	http://amigo.geneontology.org/amigo/term/GO:0006954	648	190	64.0905	2.96456	0	0	2;12;135;183;185;197;316;325;329;330;335;336;355;462;604;623;650;710;718;720;722;725;727;728;729;730;731;732;733;735;834;837;929;966;1036;1051;1116;1238;1392;1401;1435;1524;1672;1956;1999;2056;2099;2147;2161;2205;2294;2335;2353;2683;2693;2829;2919;2920;3075;3077;3162;3240;3383;3426;3487;3554;3556;3559;3567;3570;3572;3576;3586;3588;3604;3606;3627;3630;3656;3689;3700;3827;3929;4064;4069;4153;4210;4…	C4B_2;TNIP1;TLR6;CDO1;CEBPB;CXCL13;CHI3L1;DUSP10;MGLL;PGLYRP2;C1QTNF3;GBP5;PIK3AP1;SERPINA3;ACKR2;IL31RA;ADORA2A;CRH;CRP;CSF1;TICAM1;IL23R;CX3CR1;DEFB1;AGT;AGTR1;EGFR;AHSG;ELF3;A2M;EPO;ESR1;F2;F12;FCER1A;FOXF1;KDM6B;FN1;FOS;LY96;APOL2;IL27;RICTOR;NUPR1;B4GALT1;GHSR;CHIA;IL36B;C5AR2;XCR1;CXCL1;CXCL2;BLNK;IL19;CFH;HFE;AOX1;HMOX1;HP;APCS;BIRC2;BIRC3;APOA1;APOA2;ICAM1;FFAR4;CFI;IGFBP4;FAS;IL1R1;IL1RA…
GO:0006955	immune response	immune response	GO:0006955	http://amigo.geneontology.org/amigo/term/GO:0006955	1450	295	143.412	2.057	0	0	2;259;325;329;330;335;336;355;366;462;567;602;604;634;671;710;715;716;718;720;722;725;727;728;729;730;731;732;733;735;816;837;929;944;966;1051;1130;1191;1238;1435;1437;1514;1520;1540;1672;1906;1958;1997;2069;2099;2161;2185;2205;2214;2220;2243;2244;2294;2353;2444;2533;2537;2633;2634;2643;2919;2920;3071;3075;3077;3078;3133;3134;3135;3140;3142;3162;3263;3273;3303;3383;3384;3386;3394;3426;3433;3437;3…	C4B_2;APOBEC3A_B;TRIM10;CALCOCO2;TNIP1;TLR6;PRG3;SPON2;IFI30;BAIAP2;CLEC10A;TRIM38;CEBPB;UBD;BATF;CXCL13;TNFSF13B;LILRA1;RIPK3;MID2;TRIM31;BTN3A1;DUSP10;LYST;CD300A;PGLYRP2;GBP5;PIK3AP1;CLU;ACKR2;CD300LB;CST9;IL31RA;RAET1E;CSF1;CSF2;TICAM1;GCSAML;IL23R;CTSL;CTSS;CYLD;NKX2-3;DEFB1;SLC30A8;EDN1;EGR1;ELF1;A2M;EREG;ESR1;F12;PTK2B;FCER1A;FCGR3A;FCN2;FGA;FGB;SIRT2;FOXF1;TRIM35;KDM6B;RFTN1;FOS;DDX58;CLE…
GO:0008202	steroid metabolic process	lipid metabolic process	GO:0006629	http://amigo.geneontology.org/amigo/term/GO:0008202	271	92	26.8033	3.43241	0	0	19;33;183;185;319;335;336;338;341;570;650;706;847;866;1050;1066;1071;1109;1392;1543;1544;1548;1555;1557;1558;1559;1571;1576;1577;1582;1586;1589;1593;1645;1646;1958;2538;2638;3284;3290;3294;3638;3990;4790;5447;5467;5629;6097;6256;6342;6591;6716;6718;6783;6817;6822;7124;7364;7366;7421;8431;8435;8542;8630;8644;8647;8856;9420;9572;9971;10170;10202;10599;10891;11001;23780;27284;27329;28234;29881;51141…	DHRS9;DHRS2;CEBPA;SLCO1B1;CES1;CETP;PPARGC1A;SLC27A2;AKR1C4;APOA5;CRH;SERPINA12;CYP1A1;CYP1A2;CYP2A6;CYP2B6;CYP2C19;CYP2C8;CYP2C9;CYP2E1;CYP3A4;CYP3A5;CYP8B1;CYP17A1;CYP21A2;CYP27A1;AKR1C1;AKR1C2;AGT;AGTR1;ABCA1;EGR1;APOL2;G6PC;GC;SULT1B1;ANGPTL3;SLCO1B3;NPC1L1;APOF;HSD3B2;HSD11B1;HSD17B2;ACADL;APOA1;APOA2;APOB;APOC1;INSIG1;LIPC;NFKB1;INSIG2;HSD17B11;CYP39A1;PRKAG2;POR;UGT1A8;UGT1A1;PPARD;APOBR;P…
GO:0009410	response to xenobiotic stimulus	response to xenobiotic stimulus	GO:0009410	http://amigo.geneontology.org/amigo/term/GO:0009410	104	53	10.2861	5.15257	0	0	10;13;196;1066;1429;1543;1544;1555;1557;1558;1559;1562;1571;1573;1576;1577;1592;1645;2180;2328;2729;2902;2947;3172;4257;4258;5446;5447;6097;6817;7363;7366;8824;8856;10249;10720;22977;27284;54490;54575;54576;54577;54578;54579;54600;54657;54658;54659;56603;57552;91703;348158;100913187	NAT2;APOBEC3A_B;GLYAT;CES1;UGT2B11;AADAC;CRYZ;CYP1A1;CYP1A2;CYP2B6;CYP2C19;CYP2C8;CYP2C9;CYP2C18;CYP2E1;CYP2J2;CYP3A4;CYP3A5;CYP26A1;AKR1C1;AHR;ACSL1;AKR7A3;FMO3;SULT1B1;GCLC;GRIN1;GSTM3;HNF4A;ACSM2B;MGST1;MGST2;PON3;POR;UGT2B28;UGT1A10;UGT1A8;UGT1A7;UGT1A6;UGT1A5;UGT1A9;UGT1A4;UGT1A1;UGT1A3;CYP26B1;NCEH1;RORC;SULT1A1;UGT2B4;UGT2B15;CES2;NR1I2;ACY3
GO:0009605	response to external stimulus	response to external stimulus	GO:0009605	http://amigo.geneontology.org/amigo/term/GO:0009605	1982	388	196.03	1.97929	0	0	2;18;19;24;32;59;131;135;148;154;183;185;197;213;302;325;329;330;335;338;350;355;360;383;432;462;467;491;552;567;590;602;604;623;634;671;706;710;718;720;722;725;727;728;729;730;731;732;733;735;834;837;847;886;929;944;966;1026;1030;1051;1116;1130;1191;1238;1244;1258;1361;1373;1401;1408;1435;1437;1524;1543;1544;1647;1672;1833;1839;1901;1906;1907;1942;1947;1956;2039;2056;2099;2147;2153;2155;2160;216…	C4B_2;ABCC9;APOBEC3A_B;OPTN;TRIB1;CALCOCO2;CDKN1A;CDKN2B;TNIP1;TLR6;SPON2;BAIAP2;TRIM38;CEBPB;BATF;IFI44;CXCL13;CHL1;PPARGC1A;IFI44L;RAB32;SLC38A3;CHI3L1;DUSP10;LYST;MGLL;PGLYRP2;C1QTNF3;GBP5;BATF2;LEAP2;PIK3AP1;CLU;LYZL2;LRRK2;ADSSL1;ACKR2;ABCC2;CNGB1;CST9;ACVR1C;ADH7;IL31RA;ADORA2A;CPB2;CPS1;CRP;CRY2;CSF1;CSF2;ADRA1A;TICAM1;IL23R;GDF7;CX3CR1;ADRB2;CYP1A1;CYP1A2;TMPRSS6;GADD45A;DEFB1;ABAT;AGT;EP…
GO:0009607	response to biotic stimulus	response to biotic stimulus	GO:0009607	http://amigo.geneontology.org/amigo/term/GO:0009607	809	181	80.0143	2.2621	0	0	19;59;131;329;330;338;355;383;567;602;623;634;671;706;728;834;929;944;1051;1130;1191;1244;1373;1401;1437;1524;1543;1544;1672;1906;2056;2220;2243;2244;2353;2633;2635;2643;2919;2920;2982;3133;3140;3176;3240;3273;3315;3383;3394;3433;3437;3455;3512;3559;3570;3576;3586;3588;3594;3604;3606;3627;3656;3659;3669;3725;3726;3727;3764;3929;3934;4064;4069;4129;4153;4257;4258;4360;4599;4790;4791;4792;4938;4939…	C4B_2;ABCC9;APOBEC3A_B;OPTN;TRIB1;CALCOCO2;TLR6;SPON2;BAIAP2;TRIM38;CEBPB;BATF;IFI44;CXCL13;PPARGC1A;IFI44L;DUSP10;LYST;PGLYRP2;BATF2;LEAP2;CLU;LYZL2;ABCC2;CST9;ADH7;IL31RA;CPS1;CRP;CSF2;TICAM1;IL23R;CX3CR1;CYP1A1;CYP1A2;DEFB1;ABCA1;EDN1;EPO;FCN2;FGA;FGB;SIRT2;FOS;DDX58;LY96;DEFB110;DEFB116;DEFB123;IL27;GBP1;GBP3;GCH1;ANKRD1;CHIA;CXCL1;CXCL2;GUCY1A3;HLA-E;MR1;HNMT;HP;HRG;BIRC2;BIRC3;HSPB1;APOB;IC…
GO:0009617	response to bacterium	response to external stimulus;response to biotic stimulus	GO:0009605;GO:0009607	http://amigo.geneontology.org/amigo/term/GO:0009617	492	125	48.6613	2.56877	0	0	19;131;338;355;383;567;602;623;671;706;728;834;929;944;1051;1130;1244;1373;1401;1437;1524;1543;1544;1672;1906;2056;2220;2243;2244;2353;2643;2919;2920;3133;3140;3240;3383;3394;3512;3570;3576;3586;3604;3606;3627;3656;3725;3726;3727;3764;3929;3934;4064;4069;4129;4153;4257;4258;4360;4790;4791;4792;5027;5054;5105;5319;5320;5467;5553;5581;5737;5914;5972;6280;6364;6403;6407;6590;7035;7054;7096;7097;7099…	C4B_2;OPTN;TRIB1;TLR6;SPON2;BAIAP2;CEBPB;CXCL13;PPARGC1A;DUSP10;LYST;PGLYRP2;LEAP2;LYZL2;ABCC2;ADH7;CPS1;CRP;CSF2;TICAM1;IL23R;CX3CR1;CYP1A1;CYP1A2;DEFB1;ABCA1;EDN1;EPO;FCN2;FGA;FGB;SIRT2;FOS;LY96;DEFB110;DEFB116;DEFB123;IL27;GCH1;ANKRD1;CXCL1;CXCL2;HLA-E;MR1;HP;APOB;ICAM1;IRF8;JCHAIN;FAS;IL6R;CXCL8;IL10;TNFRSF9;IL18;CXCL10;IRAK2;JUN;JUNB;JUND;KCNJ8;ARG1;LBP;LCN2;CD180;LYZ;MAOB;MBL2;MGST1;MGST2;M…
GO:0009812	flavonoid metabolic process	flavonoid metabolic process	GO:0009812	http://amigo.geneontology.org/amigo/term/GO:0009812	27	23	2.67044	8.61282	0	0	1543;5447;6817;7363;7364;7365;7366;10720;10891;10941;27284;54490;54575;54576;54577;54578;54579;54600;54657;54658;54659;79799;133688	UGT2B11;PPARGC1A;UGT2A1;UGT3A1;CYP1A1;SULT1B1;POR;UGT2B28;UGT1A10;UGT1A8;UGT1A7;UGT1A6;UGT1A5;UGT1A9;UGT1A4;UGT1A1;UGT1A3;SULT1A1;UGT2B4;UGT2B7;UGT2B10;UGT2B15;UGT2A3
GO:0010817	regulation of hormone levels	regulation of hormone levels	GO:0010817	http://amigo.geneontology.org/amigo/term/GO:0010817	471	114	46.5843	2.44717	0	0	18;127;131;183;185;216;406;650;776;886;1109;1244;1392;1428;1543;1576;1586;1589;1592;1645;1646;1733;1906;1956;1958;2099;2243;2244;2266;2641;2693;3077;3169;3170;3172;3284;3356;3557;3624;3625;3630;3708;3747;3814;4824;5046;5244;5447;5467;5581;5950;5972;6469;6514;6580;6716;6718;6755;6783;6810;6817;6906;6926;6928;7036;7038;7124;7276;7363;7364;7849;8431;8528;8630;8644;8660;8864;9249;9572;9971;10170;1020…	DHRS9;DHRS2;CPQ;SLCO1B1;UGT2B11;PPARGC1A;AKR1C4;C1QTNF3;ABCC2;ADH4;ACVR1C;ADH7;CRH;CRYM;SYT9;CYP1A1;RDH10;CYP3A4;CYP17A1;CYP21A2;CYP26A1;AKR1C1;AKR1C2;SLC30A8;DIO1;ABAT;AGT;AGTR1;EDN1;EGFR;EGR1;ESR1;ALDH1A1;FGA;FGB;FGG;ARL2BP;TIPARP;KCNG2;GCG;GHSR;SULT1B1;HFE;FOXA1;FOXA2;HNF4A;HSD3B2;HTR2A;FFAR4;IL1RN;INHBA;INHBB;INS;ITPR1;KCNC2;KISS1;IYD;MAFA;DUOXA2;ARNTL;NKX3-1;PCSK6;HSD17B11;ABCB4;POR;UGT1A8;U…
GO:0010876	lipid localization	lipid localization	GO:0010876	http://amigo.geneontology.org/amigo/term/GO:0010876	344	104	34.0234	3.05672	0	0	19;20;24;32;183;185;213;302;319;335;336;338;341;344;345;346;350;366;634;706;718;1066;1071;1109;1191;1244;1392;1401;1579;1645;1906;2168;2180;3624;3685;3690;3929;3990;4547;4790;4792;4824;4923;5020;5027;5104;5243;5244;5319;5320;5465;5467;5468;5950;5972;6256;6342;6469;7124;8204;8435;8529;8542;8647;8660;8714;9388;9971;10349;10350;10351;10599;10809;10877;11001;11309;23200;23460;23461;23673;23780;27329;…	ABCA10;ABCA9;ABCA8;SLCO1B1;CES1;CETP;STARD10;CFHR4;SLC27A2;AKR1C4;SLCO2B1;APOA5;CLU;ABCC2;ACVR1C;CRH;CRP;CYP4A11;AKR1C1;AGT;AGTR1;ABCA1;EDN1;ABCA2;SPNS3;ALB;FABP1;ACSL1;ATP11B;ABCA6;ABCA5;STX12;APOL2;ABCA4;ANGPTL3;SLCO1B3;NPC1L1;ANXA2;APOF;ACACB;APOA1;APOA2;APOB;APOC1;APOC2;APOC3;APOC4;APOH;INHBA;AQP9;ITGAV;ITGB3;LBP;LIPC;PLIN5;MTTP;NFKB1;NFKBIA;NKX3-1;NTSR1;OXT;P2RX7;SERPINA5;ABHD5;PRKAG2;ABCB1;…
GO:0019221	cytokine-mediated signaling pathway	response to cytokine	GO:0034097	http://amigo.geneontology.org/amigo/term/GO:0019221	537	118	53.1121	2.22172	0	0	329;330;335;355;567;634;816;1050;1154;1238;1271;1435;1524;1540;1906;1907;1958;2069;2180;2185;2537;2633;2634;2690;2829;2919;2920;3133;3134;3135;3263;3303;3383;3394;3433;3437;3455;3554;3556;3557;3559;3560;3567;3570;3572;3576;3588;3594;3597;3601;3604;3606;3627;3656;3659;3669;3716;4261;4502;4599;4938;4939;5155;5468;5696;5698;5788;6041;6358;6359;6360;6362;6364;6367;6368;6376;6672;7066;7124;7128;7133;7…	IFI30;TRIM38;CEBPA;AGPAT2;CXCL13;TNFSF13B;TRIM31;CISH;ACKR2;CNTFR;LRRC15;IL31RA;CSF1;RTN4RL1;IL23R;CX3CR1;CYLD;EDN1;EDN2;EGR1;EREG;ACSL1;PTK2B;FLRT3;IFI6;GBP1;GBP2;GHR;IL36B;XCR1;CXCL1;CXCL2;HLA-E;HLA-F;HLA-G;HPX;BIRC2;BIRC3;HSPA1A;APOA1;ICAM1;IRF8;IFIT2;IFIT3;IFNAR2;FAS;IL1R1;IL1RAP;IL1RN;IL2RA;IL2RB;IL5;IL6R;IL6ST;CXCL8;IL10RB;IL12RB1;IL13RA1;IL15RA;TNFRSF9;IL18;CXCL10;IRAK2;IRF1;ISG20;JAK1;CCL…
GO:0019585	glucuronate metabolic process	organic acid metabolic process	GO:0006082	http://amigo.geneontology.org/amigo/term/GO:0019585	28	22	2.76934	7.94412	0	0	5581;7363;7364;7365;7366;9942;10720;10941;51084;51181;54490;54575;54576;54577;54578;54579;54600;54657;54658;54659;79799;133688	UGT2B11;UGT2A1;UGT3A1;CRYL1;DCXR;UGT2B28;UGT1A10;UGT1A8;UGT1A7;UGT1A6;UGT1A5;UGT1A9;UGT1A4;UGT1A1;UGT1A3;PRKCE;UGT2B4;UGT2B7;UGT2B10;UGT2B15;UGT2A3;XYLB
GO:0019752	carboxylic acid metabolic process	organic acid metabolic process	GO:0006082	http://amigo.geneontology.org/amigo/term/GO:0019752	946	214	93.5643	2.2872	0	0	18;32;33;48;131;189;229;335;341;344;345;383;420;435;443;552;570;634;635;718;1036;1066;1109;1244;1373;1428;1528;1543;1544;1548;1549;1555;1557;1558;1559;1562;1571;1573;1579;1582;1592;1593;1610;1644;1645;1646;1806;1807;1906;1907;1962;2168;2180;2184;2203;2205;2346;2628;2643;2690;2693;2729;2730;2819;2938;3034;3067;3081;3172;3176;3242;3356;3425;3479;3630;3638;3948;3990;4051;4143;4258;4953;5009;5027;505…	DHRS9;GLYAT;CDO1;PRG3;SLCO1B1;CES1;UGT2B11;ALDH1L1;FTCD;PPARGC1A;UGT2A1;SDS;SLC27A2;AKR1C4;HOGA1;CYP4F8;MGLL;SDSL;APOA5;ADSSL1;ABCC2;CYP4F22;ACMSD;ADH7;UROC1;UGT3A1;ACOT12;CPS1;CRYM;AMDHD1;CYB5A;CYP1A1;CYP1A2;CYP2A6;CYP2A7;CYP2B6;CYP2C19;CYP2C8;CYP2C9;CYP2C18;CYP2E1;CYP2J2;RDH10;CYP4A11;CYP8B1;CYP26A1;CYP27A1;DAO;DDC;AKR1C1;AKR1C2;MMAA;IDO2;ABAT;DPYD;DPYS;AGXT;EDN1;EDN2;EHHADH;FABP1;ACSL1;FAH;FOL…
GO:0031347	regulation of defense response	defense response;regulation of response to stress	GO:0006952;GO:0080134	http://amigo.geneontology.org/amigo/term/GO:0031347	651	143	64.3873	2.22094	0	0	2;135;183;185;197;325;329;330;335;567;604;634;710;718;720;722;725;727;728;729;730;731;732;733;735;834;837;929;966;1392;1514;1520;1524;1540;1956;2069;2099;2161;2205;2294;2693;3075;3133;3263;3303;3384;3426;3455;3554;3559;3572;3586;3594;3606;3630;3656;3659;3689;3716;3929;4064;4210;4790;4792;4907;5054;5187;5320;5465;5467;5468;5581;5624;5627;5654;5696;5698;5817;6280;6288;6358;6359;6360;6362;6368;6376;…	C4B_2;TNIP1;TLR6;TRIM38;DUSP10;MGLL;PGLYRP2;C1QTNF3;GBP5;PIK3AP1;ADORA2A;CRH;TICAM1;IL23R;CTSL;CTSS;CX3CR1;CYLD;AGT;AGTR1;EGFR;AHSG;A2M;EREG;ESR1;F12;FCER1A;SIRT2;FOXF1;RFTN1;DDX58;LY96;IL27;RICTOR;GHSR;C5AR2;CFH;HLA-E;APCS;HPX;BIRC2;BIRC3;HSPA1A;APOA1;ICAM2;FFAR4;CFI;IFNAR2;IL1R1;IL2RA;IL6ST;IL10;IL12RB1;IL18;INS;IRAK2;IRF1;ITGB2;JAK1;LBP;DUOXA2;CD180;CCL3L3;MEFV;NFKB1;NFKBIA;NT5E;SERPINE1;ERAP1…
GO:0032101	regulation of response to external stimulus	response to external stimulus	GO:0009605	http://amigo.geneontology.org/amigo/term/GO:0032101	691	159	68.3435	2.32648	0	0	2;18;135;183;185;197;302;325;329;330;335;350;462;567;604;634;710;718;720;722;725;727;728;729;730;731;732;733;735;834;837;966;1258;1361;1435;1524;1901;1906;1907;1956;2039;2099;2147;2155;2160;2161;2185;2191;2205;2243;2244;2266;2294;2693;2779;2902;2919;2920;3071;3075;3170;3273;3315;3426;3554;3559;3570;3572;3576;3586;3594;3606;3627;3630;3827;3929;4064;4210;4233;4790;4907;5054;5055;5155;5187;5320;5340…	C4B_2;TRIB1;TNIP1;TRIM38;CXCL13;DUSP10;MGLL;PGLYRP2;C1QTNF3;GBP5;PIK3AP1;CNGB1;ADORA2A;CPB2;CSF1;IL23R;CX3CR1;TMPRSS6;ABAT;AGT;AGTR1;S1PR1;EDN1;EDN2;EGFR;AHSG;A2M;DMTN;ESR1;F2;F7;F11;F12;PTK2B;FAP;FCER1A;FGA;FGB;FGG;SIRT2;FOXF1;DDX58;DAPK2;LY96;IL27;RICTOR;GHSR;C5AR2;GNAT1;GRIN1;CXCL1;CXCL2;ANXA2;NCKAP1L;CFH;FOXA2;APCS;HRG;BIRC2;BIRC3;HSPB1;APOA1;FFAR4;CFI;APOH;IL1R1;IL2RA;IL6R;IL6ST;CXCL8;IL10;I…
GO:0032496	response to lipopolysaccharide	response to external stimulus;response to biotic stimulus	GO:0009605;GO:0009607	http://amigo.geneontology.org/amigo/term/GO:0032496	300	83	29.6715	2.79729	0	0	19;338;355;383;567;623;706;728;834;929;1051;1244;1373;1437;1524;1543;1544;1906;2056;2353;2643;2919;2920;3383;3394;3576;3586;3604;3606;3627;3656;3725;3726;3727;3764;3929;3934;4064;4129;4257;4258;4360;4790;4791;4792;5027;5054;5105;5467;5581;5737;5914;5972;6364;6403;6590;7035;7054;7097;7099;7124;7128;7133;7538;8764;9076;9572;9971;10221;10417;10563;10891;11221;23643;27063;54658;55970;57402;57817;8014…	TRIB1;SPON2;CEBPB;CXCL13;PPARGC1A;DUSP10;ABCC2;CPS1;CSF2;TICAM1;IL23R;CX3CR1;CYP1A1;CYP1A2;ABCA1;EDN1;EPO;FOS;LY96;GCH1;ANKRD1;CXCL1;CXCL2;APOB;ICAM1;IRF8;FAS;CXCL8;IL10;TNFRSF9;IL18;CXCL10;IRAK2;JUN;JUNB;JUND;KCNJ8;ARG1;LBP;LCN2;CD180;MAOB;MGST1;MGST2;MRC1;NFKB1;NFKB2;NFKBIA;P2RX7;SERPINE1;PCK1;UGT1A1;PPARD;PRKCE;GNG12;B2M;PTGFR;S100A14;HAMP;RARA;REN;BDKRB1;CCL20;SELP;SLPI;TFPI;TH;TSPO;TLR2;TLR4…
GO:0032787	monocarboxylic acid metabolic process	organic acid metabolic process	GO:0006082	http://amigo.geneontology.org/amigo/term/GO:0032787	572	163	56.5737	2.88119	0	0	18;32;33;131;189;229;335;341;344;345;552;570;634;718;1036;1066;1109;1244;1543;1544;1548;1549;1555;1557;1558;1559;1562;1571;1573;1579;1582;1592;1593;1610;1645;1646;1906;1907;1962;2168;2180;2203;2205;2690;2693;2819;2938;3034;3356;3425;3479;3630;3638;3948;3990;4051;4258;5027;5105;5166;5207;5319;5446;5447;5465;5467;5468;5581;5629;5730;6342;6718;6822;7054;7097;7363;7364;7365;7366;8310;8528;8529;8605;8…	DHRS9;GLYAT;CDO1;PRG3;SLCO1B1;CES1;UGT2B11;FTCD;PPARGC1A;UGT2A1;SDS;SLC27A2;AKR1C4;HOGA1;CYP4F8;MGLL;APOA5;ABCC2;ACMSD;ADH7;UROC1;UGT3A1;ACOT12;AMDHD1;CYP1A1;CYP1A2;CYP2A6;CYP2A7;CYP2B6;CYP2C19;CYP2C8;CYP2C9;CYP2C18;CYP2E1;CYP2J2;RDH10;CYP4A11;CYP8B1;CYP26A1;CYP27A1;DAO;AKR1C1;AKR1C2;MMAA;ABAT;AGXT;EDN1;EDN2;EHHADH;FABP1;ACSL1;FBP1;FCER1A;ALDOB;PTGR1;PNKD;GHR;GHSR;ANGPTL3;GPD1;SLCO1B3;FADS6;GSTA1…
GO:0033993	response to lipid	response to lipid	GO:0033993	http://amigo.geneontology.org/amigo/term/GO:0033993	860	177	85.0584	2.08092	0	0	19;20;49;189;336;338;355;360;383;406;552;567;590;623;687;706;728;760;834;847;929;1026;1036;1051;1244;1369;1373;1392;1408;1437;1524;1543;1544;1601;1646;1672;1828;1843;1906;1956;2056;2099;2155;2180;2185;2353;2354;2643;2660;2706;2908;2919;2920;3169;3172;3174;3176;3294;3383;3394;3549;3557;3576;3586;3604;3606;3624;3627;3656;3725;3726;3727;3764;3929;3934;4064;4129;4257;4258;4360;4478;4734;4790;4791;479…	TRIB1;CDKN1A;CDO1;SPON2;CEBPB;CXCL13;PPARGC1A;ABHD2;DUSP10;FBXO32;ABCC2;CPN1;CPS1;CRH;CRY2;CSF2;TICAM1;IL23R;CX3CR1;CYP1A1;CYP1A2;DAB2;AKR1C2;DEFB1;ZNF366;DSG1;DUSP1;AGXT;ABCA1;EDN1;EGFR;ABCA2;EPO;ESR1;F7;ACSL1;PTK2B;HEY1;FOS;FOSB;LY96;GCH1;MSTN;GJB2;ANKRD1;NR3C1;CXCL1;CXCL2;FOXA1;HNF4A;HNF4G;HNMT;HSD17B2;APOA2;APOB;ICAM1;IRF8;BRINP3;PAQR9;IHH;FAS;IL1RN;CXCL8;IL10;AQP3;TNFRSF9;IL18;INHBA;CXCL10;I…
GO:0034097	response to cytokine	response to cytokine	GO:0034097	http://amigo.geneontology.org/amigo/term/GO:0034097	785	172	77.6405	2.21534	0	0	329;330;335;338;355;383;567;634;816;929;1050;1051;1116;1154;1238;1244;1271;1435;1524;1540;1906;1907;1958;2056;2069;2180;2185;2244;2266;2294;2353;2537;2633;2634;2643;2690;2729;2819;2829;2919;2920;3133;3134;3135;3170;3176;3263;3303;3383;3394;3433;3437;3455;3554;3556;3557;3559;3560;3567;3570;3572;3576;3588;3594;3597;3601;3604;3606;3627;3656;3659;3669;3700;3716;3725;3726;3727;3899;3934;4210;4217;4261…	CALCOCO2;KLF2;IFI30;TRIM38;CEBPA;CEBPB;UBD;AGPAT2;CXCL13;TNFSF13B;PPARGC1A;TRIM31;CHI3L1;GBP5;CISH;ACKR2;ABCC2;CNTFR;LRRC15;IL31RA;CSF1;RTN4RL1;IL23R;CX3CR1;CYLD;SLC30A8;EDN1;EDN2;EGR1;EPO;EREG;ACSL1;PTK2B;FGB;FGG;FOXF1;FOS;FLRT3;IFI6;GBP1;GBP2;GCH1;GHR;ANKRD1;IL36B;GCLC;GPD1;XCR1;CD274;CXCL1;CXCL2;HLA-E;HLA-F;HLA-G;FOXA2;HNMT;HPX;BIRC2;BIRC3;HSPA1A;APOA1;APOB;ICAM1;IRF8;IFIT2;IFIT3;IFNAR2;FAS;IL…
GO:0034754	cellular hormone metabolic process	regulation of hormone levels	GO:0010817	http://amigo.geneontology.org/amigo/term/GO:0034754	110	44	10.8796	4.04428	0	0	127;131;216;650;1109;1543;1576;1586;1589;1592;1645;1646;1958;2099;3284;5950;6469;6716;6718;6783;6817;7276;7363;7364;8630;8644;9249;10170;10202;10720;10891;25976;51170;54576;54577;54600;54658;54659;54884;56603;64577;83875;84649;157506	DHRS9;DHRS2;UGT2B11;PPARGC1A;AKR1C4;ADH4;ADH7;CYP1A1;RDH10;CYP3A4;CYP17A1;CYP21A2;CYP26A1;AKR1C1;AKR1C2;EGR1;ESR1;ALDH1A1;TIPARP;HSD3B2;HSD17B11;UGT1A8;UGT1A7;UGT1A9;UGT1A1;UGT1A3;RETSAT;CYP26B1;RBP4;ALDH8A1;SHH;BMP2;SRD5A2;AKR1D1;SULT1E1;SULT1A1;TTR;UGT2B4;UGT2B7;BCO2;DGAT2;HSD17B6;AKR1C3;DHRS3
GO:0042445	hormone metabolic process	regulation of hormone levels	GO:0010817	http://amigo.geneontology.org/amigo/term/GO:0042445	184	60	18.1985	3.29697	0	0	127;131;183;216;650;1109;1428;1543;1576;1586;1589;1592;1645;1646;1733;1958;2099;3077;3169;3284;5046;5447;5950;5972;6469;6716;6718;6783;6817;7038;7276;7363;7364;7849;8528;8630;8644;9249;10170;10202;10404;10720;10891;25976;27284;51170;54576;54577;54600;54658;54659;54884;56603;59272;64577;83875;84649;157506;389434;405753	DHRS9;DHRS2;CPQ;UGT2B11;PPARGC1A;AKR1C4;ADH4;ADH7;CRYM;CYP1A1;RDH10;CYP3A4;CYP17A1;CYP21A2;CYP26A1;AKR1C1;AKR1C2;DIO1;AGT;EGR1;ESR1;ALDH1A1;TIPARP;SULT1B1;HFE;FOXA1;HSD3B2;IYD;DUOXA2;PCSK6;HSD17B11;POR;UGT1A8;UGT1A7;UGT1A9;UGT1A1;UGT1A3;RETSAT;CYP26B1;ACE2;RBP4;REN;ALDH8A1;SHH;BMP2;SRD5A2;AKR1D1;SULT1E1;SULT1A1;TG;TTR;UGT2B4;UGT2B7;PAX8;BCO2;DGAT2;DDO;HSD17B6;AKR1C3;DHRS3
GO:0043207	response to external biotic stimulus	response to external stimulus;response to biotic stimulus	GO:0009605;GO:0009607	http://amigo.geneontology.org/amigo/term/GO:0043207	771	176	76.2559	2.30802	0	0	19;59;131;329;330;338;355;383;567;602;623;671;706;728;834;929;944;1051;1130;1191;1244;1373;1401;1437;1524;1543;1544;1672;1906;2056;2220;2243;2244;2353;2633;2635;2643;2919;2920;2982;3133;3140;3240;3273;3315;3383;3394;3433;3437;3455;3512;3559;3570;3576;3586;3588;3594;3604;3606;3627;3656;3659;3669;3725;3726;3727;3764;3929;3934;4064;4069;4129;4153;4257;4258;4360;4599;4790;4791;4792;4938;4939;4953;502…	C4B_2;ABCC9;APOBEC3A_B;OPTN;TRIB1;CALCOCO2;TLR6;SPON2;BAIAP2;TRIM38;CEBPB;BATF;IFI44;CXCL13;PPARGC1A;IFI44L;DUSP10;LYST;PGLYRP2;BATF2;LEAP2;CLU;LYZL2;ABCC2;CST9;ADH7;IL31RA;CPS1;CRP;CSF2;TICAM1;IL23R;CX3CR1;CYP1A1;CYP1A2;DEFB1;ABCA1;EDN1;EPO;FCN2;FGA;FGB;SIRT2;FOS;DDX58;LY96;DEFB110;DEFB116;DEFB123;IL27;GBP1;GBP3;GCH1;ANKRD1;CHIA;CXCL1;CXCL2;GUCY1A3;HLA-E;MR1;HP;HRG;BIRC2;BIRC3;HSPB1;APOB;ICAM1;I…
GO:0043436	oxoacid metabolic process	organic acid metabolic process	GO:0006082	http://amigo.geneontology.org/amigo/term/GO:0043436	1054	223	104.246	2.13917	0	0	18;32;33;48;131;189;229;335;341;344;345;383;420;435;443;552;570;634;635;718;1036;1066;1109;1244;1373;1428;1528;1543;1544;1548;1549;1555;1557;1558;1559;1562;1571;1573;1579;1582;1592;1593;1610;1644;1645;1646;1806;1807;1906;1907;1962;2168;2180;2184;2203;2205;2346;2628;2643;2683;2690;2693;2729;2730;2819;2938;3034;3067;3081;3172;3176;3242;3356;3425;3479;3630;3638;3948;3990;4051;4143;4258;4953;5009;502…	DHRS9;GLYAT;CDO1;PRG3;SLCO1B1;CES1;UGT2B11;ALDH1L1;FTCD;SLC26A1;PPARGC1A;UGT2A1;SDS;SLC27A2;SLC35D2;AKR1C4;HOGA1;CYP4F8;MGLL;SDSL;APOA5;ADSSL1;ABCC2;CYP4F22;ACMSD;ADH7;UROC1;UGT3A1;ACOT12;CPS1;CRYM;AMDHD1;CYB5A;CYP1A1;CYP1A2;CYP2A6;CYP2A7;CYP2B6;CYP2C19;CYP2C8;CYP2C9;CYP2C18;CYP2E1;CYP2J2;RDH10;CYP4A11;CYP8B1;CYP26A1;CYP27A1;DAO;DDC;AKR1C1;AKR1C2;CHST13;MMAA;IDO2;ABAT;DPYD;DPYS;AGXT;EDN1;EDN2;EHH…
GO:0044255	cellular lipid metabolic process	lipid metabolic process	GO:0006629	http://amigo.geneontology.org/amigo/term/GO:0044255	1035	196	102.367	1.91468	0	0	13;24;32;33;127;131;154;183;185;216;335;336;338;341;344;345;350;410;414;552;570;634;685;718;847;1066;1071;1109;1373;1392;1543;1544;1548;1549;1555;1557;1558;1559;1562;1571;1573;1576;1577;1579;1592;1645;1646;1839;1906;1907;1956;1962;2069;2168;2169;2180;2185;2205;2252;2538;2627;2690;2693;2819;2938;3084;3356;3628;3630;3638;3990;4051;4258;5027;5105;5139;5155;5166;5288;5319;5320;5337;5341;5447;5465;546…	DHRS9;PRG3;AGPAT2;CES1;CETP;PPARGC1A;SLC27A2;ABHD2;AKR1C4;CYP4F8;MGLL;ABHD15;MOGAT1;APOA5;IP6K3;PLA2G4E;ACER1;ADH4;A3GALT2;NEU4;AADAC;ADH7;ACOT12;CPS1;CRH;SERPINA12;ADRB2;CYP1A1;CYP1A2;CYP2A6;CYP2A7;CYP2B6;CYP2C19;CYP2C8;CYP2C9;CYP2C18;CYP2E1;CYP2J2;RDH10;CYP3A4;CYP3A5;CYP4A11;CYP26A1;NKX2-3;AKR1C1;AKR1C2;MMAA;SGMS2;AGT;HBEGF;AGTR1;EDN1;EDN2;EGFR;EHHADH;PLD6;EREG;ALDH1A1;FABP1;FABP2;ACSL1;PTK2B;F…
GO:0044712	single-organism catabolic process	catabolic process	GO:0009056	http://amigo.geneontology.org/amigo/term/GO:0044712	859	170	84.9595	2.00095	0	0	13;18;32;33;127;131;154;189;216;217;229;259;316;335;336;338;341;344;345;383;435;443;645;847;956;978;1036;1373;1428;1471;1486;1514;1520;1543;1544;1548;1576;1579;1592;1610;1806;1807;1962;2168;2169;2184;2191;2203;2527;2528;2538;2819;3034;3067;3081;3162;3176;3242;3356;3425;3479;3628;3630;3795;3990;4051;4143;4316;4907;4923;5009;5027;5053;5139;5207;5319;5320;5337;5446;5447;5465;5467;5581;6342;6716;6718…	LRCOL1;APOBEC3A_B;CDO1;ALDH1L1;FTCD;PPARGC1A;SDS;SLC27A2;ABHD2;HOGA1;MGLL;APOA5;PLA2G4E;ACER1;ADH4;NEU4;AADAC;ACMSD;ADH7;UROC1;CPS1;CRYM;AMDHD1;CST3;CTBS;CTSL;UPP2;CTSS;ADRB2;CYP1A1;CYP1A2;CYP2A6;CYP3A4;CYP4A11;CYP26A1;DAO;MMAA;IDO2;ABAT;DPYD;DPYS;AGXT;EHHADH;PLD6;ALDH1A1;FABP1;FABP2;ALDH2;FAH;FAP;FBP1;ALDOB;SIRT2;FUT5;FUT6;G6PC;PLCXD2;AMBP;PNKD;PDE7B;ANGPTL3;GPD1;HAL;HDC;HGD;AOX1;HMOX1;HNMT;ACAC…
GO:0045087	innate immune response	defense response;immune response	GO:0006952;GO:0006955	http://amigo.geneontology.org/amigo/term/GO:0045087	775	179	76.6515	2.33524	0	0	2;325;329;330;567;634;710;715;716;718;720;722;725;727;729;730;731;732;733;735;816;837;929;1130;1191;1435;1514;1520;1540;1672;1906;1958;2069;2099;2161;2185;2220;2243;2244;2444;2537;2633;2634;2643;3075;3133;3134;3135;3140;3263;3303;3383;3384;3394;3426;3433;3437;3455;3512;3556;3594;3630;3656;3659;3669;3689;3716;3929;3934;4063;4064;4153;4210;4217;4261;4360;4502;4599;4790;4791;4792;4938;4939;5319;5468…	C4B_2;APOBEC3A_B;TRIM10;CALCOCO2;TNIP1;TLR6;SPON2;IFI30;CLEC10A;TRIM38;UBD;MID2;TRIM31;DUSP10;LYST;PGLYRP2;GBP5;PIK3AP1;CLU;CD300LB;RAET1E;CSF1;TICAM1;IL23R;CTSL;CTSS;CYLD;DEFB1;SLC30A8;EDN1;EGR1;A2M;EREG;ESR1;F12;PTK2B;FCN2;FGA;FGB;SIRT2;TRIM35;RFTN1;DDX58;CLEC5A;LY96;FRK;DEFB110;DEFB116;DEFB123;IL27;IFI6;GBP1;GBP2;GCH1;IL36B;CFH;HLA-E;HLA-F;HLA-G;MR1;APCS;HPX;BIRC2;BIRC3;HSPA1A;ICAM1;ICAM2;IRF8…
GO:0046903	secretion	secretion	GO:0046903	http://amigo.geneontology.org/amigo/term/GO:0046903	1072	197	106.026	1.85803	0	0	2;12;18;19;135;183;185;189;197;213;302;307;320;335;336;350;366;379;406;462;491;552;634;710;727;760;776;834;886;929;1036;1116;1137;1191;1244;1361;1392;1401;1437;1579;1906;1956;2039;2153;2205;2243;2244;2252;2266;2294;2335;2633;2641;2642;2693;3077;3084;3133;3162;3170;3172;3273;3356;3479;3481;3556;3557;3567;3586;3604;3624;3625;3630;3690;3699;3700;3708;3747;3814;3827;4129;4824;4883;4923;5004;5005;5020…	TLR6;CDO1;FBLN5;TNFSF13B;STARD10;BTN3A1;CHI3L1;CD300A;CHRNA4;C1QTNF3;GBP5;CLU;SERPINA3;LRRK2;ABCC2;ACVR1C;ADORA2A;CPB2;CRH;CRP;CBLN4;SYT9;CSF2;C2CD4A;CYP4A11;SLC30A8;ABAT;AGT;AGTR1;AGXT;ABCA1;EDN1;EGFR;AHSG;A2M;LGI3;DMTN;ALB;F5;FCER1A;FGA;FGB;FGF7;FGG;FOXF1;FN1;ARL2BP;CLEC5A;PNKD;KCNG2;ARFGAP3;GBP1;GCG;GCGR;GHSR;ANKRD1;CHIA;C5AR2;RGCC;CD274;ANXA2;ANXA4;HFE;NRG1;HLA-E;HMOX1;FOXA2;HNF4A;APBA1;HRG;A…
GO:0048584	positive regulation of response to stimulus	positive regulation of response to stimulus	GO:0048584	http://amigo.geneontology.org/amigo/term/GO:0048584	1932	308	191.085	1.61185	0	0	2;18;135;148;154;183;185;329;330;335;350;355;406;467;567;634;650;710;715;716;718;720;722;725;727;728;729;730;731;732;733;735;834;847;858;929;966;1029;1030;1116;1191;1361;1392;1435;1437;1514;1520;1540;1601;1646;1647;1839;1901;1906;1907;1942;1956;1997;2039;2056;2059;2069;2081;2099;2147;2155;2159;2161;2185;2205;2214;2220;2243;2244;2266;2533;2627;2633;2641;2660;2690;2693;2902;2919;2920;3071;3075;3077…	C4B_2;CDKN2A;CDKN2B;TNIP1;TLR6;SPON2;BAIAP2;TRIM38;UBD;ARL6IP5;AGPAT2;CXCL13;TNFSF13B;PLK2;STARD10;RIPK3;MID2;ESM1;BTN3A1;CHI3L1;CD300A;PGLYRP2;GBP5;LRG1;PIK3AP1;CLU;LRRK2;SHE;IL31RA;ADORA2A;CPB2;CRH;CSF1;CSF2;SERPINA12;ADRA1A;TICAM1;GCSAML;IL23R;CTSL;GDF7;CTSS;ADRB2;CYLD;DAB2;AKR1C2;GADD45A;ABAT;AGT;HBEGF;AGTR1;S1PR1;EDN1;EDN2;EFNA1;EGFR;ELF1;A2M;MUC20;DMTN;EPO;EPS8;EREG;ERN1;ESR1;F2;F7;F10;F12;…
GO:0050727	regulation of inflammatory response	regulation of response to stress;defense response;response to external stimulus	GO:0080134;GO:0006952;GO:0009605	http://amigo.geneontology.org/amigo/term/GO:0050727	298	95	29.4737	3.22321	0	0	2;135;183;185;197;325;329;330;335;604;710;718;720;722;725;727;728;729;730;731;732;733;735;834;837;966;1524;1956;2099;2161;2205;2294;2693;3075;3426;3554;3559;3572;3586;3606;3630;3929;4210;4790;4907;5054;5187;5320;5465;5467;5468;5624;5627;6280;6288;6358;6359;6360;6362;6368;6376;6542;7052;7097;7099;7124;7128;7133;7448;7850;8808;9173;9180;9314;9971;10318;11221;11343;27202;54106;59272;64127;80149;8179…	C4B_2;TNIP1;DUSP10;MGLL;PGLYRP2;C1QTNF3;GBP5;PIK3AP1;ADORA2A;CX3CR1;AGT;AGTR1;EGFR;AHSG;A2M;ESR1;F12;FCER1A;FOXF1;RICTOR;GHSR;C5AR2;CFH;APCS;BIRC2;BIRC3;APOA1;FFAR4;CFI;IL1R1;IL2RA;IL6ST;IL10;IL18;INS;LBP;DUOXA2;CCL3L3;MEFV;NFKB1;NT5E;SERPINE1;PER1;PLA2G2A;TLR9;PPARA;PPARD;PPARG;PROC;PROS1;ACE2;BCL6;S100A9;SAA1;CCL14;CCL15;CCL16;CCL18;CCL23;CX3CL1;NOD2;SLC7A2;TGM2;TLR2;TLR4;SERPING1;TNF;TNFAIP3;T…
GO:0051707	response to other organism	response to external stimulus;response to biotic stimulus	GO:0009605;GO:0009607	http://amigo.geneontology.org/amigo/term/GO:0051707	770	175	76.157	2.29789	0	0	19;59;131;329;330;338;355;383;567;602;623;671;706;728;834;929;944;1051;1130;1191;1244;1373;1401;1437;1524;1543;1544;1672;1906;2056;2220;2243;2244;2353;2633;2635;2643;2919;2920;2982;3133;3140;3240;3273;3315;3383;3394;3433;3437;3455;3512;3559;3570;3576;3586;3588;3594;3604;3606;3627;3656;3659;3669;3725;3726;3727;3764;3929;3934;4064;4069;4129;4153;4257;4258;4360;4599;4790;4791;4792;4938;4939;4953;502…	C4B_2;ABCC9;APOBEC3A_B;OPTN;TRIB1;CALCOCO2;TLR6;SPON2;BAIAP2;TRIM38;CEBPB;BATF;IFI44;CXCL13;PPARGC1A;IFI44L;DUSP10;LYST;PGLYRP2;BATF2;LEAP2;CLU;LYZL2;ABCC2;CST9;ADH7;IL31RA;CPS1;CRP;CSF2;TICAM1;IL23R;CX3CR1;CYP1A1;CYP1A2;DEFB1;ABCA1;EDN1;EPO;FCN2;FGA;FGB;SIRT2;FOS;DDX58;LY96;DEFB110;DEFB116;DEFB123;IL27;GBP1;GBP3;GCH1;ANKRD1;CHIA;CXCL1;CXCL2;GUCY1A3;HLA-E;MR1;HP;HRG;BIRC2;BIRC3;HSPB1;APOB;ICAM1;I…
GO:0055114	oxidation-reduction process	oxidation-reduction process	GO:0055114	http://amigo.geneontology.org/amigo/term/GO:0055114	967	178	95.6413	1.86112	0	0	32;33;48;124;125;126;127;130;131;216;217;229;316;335;336;645;650;847;1036;1109;1356;1373;1428;1429;1528;1543;1544;1548;1549;1555;1557;1558;1559;1562;1571;1573;1576;1577;1579;1582;1586;1589;1592;1593;1610;1621;1645;1646;1733;1757;1806;1962;2168;2328;2330;2538;2632;2642;2745;2819;2878;2998;3081;3162;3242;3284;3290;3294;3479;3481;3572;3630;3948;4051;4128;4129;4257;4609;5053;5166;5207;5352;5447;5465;…	DHRS9;DHRS2;CDO1;IFI30;ALDH1L1;PPARGC1A;SLC27A2;AKR1C4;CYP4F8;SDR9C7;ADH1A;ADH1B;ADH1C;CYP4F22;ADH4;ADH6;ADH7;CP;CPS1;SRXN1;CRYM;CRYZ;CYB5A;CYP1A1;CYP1A2;CYP2A6;CYP2A7;CYP2B6;CYP2C19;CYP2C8;CYP2C9;CYP2C18;CYP2E1;CYP2J2;RDH10;CYP3A4;CYP3A5;CYP4A11;CYP8B1;CYP17A1;CYP21A2;CYP26A1;CYP27A1;DAO;DBH;AKR1C1;AKR1C2;IDO2;DIO1;SARDH;DPYD;EHHADH;ALDH1A1;FABP1;ALDH2;ALDOB;PTGR1;AKR7A3;KDM6B;FMO3;FMO5;G6PC;GBE…
GO:0071345	cellular response to cytokine stimulus	response to cytokine	GO:0034097	http://amigo.geneontology.org/amigo/term/GO:0071345	691	148	68.3435	2.16553	0	0	329;330;335;338;355;383;567;634;816;1050;1051;1116;1154;1238;1244;1271;1435;1524;1540;1906;1907;1958;2069;2180;2185;2244;2266;2294;2537;2633;2634;2690;2819;2829;2919;2920;3133;3134;3135;3263;3303;3383;3394;3433;3437;3455;3554;3556;3557;3559;3560;3567;3570;3572;3576;3588;3594;3597;3601;3604;3606;3627;3656;3659;3669;3716;3934;4217;4261;4360;4501;4502;4599;4783;4790;4792;4824;4938;4939;5105;5155;546…	KLF2;IFI30;TRIM38;CEBPA;CEBPB;AGPAT2;CXCL13;TNFSF13B;PPARGC1A;TRIM31;CHI3L1;GBP5;CISH;ACKR2;ABCC2;CNTFR;LRRC15;IL31RA;CSF1;RTN4RL1;IL23R;CX3CR1;CYLD;EDN1;EDN2;EGR1;EREG;ACSL1;PTK2B;FGB;FGG;FOXF1;FLRT3;IFI6;GBP1;GBP2;GHR;ANKRD1;IL36B;GPD1;XCR1;CXCL1;CXCL2;HLA-E;HLA-F;HLA-G;HPX;BIRC2;BIRC3;HSPA1A;APOA1;APOB;ICAM1;IRF8;IFIT2;IFIT3;IFNAR2;FAS;IL1R1;IL1RAP;IL1RN;IL2RA;IL2RB;IL5;IL6R;IL6ST;CXCL8;IL10RB…
GO:0071466	cellular response to xenobiotic stimulus	response to xenobiotic stimulus	GO:0009410	http://amigo.geneontology.org/amigo/term/GO:0071466	96	52	9.49489	5.47663	0	0	10;13;196;1066;1429;1543;1544;1555;1557;1558;1559;1562;1571;1573;1576;1577;1592;1645;2180;2328;2902;2947;3172;4257;4258;5446;5447;6097;6817;7363;7366;8824;8856;10249;10720;22977;27284;54490;54575;54576;54577;54578;54579;54600;54657;54658;54659;56603;57552;91703;348158;100913187	NAT2;APOBEC3A_B;GLYAT;CES1;UGT2B11;AADAC;CRYZ;CYP1A1;CYP1A2;CYP2B6;CYP2C19;CYP2C8;CYP2C9;CYP2C18;CYP2E1;CYP2J2;CYP3A4;CYP3A5;CYP26A1;AKR1C1;AHR;ACSL1;AKR7A3;FMO3;SULT1B1;GRIN1;GSTM3;HNF4A;ACSM2B;MGST1;MGST2;PON3;POR;UGT2B28;UGT1A10;UGT1A8;UGT1A7;UGT1A6;UGT1A5;UGT1A9;UGT1A4;UGT1A1;UGT1A3;CYP26B1;NCEH1;RORC;SULT1A1;UGT2B4;UGT2B15;CES2;NR1I2;ACY3
GO:0072376	protein activation cascade	protein activation cascade	GO:0072376	http://amigo.geneontology.org/amigo/term/GO:0072376	80	43	7.91241	5.4345	0	0	2;350;462;710;715;716;718;720;722;725;727;728;729;730;731;732;733;735;966;1191;2147;2155;2158;2159;2160;2161;2220;2243;2244;2266;3075;3078;3426;3827;4153;5627;5648;7035;7448;27202;28984;81494;100293534	C4B_2;CLU;A2M;F2;F7;F9;F10;F11;F12;FCN2;FGA;FGB;FGG;C5AR2;RGCC;CFH;CFHR1;CFI;APOH;KNG1;MBL2;SERPINC1;PROS1;MASP1;TFPI;SERPING1;C1R;C1S;C3;C4A;C4BPA;C4BPB;C5;C5AR1;C6;C7;C8A;C8B;C8G;C9;VTN;CFHR5;CD59
GO:0098542	defense response to other organism	response to external stimulus;response to biotic stimulus	GO:0009605;GO:0009607	http://amigo.geneontology.org/amigo/term/GO:0098542	443	104	43.815	2.37362	0	0	329;330;567;602;671;728;944;1051;1130;1401;1672;2220;2243;2244;2633;2635;3133;3140;3240;3273;3394;3433;3437;3455;3512;3559;3570;3586;3588;3594;3627;3659;3669;3764;3929;4069;4153;4599;4938;4939;5027;5054;5319;5320;5553;5654;5788;6041;6280;6364;6403;6407;6590;7096;7097;7099;7124;7128;7706;8638;8764;9582;9971;10060;10133;10241;10333;10417;10475;10538;10563;10964;22933;23586;53840;54106;55337;55601;5…	ABCC9;APOBEC3A_B;OPTN;CALCOCO2;TLR6;SPON2;TRIM38;CEBPB;BATF;CXCL13;IFI44L;LYST;PGLYRP2;BATF2;LEAP2;LYZL2;IL31RA;CRP;TICAM1;IL23R;DEFB1;FCN2;FGA;FGB;SIRT2;DDX58;DEFB110;DEFB116;DEFB123;IL27;GBP1;GBP3;HLA-E;MR1;HP;HRG;BIRC2;BIRC3;IRF8;IFIT2;IFIT3;IFNAR2;JCHAIN;IL2RA;IL6R;IL10;IL10RB;IL12RB1;CXCL10;IRF1;ISG20;KCNJ8;LBP;LYZ;MBL2;MX1;OAS1;OAS2;P2RX7;SERPINE1;PLA2G1B;PLA2G2A;TRIM34;TLR9;C19orf66;PRG2;D…
GO:1901615	organic hydroxy compound metabolic process	organic hydroxy compound metabolic process	GO:1901615	http://amigo.geneontology.org/amigo/term/GO:1901615	452	119	44.7051	2.66189	0	0	18;19;33;124;125;126;127;130;131;216;217;319;335;336;338;341;491;570;650;847;1050;1066;1071;1109;1428;1543;1576;1579;1582;1586;1589;1593;1610;1621;1644;1645;1733;2034;2185;2638;2643;3067;3479;3628;3638;3706;3948;3990;4051;4128;4129;4790;4923;4929;5053;5105;5341;5447;5467;5629;5950;6256;6342;6591;6716;6718;6817;6822;7038;7042;7054;7124;7274;7276;7421;7849;8431;8435;8529;8542;8644;8647;8864;9249;94…	DHRS9;CPQ;CEBPA;SLCO1B1;CES1;CETP;SLC27A2;AKR1C4;MOGAT1;APOA5;IP6K3;ADH1A;ADH1B;ACER1;ADH1C;ADH4;ADH6;ADH7;CRYM;SERPINA12;CYP1A1;RDH10;CYP3A4;CYP4A11;CYP8B1;CYP17A1;CYP21A2;CYP27A1;DAO;DBH;DDC;AKR1C1;DIO1;ABAT;ABCA1;EPAS1;ALDH1A1;ALDH2;PTK2B;APOL2;PNKD;GC;GCH1;SULT1B1;ANGPTL3;SLCO1B3;NPC1L1;HDC;APOF;ACADL;APOA1;APOA2;APOB;APOC1;IGF1;INPP1;INSIG1;ITPKA;IYD;LDHC;LIPC;CYP4F3;DUOXA2;MAOA;MAOB;NFKB1;A…
GO:1901700	response to oxygen-containing compound	response to oxygen-containing compound	GO:1901700	http://amigo.geneontology.org/amigo/term/GO:1901700	1445	254	142.918	1.77724	0	0	18;19;130;131;183;185;189;197;329;336;338;343;355;360;366;383;388;552;567;590;623;634;687;694;706;728;760;824;834;837;847;858;929;1026;1036;1051;1109;1137;1154;1244;1361;1373;1392;1437;1524;1543;1544;1571;1621;1645;1646;1672;1828;1843;1906;1956;1958;2039;2056;2059;2069;2081;2099;2153;2155;2168;2180;2185;2353;2354;2641;2642;2643;2646;2660;2690;2693;2706;2729;2730;2788;2819;2878;2902;2919;2920;2998…	NAMPT;TRIB1;CDKN1A;CDO1;KLF2;SPON2;BAIAP2;CEBPB;FBLN5;CXCL13;PPARGC1A;ABHD2;AKR1C4;DUSP10;CHRNA4;FBXO32;CISH;LRRK2;ABCC2;ATP6V1G3;ADH6;ACVR1C;ADH7;CPEB2;CPB2;CPS1;CRH;CSF2;SERPINA12;TICAM1;IL23R;CX3CR1;CYP1A1;CYP1A2;CYP2E1;DBH;AKR1C1;AKR1C2;DEFB1;SLC30A8;ABAT;DSG1;AGT;DUSP1;AGTR1;AGXT;ABCA1;EDN1;EGFR;EGR1;AHSG;DMTN;EPO;EPS8;EREG;ERN1;ESR1;F5;F7;FABP1;ACSL1;PTK2B;CPEB3;SIRT2;KDM6B;FOS;FOSB;LY96;AT…
GO:0006721	terpenoid metabolic process	lipid metabolic process	GO:0006629	http://amigo.geneontology.org/amigo/term/GO:0006721	103	42	10.1872	4.12281	1.11022e-16	1.79081e-14	24;127;131;216;335;336;338;344;345;1109;1392;1543;1544;1557;1559;1571;1576;1592;1645;1956;5139;5467;5950;6017;6382;6385;7276;8644;9249;10170;54576;54577;54600;54658;54659;54884;56603;57016;64577;83875;84649;157506	DHRS9;AKR1C4;ADH4;ADH7;CRH;CYP1A1;CYP1A2;CYP2C19;CYP2C9;CYP2E1;RDH10;CYP3A4;CYP26A1;AKR1C1;EGFR;ALDH1A1;ABCA4;APOA1;APOA2;APOB;APOC2;APOC3;PDE3A;UGT1A8;UGT1A7;UGT1A9;UGT1A1;UGT1A3;PPARD;RETSAT;CYP26B1;AKR1B10;RBP4;RLBP1;SDC1;SDC4;ALDH8A1;TTR;BCO2;DGAT2;AKR1C3;DHRS3
GO:0009725	response to hormone	response to endogenous stimulus	GO:0009719	http://amigo.geneontology.org/amigo/term/GO:0009725	832	159	82.2891	1.93221	1.11022e-16	1.79081e-14	20;49;148;183;185;189;197;302;336;338;355;383;406;552;590;634;687;694;706;760;847;858;1026;1036;1109;1154;1244;1369;1373;1392;1408;1514;1520;1601;1645;1646;1828;1843;1906;1956;1958;2056;2069;2099;2155;2180;2185;2244;2353;2354;2627;2641;2642;2660;2690;2693;2706;2729;2730;2788;2908;3087;3169;3172;3174;3176;3383;3481;3484;3557;3586;3624;3625;3630;3725;3726;3727;3795;4129;4734;4790;4824;4929;5009;502…	NAMPT;CDKN1A;CDO1;BAIAP2;PPARGC1A;ABHD2;AKR1C4;FBXO32;CISH;ABCC2;ATP6V1G3;ACVR1C;CPEB2;CPN1;CPS1;CRH;CRY2;SERPINA12;ADRA1A;CTSL;CTSS;DAB2;AKR1C1;AKR1C2;ZNF366;DSG1;AGT;DUSP1;AGTR1;AGXT;EDN1;EGFR;EGR1;AHSG;ABCA2;EPO;EREG;ESR1;F7;ACSL1;PTK2B;FGB;HEY1;FOS;FOSB;ATP6V0D2;GATA6;GCG;GCGR;MSTN;GHR;GHSR;GJB2;GCLC;GCLM;ANGPTL3;GNG7;NR3C1;ANXA2;HHEX;FOXA1;HNF4A;HNF4G;HNMT;APOA2;APOB;ICAM1;FFAR4;PAQR9;IGF2;I…
GO:0006956	complement activation	regulation of immune system process	GO:0002682	http://amigo.geneontology.org/amigo/term/GO:0006956	56	30	5.53869	5.41644	2.22045e-16	3.27286e-14	2;710;715;716;718;720;722;725;727;728;729;730;731;732;733;735;966;1191;2220;3075;3078;3426;4153;5627;5648;7448;27202;28984;81494;100293534	C4B_2;CLU;A2M;FCN2;C5AR2;RGCC;CFH;CFHR1;CFI;MBL2;PROS1;MASP1;SERPING1;C1R;C1S;C3;C4A;C4BPA;C4BPB;C5;C5AR1;C6;C7;C8A;C8B;C8G;C9;VTN;CFHR5;CD59
GO:0014070	response to organic cyclic compound	response to organic cyclic compound	GO:0014070	http://amigo.geneontology.org/amigo/term/GO:0014070	899	167	88.9157	1.87818	2.22045e-16	3.27286e-14	18;19;20;32;49;135;189;329;336;338;343;355;360;366;383;406;552;590;650;687;706;760;834;847;1026;1036;1050;1051;1135;1137;1244;1369;1373;1392;1408;1543;1544;1601;1672;1828;1843;1906;1956;1958;2039;2056;2099;2155;2180;2185;2294;2353;2354;2660;2706;2729;2730;2819;2902;2908;3162;3169;3172;3174;3176;3356;3383;3549;3557;3586;3606;3624;3627;3725;3726;3727;3747;3753;3764;4129;4478;4487;4734;4790;4792;482…	NAMPT;CDKN1A;CDO1;KLF2;CEBPA;CEBPB;PPARGC1A;ABHD2;CHRNA2;CHRNA4;FBXO32;LRRK2;ABCC2;ADORA2A;CPN1;CPS1;CRH;CRY2;TICAM1;CYP1A1;CYP1A2;DAB2;DEFB1;ZNF366;ABAT;DSG1;DUSP1;AGXT;ABCA1;EDN1;EGFR;EGR1;ABCA2;DMTN;EPO;ESR1;F7;ACSL1;PTK2B;SIRT2;FOXF1;RFTN1;HEY1;FOS;FOSB;DDX58;TIPARP;MSTN;GJB2;ANKRD1;GCLC;GCLM;GPD1;GRIN1;NR3C1;HMOX1;FOXA1;HNF4A;HNF4G;HNMT;ACACB;BIRC2;HTR2A;APOA2;APOB;ICAM1;AQP8;PAQR9;IHH;FAS;I…
GO:0016053	organic acid biosynthetic process	single-organism biosynthetic process	GO:0044711	http://amigo.geneontology.org/amigo/term/GO:0016053	296	78	29.2759	2.66431	2.22045e-16	3.27286e-14	18;32;33;189;335;341;344;345;435;443;552;570;634;635;1036;1109;1373;1543;1582;1593;1806;1906;1907;2205;2346;2628;2643;3638;3948;3990;4258;5009;5053;5166;5319;5629;5730;6342;6718;7358;8564;8644;8647;8864;8942;9104;9420;9572;9971;10170;10394;10993;11001;11343;22928;23743;51085;51141;51302;51422;51733;53632;54988;57761;59344;64577;64902;79896;83401;84532;112817;116519;130013;157506;219595;283985;348…	DHRS9;CDO1;PRG3;SDS;SLC27A2;AKR1C4;HOGA1;MGLL;APOA5;ACMSD;CPS1;CYP1A1;RDH10;CYP8B1;CYP27A1;ABAT;DPYD;AGXT;EDN1;EDN2;FOLH1B;FCER1A;SEPHS2;FOLH1;BHMT2;GATM;GCH1;FADS6;ACACB;ACADL;APOA1;APOC1;APOC2;APOC3;ACSM2B;INSIG1;ASPG;LDHC;LIPC;MGST2;ASL;ASPA;OTC;PAH;MLXIPL;INSIG2;CYP39A1;PRKAG2;PDK4;UPB1;PLA2G1B;PRKAG3;ACSM5;AVPR1A;PROX1;BAAT;PTGDS;TRIB3;ALOXE3;CEACAM1;SCP2;BHMT;ALDH8A1;AGXT2;AKR1D1;UGDH;THNSL…
GO:0044283	small molecule biosynthetic process	single-organism biosynthetic process	GO:0044711	http://amigo.geneontology.org/amigo/term/GO:0044283	512	112	50.6394	2.21171	2.22045e-16	3.27286e-14	18;32;33;189;229;335;338;341;344;345;435;443;467;552;570;634;635;650;1036;1066;1109;1373;1543;1576;1582;1593;1621;1806;1906;1907;1958;2185;2203;2205;2346;2538;2628;2641;2643;2819;3630;3638;3948;3990;4258;4790;4923;5009;5053;5105;5166;5207;5319;5341;5447;5465;5629;5730;5950;6342;6591;6716;6718;7124;7358;7421;8564;8644;8647;8864;8942;9104;9420;9572;9971;10170;10394;10891;10993;11001;11343;22928;237…	DHRS9;CDO1;PRG3;CES1;PPARGC1A;SDS;SLC27A2;AKR1C4;HOGA1;MGLL;C1QTNF3;APOA5;IP6K3;ACER1;ACMSD;CPS1;SERPINA12;CYP1A1;RDH10;CYP3A4;CYP8B1;CYP27A1;DBH;MMAA;ABAT;DPYD;AGXT;EDN1;EDN2;EGR1;PTK2B;FOLH1B;FBP1;FCER1A;ALDOB;SEPHS2;FOLH1;BHMT2;G6PC;GATM;GCG;GCH1;GPD1;FADS6;NPC1L1;ACACB;ACADL;APOA1;APOB;APOC1;APOC2;APOC3;ACSM2B;INS;INSIG1;ASPG;LDHC;LIPC;MGST2;ASL;ASPA;ATF3;NFKB1;NTSR1;OTC;PAH;PCK1;MLXIPL;INSIG…
GO:0046394	carboxylic acid biosynthetic process	single-organism biosynthetic process	GO:0044711	http://amigo.geneontology.org/amigo/term/GO:0046394	296	78	29.2759	2.66431	2.22045e-16	3.27286e-14	18;32;33;189;335;341;344;345;435;443;552;570;634;635;1036;1109;1373;1543;1582;1593;1806;1906;1907;2205;2346;2628;2643;3638;3948;3990;4258;5009;5053;5166;5319;5629;5730;6342;6718;7358;8564;8644;8647;8864;8942;9104;9420;9572;9971;10170;10394;10993;11001;11343;22928;23743;51085;51141;51302;51422;51733;53632;54988;57761;59344;64577;64902;79896;83401;84532;112817;116519;130013;157506;219595;283985;348…	DHRS9;CDO1;PRG3;SDS;SLC27A2;AKR1C4;HOGA1;MGLL;APOA5;ACMSD;CPS1;CYP1A1;RDH10;CYP8B1;CYP27A1;ABAT;DPYD;AGXT;EDN1;EDN2;FOLH1B;FCER1A;SEPHS2;FOLH1;BHMT2;GATM;GCH1;FADS6;ACACB;ACADL;APOA1;APOC1;APOC2;APOC3;ACSM2B;INSIG1;ASPG;LDHC;LIPC;MGST2;ASL;ASPA;OTC;PAH;MLXIPL;INSIG2;CYP39A1;PRKAG2;PDK4;UPB1;PLA2G1B;PRKAG3;ACSM5;AVPR1A;PROX1;BAAT;PTGDS;TRIB3;ALOXE3;CEACAM1;SCP2;BHMT;ALDH8A1;AGXT2;AKR1D1;UGDH;THNSL…
GO:0002252	immune effector process	immune effector process	GO:0002252	http://amigo.geneontology.org/amigo/term/GO:0002252	659	133	65.1785	2.04055	4.44089e-16	6.2238e-14	2;329;330;335;336;355;567;602;604;634;710;715;716;718;720;722;725;727;728;729;730;731;732;733;735;966;1130;1191;1401;1621;2185;2205;2214;2220;2294;2633;2635;3071;3075;3077;3078;3133;3142;3162;3263;3383;3426;3433;3437;3455;3559;3567;3586;3588;3594;3606;3627;3630;3659;3669;3764;3929;4063;4064;4153;4599;4938;4939;5027;5319;5581;5627;5648;5654;5788;5817;5914;5950;6041;6097;6810;7042;7099;7124;7128;74…	C4B_2;ABCC9;APOBEC3A_B;SPON2;BAIAP2;TRIM38;BATF;IFI44L;RIPK3;DUSP10;LYST;CD300A;PGLYRP2;CLU;IL31RA;RAET1E;CRP;TICAM1;IL23R;NKX2-3;DBH;A2M;PTK2B;FCER1A;FCGR3A;FCN2;FOXF1;RFTN1;DDX58;IL27;GBP1;GBP3;C5AR2;RGCC;NCKAP1L;CFH;HFE;CFHR1;HLA-E;HLX;HMOX1;HPX;BIRC2;BIRC3;APOA1;APOA2;ICAM1;CFI;IFIT2;IFIT3;IFNAR2;RAET1G;FAS;IL2RA;IL5;IL10;IL10RB;IL12RB1;IL18;CXCL10;INS;IRF1;ISG20;KCNJ8;LBP;LY9;CD180;MBL2;MX1;…
GO:0048878	chemical homeostasis	homeostatic process	GO:0042592	http://amigo.geneontology.org/amigo/term/GO:0048878	1048	186	103.653	1.79446	4.44089e-16	6.2238e-14	19;20;33;48;135;148;183;185;335;336;338;343;344;345;346;360;364;366;433;491;552;567;623;706;728;730;760;886;1050;1071;1244;1258;1356;1361;1373;1392;1408;1579;1621;1645;1901;1906;1907;1956;2034;2056;2081;2099;2147;2185;2312;2537;2538;2641;2642;2646;2729;2730;2829;2902;3077;3162;3169;3170;3172;3263;3356;3383;3606;3627;3630;3685;3708;3778;3814;3827;3934;3990;4253;4284;4308;4501;4502;4609;4645;4923;4…	SGK2;CEBPA;CXCL13;SCGN;CETP;SLC26A1;PPARGC1A;C1QTNF3;APOA5;LRRK2;ABCC2;CNGB1;ATP6V1G3;ADORA2A;CP;CPB2;CPS1;CRH;CRY2;ADRA1A;HFE2;CYP4A11;DBH;AKR1C1;TMPRSS6;SLC30A8;AGT;AGTR1;ABCA1;S1PR1;EDN1;EDN2;EGFR;ABCA2;EPAS1;EPO;ERN1;ESR1;F2;PTK2B;SLC39A12;FLG;SLC39A14;ATP6V0D2;IFI6;G6PC;GCG;GCGR;GCKR;STEAP1;C5AR2;GCLC;GCLM;ANGPTL3;P2RY10;XCR1;SLC9C2;GRIN1;GRHL1;ERO1A;SLC40A1;HFE;HMOX1;FOXA1;FOXA2;HNF4A;HPX;A…
GO:0052695	cellular glucuronidation	organic acid metabolic process	GO:0006082	http://amigo.geneontology.org/amigo/term/GO:0052695	23	19	2.27482	8.35231	4.44089e-16	6.2238e-14	5581;7363;7364;7365;7366;10720;10941;54490;54575;54576;54577;54578;54579;54600;54657;54658;54659;79799;133688	UGT2B11;UGT2A1;UGT3A1;UGT2B28;UGT1A10;UGT1A8;UGT1A7;UGT1A6;UGT1A5;UGT1A9;UGT1A4;UGT1A1;UGT1A3;PRKCE;UGT2B4;UGT2B7;UGT2B10;UGT2B15;UGT2A3
GO:0051240	positive regulation of multicellular organismal process	positive regulation of multicellular organismal process	GO:0051240	http://amigo.geneontology.org/amigo/term/GO:0051240	1402	231	138.665	1.66589	6.66134e-16	9.03933e-14	18;32;135;148;154;183;302;329;330;336;344;350;388;406;552;567;602;604;634;650;694;706;718;727;728;729;760;816;834;861;929;1050;1051;1052;1116;1191;1361;1373;1392;1435;1437;1524;1540;1601;1621;1839;1906;1907;1956;1958;2039;2056;2069;2078;2147;2155;2161;2185;2205;2243;2244;2252;2266;2335;2353;2627;2643;2683;2690;2693;3071;3084;3133;3135;3142;3162;3169;3170;3273;3303;3315;3356;3383;3394;3398;3479;35…	ENAM;TRIB1;TLR6;PRG3;SPON2;BAIAP2;CEBPA;CEBPB;CEBPD;AGPAT2;PPARGC1A;CHI3L1;C1QTNF3;GBP5;APOA5;LRG1;CLU;SLC9B2;ADORA2A;CPB2;CPS1;CRH;CSF1;CSF2;ADRA1A;TICAM1;IL23R;GDF7;CX3CR1;ADRB2;CYLD;DAB2;DBH;ABAT;AGT;HBEGF;EDN1;EDN2;EGFR;EGR1;TIGIT;DMTN;EPO;EREG;ERG;F2;F7;F12;PTK2B;FCER1A;FGA;FGB;FGF7;FGG;CPEB3;SIRT2;FN1;FOS;DDX58;CLEC5A;LY96;FLRT3;IL27;ZBTB20;GATA6;GCH1;B4GALT1;GHR;GHSR;ANKRD1;CHIA;IL36B;SRPX…
GO:0052696	flavonoid glucuronidation	organic acid metabolic process	GO:0006082	http://amigo.geneontology.org/amigo/term/GO:0052696	21	18	2.07701	8.66631	6.66134e-16	9.03933e-14	7363;7364;7365;7366;10720;10941;54490;54575;54576;54577;54578;54579;54600;54657;54658;54659;79799;133688	UGT2B11;UGT2A1;UGT3A1;UGT2B28;UGT1A10;UGT1A8;UGT1A7;UGT1A6;UGT1A5;UGT1A9;UGT1A4;UGT1A1;UGT1A3;UGT2B4;UGT2B7;UGT2B10;UGT2B15;UGT2A3
GO:0032940	secretion by cell	secretion	GO:0046903	http://amigo.geneontology.org/amigo/term/GO:0032940	942	171	93.1687	1.83538	8.88178e-16	1.18641e-13	2;12;18;19;135;183;185;197;213;307;320;335;336;350;379;406;552;634;710;727;776;834;886;929;1116;1137;1191;1361;1392;1401;1906;1956;2039;2153;2205;2243;2244;2252;2266;2294;2335;2633;2641;2642;2693;3077;3133;3162;3170;3172;3273;3356;3479;3481;3556;3557;3567;3586;3604;3624;3625;3630;3690;3699;3700;3708;3747;3814;3827;4129;4824;4923;5004;5005;5020;5027;5046;5054;5155;5265;5267;5319;5340;5341;5345;546…	TLR6;TNFSF13B;BTN3A1;CHI3L1;CD300A;CHRNA4;C1QTNF3;GBP5;CLU;SERPINA3;LRRK2;ACVR1C;ADORA2A;CPB2;CRH;CRP;CBLN4;SYT9;C2CD4A;SLC30A8;ABAT;AGT;AGTR1;ABCA1;EDN1;EGFR;AHSG;A2M;LGI3;DMTN;ALB;F5;FCER1A;FGA;FGB;FGF7;FGG;FOXF1;FN1;ARL2BP;CLEC5A;PNKD;KCNG2;ARFGAP3;GBP1;GCG;GCGR;GHSR;ANKRD1;CHIA;C5AR2;RGCC;CD274;ANXA4;HFE;HLA-E;HMOX1;FOXA2;HNF4A;APBA1;HRG;APOA1;HTR2A;APOA2;FFAR4;CPLX4;IGF1;IGF2;APOH;IL1RAP;IL1…
GO:0015850	organic hydroxy compound transport	organic hydroxy compound transport	GO:0015850	http://amigo.geneontology.org/amigo/term/GO:0015850	212	62	20.9679	2.9569	1.66533e-15	2.1903e-13	18;19;20;135;183;185;213;302;335;336;338;341;343;344;345;360;364;366;634;706;1066;1071;1109;1137;1191;1244;1392;1645;2205;3356;3990;4129;4284;4790;4792;5020;5244;5468;5950;5972;6256;6342;6469;6580;6581;8435;8647;8714;8973;9388;9971;10599;10809;11309;23461;23673;28234;29881;64240;64241;115584;116519	SLCO1B1;CES1;CETP;STARD10;AKR1C4;SLCO2B1;CHRNA4;SLC5A11;APOA5;CLU;ABCC2;ADORA2A;CRH;AKR1C1;ABAT;AGT;AGTR1;ABCA1;ABCA2;ALB;FCER1A;ABCA5;STX12;SLCO1B3;NPC1L1;ANXA2;APOA1;HTR2A;APOA2;APOB;APOC1;AQP8;APOC2;APOC3;AQP3;AQP7;AQP9;LIPC;MAOB;MIP;NFKB1;NFKBIA;OXT;ABCB4;PPARG;RBP4;REN;RXRA;CEACAM1;SCP2;ABCG5;ABCG8;SHH;SLC22A1;SLC22A3;TSPO;SOAT2;ABCB11;ABCC3;CHRNA6;LIPG;NR1H4
GO:0048545	response to steroid hormone	response to endogenous stimulus	GO:0009719	http://amigo.geneontology.org/amigo/term/GO:0048545	375	89	37.0894	2.39961	2.22045e-15	2.87615e-13	20;49;189;336;355;383;406;552;590;687;706;760;1026;1036;1244;1369;1373;1392;1408;1601;1828;1843;1906;1956;2056;2099;2353;2354;2660;2706;2908;3169;3172;3174;3176;3383;3557;3586;4129;4734;4824;4929;5020;5187;5207;5241;5244;5465;5467;5468;5730;5914;6097;6256;6258;6382;6716;6755;6898;7026;7042;7054;7097;7101;7124;7421;7538;8204;8284;8431;8644;8837;8856;9076;9420;9572;9970;9971;10891;11057;23462;54206…	CDKN1A;CDO1;PPARGC1A;ABHD2;FBXO32;ABCC2;CPN1;CPS1;CRH;CRY2;DAB2;ZNF366;DSG1;DUSP1;AGXT;EDN1;EGFR;ABCA2;EPO;ESR1;HEY1;FOS;FOSB;MSTN;GJB2;NR3C1;FOXA1;HNF4A;HNF4G;HNMT;APOA2;ICAM1;PAQR9;FAS;IL1RN;IL10;ARG1;ARNTL;MAOB;NEDD4;NKX3-1;ACR;NR4A2;OXT;PER1;PFKFB1;PGR;ABCB4;ERRFI1;PPARA;UGT1A1;PPARD;PPARG;AVPR1A;LMO3;PTGDS;CALCOCO1;BCHE;RARA;RORC;RXRA;RXRG;SDC1;SRD5A2;SSTR5;KLF9;TAT;NR2F2;TGFB2;TH;TSPO;TLR2;…
GO:0080134	regulation of response to stress	regulation of response to stress	GO:0080134	http://amigo.geneontology.org/amigo/term/GO:0080134	1268	212	125.412	1.69043	2.44249e-15	3.11655e-13	2;18;135;183;185;197;259;302;325;329;330;335;350;406;462;567;604;634;650;710;718;720;722;725;727;728;729;730;731;732;733;735;816;834;837;929;966;1029;1191;1361;1392;1514;1520;1524;1540;1647;1839;1906;1956;2039;2056;2069;2081;2099;2147;2155;2160;2161;2185;2191;2205;2243;2244;2266;2294;2643;2693;3075;3133;3170;3263;3273;3303;3315;3337;3384;3426;3455;3554;3559;3572;3586;3594;3606;3630;3656;3659;3689…	C4B_2;CDKN2A;TNIP1;TLR6;TRIM38;FBLN5;ARL6IP5;DUSP10;MGLL;PGLYRP2;C1QTNF3;GBP5;PIK3AP1;CLU;LRRK2;ADORA2A;CPB2;CRH;TICAM1;IL23R;CTSL;CTSS;CX3CR1;CYLD;TMPRSS6;GADD45A;ABAT;AGT;HBEGF;AGTR1;EDN1;EGFR;AHSG;A2M;DMTN;EPO;EREG;ERN1;ESR1;F2;F7;F11;F12;PTK2B;FAP;FCER1A;FGD2;FGA;FGB;FGG;SIRT2;FOXF1;RFTN1;DDX58;LY96;PPP1R15A;IL27;RICTOR;AMBP;GCH1;GHSR;ANKRD1;C5AR2;HIPK2;ANXA2;CFH;HLA-E;FOXA2;APCS;HPX;HRG;BIRC…
GO:0006641	triglyceride metabolic process	lipid metabolic process	GO:0006629	http://amigo.geneontology.org/amigo/term/GO:0006641	102	40	10.0883	3.96498	3.33067e-15	4.18734e-13	13;335;336;338;341;344;345;350;718;847;1071;1373;1571;2168;2169;2180;2538;2819;3638;3990;5105;6583;9104;9663;10555;11343;51099;51141;55911;56894;57104;57678;80168;84649;84803;116255;116519;145264;159296;440503	AGPAT2;CETP;MGLL;MOGAT1;APOA5;AADAC;CPS1;SERPINA12;CYP2E1;NKX2-3;FABP1;FABP2;ACSL1;G6PC;GPD1;APOA1;APOA2;APOB;APOC1;APOC2;APOC3;APOH;INSIG1;LIPC;PLIN5;PCK1;ABHD5;INSIG2;APOBR;AGPAT3;PNPLA2;GPAM;SLC22A4;C3;MOGAT2;DGAT2;CAT;GPAT3;RGN;LPIN2
GO:2000257	regulation of protein activation cascade	protein activation cascade	GO:0072376	http://amigo.geneontology.org/amigo/term/GO:2000257	33	22	3.26387	6.74046	4.55191e-15	5.63976e-13	2;462;710;718;720;722;725;727;728;729;730;731;732;733;735;966;3075;3426;5627;7448;27202;100293534	C4B_2;A2M;C5AR2;CFH;CFI;SERPINC1;PROS1;SERPING1;C3;C4A;C4BPA;C4BPB;C5;C5AR1;C6;C7;C8A;C8B;C8G;C9;VTN;CD59
GO:0050819	negative regulation of coagulation	coagulation	GO:0050817	http://amigo.geneontology.org/amigo/term/GO:0050819	50	27	4.94526	5.45978	6.88338e-15	8.40658e-13	18;302;350;634;710;1361;1906;2147;2160;2161;2191;2243;2244;2266;3273;3827;5054;5055;5155;5340;5345;5624;5627;7103;7448;10544;164656	PROCR;CPB2;TMPRSS6;ABAT;EDN1;F2;F11;F12;FAP;FGA;FGB;FGG;ANXA2;HRG;APOH;KNG1;SERPINE1;SERPINB2;PDGFB;PLG;SERPINF2;PROC;PROS1;CEACAM1;SERPING1;TSPAN8;VTN
GO:1901565	organonitrogen compound catabolic process	catabolic process	GO:0009056	http://amigo.geneontology.org/amigo/term/GO:1901565	364	86	36.0015	2.38879	8.65974e-15	1.04271e-12	18;33;189;259;290;316;341;383;435;443;635;645;847;978;1036;1116;1369;1428;1486;1576;1577;1610;1621;1757;1806;1807;2184;3034;3067;3081;3162;3176;3242;3425;3990;4128;4129;4143;4907;5009;5016;5053;5139;6303;6382;6385;6898;6999;7498;8528;8564;8942;10404;10840;10841;10993;27115;27159;29958;50940;51733;51752;54583;54657;54658;54790;55349;57733;58510;59272;64167;64902;84735;112817;114770;125981;129807;1…	APOBEC3A_B;CDO1;CPQ;ALDH1L1;FTCD;SDS;CHI3L1;HOGA1;PGLYRP2;ACER1;NEU4;ACMSD;UROC1;CPN1;CRYM;AMDHD1;CTBS;UPP2;CYP3A4;CYP3A5;DAO;DBH;IDO2;SARDH;ABAT;DPYD;DPYS;AGXT;LVRN;FAH;AMBP;PDE7B;CHIA;ANPEP;DMGDH;HAL;HDC;HGD;AOX1;HMOX1;HNMT;HPD;ACADL;ENPP7;APOC1;IDUA;ASPG;ARG1;LIPC;MAOA;MAOB;MAT1A;ASL;ASPA;NT5E;OTC;OVGP1;PAH;PDE11A;PDE3A;UPB1;ERAP1;EGLN1;UGT1A4;UGT1A1;TET2;CHDH;GBA3;PRODH2;ACE2;SAT1;BHMT;SDC1;S…
GO:0030195	negative regulation of blood coagulation	regulation of response to stress;response to wounding	GO:0080134;GO:0009611	http://amigo.geneontology.org/amigo/term/GO:0030195	47	26	4.64854	5.59315	9.99201e-15	1.17016e-12	18;302;350;634;710;1361;1906;2147;2160;2161;2191;2243;2244;2266;3273;3827;5054;5055;5155;5340;5345;5624;5627;7103;7448;164656	CPB2;TMPRSS6;ABAT;EDN1;F2;F11;F12;FAP;FGA;FGB;FGG;ANXA2;HRG;APOH;KNG1;SERPINE1;SERPINB2;PDGFB;PLG;SERPINF2;PROC;PROS1;CEACAM1;SERPING1;TSPAN8;VTN
GO:1900047	negative regulation of hemostasis	regulation of body fluid levels;hemostasis	GO:0050878;GO:0007599	http://amigo.geneontology.org/amigo/term/GO:1900047	47	26	4.64854	5.59315	9.99201e-15	1.17016e-12	18;302;350;634;710;1361;1906;2147;2160;2161;2191;2243;2244;2266;3273;3827;5054;5055;5155;5340;5345;5624;5627;7103;7448;164656	CPB2;TMPRSS6;ABAT;EDN1;F2;F11;F12;FAP;FGA;FGB;FGG;ANXA2;HRG;APOH;KNG1;SERPINE1;SERPINB2;PDGFB;PLG;SERPINF2;PROC;PROS1;CEACAM1;SERPING1;TSPAN8;VTN
GO:0050818	regulation of coagulation	coagulation	GO:0050817	http://amigo.geneontology.org/amigo/term/GO:0050818	88	36	8.70365	4.13619	1.68754e-14	1.94956e-12	18;302;350;462;634;710;1361;1906;2039;2147;2155;2160;2161;2191;2243;2244;2266;3170;3273;3827;5054;5055;5155;5340;5341;5345;5624;5627;6280;6403;7099;7103;7448;10544;55603;164656	PROCR;CPB2;TMPRSS6;ABAT;EDN1;DMTN;F2;F7;F11;F12;FAP;FGA;FGB;FGG;ANXA2;FOXA2;HRG;APOH;KNG1;SERPINC1;SERPINE1;SERPINB2;PDGFB;PLG;PLEK;SERPINF2;FAM46A;PROC;PROS1;S100A9;CEACAM1;SELP;TLR4;SERPING1;TSPAN8;VTN
GO:0030193	regulation of blood coagulation	regulation of response to stress;regulation of body fluid levels;response to wounding	GO:0080134;GO:0050878;GO:0009611	http://amigo.geneontology.org/amigo/term/GO:0030193	84	35	8.30803	4.21279	2.0095e-14	2.26043e-12	18;302;350;462;634;710;1361;1906;2039;2147;2155;2160;2161;2191;2243;2244;2266;3170;3273;3827;5054;5055;5155;5340;5341;5345;5624;5627;6280;6403;7099;7103;7448;55603;164656	CPB2;TMPRSS6;ABAT;EDN1;DMTN;F2;F7;F11;F12;FAP;FGA;FGB;FGG;ANXA2;FOXA2;HRG;APOH;KNG1;SERPINC1;SERPINE1;SERPINB2;PDGFB;PLG;PLEK;SERPINF2;FAM46A;PROC;PROS1;S100A9;CEACAM1;SELP;TLR4;SERPING1;TSPAN8;VTN
GO:1900046	regulation of hemostasis	regulation of body fluid levels	GO:0050878	http://amigo.geneontology.org/amigo/term/GO:1900046	84	35	8.30803	4.21279	2.0095e-14	2.26043e-12	18;302;350;462;634;710;1361;1906;2039;2147;2155;2160;2161;2191;2243;2244;2266;3170;3273;3827;5054;5055;5155;5340;5341;5345;5624;5627;6280;6403;7099;7103;7448;55603;164656	CPB2;TMPRSS6;ABAT;EDN1;DMTN;F2;F7;F11;F12;FAP;FGA;FGB;FGG;ANXA2;FOXA2;HRG;APOH;KNG1;SERPINC1;SERPINE1;SERPINB2;PDGFB;PLG;PLEK;SERPINF2;FAM46A;PROC;PROS1;S100A9;CEACAM1;SELP;TLR4;SERPING1;TSPAN8;VTN
GO:0016101	diterpenoid metabolic process	lipid metabolic process	GO:0006629	http://amigo.geneontology.org/amigo/term/GO:0016101	93	37	9.19818	4.02254	2.10942e-14	2.34201e-12	24;127;131;216;335;336;338;344;345;1109;1392;1543;1592;1645;1956;5139;5467;5950;6017;6382;6385;7276;8644;9249;10170;54576;54577;54600;54658;54659;54884;56603;57016;64577;83875;84649;157506	DHRS9;AKR1C4;ADH4;ADH7;CRH;CYP1A1;RDH10;CYP26A1;AKR1C1;EGFR;ALDH1A1;ABCA4;APOA1;APOA2;APOB;APOC2;APOC3;PDE3A;UGT1A8;UGT1A7;UGT1A9;UGT1A1;UGT1A3;PPARD;RETSAT;CYP26B1;AKR1B10;RBP4;RLBP1;SDC1;SDC4;ALDH8A1;TTR;BCO2;DGAT2;AKR1C3;DHRS3
GO:0010035	response to inorganic substance	response to inorganic substance	GO:0010035	http://amigo.geneontology.org/amigo/term/GO:0010035	469	101	46.3865	2.17736	2.45359e-14	2.6892e-12	18;48;338;355;360;366;383;388;552;567;706;760;847;929;1050;1244;1373;1437;1528;1543;1544;1571;1843;1906;1956;2039;2168;2185;2203;2243;2244;2266;2353;2354;2643;2729;3077;3162;3240;3383;3398;3725;3726;3727;3747;3778;3795;3934;4129;4217;4233;4489;4493;4494;4495;4496;4499;4501;4502;4734;5009;5027;5244;6382;6469;6529;6648;6786;6898;7018;7036;7054;7124;7128;7296;7779;7782;8644;8807;8837;9076;9104;9314;…	FSTL3;KLF2;NDRG1;CEBPA;FBLN5;PPARGC1A;LRRK2;ABCC2;ACER1;CPS1;S100A16;CSF2;CYB5A;CYP1A1;CYP1A2;CYP2E1;SLC30A8;ABAT;DUSP1;EDN1;EGFR;DMTN;FABP1;PTK2B;FBP1;FGA;FGB;FGG;KDM6B;FOS;FOSB;GCH1;GCLC;SLC40A1;HFE;HMOX1;HP;APOB;ICAM1;ID2;SLFN14;FAS;AQP3;AQP9;JUN;JUNB;JUND;KCNC2;KCNMA1;KHK;ARG1;RHOB;LCN2;MAOB;MAP3K5;MET;MT1A;MT1E;MT1F;MT1G;MT1H;MT1M;MT1X;MT2A;NEDD4;ACO1;OTC;P2RX7;GLRX2;ABCB4;EGLN1;AVPR1A;SLC30…
GO:0006639	acylglycerol metabolic process	lipid metabolic process	GO:0006629	http://amigo.geneontology.org/amigo/term/GO:0006639	117	42	11.5719	3.62948	2.62013e-14	2.83537e-12	13;335;336;338;341;344;345;350;718;847;1071;1373;1571;2168;2169;2180;2538;2819;3638;3990;5105;6583;9104;9663;10555;11057;11343;51099;51141;55911;56894;57104;57406;57678;80168;84649;84803;116255;116519;145264;159296;440503	AGPAT2;CETP;ABHD2;MGLL;MOGAT1;APOA5;AADAC;CPS1;SERPINA12;CYP2E1;NKX2-3;FABP1;FABP2;ACSL1;G6PC;GPD1;APOA1;APOA2;APOB;APOC1;APOC2;APOC3;APOH;INSIG1;LIPC;PLIN5;PCK1;ABHD5;INSIG2;APOBR;AGPAT3;PNPLA2;ABHD6;GPAM;SLC22A4;C3;MOGAT2;DGAT2;CAT;GPAT3;RGN;LPIN2
GO:0001775	cell activation	cell activation	GO:0001775	http://amigo.geneontology.org/amigo/term/GO:0001775	871	157	86.1464	1.82248	2.80886e-14	3.00162e-12	18;135;196;355;388;567;602;604;634;671;921;944;966;1026;1051;1137;1191;1316;1435;1437;1465;1524;1540;1803;1840;1906;1907;1947;1956;1958;2039;2056;2147;2153;2185;2205;2243;2244;2266;2294;2729;2730;3071;3077;3087;3133;3135;3142;3162;3273;3315;3383;3398;3479;3481;3549;3559;3567;3572;3574;3576;3586;3594;3606;3624;3627;3630;3659;3689;3690;3708;3725;3929;4063;4064;4332;4495;4627;4734;4773;4791;5027;515…	DHRS2;CDKN1A;TLR6;PRG3;NDRG1;CEBPB;UBD;BATF;TNFSF13B;RIPK3;BTN3A1;CD300A;CHRNA4;PGLYRP2;BATF2;CLU;KLF6;IL31RA;ADORA2A;CSF1;CSF2;CSRP1;TICAM1;IL23R;CX3CR1;CYLD;NKX2-3;ABAT;DPP4;DTX1;EDN1;EDN2;EFNB1;EGFR;EGR1;AHR;TIGIT;DMTN;EPO;F2;F5;PTK2B;FCER1A;ADGRG3;FGA;FGB;FGG;IKZF3;CD93;FOXF1;IL27;RICTOR;IL36B;GCLC;GCLM;RGCC;CD274;BLNK;NCKAP1L;HFE;HHEX;HLA-E;HLA-G;HLX;HMOX1;HRG;HSPB1;ICAM1;ID2;IGF1;IGF2;IHH;F…
GO:0071396	cellular response to lipid	response to lipid	GO:0033993	http://amigo.geneontology.org/amigo/term/GO:0071396	518	108	51.2329	2.10802	2.9754e-14	3.14033e-12	19;338;383;406;567;687;706;929;1051;1244;1373;1392;1408;1437;1524;1601;1646;1906;1956;2099;2185;2660;2908;3169;3172;3174;3383;3394;3576;3586;3606;3624;3627;3656;3929;3934;4064;4360;4478;4734;4790;4792;4824;4929;5054;5105;5166;5187;5241;5244;5465;5467;5468;5581;5737;5914;6097;6256;6258;6364;6591;6755;7026;7035;7097;7099;7101;7124;7128;7133;7421;7472;7481;7538;8204;8284;8431;8644;8837;8856;9076;931…	TRIB1;SPON2;CEBPB;PPARGC1A;ABHD2;FBXO32;ABCC2;CPS1;CRH;CRY2;CSF2;TICAM1;CX3CR1;DAB2;AKR1C2;ZNF366;ABCA1;EDN1;EGFR;ESR1;PTK2B;HEY1;LY96;MSTN;ANKRD1;NR3C1;FOXA1;HNF4A;HNF4G;APOB;ICAM1;IRF8;BRINP3;PAQR9;CXCL8;IL10;IL18;INHBA;CXCL10;IRAK2;ARG1;LBP;LCN2;ARNTL;CD180;MRC1;MSN;NEDD4;NFKB1;NFKBIA;NKX3-1;NR4A2;SERPINE1;PCK1;PDK4;PER1;PGR;ABCB4;ERRFI1;PPARA;UGT1A1;PPARD;PPARG;PID1;PRKCE;LMO3;CYP26B1;B2M;PTG…
GO:0030449	regulation of complement activation	regulation of immune system process	GO:0002682	http://amigo.geneontology.org/amigo/term/GO:0030449	32	21	3.16496	6.63514	3.10862e-14	3.24093e-12	2;710;718;720;722;725;727;728;729;730;731;732;733;735;966;3075;3426;5627;7448;27202;100293534	C4B_2;A2M;C5AR2;CFH;CFI;PROS1;SERPING1;C3;C4A;C4BPA;C4BPB;C5;C5AR1;C6;C7;C8A;C8B;C8G;C9;VTN;CD59
GO:0006959	humoral immune response	immune response	GO:0006955	http://amigo.geneontology.org/amigo/term/GO:0006959	164	51	16.2204	3.14418	3.61933e-14	3.72791e-12	2;567;602;710;715;716;718;720;722;725;727;728;729;730;731;732;733;735;966;1191;1672;2220;2243;2244;3075;3078;3133;3263;3426;3512;3574;4153;5319;5450;5627;5648;6407;6590;7124;7448;7942;9308;10417;10563;27202;28984;29760;81494;84659;128822;100293534	C4B_2;SPON2;CXCL13;CLU;CST9;DEFB1;A2M;FCN2;FGA;FGB;C5AR2;RGCC;BLNK;CFH;CFHR1;HLA-E;HPX;CFI;JCHAIN;IL7;MBL2;PLA2G1B;POU2AF1;PROS1;MASP1;B2M;BCL3;SEMG2;SLPI;SERPING1;TNF;C1R;C1S;C3;C4A;C4BPA;C4BPB;C5;C5AR1;C6;C7;C8A;C8B;C8G;C9;VTN;TFEB;CFHR5;RNASE7;CD83;CD59
GO:0006638	neutral lipid metabolic process	lipid metabolic process	GO:0006629	http://amigo.geneontology.org/amigo/term/GO:0006638	118	42	11.6708	3.59872	3.68594e-14	3.75132e-12	13;335;336;338;341;344;345;350;718;847;1071;1373;1571;2168;2169;2180;2538;2819;3638;3990;5105;6583;9104;9663;10555;11057;11343;51099;51141;55911;56894;57104;57406;57678;80168;84649;84803;116255;116519;145264;159296;440503	AGPAT2;CETP;ABHD2;MGLL;MOGAT1;APOA5;AADAC;CPS1;SERPINA12;CYP2E1;NKX2-3;FABP1;FABP2;ACSL1;G6PC;GPD1;APOA1;APOA2;APOB;APOC1;APOC2;APOC3;APOH;INSIG1;LIPC;PLIN5;PCK1;ABHD5;INSIG2;APOBR;AGPAT3;PNPLA2;ABHD6;GPAM;SLC22A4;C3;MOGAT2;DGAT2;CAT;GPAT3;RGN;LPIN2
GO:0016042	lipid catabolic process	catabolic process	GO:0009056	http://amigo.geneontology.org/amigo/term/GO:0016042	291	73	28.7814	2.53636	3.79696e-14	3.81885e-12	13;32;33;154;335;336;338;341;344;345;1373;1544;1576;1579;1592;1962;2168;2169;3630;3990;4051;5319;5320;5337;5465;5467;5581;6342;6716;6718;6822;7124;8310;8529;8605;8644;8660;9388;9663;11001;11057;11343;22933;27329;51099;51302;51365;54363;54677;56603;57016;57104;57406;57552;57733;64600;64784;66002;83875;84647;89869;116519;123745;125981;129807;166785;201164;257068;339221;340654;374569;440503;100507055	LRCOL1;SLC27A2;ABHD2;MGLL;APOA5;PLA2G4E;ACER1;NEU4;AADAC;CPS1;ADRB2;CYP1A2;CYP3A4;CYP4A11;CYP26A1;MMAA;EHHADH;PLD6;FABP1;FABP2;SIRT2;PLCXD2;ANGPTL3;ACACB;ACADL;APOA1;APOA2;APOB;ENPP7;LIPM;APOC1;APOC2;APOC3;INS;ASPG;LIPC;CYP4F3;PLIN5;ABHD5;CYP39A1;PLA1A;PLA2G1B;PLA2G2A;PLD1;HAO1;PPARA;PPARD;CROT;PRKCE;CYP26B1;AKR1B10;PNPLA2;ABHD6;NCEH1;GBA3;SCP2;PLA2G2F;CRTC3;CYP4F12;SRD5A2;AKR1D1;SULT2A1;TNF;ACOX…
GO:0010038	response to metal ion	response to inorganic substance	GO:0010035	http://amigo.geneontology.org/amigo/term/GO:0010038	305	75	30.1661	2.48624	5.17364e-14	5.14296e-12	18;48;355;360;366;383;567;706;760;847;929;1050;1244;1373;1528;1543;1544;1843;1906;1956;2039;2185;2203;2243;2244;2266;2353;2354;2729;3077;3162;3383;3398;3725;3726;3727;3747;3778;3795;4129;4489;4493;4494;4495;4496;4499;4501;4502;4734;5009;5027;5244;6382;6469;6529;6786;6898;7018;7036;7054;7779;7782;8644;9076;10272;10397;10891;30061;55532;57817;120892;125981;140576;169026;342618	FSTL3;NDRG1;CEBPA;PPARGC1A;LRRK2;ABCC2;ACER1;CPS1;S100A16;CYB5A;CYP1A1;CYP1A2;SLC30A8;ABAT;DUSP1;EDN1;EGFR;DMTN;PTK2B;FBP1;FGA;FGB;FGG;FOS;FOSB;GCLC;SLC40A1;HFE;HMOX1;ICAM1;ID2;SLFN14;FAS;AQP3;AQP9;JUN;JUNB;JUND;KCNC2;KCNMA1;KHK;ARG1;MAOB;MT1A;MT1E;MT1F;MT1G;MT1H;MT1M;MT1X;MT2A;NEDD4;ACO1;OTC;P2RX7;ABCB4;SLC30A10;B2M;HAMP;SDC1;SHH;SLC6A1;STIM1;TAT;TF;TFR2;TH;TSPO;CA2;SLC30A1;SLC30A4;CAT;AKR1C3;CL…
GO:0044282	small molecule catabolic process	catabolic process	GO:0009056	http://amigo.geneontology.org/amigo/term/GO:0044282	343	81	33.9245	2.38766	5.4623e-14	5.36749e-12	18;32;33;127;131;189;216;217;229;383;435;443;1036;1428;1543;1579;1592;1610;1962;2168;2184;2203;2527;2528;3034;3067;3081;3176;3242;3425;3628;3795;4051;4143;4923;5009;5053;5207;5446;5465;5467;6342;6718;6822;6898;6999;8277;8310;8528;8529;8564;8644;8660;8942;9663;9942;10840;10841;10993;11001;25953;51084;51181;51302;54363;54677;56603;57016;57834;58510;64080;64902;66002;112817;130013;131669;144193;1667…	CDO1;ALDH1L1;FTCD;SDS;SLC27A2;HOGA1;ADH4;ACMSD;ADH7;UROC1;CRYM;AMDHD1;CYP1A1;CYP4A11;CYP26A1;DAO;MMAA;IDO2;ABAT;AGXT;EHHADH;ALDH1A1;FABP1;ALDH2;FAH;FBP1;ALDOB;FUT5;FUT6;PNKD;HAL;HDC;HGD;HNMT;ACACB;HPD;ACADL;IDUA;INPP1;ASPG;KHK;ARG1;CYP4F3;MAT1A;ASL;PLIN5;ASPA;NTSR1;OTC;PAH;CRYL1;DCXR;CYP39A1;PFKFB1;HAO1;PON3;PPARA;PPARD;CROT;CYP26B1;AKR1B10;CYP4F11;PRODH2;SCP2;RBKS;AGXT2;CYP4F12;AKR1D1;SULT2A1;TA…
GO:0009813	flavonoid biosynthetic process	flavonoid metabolic process	GO:0009812	http://amigo.geneontology.org/amigo/term/GO:0009813	19	16	1.8792	8.51427	5.68434e-14	5.52221e-12	7363;7364;7365;7366;10720;10941;54490;54575;54577;54578;54579;54657;54658;54659;79799;133688	UGT2B11;UGT2A1;UGT3A1;UGT2B28;UGT1A10;UGT1A7;UGT1A6;UGT1A5;UGT1A4;UGT1A1;UGT1A3;UGT2B4;UGT2B7;UGT2B10;UGT2B15;UGT2A3
GO:0006720	isoprenoid metabolic process	lipid metabolic process	GO:0006629	http://amigo.geneontology.org/amigo/term/GO:0006720	125	43	12.3631	3.47808	7.26086e-14	6.9745e-12	24;127;131;216;335;336;338;344;345;1109;1392;1543;1544;1557;1559;1571;1576;1592;1645;1956;5139;5467;5950;6017;6382;6385;7054;7276;8644;9249;10170;54576;54577;54600;54658;54659;54884;56603;57016;64577;83875;84649;157506	DHRS9;AKR1C4;ADH4;ADH7;CRH;CYP1A1;CYP1A2;CYP2C19;CYP2C9;CYP2E1;RDH10;CYP3A4;CYP26A1;AKR1C1;EGFR;ALDH1A1;ABCA4;APOA1;APOA2;APOB;APOC2;APOC3;PDE3A;UGT1A8;UGT1A7;UGT1A9;UGT1A1;UGT1A3;PPARD;RETSAT;CYP26B1;AKR1B10;RBP4;RLBP1;SDC1;SDC4;ALDH8A1;TH;TTR;BCO2;DGAT2;AKR1C3;DHRS3
GO:0007586	digestion	digestion	GO:0007586	http://amigo.geneontology.org/amigo/term/GO:0007586	156	49	15.4292	3.1758	7.4718e-14	7.09738e-12	12;48;276;335;336;886;1392;1645;1646;2168;2169;2693;3990;4883;5020;5027;5244;5319;5646;5950;6344;6476;6564;6584;6718;6822;7099;7421;8435;8972;9388;10891;27159;29881;51302;54106;54658;56667;57016;57817;59272;64127;64240;64241;80168;116519;340654;643834;100507055	LRCOL1;PPARGC1A;APOA5;SERPINA3;CRH;AKR1C1;AKR1C2;FABP1;FABP2;GHSR;CHIA;AMY1A;NPC1L1;APOA1;APOA2;LIPM;LIPC;ACO1;NPR3;OXT;P2RX7;CYP39A1;ABCB4;PLA2G1B;TLR9;UGT1A1;PRSS3;MUC13;AKR1B10;HAMP;ACE2;RBP4;SCTR;NOD2;ABCG5;ABCG8;PGA3;SI;SLC15A1;SLC22A5;AKR1D1;SULT2A1;TLR4;VDR;MOGAT2;SOAT2;CCKAR;MGAM;LIPG
GO:0016054	organic acid catabolic process	catabolic process;single-organism catabolic process	GO:0009056;GO:0044712	http://amigo.geneontology.org/amigo/term/GO:0016054	229	62	22.6493	2.73739	8.26006e-14	7.67557e-12	18;32;33;189;383;435;443;1036;1428;1579;1592;1610;1962;2168;2184;3034;3067;3081;3176;3242;3425;4051;4143;5009;5053;5446;5465;5467;6342;6718;6822;6898;6999;8310;8528;8529;8564;8660;8942;9663;9942;10840;10841;10993;11001;51084;51181;51302;54363;54677;56603;58510;64902;66002;112817;130013;131669;144193;166785;169355;374569;440503	CDO1;ALDH1L1;FTCD;SDS;SLC27A2;HOGA1;ACMSD;UROC1;CRYM;AMDHD1;CYP4A11;CYP26A1;DAO;MMAA;IDO2;ABAT;AGXT;EHHADH;FABP1;FAH;HAL;HDC;HGD;HNMT;ACACB;HPD;ACADL;IDUA;ASPG;ARG1;CYP4F3;MAT1A;ASL;PLIN5;ASPA;OTC;PAH;CRYL1;DCXR;CYP39A1;HAO1;PON3;PPARA;PPARD;CROT;CYP26B1;PRODH2;SCP2;AGXT2;CYP4F12;AKR1D1;SULT2A1;TAT;TDO2;ACOX3;DDO;CYP4F2;KMO;IRS2;KYNU;LPIN2;XYLB
GO:0046395	carboxylic acid catabolic process	catabolic process;single-organism catabolic process	GO:0009056;GO:0044712	http://amigo.geneontology.org/amigo/term/GO:0046395	229	62	22.6493	2.73739	8.26006e-14	7.67557e-12	18;32;33;189;383;435;443;1036;1428;1579;1592;1610;1962;2168;2184;3034;3067;3081;3176;3242;3425;4051;4143;5009;5053;5446;5465;5467;6342;6718;6822;6898;6999;8310;8528;8529;8564;8660;8942;9663;9942;10840;10841;10993;11001;51084;51181;51302;54363;54677;56603;58510;64902;66002;112817;130013;131669;144193;166785;169355;374569;440503	CDO1;ALDH1L1;FTCD;SDS;SLC27A2;HOGA1;ACMSD;UROC1;CRYM;AMDHD1;CYP4A11;CYP26A1;DAO;MMAA;IDO2;ABAT;AGXT;EHHADH;FABP1;FAH;HAL;HDC;HGD;HNMT;ACACB;HPD;ACADL;IDUA;ASPG;ARG1;CYP4F3;MAT1A;ASL;PLIN5;ASPA;OTC;PAH;CRYL1;DCXR;CYP39A1;HAO1;PON3;PPARA;PPARD;CROT;CYP26B1;PRODH2;SCP2;AGXT2;CYP4F12;AKR1D1;SULT2A1;TAT;TDO2;ACOX3;DDO;CYP4F2;KMO;IRS2;KYNU;LPIN2;XYLB
GO:0072330	monocarboxylic acid biosynthetic process	single-organism biosynthetic process	GO:0044711	http://amigo.geneontology.org/amigo/term/GO:0072330	201	57	19.8799	2.86721	9.81437e-14	9.02183e-12	18;32;33;189;335;341;344;345;552;570;634;1109;1543;1582;1593;1906;1907;2205;3638;3948;3990;4258;5166;5319;5629;5730;6342;6718;8644;8647;8864;9104;9420;9572;9971;10170;10394;10993;11001;11343;51085;51141;51302;51422;53632;54988;57761;59344;64577;83401;84532;112817;116519;130013;157506;283985;348158	DHRS9;PRG3;SDS;SLC27A2;AKR1C4;HOGA1;MGLL;APOA5;ACMSD;CYP1A1;RDH10;CYP8B1;CYP27A1;ABAT;AGXT;EDN1;EDN2;FCER1A;FADS6;ACACB;ACADL;APOA1;APOC1;APOC2;APOC3;ACSM2B;INSIG1;LDHC;LIPC;MGST2;MLXIPL;INSIG2;CYP39A1;PRKAG2;PDK4;PLA2G1B;PRKAG3;ACSM5;AVPR1A;PROX1;BAAT;PTGDS;TRIB3;ALOXE3;CEACAM1;SCP2;ALDH8A1;AKR1D1;ELOVL3;ACSS1;AKR1C3;ABCB11;PER2;RGN;CYP7B1;NR1D1;NR1H4
GO:0050776	regulation of immune response	regulation of immune system process;immune response	GO:0002682;GO:0006955	http://amigo.geneontology.org/amigo/term/GO:0050776	825	149	81.5968	1.82605	1.15352e-13	1.04909e-11	2;259;329;330;335;336;567;604;634;710;715;716;718;720;722;725;727;728;729;730;731;732;733;735;929;966;1191;1514;1520;1540;1997;2069;2099;2205;2214;2220;2294;2353;2533;2633;3071;3075;3077;3078;3133;3134;3135;3142;3162;3263;3273;3303;3383;3384;3386;3426;3455;3559;3572;3586;3594;3606;3630;3656;3659;3689;3716;3725;3929;4064;4153;4332;4773;4790;4792;5027;5284;5319;5468;5581;5627;5648;5696;5698;5788;58…	C4B_2;TNIP1;TLR6;SPON2;BAIAP2;CXCL13;TNFSF13B;LILRA1;RIPK3;BTN3A1;DUSP10;CD300A;PGLYRP2;GBP5;PIK3AP1;CLU;CD300LB;RAET1E;TICAM1;GCSAML;IL23R;CTSL;CTSS;CYLD;ELF1;A2M;EREG;ESR1;FCER1A;FCGR3A;FCN2;FOXF1;RFTN1;FOS;DDX58;LY96;IL27;FYB;AMBP;GBP1;C5AR2;TREML4;RGCC;NCKAP1L;CFH;HFE;CFHR1;HLA-E;HLA-F;HLA-G;HLX;HMOX1;HPX;HRG;BIRC2;BIRC3;HSPA1A;APOA1;APOA2;ICAM1;ICAM2;ICAM4;CFI;IFNAR2;IL2RA;IL6ST;IL10;IL12RB1…
GO:0009719	response to endogenous stimulus	response to endogenous stimulus	GO:0009719	http://amigo.geneontology.org/amigo/term/GO:0009719	1536	239	151.918	1.57321	1.32561e-13	1.19291e-11	18;19;20;49;135;148;183;185;189;197;302;329;335;336;338;343;355;366;383;406;552;590;634;650;687;694;706;728;753;760;824;834;837;847;858;1026;1030;1036;1051;1109;1135;1137;1154;1244;1369;1373;1392;1408;1514;1520;1524;1571;1601;1621;1644;1645;1646;1828;1843;1906;1956;1958;2039;2056;2069;2099;2155;2180;2185;2244;2252;2353;2354;2627;2641;2642;2660;2690;2693;2706;2729;2730;2788;2819;2902;2908;3077;308…	NAMPT;CDKN1A;FSTL3;CDKN2B;CDO1;KLF2;BAIAP2;CEBPB;CXCL13;PPARGC1A;ABHD2;AKR1C4;CHRNA2;CHRNA4;FBXO32;CISH;LRG1;LRRK2;ABCC2;ATP6V1G3;ACVR1C;CPEB2;ADORA2A;CPN1;CPS1;CRH;CRY2;SERPINA12;DSG4;ADRA1A;HFE2;CTSL;GDF7;CTSS;CX3CR1;CYP2E1;DAB2;DBH;DDC;AKR1C1;AKR1C2;TMPRSS6;ZNF366;ABAT;DSG1;AGT;DUSP1;AGTR1;AGXT;ABCA1;EDN1;EGFR;EGR1;AHSG;ABCA2;DMTN;EPO;EREG;ESR1;F7;ACSL1;PTK2B;FGB;FGF7;CPEB3;SIRT2;HEY1;FOS;FOSB…
GO:0001818	negative regulation of cytokine production	cytokine production	GO:0001816	http://amigo.geneontology.org/amigo/term/GO:0001818	214	59	21.1657	2.78753	1.4011e-13	1.24771e-11	307;335;336;602;604;634;671;706;1540;2335;2627;2633;2693;3071;3077;3162;3586;3604;3624;3625;3929;4210;4790;5004;5553;5914;5966;7042;7099;7124;7128;7316;7318;7481;7538;7706;7850;8832;9173;9308;9314;9971;10365;23586;27202;28984;29126;54106;54206;64135;79589;80149;84166;84868;114770;114899;149233;201633;338557	KLF2;PGLYRP2;C1QTNF3;IL23R;CYLD;TIGIT;FN1;DDX58;GATA6;GBP1;GHSR;C5AR2;RGCC;CD274;ANXA4;NCKAP1L;HFE;HMOX1;APOA1;APOA2;FFAR4;IL10;TNFRSF9;INHBA;INHBB;LBP;MEFV;NFKB1;ORM1;TLR9;ERRFI1;PRG2;RARA;REL;BCL3;BCL6;CEACAM1;IFIH1;BPI;TGFB2;TSPO;TLR4;TNF;TNFAIP3;UBC;UBA7;WNT11;ZFP36;TRIM25;IL1R2;RNF128;ZC3H12A;NLRC5;HAVCR2;CD84;IL1RL1;CD83;KLF4;NR1H4
GO:0002250	adaptive immune response	immune response	GO:0006955	http://amigo.geneontology.org/amigo/term/GO:0002250	336	79	33.2321	2.37722	1.44218e-13	1.27105e-11	355;567;602;604;634;710;715;716;718;720;722;725;727;729;730;731;732;733;735;1191;1514;1520;2185;2205;2243;2244;3077;3133;3142;3263;3383;3426;3512;3572;3586;3594;3606;3659;4063;4153;4734;4791;5027;5788;5817;6097;6890;7099;7124;7128;7942;8284;8631;8809;8832;9173;10333;10462;10538;10563;10673;11024;11035;11119;11221;23180;51752;54900;55824;64167;83953;84868;91543;133396;135250;149233;246778;387357;1…	C4B_2;TLR6;CLEC10A;BATF;CXCL13;TNFSF13B;LILRA1;RIPK3;BTN3A1;DUSP10;CLU;IL31RA;RAET1E;IL23R;CTSL;CTSS;PTK2B;FCER1A;FGA;FGB;RFTN1;IL27;HFE;HLA-E;HLX;HPX;ICAM1;CFI;JCHAIN;FAS;IL6ST;IL10;IL12RB1;IL18;IRF1;THEMIS;LY9;MBL2;NEDD4;NFKB2;P2RX7;ERAP1;LAX1;PAG1;B2M;PTPRC;PVR;BCL3;BCL6;RORC;CEACAM1;ERAP2;TAP1;TLR4;SERPING1;TNF;TNFAIP3;C1R;C1S;C3;C4A;C4BPA;C4BPB;C5;C6;C7;C8A;C8B;C8G;C9;TFEB;KDM5D;FCAMR;HAVCR2…
GO:0042592	homeostatic process	homeostatic process	GO:0042592	http://amigo.geneontology.org/amigo/term/GO:0042592	1604	247	158.644	1.55695	1.54765e-13	1.35009e-11	12;18;19;20;24;32;33;48;135;148;154;183;185;213;335;336;338;343;344;345;346;355;360;364;366;433;491;552;563;567;604;623;706;728;730;760;886;1050;1071;1073;1244;1258;1356;1361;1373;1392;1408;1435;1540;1579;1621;1645;1901;1906;1907;1956;2034;2039;2056;2081;2099;2147;2185;2312;2537;2538;2641;2642;2646;2660;2729;2730;2745;2829;2902;3071;3077;3162;3169;3170;3172;3263;3315;3356;3383;3398;3512;3559;3574…	PARP3;TRIM10;SGK2;KLF2;CEBPA;CXCL13;SCGN;TNFSF13B;CETP;CFL2;SLC26A1;PPARGC1A;RIPK3;C1QTNF3;APOA5;SERPINA3;LRRK2;ABCC2;CNGB1;ATP6V1G3;IL31RA;ADORA2A;CP;CPB2;CPS1;CRH;CRY2;CSF1;ADRA1A;HFE2;ADRB2;CYLD;CYP4A11;NKX2-3;DBH;AKR1C1;TMPRSS6;SLC30A8;ABAT;AGT;AGTR1;ABCA1;S1PR1;EDN1;EDN2;EGFR;ABCA2;EPAS1;DMTN;EPO;ERN1;ESR1;ALB;F2;PTK2B;SLC39A12;FLG;SLC39A14;ABCA4;ATP6V0D2;IFI6;G6PC;GCG;GCGR;GCKR;MSTN;STEAP1;…
GO:0071219	cellular response to molecule of bacterial origin	response to external stimulus;response to biotic stimulus	GO:0009605;GO:0009607	http://amigo.geneontology.org/amigo/term/GO:0071219	154	48	15.2314	3.15139	1.85851e-13	1.60489e-11	19;383;567;706;929;1051;1244;1437;1524;3383;3394;3576;3586;3606;3627;3656;3929;3934;4064;4360;4790;4792;5054;5467;5581;5914;6364;7035;7096;7097;7099;7124;7128;7133;7538;9572;9971;10221;10333;10417;10891;22933;23643;27063;57817;80149;84868;148022	TRIB1;TLR6;SPON2;CEBPB;PPARGC1A;ABCC2;CSF2;TICAM1;CX3CR1;ABCA1;SIRT2;LY96;ANKRD1;ICAM1;IRF8;CXCL8;IL10;IL18;CXCL10;IRAK2;ARG1;LBP;LCN2;CD180;MRC1;NFKB1;NFKBIA;SERPINE1;PPARD;PRKCE;B2M;HAMP;RARA;CCL20;TFPI;TSPO;TLR1;TLR2;TLR4;TNF;TNFAIP3;TNFRSF1B;ZFP36;ZC3H12A;HAVCR2;CD14;NR1D1;NR1H4
GO:0034341	response to interferon-gamma	defense response;immune response	GO:0006952;GO:0006955	http://amigo.geneontology.org/amigo/term/GO:0034341	155	48	15.3303	3.13105	2.43805e-13	2.08429e-11	567;816;1906;2633;2634;2643;3133;3134;3135;3263;3383;3394;3594;3659;3716;4210;4261;4360;4502;4938;4939;5468;6358;6359;6360;6362;6364;6367;6368;6376;6672;7706;8638;8942;9076;10241;10437;10475;10537;11074;53840;55337;83666;84166;115362;149233;169026;414062	CALCOCO2;IFI30;TRIM38;UBD;TRIM31;GBP5;IL23R;SLC30A8;EDN1;GBP1;GBP2;GCH1;HLA-E;HLA-F;HLA-G;HPX;ICAM1;IRF8;IL12RB1;IRF1;JAK1;CCL3L3;MEFV;CIITA;MRC1;MT2A;OAS1;OAS2;TRIM34;PPARG;C19orf66;B2M;CCL14;CCL15;CCL16;CCL18;CCL20;CCL22;CCL23;CX3CL1;SP100;TRIM25;CAMK2B;PARP9;NLRC5;OASL;KYNU;CLDN1
GO:0042742	defense response to bacterium	response to external stimulus;response to biotic stimulus	GO:0009605;GO:0009607	http://amigo.geneontology.org/amigo/term/GO:0042742	217	59	21.4624	2.74899	2.71116e-13	2.29483e-11	567;602;671;728;944;1051;1130;1401;1672;2220;2243;2244;3133;3140;3240;3394;3512;3570;3586;3929;4069;4153;5027;5054;5319;5320;5553;6280;6364;6403;6407;6590;7096;7097;7099;7124;8764;9971;10133;10333;10417;10563;22933;54106;57151;57402;57817;58985;64127;84569;84659;84868;114770;116842;119180;149233;245913;245930;245936	OPTN;TLR6;SPON2;CEBPB;CXCL13;LYST;PGLYRP2;LEAP2;LYZL2;CRP;IL23R;DEFB1;FCN2;FGA;FGB;SIRT2;DEFB110;DEFB116;DEFB123;HLA-E;MR1;HP;IRF8;JCHAIN;IL6R;IL10;LBP;LYZ;MBL2;P2RX7;SERPINE1;PLA2G1B;PLA2G2A;TLR9;PRG2;B2M;LYZL6;S100A14;HAMP;IL22RA1;BCL3;S100A9;CCL20;SELP;SEMG2;NOD2;SLPI;BPI;TLR1;TLR2;TLR4;TNF;C5AR1;LYZL1;RNASE7;HAVCR2;TNFRSF14;TNFSF8;NR1H4
GO:0001523	retinoid metabolic process	lipid metabolic process	GO:0006629	http://amigo.geneontology.org/amigo/term/GO:0001523	86	34	8.50584	3.99725	2.97762e-13	2.49565e-11	24;127;131;216;335;336;338;344;345;1109;1543;1592;1645;5467;5950;6017;6382;6385;7276;8644;9249;10170;54576;54577;54600;54658;54659;54884;56603;57016;64577;83875;84649;157506	DHRS9;AKR1C4;ADH4;ADH7;CYP1A1;RDH10;CYP26A1;AKR1C1;ALDH1A1;ABCA4;APOA1;APOA2;APOB;APOC2;APOC3;UGT1A8;UGT1A7;UGT1A9;UGT1A1;UGT1A3;PPARD;RETSAT;CYP26B1;AKR1B10;RBP4;RLBP1;SDC1;SDC4;ALDH8A1;TTR;BCO2;DGAT2;AKR1C3;DHRS3
GO:0051241	negative regulation of multicellular organismal process	negative regulation of multicellular organismal process	GO:0051241	http://amigo.geneontology.org/amigo/term/GO:0051241	974	167	96.3336	1.73356	3.63487e-13	3.01694e-11	18;148;154;183;197;302;307;325;335;336;341;344;345;350;552;567;602;604;634;650;671;706;710;753;1361;1392;1401;1471;1540;1840;1906;1942;1956;2147;2160;2161;2185;2191;2243;2244;2266;2335;2627;2633;2660;2693;2982;3071;3077;3084;3087;3135;3142;3162;3169;3170;3273;3398;3479;3549;3586;3604;3624;3625;3627;3630;3659;3827;3929;4009;4210;4211;4261;4609;4790;4792;4824;5004;5020;5027;5054;5055;5155;5340;5345…	TRIB1;FSTL3;KLF2;PROCR;CXCL13;PLK2;DUSP10;PGLYRP2;C1QTNF3;ACVR1C;CPB2;CRH;CRP;CST3;ADRA1A;IL23R;ADRB2;CYLD;TMPRSS6;ABAT;AGT;DTX1;EDN1;EFNA1;EGFR;AHSG;TIGIT;F2;F11;F12;PTK2B;FAP;FGA;FGB;FGG;SIRT2;FN1;DDX58;NGEF;GATA6;GBP1;MSTN;GHSR;C5AR2;TMEM176B;RGCC;CD274;GUCY1A3;ANXA2;ANXA4;NCKAP1L;HFE;NRG1;HHEX;HLA-G;HLX;HMOX1;FOXA1;FOXA2;APCS;HRG;APOA1;APOA2;FFAR4;ID2;RSPO2;APOC1;APOC2;OSTN;APOC3;IGF1;APOH;IH…
GO:0042127	regulation of cell proliferation	cell proliferation	GO:0008283	http://amigo.geneontology.org/amigo/term/GO:0042127	1501	233	148.457	1.56948	3.69926e-13	3.04087e-11	135;148;183;185;196;302;329;350;355;383;467;552;563;590;604;634;650;685;687;694;706;728;858;966;1026;1029;1030;1031;1050;1051;1271;1361;1392;1435;1437;1524;1621;1646;1803;1839;1901;1906;1907;1947;1956;1958;2056;2069;2081;2099;2147;2168;2185;2191;2252;2294;2335;2355;2444;2627;2660;2683;2919;2920;3071;3084;3087;3133;3135;3142;3162;3172;3273;3299;3356;3398;3437;3479;3481;3486;3489;3549;3559;3567;357…	SGK2;NAMPT;DHRS2;TRIB1;CDKN1A;CDKN2A;CDKN2B;CDKN2C;DLC1;NDRG1;IFI30;CEBPA;CEBPB;CXCL13;TNFSF13B;PPARGC1A;RIPK3;ESM1;CD300A;LRG1;LRRK2;CNTFR;ACVR1C;IL31RA;ADORA2A;CPB2;CRH;CSF1;CSF2;ADRA1A;TICAM1;IL23R;CX3CR1;NKX2-3;DBH;AKR1C2;DPP4;AGT;HBEGF;AGTR1;S1PR1;EDN1;EDN2;EFNB1;EGFR;EGR1;AHR;EPO;EREG;ERN1;ESR1;F2;FABP1;PTK2B;FAP;FGF7;IKZF3;ATF5;KIFAP3;SIRT2;FOXF1;MYO16;FN1;FOSL2;FRK;IL27;RICTOR;GATA6;NUPR1…
GO:0061045	negative regulation of wound healing	regulation of response to stress;response to external stimulus;response to wounding	GO:0080134;GO:0009605;GO:0009611	http://amigo.geneontology.org/amigo/term/GO:0061045	61	28	6.03321	4.64098	4.3987e-13	3.58138e-11	18;302;325;350;634;710;1361;1906;2147;2160;2161;2191;2243;2244;2266;3273;3827;5054;5055;5155;5340;5345;5624;5627;7103;7448;90102;164656	CPB2;TMPRSS6;ABAT;EDN1;F2;F11;F12;FAP;FGA;FGB;FGG;ANXA2;APCS;HRG;APOH;KNG1;SERPINE1;SERPINB2;PDGFB;PLG;SERPINF2;PROC;PROS1;CEACAM1;SERPING1;TSPAN8;VTN;PHLDB2
GO:0009306	protein secretion	secretion	GO:0046903	http://amigo.geneontology.org/amigo/term/GO:0009306	465	97	45.9909	2.10911	6.18394e-13	4.98741e-11	18;19;135;183;307;335;336;379;406;727;776;834;929;1116;1392;1401;1956;2039;2243;2244;2266;2335;2633;2641;2693;3133;3170;3172;3479;3556;3557;3567;3586;3604;3625;3630;3708;3747;5027;5319;5341;5467;5581;5600;5950;6288;6514;6755;6810;6928;7042;7096;7097;7099;7124;7850;8431;8660;8764;8864;9173;9501;9572;9971;10333;10673;11119;23568;23601;26251;26286;27063;27159;27202;28984;29126;54106;54900;55107;5563…	TLR6;TNFSF13B;BTN3A1;CHI3L1;C1QTNF3;GBP5;ACVR1C;ADORA2A;CRH;CRP;CBLN4;SYT9;SLC30A8;ABAT;AGT;ABCA1;EGFR;DMTN;FGA;FGB;FGG;FN1;ARL2BP;CLEC5A;KCNG2;ARFGAP3;GBP1;GCG;GHSR;ANKRD1;CHIA;C5AR2;RGCC;CD274;ANXA4;HLA-E;FOXA2;HNF4A;APOA1;APOA2;FFAR4;IGF1;IL1RAP;IL1RN;IL5;IL10;TNFRSF9;INHBB;INS;ITPR1;KCNC2;ARL4D;MAFA;ARNTL;P2RX7;PLA2G1B;PLEK;TLR9;PPARD;LAX1;ANO1;SYBU;IL26;PRKCE;MAPK11;TMEM167B;GPAM;RBP4;SAA1;N…
GO:0045321	leukocyte activation	cell activation	GO:0001775	http://amigo.geneontology.org/amigo/term/GO:0045321	711	131	70.3216	1.86287	9.00391e-13	7.19387e-11	135;196;355;567;602;604;634;671;921;944;966;1026;1051;1137;1191;1316;1435;1437;1524;1540;1803;1840;1906;1907;1947;1958;2056;2185;2205;2294;3071;3077;3087;3133;3135;3142;3162;3383;3398;3479;3481;3549;3559;3567;3572;3574;3576;3586;3594;3606;3624;3630;3659;3689;3725;3929;4063;4064;4332;4495;4627;4734;4773;5027;5581;5788;5914;6097;6376;6385;6469;6542;6810;6935;7096;7097;7099;7128;7409;7704;8660;8740;…	DHRS2;CDKN1A;TLR6;PRG3;NDRG1;CEBPB;UBD;BATF;TNFSF13B;RIPK3;BTN3A1;CD300A;CHRNA4;PGLYRP2;BATF2;CLU;KLF6;IL31RA;ADORA2A;CSF1;CSF2;TICAM1;IL23R;CX3CR1;CYLD;NKX2-3;DPP4;DTX1;EDN1;EDN2;EFNB1;EGR1;AHR;TIGIT;EPO;PTK2B;FCER1A;ADGRG3;IKZF3;CD93;FOXF1;IL27;RICTOR;IL36B;CD274;BLNK;NCKAP1L;HFE;HHEX;HLA-E;HLA-G;HLX;HMOX1;ICAM1;ID2;IGF1;IGF2;IHH;FAS;IL2RA;IL5;IL6ST;IL7;CXCL8;IL10;IL12RB1;IL18;INHBA;INS;IRF1;IT…
GO:0002673	regulation of acute inflammatory response	regulation of response to stress;defense response;response to external stimulus	GO:0080134;GO:0006952;GO:0009605	http://amigo.geneontology.org/amigo/term/GO:0002673	71	30	7.02227	4.27213	9.41802e-13	7.45506e-11	2;325;710;718;720;722;725;727;728;729;730;731;732;733;735;966;2161;2205;3075;3426;3572;3630;5468;5627;7124;7448;9180;27202;84699;100293534	C4B_2;A2M;F12;FCER1A;C5AR2;CFH;APCS;CFI;IL6ST;INS;PPARG;PROS1;SERPING1;TNF;C3;C4A;C4BPA;C4BPB;C5;C5AR1;C6;C7;C8A;C8B;C8G;C9;VTN;CREB3L3;OSMR;CD59
GO:0061041	regulation of wound healing	regulation of response to stress;response to wounding	GO:0080134;GO:0009611	http://amigo.geneontology.org/amigo/term/GO:0061041	124	41	12.2642	3.34305	1.22957e-12	9.64368e-11	18;302;325;350;462;634;710;1361;1839;1906;2039;2147;2155;2160;2161;2191;2243;2244;2266;3170;3273;3827;5054;5055;5155;5340;5341;5345;5467;5581;5624;5627;6280;6403;7099;7103;7128;7448;55603;90102;164656	CPB2;TMPRSS6;ABAT;HBEGF;EDN1;DMTN;F2;F7;F11;F12;FAP;FGA;FGB;FGG;ANXA2;FOXA2;APCS;HRG;APOH;KNG1;SERPINC1;SERPINE1;SERPINB2;PDGFB;PLG;PLEK;SERPINF2;PPARD;FAM46A;PRKCE;PROC;PROS1;S100A9;CEACAM1;SELP;TLR4;SERPING1;TSPAN8;TNFAIP3;VTN;PHLDB2
GO:0044723	single-organism carbohydrate metabolic process	carbohydrate metabolic process	GO:0005975	http://amigo.geneontology.org/amigo/term/GO:0044723	464	96	45.892	2.09187	1.35691e-12	1.05457e-10	32;216;229;467;1373;1486;1528;2185;2203;2527;2528;2538;2632;2641;2642;2646;2683;2729;2819;2998;3170;3356;3425;3479;3481;3486;3487;3572;3628;3630;3706;3795;4121;4790;4923;4938;5027;5105;5155;5166;5207;5341;5465;5467;5507;5581;5950;6097;6482;7124;7316;7363;7364;7365;7366;8277;8660;8790;8864;8972;8987;9104;9563;9572;9942;10720;10891;10941;10993;27329;51084;51085;51181;51422;53632;54490;54575;54576;5…	UGT2B11;PPARGC1A;UGT2A1;SDS;C1QTNF3;MOGAT1;NEU4;UGT3A1;CPS1;SERPINA12;CTBS;CYB5A;CHST13;ALDH1A1;PTK2B;FBP1;ALDOB;FUT5;FUT6;G6PC;GBE1;GCG;GCGR;GCKR;B4GALT1;GCLC;ANGPTL3;GPD1;GYS2;FOXA2;ACACB;HTR2A;IDUA;IGF1;IGF2;IGFBP3;IGFBP4;IL6ST;INPP1;INS;ITPKA;KHK;MAN1A1;ATF3;NFKB1;NTSR1;OAS1;P2RX7;PCK1;CRYL1;MLXIPL;DCXR;PRKAG2;PDGFB;PDK4;PFKFB1;PLEK;PRKAG3;UGT2B28;UGT1A10;UGT1A8;UGT1A7;UGT1A6;UGT1A5;UGT1A9;PP…
GO:0009056	catabolic process	catabolic process	GO:0009056	http://amigo.geneontology.org/amigo/term/GO:0009056	1957	285	193.557	1.47243	1.4444e-12	1.11245e-10	13;18;32;33;49;127;131;154;189;216;217;229;259;290;302;316;329;335;336;338;341;344;345;383;406;435;443;634;635;645;722;725;824;847;956;978;1036;1050;1116;1191;1369;1373;1428;1429;1471;1486;1514;1519;1520;1540;1543;1544;1548;1555;1557;1558;1559;1576;1577;1579;1592;1601;1610;1621;1757;1776;1806;1807;1956;1962;2081;2168;2169;2180;2184;2185;2191;2203;2527;2528;2538;2729;2819;2878;2947;3034;3067;3077;…	LRCOL1;APOBEC3A_B;TRIB1;CDO1;CPQ;TRIM38;CEBPA;UBD;PLK2;ALDH1L1;FTCD;PPARGC1A;SDS;SLC27A2;ABHD2;CHI3L1;HOGA1;MGLL;PGLYRP2;FBXO32;APOA5;CLU;LYZL2;LRRK2;PLA2G4E;ACER1;ADH4;NEU4;AADAC;ACMSD;ADH7;KLHL40;UROC1;CPN1;CPS1;ASB9;CRYM;CRYZ;AMDHD1;CST3;NOTUM;CTBS;CTSL;UPP2;CTSO;CTSS;ADRB2;CYLD;CYP1A1;CYP1A2;CYP2A6;CYP2B6;CYP2C19;CYP2C8;CYP2C9;CYP3A4;CYP3A5;CYP4A11;CYP26A1;DAB2;DAO;DBH;FBXO39;MMAA;IDO2;SARDH;…
GO:0042730	fibrinolysis	regulation of response to stress;response to wounding	GO:0080134;GO:0009611	http://amigo.geneontology.org/amigo/term/GO:0042730	27	18	2.67044	6.74046	1.47005e-12	1.12209e-10	302;350;710;1361;2147;2160;2161;2191;2243;2244;2266;3273;5054;5055;5340;5345;5627;164656	CPB2;TMPRSS6;F2;F11;F12;FAP;FGA;FGB;FGG;ANXA2;HRG;APOH;SERPINE1;SERPINB2;PLG;SERPINF2;PROS1;SERPING1
GO:0002683	negative regulation of immune system process	regulation of immune system process	GO:0002682	http://amigo.geneontology.org/amigo/term/GO:0002683	352	79	34.8146	2.26916	1.91314e-12	1.44738e-10	2;135;259;325;335;336;355;604;634;671;710;722;725;727;929;966;1051;1540;1840;1997;2185;2294;2633;3077;3133;3135;3142;3162;3398;3549;3559;3586;3624;3630;3659;4211;4332;4609;4792;5468;5654;5788;5914;6385;6469;7042;7099;7124;7128;7538;7704;8764;8832;9173;9572;9935;10221;10272;10475;11221;11314;23643;27202;28959;29126;54106;54900;55365;55824;57678;64600;80149;84166;84868;114770;133396;148022;201633;3…	TRIB1;FSTL3;TRIM38;CEBPB;DUSP10;CD300A;PGLYRP2;IL31RA;ADORA2A;TICAM1;CYLD;DTX1;ELF1;A2M;TIGIT;PTK2B;FOXF1;LY96;AMBP;GBP1;C5AR2;TMEM176B;CD274;HFE;HLA-E;HLA-G;HLX;HMOX1;APCS;APOA1;APOA2;ID2;IHH;FAS;IL2RA;IL10;INHBA;INS;IRF1;HES5;MEIS1;MNDA;MYC;NFKBIA;TLR9;PPARG;LAX1;TMEM176A;PAG1;HTRA1;GPAM;PTPRC;RARA;BCL6;CEACAM1;SDC4;PLA2G2F;SHH;BPI;TGFB2;TLR4;SERPING1;TNF;TNFAIP3;C4BPA;C4BPB;C5;ZFP36;ZBTB16;ZC3…
GO:0032368	regulation of lipid transport	lipid localization	GO:0010876	http://amigo.geneontology.org/amigo/term/GO:0032368	96	35	9.49489	3.68619	2.20224e-12	1.65149e-10	19;20;183;185;302;335;336;341;344;345;706;1071;1392;1579;1906;3685;3690;4790;4792;4824;4923;5020;5027;5244;5465;5468;5972;6342;6469;8529;8660;9388;64240;64241;116519	CETP;APOA5;CRH;CYP4A11;AGT;AGTR1;ABCA1;EDN1;ABCA2;ANXA2;APOA1;APOA2;APOC1;APOC2;APOC3;ITGAV;ITGB3;NFKB1;NFKBIA;NKX3-1;NTSR1;OXT;P2RX7;ABCB4;PPARA;PPARG;REN;SCP2;ABCG5;ABCG8;SHH;TSPO;CYP4F2;IRS2;LIPG
GO:1903317	regulation of protein maturation	protein maturation	GO:0051604	http://amigo.geneontology.org/amigo/term/GO:1903317	82	32	8.11022	3.94564	2.25797e-12	1.67856e-10	2;329;330;710;718;720;722;725;727;728;729;730;731;732;733;735;966;1361;2161;3075;3426;4627;5054;5345;5627;7036;7448;7850;27202;55908;120892;100293534	C4B_2;LRRK2;CPB2;A2M;F12;C5AR2;CFH;BIRC2;BIRC3;CFI;MYH9;SERPINE1;SERPINF2;ANGPTL8;PROS1;TFR2;SERPING1;C3;C4A;C4BPA;C4BPB;C5;C5AR1;C6;C7;C8A;C8B;C8G;C9;VTN;IL1R2;CD59
GO:1901701	cellular response to oxygen-containing compound	response to oxygen-containing compound	GO:1901700	http://amigo.geneontology.org/amigo/term/GO:1901701	925	158	91.4873	1.72702	2.2945e-12	1.69101e-10	19;183;185;197;338;343;366;383;388;552;567;634;687;706;760;824;837;858;929;1051;1109;1137;1154;1244;1361;1373;1392;1437;1524;1645;1646;1906;1956;1958;2039;2081;2099;2168;2185;2353;2641;2642;2643;2660;2690;2693;2729;2730;2788;2819;3170;3383;3394;3481;3484;3576;3586;3606;3624;3625;3627;3630;3656;3747;3753;3929;3934;4064;4217;4233;4257;4360;4478;4790;4792;4929;5054;5105;5139;5155;5166;5244;5319;5447…	NAMPT;TRIB1;KLF2;SPON2;BAIAP2;CEBPB;FBLN5;PPARGC1A;AKR1C4;CHRNA4;FBXO32;CISH;LRRK2;ABCC2;ATP6V1G3;CPEB2;CPB2;CPS1;CRH;CSF2;SERPINA12;TICAM1;CX3CR1;AKR1C1;AKR1C2;AGT;AGTR1;ABCA1;EDN1;EGFR;EGR1;AHSG;DMTN;ERN1;ESR1;FABP1;PTK2B;CPEB3;SIRT2;KDM6B;FOS;LY96;ATP6V0D2;GCG;GCGR;GCH1;MSTN;GHR;GHSR;ANKRD1;GCLC;GCLM;GNG7;GPD1;FOXA2;APOB;ICAM1;IRF8;BRINP3;AQP8;IGF2;IGFBP1;CXCL8;IL10;IL18;INHBA;INHBB;CXCL10;INS…
GO:0071222	cellular response to lipopolysaccharide	response to external stimulus;response to biotic stimulus	GO:0009605;GO:0009607	http://amigo.geneontology.org/amigo/term/GO:0071222	148	45	14.638	3.0742	2.77933e-12	2.03081e-10	19;383;567;706;929;1051;1244;1437;1524;3383;3394;3576;3586;3606;3627;3656;3929;3934;4064;4360;4790;4792;5054;5467;5581;5914;6364;7035;7097;7099;7124;7128;7133;7538;9572;9971;10221;10417;10891;23643;27063;57817;80149;84868;148022	TRIB1;SPON2;CEBPB;PPARGC1A;ABCC2;CSF2;TICAM1;CX3CR1;ABCA1;LY96;ANKRD1;ICAM1;IRF8;CXCL8;IL10;IL18;CXCL10;IRAK2;ARG1;LBP;LCN2;CD180;MRC1;NFKB1;NFKBIA;SERPINE1;PPARD;PRKCE;B2M;HAMP;RARA;CCL20;TFPI;TSPO;TLR2;TLR4;TNF;TNFAIP3;TNFRSF1B;ZFP36;ZC3H12A;HAVCR2;CD14;NR1D1;NR1H4
GO:0050778	positive regulation of immune response	regulation of immune system process;immune response	GO:0002682;GO:0006955	http://amigo.geneontology.org/amigo/term/GO:0050778	612	116	60.53	1.91641	2.92788e-12	2.12122e-10	2;329;330;567;634;710;715;716;718;720;722;725;727;728;729;730;731;732;733;735;929;966;1191;1514;1520;1540;1997;2069;2099;2205;2214;2220;2533;2633;3071;3075;3078;3133;3142;3263;3273;3303;3384;3426;3572;3594;3606;3656;3659;3689;3929;4064;4153;4332;4773;4790;4792;5027;5319;5581;5627;5648;5696;5698;5788;5817;5914;6810;7042;7096;7097;7099;7124;7128;7316;7409;7448;8517;8631;8764;9572;9971;10318;10333;1…	C4B_2;TNIP1;TLR6;SPON2;BAIAP2;TNFSF13B;BTN3A1;CD300A;PGLYRP2;GBP5;PIK3AP1;CLU;TICAM1;GCSAML;IL23R;CTSL;CTSS;CYLD;ELF1;A2M;EREG;ESR1;FCER1A;FCGR3A;FCN2;RFTN1;DDX58;LY96;FYB;GBP1;C5AR2;RGCC;NCKAP1L;CFH;CFHR1;HLA-E;HLX;HPX;HRG;BIRC2;BIRC3;HSPA1A;ICAM2;CFI;IL6ST;IL12RB1;IL18;IRAK2;IRF1;ITGB2;THEMIS;LBP;CD180;MBL2;MNDA;NFATC2;NFKB1;NFKBIA;P2RX7;PLA2G1B;TLR9;LAX1;DDX60;PRKCE;PAG1;PROS1;MASP1;B2M;PSMB8;…
GO:0055088	lipid homeostasis	homeostatic process	GO:0042592	http://amigo.geneontology.org/amigo/term/GO:0055088	122	40	12.0664	3.31498	3.13727e-12	2.24675e-10	19;20;33;335;336;338;344;345;346;433;1050;1071;1645;2538;2646;3172;3606;3630;3990;4253;5244;5468;8310;8435;8660;9388;9572;9971;27329;51085;51129;55908;57104;57678;64240;64241;84649;94103;114899;116519	CEBPA;CETP;C1QTNF3;APOA5;AKR1C1;ABCA1;ABCA2;G6PC;GCKR;ANGPTL3;HNF4A;ACADL;APOA1;APOA2;APOB;APOC2;APOC3;APOC4;IL18;INS;LIPC;MIA2;ASGR2;MLXIPL;ANGPTL4;ABCB4;PPARG;ANGPTL8;PNPLA2;GPAM;ABCG5;ABCG8;ACOX3;SOAT2;DGAT2;IRS2;LIPG;ORMDL3;NR1D1;NR1H4
GO:0019216	regulation of lipid metabolic process	lipid metabolic process	GO:0006629	http://amigo.geneontology.org/amigo/term/GO:0019216	278	67	27.4956	2.43675	3.1537e-12	2.24675e-10	12;13;32;33;154;183;185;335;336;338;341;344;345;552;634;650;706;718;1958;2147;2168;2185;2693;3172;3356;3398;3630;3638;4790;5155;5166;5447;5465;5468;5581;5629;6097;6591;7124;7421;8644;8660;9104;9314;9572;9971;10891;27329;51085;51099;51141;51422;54576;54658;55908;57104;57406;57761;64127;64784;84649;94103;116519;125981;145264;345275;440503	PPARGC1A;APOA5;SERPINA3;ACER1;AADAC;SERPINA12;ADRB2;AGT;AGTR1;EGR1;F2;FABP1;PTK2B;GHSR;ANGPTL3;HNF4A;ACACB;ACADL;APOA1;HTR2A;APOA2;APOB;ID2;APOC1;APOC2;APOC3;HSD17B13;INS;INSIG1;PLIN5;NFKB1;MLXIPL;ABHD5;INSIG2;PRKAG2;PDGFB;PDK4;POR;UGT1A8;PPARA;UGT1A1;PPARG;AVPR1A;PRKCE;ANGPTL8;PROX1;PNPLA2;ABHD6;TRIB3;RORC;CEACAM1;NOD2;CRTC3;BMP2;SNAI2;TSPO;TNF;C3;VDR;DGAT2;AKR1C3;IRS2;RGN;KLF4;ORMDL3;NR1D1;NR1H4
GO:0032103	positive regulation of response to external stimulus	response to external stimulus	GO:0009605	http://amigo.geneontology.org/amigo/term/GO:0032103	260	64	25.7153	2.48879	3.57447e-12	2.52547e-10	183;185;350;718;728;1361;1435;1901;1906;1907;1956;2147;2155;2161;2185;2205;2693;2919;2920;3071;3273;3315;3570;3572;3576;3606;3627;3929;4064;4233;5054;5155;5320;5340;5345;6280;6358;6359;6360;6362;6368;6376;6810;7052;7097;7099;7124;8740;9173;9180;10318;10563;23604;23643;54106;55601;57402;64127;81793;84699;84868;89870;115362;414062	TNIP1;CXCL13;GBP5;CPB2;CSF1;AGT;AGTR1;S1PR1;EDN1;EDN2;EGFR;F2;F7;F12;PTK2B;FCER1A;DAPK2;LY96;GHSR;CXCL1;CXCL2;NCKAP1L;HRG;HSPB1;APOH;IL6R;IL6ST;CXCL8;IL18;CXCL10;LBP;CD180;CCL3L3;MET;SERPINE1;PDGFB;PLA2G2A;PLG;SERPINF2;TLR9;DDX60;S100A14;S100A9;CCL14;CCL15;CCL16;CCL18;CCL23;CX3CL1;NOD2;STX4;TGM2;TLR2;TLR4;TNF;C3;C5AR1;TLR10;CREB3L3;HAVCR2;TNFSF14;TRIM15;IL1RL1;OSMR
GO:0002460	adaptive immune response based on somatic recombination of immune receptors built from immunoglobulin superfamily domains	immune response	GO:0006955	http://amigo.geneontology.org/amigo/term/GO:0002460	212	56	20.9679	2.67075	3.93419e-12	2.75683e-10	355;567;602;604;634;710;715;716;718;720;722;725;727;729;730;731;732;733;735;1191;2205;3077;3133;3142;3263;3383;3426;3586;3594;3606;4063;4153;4791;5027;5788;5817;6097;7099;7124;7128;8284;8809;9173;10333;10538;10563;10673;11035;23180;84868;91543;133396;135250;149233;246778;100293534	C4B_2;TLR6;BATF;CXCL13;TNFSF13B;RIPK3;CLU;IL31RA;RAET1E;IL23R;FCER1A;RFTN1;IL27;HFE;HLA-E;HLX;HPX;ICAM1;CFI;FAS;IL10;IL12RB1;IL18;LY9;MBL2;NFKB2;P2RX7;B2M;PTPRC;PVR;BCL3;BCL6;RORC;CEACAM1;TLR4;SERPING1;TNF;TNFAIP3;C1R;C1S;C3;C4A;C4BPA;C4BPB;C5;C6;C7;C8A;C8B;C8G;C9;KDM5D;HAVCR2;IL18R1;RSAD2;IL1RL1
GO:1903530	regulation of secretion by cell	regulation of transport;secretion	GO:0051049;GO:0046903	http://amigo.geneontology.org/amigo/term/GO:1903530	615	116	60.8267	1.90706	4.08262e-12	2.83759e-10	18;135;183;185;307;335;336;406;552;634;727;776;834;886;929;1137;1361;1392;1401;1906;1956;2205;2243;2244;2266;2294;2335;2633;2641;2693;3077;3133;3162;3170;3172;3356;3479;3556;3567;3586;3604;3624;3625;3630;3708;3747;3814;4129;4824;4923;5020;5027;5319;5467;5581;5600;5950;5972;6288;6382;6385;6514;6755;6810;7036;7042;7096;7097;7099;7124;7779;7849;7850;8431;8660;8764;8832;8864;8973;9173;9501;9572;9971;…	TLR6;CD300A;CHRNA4;C1QTNF3;LRRK2;ACVR1C;ADORA2A;CPB2;CRH;CRP;SYT9;C2CD4A;SLC30A8;ABAT;AGT;AGTR1;EDN1;EGFR;LGI3;FCER1A;FGA;FGB;FGG;FOXF1;FN1;ARL2BP;CLEC5A;PNKD;KCNG2;GBP1;GCG;GHSR;ANKRD1;CHIA;C5AR2;RGCC;CD274;ANXA4;HFE;HLA-E;HMOX1;FOXA2;HNF4A;APOA1;HTR2A;APOA2;FFAR4;CPLX4;IGF1;IL1RAP;IL5;IL10;TNFRSF9;INHBA;INHBB;INS;ITPR1;KCNC2;KISS1;ARNTL;MAOB;NKX3-1;NTSR1;OXT;P2RX7;SYT17;PLA2G1B;TLR9;PPARD;ANO1;…
GO:0005996	monosaccharide metabolic process	carbohydrate metabolic process	GO:0005975	http://amigo.geneontology.org/amigo/term/GO:0005996	280	67	27.6934	2.41935	4.47509e-12	3.08528e-10	32;216;229;467;1528;2203;2527;2528;2538;2641;2642;2646;2683;2729;2819;3170;3479;3481;3486;3487;3630;3795;4938;5105;5166;5207;5465;5467;5581;5950;6097;7124;7363;7364;7365;7366;8277;8660;8790;8864;9104;9563;9572;9942;10720;10891;10941;10993;51084;51181;54490;54575;54576;54577;54578;54579;54600;54657;54658;54659;64080;79799;80201;84649;114899;133688;145264	UGT2B11;PPARGC1A;UGT2A1;SDS;C1QTNF3;UGT3A1;SERPINA12;CYB5A;ALDH1A1;FBP1;ALDOB;FUT5;FUT6;G6PC;GCG;GCGR;GCKR;B4GALT1;GCLC;GPD1;FOXA2;ACACB;IGF1;IGF2;IGFBP3;IGFBP4;INS;KHK;ATF3;OAS1;PCK1;CRYL1;DCXR;PDK4;PFKFB1;UGT2B28;UGT1A10;UGT1A8;UGT1A7;UGT1A6;UGT1A5;UGT1A9;PPARA;UGT1A4;UGT1A1;UGT1A3;PPARD;PRKCE;RBP4;RORC;RBKS;TNF;UGT2B4;UGT2B7;UGT2B10;UGT2B15;UGT2A3;HKDC1;TKTL1;DGAT2;IRS2;FPGT;PER2;RGN;H6PD;NR1D…
GO:0002920	regulation of humoral immune response	regulation of immune system process;immune response	GO:0002682;GO:0006955	http://amigo.geneontology.org/amigo/term/GO:0002920	50	24	4.94526	4.85313	6.21769e-12	4.2524e-10	2;710;718;720;722;725;727;728;729;730;731;732;733;735;966;3075;3263;3426;5627;7124;7448;10563;27202;100293534	C4B_2;CXCL13;A2M;C5AR2;CFH;HPX;CFI;PROS1;SERPING1;TNF;C3;C4A;C4BPA;C4BPB;C5;C5AR1;C6;C7;C8A;C8B;C8G;C9;VTN;CD59
GO:0002576	platelet degranulation	secretion	GO:0046903	http://amigo.geneontology.org/amigo/term/GO:0002576	104	36	10.2861	3.49986	6.29852e-12	4.25546e-10	2;12;197;213;335;350;710;1191;2039;2153;2243;2244;2266;2335;3273;3479;3481;3690;3699;3700;3827;5004;5005;5054;5155;5265;5267;5340;5341;5345;5627;6403;6694;7018;7042;55664	CLU;SERPINA3;AHSG;A2M;DMTN;ALB;F5;FGA;FGB;FGG;FN1;HRG;APOA1;IGF1;IGF2;APOH;ITGB3;ITIH3;ITIH4;KNG1;ORM1;ORM2;SERPINE1;PDGFB;SERPINA1;SERPINA4;PLG;PLEK;SERPINF2;CDC37L1;PROS1;SELP;SPP2;TF;TGFB2;SERPING1
GO:0006066	alcohol metabolic process	organic hydroxy compound metabolic process	GO:1901615	http://amigo.geneontology.org/amigo/term/GO:0006066	282	67	27.8913	2.40219	6.32172e-12	4.25546e-10	19;33;124;125;126;127;130;131;216;217;319;335;336;338;341;847;1050;1066;1071;1576;1621;2185;3479;3628;3638;3706;3990;4790;4923;5105;5341;5447;5467;5950;6256;6718;7124;7276;7421;8431;8435;8542;8644;9249;9420;9971;10170;23780;27329;29881;51141;51302;54363;54884;55911;57016;80168;81537;84532;84649;89869;116255;116519;117283;125981;145264;157506	DHRS9;CEBPA;CES1;CETP;MOGAT1;APOA5;IP6K3;ADH1A;ADH1B;ACER1;ADH1C;ADH4;ADH6;ADH7;SERPINA12;RDH10;CYP3A4;DBH;ABCA1;ALDH1A1;ALDH2;PTK2B;APOL2;ANGPTL3;NPC1L1;APOF;ACADL;APOA1;APOA2;APOB;APOC1;IGF1;INPP1;INSIG1;ITPKA;LIPC;NFKB1;NTSR1;PCK1;INSIG2;CYP39A1;PLEK;HAO1;POR;PPARD;RETSAT;APOBR;AKR1B10;RBP4;RXRA;AKR1D1;TNF;TTR;VDR;MOGAT2;SGPP1;NR0B2;SOAT2;ACSS1;DGAT2;CAT;APOL1;AKR1C3;PLCZ1;DHRS3;CYP7B1;NR1H4
GO:0071216	cellular response to biotic stimulus	response to biotic stimulus	GO:0009607	http://amigo.geneontology.org/amigo/term/GO:0071216	174	49	17.2095	2.84727	7.03704e-12	4.68315e-10	19;383;567;706;929;1051;1244;1437;1524;3383;3394;3576;3586;3606;3627;3656;3929;3934;4064;4360;4790;4792;5054;5244;5467;5581;5914;6364;7035;7096;7097;7099;7124;7128;7133;7538;9572;9971;10221;10333;10417;10891;22933;23643;27063;57817;80149;84868;148022	TRIB1;TLR6;SPON2;CEBPB;PPARGC1A;ABCC2;CSF2;TICAM1;CX3CR1;ABCA1;SIRT2;LY96;ANKRD1;ICAM1;IRF8;CXCL8;IL10;IL18;CXCL10;IRAK2;ARG1;LBP;LCN2;CD180;MRC1;NFKB1;NFKBIA;SERPINE1;ABCB4;PPARD;PRKCE;B2M;HAMP;RARA;CCL20;TFPI;TSPO;TLR1;TLR2;TLR4;TNF;TNFAIP3;TNFRSF1B;ZFP36;ZC3H12A;HAVCR2;CD14;NR1D1;NR1H4
GO:0001819	positive regulation of cytokine production	cytokine production	GO:0001816	http://amigo.geneontology.org/amigo/term/GO:0001819	374	81	36.9905	2.18975	7.08322e-12	4.68315e-10	183;329;330;336;567;602;718;727;728;834;861;929;1051;1191;1437;1958;2069;2205;3133;3135;3162;3303;3315;3394;3556;3570;3572;3586;3594;3606;3630;3659;3929;4063;4790;4791;5027;5054;5345;5553;5600;5914;6288;6364;6376;7096;7097;7099;7124;7481;8764;8808;8809;9173;9308;10333;10394;10417;10555;23586;23601;23643;26137;27159;27177;28984;29126;54106;55601;55801;64127;64135;84868;89870;91543;114899;115362;14…	TLR6;PRG3;SPON2;CEBPB;AGPAT2;C1QTNF3;GBP5;CLU;CSF2;TICAM1;IL23R;AGT;EGR1;TIGIT;EREG;FCER1A;DDX58;CLEC5A;LY96;IL27;ZBTB20;CHIA;IL36B;RGCC;CD274;HLA-E;HLA-G;HMOX1;BIRC2;BIRC3;HSPA1A;HSPB1;APOA2;IRF8;IL1RAP;IL6R;IL6ST;IL10;IL12RB1;IL18;INS;IRF1;LBP;LY9;NFKB1;NFKB2;P2RX7;SERPINE1;SERPINF2;TLR9;PRG2;DDX60;IL26;MAPK11;B2M;RARA;BCL3;SAA1;CCL20;CX3CL1;NOD2;IFIH1;TLR1;TLR2;TLR4;TNF;C3;C5;C5AR1;WNT11;CASP1…
GO:0042493	response to drug	response to drug	GO:0042493	http://amigo.geneontology.org/amigo/term/GO:0042493	401	85	39.661	2.14317	7.12141e-12	4.68315e-10	18;19;20;32;135;148;335;336;368;383;567;590;706;847;1026;1244;1361;1373;1392;1543;1544;1548;1555;1557;1558;1559;1571;1576;1644;1906;1956;2155;2180;2185;2203;2353;2354;2627;2730;3071;3356;3383;3586;3624;3725;3726;3727;3934;4129;4257;4502;4609;4773;4824;4837;5009;5027;5139;5243;5244;5447;5468;5972;6580;6581;6584;6716;6928;7042;7054;8856;9027;9076;9501;10351;10555;10786;10891;27063;29881;54658;55244…	CDKN1A;ABCA8;AGPAT2;SLC17A3;PPARGC1A;ADSSL1;ABCC2;ADORA2A;CPB2;CPS1;CRH;ADRA1A;CYP1A1;CYP1A2;CYP2A6;CYP2B6;CYP2C19;CYP2C8;CYP2C9;CYP2E1;CYP3A4;DDC;ABAT;ABCA1;EDN1;EGFR;ABCA2;F7;ACSL1;PTK2B;FBP1;FOS;FOSB;GATA6;ANKRD1;GCLM;NPC1L1;NCKAP1L;ACACB;APOA1;HTR2A;APOA2;ICAM1;IL10;INHBA;ABCC6;JUN;JUNB;JUND;ARG1;LCN2;MAOB;MGST1;MT2A;MYC;NFATC2;NKX3-1;NNMT;OTC;P2RX7;PDE3A;ABCB1;ABCB4;POR;UGT1A1;PPARG;SLC47A1;…
GO:0032102	negative regulation of response to external stimulus	response to external stimulus	GO:0009605	http://amigo.geneontology.org/amigo/term/GO:0032102	258	63	25.5175	2.46889	7.67075e-12	5.0059e-10	18;135;302;325;335;350;634;710;727;1361;1524;1906;2147;2160;2161;2191;2243;2244;2266;2294;2693;2902;3273;3559;3586;3630;3827;4210;4790;4907;5054;5055;5155;5340;5345;5465;5467;5468;5624;5627;5654;6288;6591;7103;7128;7133;7448;7850;9314;9971;10221;10475;10563;11221;22933;27202;80149;84868;90102;90268;114899;164656;338557	TRIB1;TRIM38;CXCL13;DUSP10;C1QTNF3;ADORA2A;CPB2;CX3CR1;TMPRSS6;ABAT;EDN1;F2;F11;F12;FAP;FGA;FGB;FGG;SIRT2;FOXF1;GHSR;C5AR2;GRIN1;ANXA2;APCS;HRG;APOA1;FFAR4;APOH;IL2RA;IL10;INS;KNG1;MEFV;NFKB1;NT5E;SERPINE1;SERPINB2;PDGFB;PLG;SERPINF2;PPARA;PPARD;PPARG;PROC;PROS1;HTRA1;SAA1;CEACAM1;SNAI2;SERPING1;TSPAN8;TNFAIP3;TNFRSF1B;C5;VTN;IL1R2;ZC3H12A;HAVCR2;PHLDB2;OTULIN;KLF4;NR1H4
GO:0070613	regulation of protein processing	proteolysis;protein maturation	GO:0006508;GO:0051604	http://amigo.geneontology.org/amigo/term/GO:0070613	81	31	8.01132	3.86953	9.0945e-12	5.89007e-10	2;329;330;710;718;720;722;725;727;728;729;730;731;732;733;735;966;1361;2161;3075;3426;4627;5054;5345;5627;7448;7850;27202;55908;120892;100293534	C4B_2;LRRK2;CPB2;A2M;F12;C5AR2;CFH;BIRC2;BIRC3;CFI;MYH9;SERPINE1;SERPINF2;ANGPTL8;PROS1;SERPING1;C3;C4A;C4BPA;C4BPB;C5;C5AR1;C6;C7;C8A;C8B;C8G;C9;VTN;IL1R2;CD59
GO:0005975	carbohydrate metabolic process	carbohydrate metabolic process	GO:0005975	http://amigo.geneontology.org/amigo/term/GO:0005975	586	111	57.9584	1.91517	9.20597e-12	5.91743e-10	32;216;217;229;276;467;1116;1373;1486;1528;2185;2203;2527;2528;2538;2632;2641;2642;2646;2683;2729;2819;2998;3170;3356;3425;3479;3481;3486;3487;3572;3628;3630;3706;3795;3948;4121;4790;4923;4938;5016;5027;5105;5155;5166;5207;5341;5465;5467;5507;5581;5950;6097;6476;6482;6514;7124;7316;7358;7363;7364;7365;7366;8277;8660;8790;8864;8972;8987;9104;9365;9563;9572;9942;10720;10891;10941;10993;27159;27329;…	UGT2B11;PPARGC1A;UGT2A1;SDS;CHI3L1;C1QTNF3;MOGAT1;A3GALT2;NEU4;UGT3A1;CPS1;SERPINA12;CTBS;CYB5A;CHST13;ALDH1A1;ALDH2;PTK2B;FBP1;ALDOB;FUT5;FUT6;G6PC;GBE1;GCG;GCGR;GCKR;B4GALT1;CHIA;GCLC;ANGPTL3;AMY1A;GPD1;GYS2;FOXA2;ACACB;HTR2A;IDUA;IGF1;IGF2;IGFBP3;IGFBP4;IL6ST;INPP1;INS;ITPKA;KHK;LDHC;MAN1A1;ATF3;NFKB1;NTSR1;OAS1;OVGP1;P2RX7;PCK1;CRYL1;MLXIPL;DCXR;PRKAG2;PDGFB;PDK4;PFKFB1;PLEK;PRKAG3;UGT2B28;UG…
GO:0051046	regulation of secretion	secretion;regulation of transport	GO:0046903;GO:0051049	http://amigo.geneontology.org/amigo/term/GO:0051046	667	122	65.9697	1.84933	9.50284e-12	6.06267e-10	18;135;183;185;307;335;336;406;552;634;727;776;834;886;929;1137;1361;1392;1401;1579;1906;1956;2205;2243;2244;2266;2294;2335;2633;2641;2693;3077;3084;3133;3162;3170;3172;3356;3479;3556;3567;3586;3604;3624;3625;3630;3708;3747;3814;4129;4824;4923;5020;5027;5029;5319;5467;5581;5600;5950;5972;6280;6288;6382;6385;6514;6529;6755;6810;7036;7042;7096;7097;7099;7124;7779;7849;7850;8431;8529;8660;8764;8832;…	TLR6;CD300A;CHRNA4;C1QTNF3;LRRK2;ACVR1C;ADORA2A;CPB2;CRH;CRP;SYT9;C2CD4A;CYP4A11;SLC30A8;ABAT;AGT;AGTR1;EDN1;EGFR;LGI3;FCER1A;FGA;FGB;FGG;FOXF1;FN1;ARL2BP;CLEC5A;PNKD;KCNG2;GBP1;GCG;GHSR;ANKRD1;CHIA;C5AR2;RGCC;CD274;ANXA4;HFE;NRG1;HLA-E;HMOX1;FOXA2;HNF4A;APOA1;HTR2A;APOA2;FFAR4;CPLX4;IGF1;IL1RAP;IL5;IL10;TNFRSF9;INHBA;INHBB;INS;ITPR1;KCNC2;KISS1;ARNTL;MAOB;NKX3-1;NTSR1;OXT;P2RX7;P2RY2;SYT17;PLA2G…
GO:0009611	response to wounding	response to wounding	GO:0009611	http://amigo.geneontology.org/amigo/term/GO:0009611	624	116	61.7168	1.87955	1.0844e-11	6.86706e-10	2;18;135;302;325;335;350;383;388;462;634;706;710;725;966;1361;1465;1524;1543;1839;1906;1956;2039;2056;2069;2147;2153;2155;2158;2159;2160;2161;2165;2191;2243;2244;2252;2266;2294;2335;2627;2660;2683;3053;3084;3087;3162;3170;3172;3273;3315;3479;3484;3586;3630;3659;3678;3690;3708;3725;3827;4217;4627;4814;5027;5054;5055;5104;5155;5265;5340;5341;5345;5465;5467;5581;5624;5627;6280;6288;6364;6376;6382;63…	CPQ;PROCR;CHL1;ABHD2;APOA5;ADORA2A;CPB2;CSRP1;RTN4RL1;CX3CR1;CYP1A1;TMPRSS6;ABAT;HBEGF;EDN1;EGFR;A2M;DMTN;EPO;EREG;F2;F5;F7;F9;F10;F11;F12;F13B;FAP;FGA;FGB;FGF7;FGG;FOXF1;FN1;MAFF;FLRT3;GATA6;MSTN;B4GALT1;ANXA2;SERPIND1;NRG1;HHEX;HMOX1;FOXA2;HNF4A;APCS;HRG;HSPB1;APOA1;IGF1;IGFBP1;PLET1;APOH;IL10;INS;IRF1;ITGA5;ITGB3;ITPR1;JUN;KNG1;ARG1;RHOB;TMEM8C;MAP3K5;SERPINC1;MYH9;NINJ1;P2RX7;SERPINE1;SERPINB…
GO:0030301	cholesterol transport	lipid localization	GO:0010876	http://amigo.geneontology.org/amigo/term/GO:0030301	73	29	7.22008	4.01658	1.43388e-11	9.01338e-10	19;20;302;335;336;338;341;344;345;706;1066;1071;1191;1645;3990;4790;4792;5244;5468;6342;6469;8435;9388;23461;23673;29881;64240;64241;116519	CES1;CETP;APOA5;CLU;AKR1C1;ABCA1;ABCA2;ABCA5;STX12;NPC1L1;ANXA2;APOA1;APOA2;APOB;APOC1;APOC2;APOC3;LIPC;NFKB1;NFKBIA;ABCB4;PPARG;SCP2;ABCG5;ABCG8;SHH;TSPO;SOAT2;LIPG
GO:0050708	regulation of protein secretion	regulation of protein localization;secretion	GO:0032880;GO:0046903	http://amigo.geneontology.org/amigo/term/GO:0050708	379	81	37.4851	2.16086	1.44712e-11	9.03024e-10	18;135;307;335;336;406;727;776;834;929;1392;1401;1956;2243;2244;2266;2335;2633;2641;2693;3133;3170;3172;3479;3556;3567;3586;3604;3625;3630;3708;3747;5027;5319;5467;5581;5600;5950;6288;6514;6755;6810;7042;7096;7097;7099;7124;7850;8431;8660;8764;8864;9173;9501;9572;9971;10333;23568;23601;26251;27063;27159;27202;28984;29126;54106;55107;55638;55801;57678;64127;80149;81793;84868;91543;94121;114899;130…	TLR6;C1QTNF3;ACVR1C;ADORA2A;CRH;CRP;SYT9;SLC30A8;ABAT;EGFR;FGA;FGB;FGG;FN1;ARL2BP;CLEC5A;KCNG2;GBP1;GCG;GHSR;ANKRD1;CHIA;C5AR2;RGCC;CD274;ANXA4;HLA-E;FOXA2;HNF4A;APOA1;APOA2;FFAR4;IGF1;IL1RAP;IL5;IL10;TNFRSF9;INHBB;INS;ITPR1;KCNC2;ARNTL;P2RX7;PLA2G1B;TLR9;PPARD;ANO1;SYBU;IL26;PRKCE;MAPK11;GPAM;RBP4;SAA1;NOD2;SLC2A2;SSTR5;STX4;TGFB2;TLR1;TLR2;TLR4;TNF;C5;CACNA1D;IL1R2;ZC3H12A;TLR10;CASP1;NR0B2;HAV…
GO:0030155	regulation of cell adhesion	biological adhesion	GO:0022610	http://amigo.geneontology.org/amigo/term/GO:0030155	627	116	62.0135	1.87056	1.49174e-11	9.24122e-10	18;135;335;604;634;650;921;966;1029;1051;1435;1540;1803;1840;1901;1942;1947;2039;2056;2185;2243;2244;2266;2294;2335;2633;3071;3077;3133;3135;3142;3169;3170;3273;3383;3479;3481;3549;3557;3559;3572;3574;3576;3586;3594;3606;3659;3678;3685;3827;3909;3910;4284;4811;4814;5054;5340;5345;5465;5581;5788;5914;6288;6376;6385;6469;6591;6810;6935;7042;7045;7052;7124;7409;7448;7704;8631;8646;8740;8744;8764;880…	FSTL3;CDKN2A;DLC1;CEBPB;CXCL13;TNFSF13B;RIPK3;CD300A;ADORA2A;CSF1;IL23R;CYLD;ABAT;DPP4;DTX1;S1PR1;EFNA1;EFNB1;TIGIT;DMTN;EPO;PTK2B;FGA;FGB;FGG;KIFAP3;FOXF1;FN1;IL27;RICTOR;GBP1;IL36B;RND1;ADAMDEC1;RGCC;CD274;RHOD;NCKAP1L;HFE;HLA-E;HLA-G;HLX;FOXA1;FOXA2;HRG;APOA1;ICAM1;IGF1;IGF2;PLET1;IHH;IL1RN;IL2RA;IL6ST;IL7;CXCL8;IL10;IL12RB1;IL18;IRF1;ITGA5;ITGAV;KNG1;LAMA3;LAMA4;MIP;NID1;NINJ1;SERPINE1;PLG;SE…
GO:0017144	drug metabolic process	drug metabolic process	GO:0017144	http://amigo.geneontology.org/amigo/term/GO:0017144	33	19	3.26387	5.82131	1.54232e-11	9.48583e-10	124;590;1244;1543;1544;1548;1555;1557;1558;1559;1571;1576;1577;2330;8529;8856;54577;54658;66002	ADH1A;ABCC2;CYP1A1;CYP1A2;CYP2A6;CYP2B6;CYP2C19;CYP2C8;CYP2C9;CYP2E1;CYP3A4;CYP3A5;FMO5;UGT1A7;UGT1A1;BCHE;CYP4F12;CYP4F2;NR1I2
GO:0019373	epoxygenase P450 pathway	organic acid metabolic process	GO:0006082	http://amigo.geneontology.org/amigo/term/GO:0019373	18	14	1.78029	7.86388	1.6975e-11	1e-09	1543;1544;1548;1549;1555;1557;1558;1559;1562;1571;1573;1579;8529;66002	CYP1A1;CYP1A2;CYP2A6;CYP2A7;CYP2B6;CYP2C19;CYP2C8;CYP2C9;CYP2C18;CYP2E1;CYP2J2;CYP4A11;CYP4F12;CYP4F2
GO:0002697	regulation of immune effector process	immune effector process;regulation of immune system process	GO:0002252;GO:0002682	http://amigo.geneontology.org/amigo/term/GO:0002697	314	71	31.0562	2.28618	1.77569e-11	1.07662e-09	2;329;330;335;336;567;604;634;710;718;720;722;725;727;728;729;730;731;732;733;735;966;2205;2294;3075;3077;3133;3142;3162;3263;3426;3559;3567;3586;3594;3606;3630;3929;5027;5627;5654;5788;5817;5914;5950;6810;7042;7099;7124;7128;7409;7448;8764;8832;10417;10475;11035;11221;11314;23586;27202;55601;64127;80149;84868;89870;91543;114770;149233;246778;100293534	C4B_2;SPON2;TRIM38;RIPK3;DUSP10;CD300A;PGLYRP2;IL23R;A2M;FCER1A;FOXF1;DDX58;IL27;C5AR2;CFH;HFE;HLA-E;HLX;HMOX1;HPX;BIRC2;BIRC3;APOA1;APOA2;CFI;IL2RA;IL5;IL10;IL12RB1;IL18;INS;LBP;P2RX7;DDX60;PROS1;HTRA1;B2M;PTPRC;PVR;RARA;RBP4;BCL6;CEACAM1;NOD2;STX4;TGFB2;TLR4;SERPING1;TNF;TNFAIP3;C3;C4A;C4BPA;C4BPB;C5;C5AR1;C6;C7;C8A;C8B;C8G;C9;VAV1;VTN;ZC3H12A;HAVCR2;TNFRSF14;CD84;TRIM15;RSAD2;CD59
GO:0032870	cellular response to hormone stimulus	response to endogenous stimulus	GO:0009719	http://amigo.geneontology.org/amigo/term/GO:0032870	608	113	60.1343	1.87913	2.0618e-11	1.24129e-09	183;185;197;338;383;406;552;634;687;760;858;1109;1154;1244;1373;1392;1408;1514;1520;1601;1645;1646;1843;1906;1956;2099;2180;2244;2353;2354;2627;2641;2642;2660;2690;2693;2729;2730;2788;2908;3169;3172;3174;3383;3481;3484;3624;3625;3630;3725;3726;3727;4734;4790;4824;4929;5105;5166;5187;5241;5244;5319;5447;5465;5467;5468;5581;5737;5914;5972;6041;6097;6256;6258;6755;7026;7101;7253;7421;7538;7849;8204;…	NAMPT;BAIAP2;PPARGC1A;ABHD2;AKR1C4;FBXO32;CISH;ABCC2;ATP6V1G3;CPEB2;CPS1;CRH;CRY2;SERPINA12;CTSL;CTSS;DAB2;AKR1C1;AKR1C2;ZNF366;AGT;DUSP1;AGTR1;EDN1;EGFR;AHSG;ESR1;ACSL1;FGB;HEY1;FOS;FOSB;ATP6V0D2;GATA6;GCG;GCGR;MSTN;GHR;GHSR;GCLC;GCLM;GNG7;NR3C1;FOXA1;HNF4A;HNF4G;APOB;ICAM1;FFAR4;PAQR9;IGF2;IGFBP1;INHBA;INHBB;INS;JUN;JUNB;JUND;ARG1;ARNTL;NEDD4;NFKB1;NKX3-1;NR4A2;PCK1;PDK4;PER1;PGR;ABCB4;PLA2G1B;…
GO:1903034	regulation of response to wounding	response to wounding;regulation of response to stress	GO:0009611;GO:0080134	http://amigo.geneontology.org/amigo/term/GO:1903034	145	43	14.3412	2.99834	2.11976e-11	1.26726e-09	18;302;325;350;462;634;710;1361;1839;1906;2039;2147;2155;2160;2161;2191;2243;2244;2266;3170;3273;3586;3827;5054;5055;5155;5340;5341;5345;5467;5581;5624;5627;6280;6403;7099;7103;7128;7448;9314;55603;90102;164656	CPB2;TMPRSS6;ABAT;HBEGF;EDN1;DMTN;F2;F7;F11;F12;FAP;FGA;FGB;FGG;ANXA2;FOXA2;APCS;HRG;APOH;IL10;KNG1;SERPINC1;SERPINE1;SERPINB2;PDGFB;PLG;PLEK;SERPINF2;PPARD;FAM46A;PRKCE;PROC;PROS1;S100A9;CEACAM1;SELP;TLR4;SERPING1;TSPAN8;TNFAIP3;VTN;PHLDB2;KLF4
GO:0015918	sterol transport	lipid localization	GO:0010876	http://amigo.geneontology.org/amigo/term/GO:0015918	74	29	7.31898	3.9623	2.13688e-11	1.26862e-09	19;20;302;335;336;338;341;344;345;706;1066;1071;1191;1645;3990;4790;4792;5244;5468;6342;6469;8435;9388;23461;23673;29881;64240;64241;116519	CES1;CETP;APOA5;CLU;AKR1C1;ABCA1;ABCA2;ABCA5;STX12;NPC1L1;ANXA2;APOA1;APOA2;APOB;APOC1;APOC2;APOC3;LIPC;NFKB1;NFKBIA;ABCB4;PPARG;SCP2;ABCG5;ABCG8;SHH;TSPO;SOAT2;LIPG
GO:1903035	negative regulation of response to wounding	regulation of response to stress;response to wounding	GO:0080134;GO:0009611	http://amigo.geneontology.org/amigo/term/GO:1903035	70	28	6.92336	4.04428	2.64615e-11	1.56013e-09	18;302;325;350;634;710;1361;1906;2147;2160;2161;2191;2243;2244;2266;3273;3827;5054;5055;5155;5340;5345;5624;5627;7103;7448;90102;164656	CPB2;TMPRSS6;ABAT;EDN1;F2;F11;F12;FAP;FGA;FGB;FGG;ANXA2;APCS;HRG;APOH;KNG1;SERPINE1;SERPINB2;PDGFB;PLG;SERPINF2;PROC;PROS1;CEACAM1;SERPING1;TSPAN8;VTN;PHLDB2
GO:0072593	reactive oxygen species metabolic process	reactive oxygen species metabolic process	GO:0072593	http://amigo.geneontology.org/amigo/term/GO:0072593	228	57	22.5504	2.52767	2.80829e-11	1.64439e-09	183;185;316;329;706;847;1026;1191;1373;1401;1544;1647;1906;1956;2147;2185;2643;2878;3240;3383;3586;3630;3689;4129;5027;5155;5166;5446;5447;6542;6648;6697;7097;7099;7124;7409;7498;8644;8837;9104;9314;10333;10365;10394;10516;11035;22933;29949;55022;59272;64902;80149;83875;120892;148022;405753;440503	CDKN1A;TLR6;KLF2;PRG3;FBLN5;RIPK3;CLU;LRRK2;CPS1;CRP;TICAM1;CYP1A2;GADD45A;AGT;AGTR1;EDN1;EGFR;F2;PTK2B;SIRT2;GCH1;GPX3;IL19;AOX1;HP;BIRC2;ICAM1;IL10;INS;ITGB2;DUOXA2;MAOB;PLIN5;P2RX7;PDGFB;PDK4;PON3;POR;PID1;ACE2;AGXT2;SLC7A2;SOD2;SPR;TSPO;TLR2;TLR4;TNF;VAV1;XDH;ZC3H12A;BCO2;CAT;AKR1C3;CFLAR;RGN;KLF4
GO:0048585	negative regulation of response to stimulus	negative regulation of response to stimulus	GO:0048585	http://amigo.geneontology.org/amigo/term/GO:0048585	1337	205	132.236	1.55026	3.87345e-11	2.25266e-09	2;18;131;135;148;154;183;197;259;302;325;335;336;350;355;406;467;604;634;650;710;722;725;727;753;858;929;966;1154;1191;1361;1408;1437;1524;1540;1592;1601;1843;1850;1906;1956;1958;1997;2056;2099;2147;2160;2161;2191;2203;2243;2244;2266;2294;2537;2633;2660;2693;2729;2730;2902;3077;3087;3133;3135;3142;3162;3170;3273;3303;3315;3383;3479;3484;3486;3487;3489;3549;3557;3559;3574;3576;3586;3630;3672;3685;…	OPTN;TRIB1;FSTL3;TNIP1;DLC1;TRIM38;CXCL13;DUSP10;CD300A;PGLYRP2;C1QTNF3;CISH;CLU;LRRK2;ADH7;LRRC15;ADORA2A;CPB2;CRY2;CSF2;RTN4RL1;NOTUM;ADRA1A;TICAM1;HFE2;CX3CR1;ADRB2;CYLD;CNKSR3;CYP26A1;DAB2;TMPRSS6;ZNF366;ABAT;AGT;DUSP1;DUSP8;EDN1;EGFR;EGR1;AHSG;ELF1;A2M;EPO;ESR1;F2;F11;F12;FAP;FBP1;RNF152;ADGRG3;FGA;FGB;FGG;SIRT2;FOXF1;HEY1;LY96;PPP1R15A;FLRT3;IFI6;AMBP;GBP1;MSTN;GHSR;C5AR2;GCLC;GCLM;HIPK2;GR…
GO:0051384	response to glucocorticoid	response to endogenous stimulus	GO:0009719	http://amigo.geneontology.org/amigo/term/GO:0051384	142	42	14.0445	2.99049	3.97468e-11	2.29591e-09	189;336;355;383;552;590;687;1026;1036;1244;1369;1373;1392;1843;1906;1956;2056;2353;2354;2660;2908;3176;3383;3557;3586;4129;5020;5207;5244;5730;6382;6755;6898;7054;7124;7538;8837;9076;23462;54206;54658;114907	CDKN1A;CDO1;FBXO32;ABCC2;CPN1;CPS1;CRH;DUSP1;AGXT;EDN1;EGFR;EPO;HEY1;FOS;FOSB;MSTN;NR3C1;HNMT;APOA2;ICAM1;FAS;IL1RN;IL10;ARG1;MAOB;OXT;PFKFB1;ABCB4;ERRFI1;UGT1A1;AVPR1A;PTGDS;BCHE;SDC1;SSTR5;KLF9;TAT;TH;TNF;ZFP36;CFLAR;CLDN1
GO:0042981	regulation of apoptotic process	cell death	GO:0008219	http://amigo.geneontology.org/amigo/term/GO:0042981	1373	209	135.797	1.53906	4.75699e-11	2.72937e-09	135;183;213;307;329;330;350;355;388;467;597;602;604;650;685;694;706;728;831;834;837;840;847;966;1026;1029;1051;1191;1271;1437;1540;1601;1621;1647;1843;1906;1942;1956;1958;2056;2099;2168;2185;2191;2243;2244;2266;2537;2627;2641;2660;2683;2729;2730;2902;3071;3162;3273;3303;3315;3383;3433;3437;3479;3486;3549;3560;3572;3574;3586;3604;3624;3625;3626;3630;3672;3678;3685;3725;3778;3827;4217;4286;4332;435…	SGK2;DHRS2;CDKN1A;CDKN2A;DLC1;NDRG1;CEBPB;UBD;ARL6IP5;CHL1;PLK2;PPARGC1A;RIPK3;INSL6;CARD16;CLU;LRRK2;CNTFR;ACVR1C;IL31RA;ADORA2A;CSF2;GDF7;CYLD;GIMAP8;DAB2;DBH;GADD45A;RASSF6;AGT;DUSP1;EDN1;EFNA1;EGFR;EGR1;EPO;ESR1;ALB;FABP1;PTK2B;FAP;FGD2;FGA;FGB;FGG;IKZF3;ATF5;KIFAP3;SIRT2;TRIM35;CLEC5A;DAPK2;IFI6;NGEF;TNFAIP8;GATA6;GCG;NUPR1;MSTN;B4GALT1;ANKRD1;GCLC;GCLM;RGCC;HIPK2;GRIN1;CD274;OSGIN1;IL19;SLC…
GO:0002455	humoral immune response mediated by circulating immunoglobulin	immune effector process	GO:0002252	http://amigo.geneontology.org/amigo/term/GO:0002455	42	21	4.15402	5.05535	4.87043e-11	2.77582e-09	602;710;715;716;718;720;722;725;727;729;730;731;732;733;735;1191;3263;3426;4153;7124;100293534	C4B_2;CLU;HPX;CFI;MBL2;BCL3;SERPING1;TNF;C1R;C1S;C3;C4A;C4BPA;C4BPB;C5;C6;C7;C8A;C8B;C8G;C9
GO:0010941	regulation of cell death	cell death	GO:0008219	http://amigo.geneontology.org/amigo/term/GO:0010941	1482	222	146.577	1.51456	5.09474e-11	2.88443e-09	135;183;213;307;329;330;350;355;388;467;597;602;604;650;685;694;706;728;831;834;837;840;847;966;1026;1029;1051;1191;1271;1392;1437;1540;1601;1621;1647;1843;1906;1942;1956;1958;2056;2099;2168;2185;2191;2243;2244;2266;2537;2627;2641;2660;2683;2729;2730;2902;3071;3162;3240;3273;3303;3315;3383;3433;3437;3479;3486;3549;3560;3572;3574;3586;3604;3624;3625;3626;3630;3672;3678;3685;3725;3726;3727;3778;382…	SGK2;DHRS2;CDKN1A;CDKN2A;DLC1;NDRG1;CEBPB;UBD;ARL6IP5;CHL1;PLK2;PPARGC1A;RIPK3;INSL6;CARD16;CLU;LRRK2;CNTFR;ACVR1C;IL31RA;ADORA2A;CRH;CSF2;GDF7;CYLD;GIMAP8;DAB2;DBH;GADD45A;RASSF6;AGT;DUSP1;EDN1;EFNA1;EGFR;EGR1;EPO;ESR1;ALB;FABP1;PTK2B;FAP;FGD2;FGA;FGB;FGG;IKZF3;ATF5;KIFAP3;SIRT2;TRIM35;CLEC5A;DAPK2;IFI6;NGEF;TNFAIP8;GATA6;GCG;NUPR1;MSTN;B4GALT1;ANKRD1;GCLC;GCLM;RGCC;HIPK2;GRIN1;CD274;OSGIN1;IL19…
GO:0044242	cellular lipid catabolic process	lipid metabolic process;single-organism catabolic process;organic substance catabolic process;catabolic process	GO:0006629;GO:0044712;GO:1901575;GO:0009056	http://amigo.geneontology.org/amigo/term/GO:0044242	189	50	18.6931	2.67479	5.25352e-11	3e-09	13;32;33;154;335;336;338;341;344;345;1373;1579;1592;1962;2168;2169;3990;4051;5465;5467;6342;8310;8529;8605;8644;8660;9388;9663;11001;11057;11343;22933;27329;51099;54363;54677;56603;57016;57104;57406;57733;66002;83875;116519;123745;125981;129807;166785;339221;440503	SLC27A2;ABHD2;MGLL;APOA5;PLA2G4E;ACER1;NEU4;AADAC;CPS1;ADRB2;CYP4A11;CYP26A1;MMAA;EHHADH;FABP1;FABP2;SIRT2;ANGPTL3;ACACB;ACADL;APOA1;APOA2;APOB;ENPP7;APOC1;APOC2;APOC3;LIPC;CYP4F3;PLIN5;ABHD5;HAO1;PPARA;PPARD;CROT;CYP26B1;AKR1B10;PNPLA2;ABHD6;GBA3;SCP2;CYP4F12;ACOX3;BCO2;CYP4F2;PLA2G4C;AKR1C3;IRS2;LIPG;LPIN2
GO:0008219	cell death	cell death	GO:0008219	http://amigo.geneontology.org/amigo/term/GO:0008219	1916	273	189.502	1.44062	5.57914e-11	3.11739e-09	135;148;183;196;213;307;329;330;350;355;388;467;597;602;604;650;685;694;706;728;831;834;837;840;847;921;929;944;966;1026;1029;1051;1116;1191;1271;1392;1437;1514;1540;1601;1621;1647;1776;1843;1906;1942;1956;1958;2056;2081;2099;2168;2185;2191;2243;2244;2266;2355;2537;2620;2627;2641;2660;2683;2729;2730;2902;2908;3071;3162;3240;3273;3303;3315;3356;3383;3433;3437;3479;3486;3549;3559;3560;3570;3572;357…	SGK2;OPTN;DHRS2;CDKN1A;CDKN2A;DLC1;NDRG1;CEBPB;UBD;ARL6IP5;CHL1;PLK2;PPARGC1A;RIPK3;CHI3L1;INSL6;CARD16;SLC5A11;CLU;LRRK2;NLRP8;NLRP5;CNTFR;ACVR1C;IL31RA;ADORA2A;CRH;TRIM69;CSF2;ADRA1A;TICAM1;CTSL;GDF7;CYLD;GIMAP8;DAB2;DBH;GADD45A;RASSF6;DNASE1L3;AGT;DUSP1;EDN1;EFNA1;EGFR;EGR1;AHR;EPO;ERN1;ESR1;ALB;FABP1;PTK2B;FAP;RNF152;FGD2;FGA;FGB;FGG;IKZF3;ATF5;KIFAP3;SIRT2;TRIM35;FOSL2;CLEC5A;DAPK2;LY96;PPP1…
GO:0043067	regulation of programmed cell death	cell death	GO:0008219	http://amigo.geneontology.org/amigo/term/GO:0043067	1384	210	136.885	1.53414	5.71588e-11	3.17306e-09	135;183;213;307;329;330;350;355;388;467;597;602;604;650;685;694;706;728;831;834;837;840;847;966;1026;1029;1051;1191;1271;1437;1540;1601;1621;1647;1843;1906;1942;1956;1958;2056;2099;2168;2185;2191;2243;2244;2266;2537;2627;2641;2660;2683;2729;2730;2902;3071;3162;3273;3303;3315;3383;3433;3437;3479;3486;3549;3560;3572;3574;3586;3604;3624;3625;3626;3630;3672;3678;3685;3725;3778;3827;4217;4233;4286;433…	SGK2;DHRS2;CDKN1A;CDKN2A;DLC1;NDRG1;CEBPB;UBD;ARL6IP5;CHL1;PLK2;PPARGC1A;RIPK3;INSL6;CARD16;CLU;LRRK2;CNTFR;ACVR1C;IL31RA;ADORA2A;CSF2;GDF7;CYLD;GIMAP8;DAB2;DBH;GADD45A;RASSF6;AGT;DUSP1;EDN1;EFNA1;EGFR;EGR1;EPO;ESR1;ALB;FABP1;PTK2B;FAP;FGD2;FGA;FGB;FGG;IKZF3;ATF5;KIFAP3;SIRT2;TRIM35;CLEC5A;DAPK2;IFI6;NGEF;TNFAIP8;GATA6;GCG;NUPR1;MSTN;B4GALT1;ANKRD1;GCLC;GCLM;RGCC;HIPK2;GRIN1;CD274;OSGIN1;IL19;SLC…
GO:0009991	response to extracellular stimulus	response to external stimulus	GO:0009605	http://amigo.geneontology.org/amigo/term/GO:0009991	425	86	42.0347	2.04593	6.91283e-11	3.81276e-09	19;32;154;213;335;360;383;432;462;467;552;590;706;847;886;1026;1030;1373;1543;1956;2056;2153;2155;2180;2353;2538;2641;2642;2693;2729;2730;3077;3162;3170;3360;3383;3625;3627;3725;3934;4316;4929;5009;5020;5027;5105;5166;5207;5244;5447;5465;5467;5468;5629;5914;6581;6591;6716;7054;7071;7274;7421;7481;7538;7706;8644;8942;9388;9971;10891;10991;22933;51022;54658;57817;64127;64240;64241;80149;80315;81631…	CDKN1A;CDKN2B;PPARGC1A;SLC38A3;LRRK2;ADSSL1;ACVR1C;CPS1;ADRB2;CYP1A1;ABCA1;EGFR;EPO;ALB;F5;F7;ACSL1;RNF152;SIRT2;FOS;G6PC;GCG;GCGR;GHSR;GCLC;GCLM;HFE;HMOX1;FOXA2;ACACB;APOA1;HTR4;ICAM1;SLC6A19;AQP3;INHBB;CXCL10;JUN;ARG1;LCN2;MMP7;ASGR1;SERPINC1;ATF3;NR4A2;OTC;OXT;P2RX7;GLRX2;PCK1;PDK4;PFKFB1;ABCB4;POR;PPARA;UGT1A1;PPARD;PPARG;AVPR1A;PROX1;HAMP;BCHE;RARA;NOD2;ABCG5;ABCG8;SLC22A3;SNAI2;SRD5A2;TH;TS…
GO:0071347	cellular response to interleukin-1	response to cytokine	GO:0034097	http://amigo.geneontology.org/amigo/term/GO:0071347	87	31	8.60475	3.60266	7.83078e-11	4.29137e-09	1051;1116;1244;1906;1958;2244;2266;3383;3554;3557;3576;3656;3934;4790;4824;5105;6358;6359;6360;6362;6364;6367;6368;6376;7035;7850;8808;10365;27063;80149;414062	KLF2;CEBPB;CHI3L1;ABCC2;EDN1;EGR1;FGB;FGG;ANKRD1;ICAM1;IL1R1;IL1RN;CXCL8;IRAK2;LCN2;CCL3L3;NFKB1;NKX3-1;PCK1;CCL14;CCL15;CCL16;CCL18;CCL20;CCL22;CCL23;CX3CL1;TFPI;IL1R2;ZC3H12A;IL1RL2
GO:0044092	negative regulation of molecular function	negative regulation of molecular function	GO:0044092	http://amigo.geneontology.org/amigo/term/GO:0044092	1055	169	104.345	1.61963	8.26463e-11	4.50028e-09	2;12;32;135;154;183;197;259;302;307;325;329;330;335;336;341;344;345;462;567;634;710;718;720;727;831;847;866;1026;1029;1030;1031;1050;1154;1408;1471;1475;1540;1601;1647;1843;1850;2056;2099;2168;2537;2646;2660;2779;3053;3071;3077;3087;3162;3170;3240;3273;3315;3398;3433;3574;3586;3630;3656;3697;3698;3699;3700;3725;3753;3827;4487;4616;4734;4790;4792;4824;4883;5054;5055;5104;5132;5149;5155;5265;5267;5…	C4B_2;FRY;TRIB1;CDKN1A;CDKN2A;CDKN2B;CDKN2C;CEBPA;PPARGC1A;DUSP10;CD300A;CARD16;CISH;SERPINA3;LRRK2;CST9;LRRC15;CPEB2;ADORA2A;CRY2;SERPINA12;RTN4RL1;CST3;CSTA;PPP1R1C;SH3RF2;ADRB2;CYLD;DAB2;GADD45A;AGT;DUSP1;DUSP8;AHSG;A2M;EPO;ESR1;FABP1;ADGRG3;HEY1;PPP1R15A;FLRT3;IFI6;SERPINA11;TNFAIP8;AMBP;GCKR;MSTN;ANGPTL3;GNAT1;TCAF2;ANXA2;SERPIND1;ANXA4;NCKAP1L;HFE;HHEX;HMOX1;FOXA2;ACACB;HP;APCS;HRG;SERPINA9…
GO:0045944	positive regulation of transcription from RNA polymerase II promoter	positive regulation of nitrogen compound metabolic process	GO:0051173	http://amigo.geneontology.org/amigo/term/GO:0045944	1016	164	100.488	1.63204	8.89817e-11	4.81459e-09	154;196;406;467;602;650;861;944;1030;1050;1051;1052;1901;1906;1956;1958;1997;1999;2034;2099;2114;2294;2313;2353;2354;2355;2627;2641;2902;2908;3084;3087;3131;3169;3170;3172;3195;3214;3234;3299;3394;3479;3549;3586;3606;3624;3627;3638;3659;3725;3726;3727;4009;4211;4233;4261;4286;4487;4609;4773;4774;4782;4784;4790;4791;4792;4824;4862;4929;5054;5105;5155;5178;5187;5241;5319;5345;5465;5468;5629;5914;59…	NAMPT;FSTL3;CDKN2B;TNIP1;KLF2;CEBPA;CEBPB;CEBPD;BATF;PPARGC1A;SLC38A3;NCOA7;HFE2;ADRB2;NKX2-3;CITED4;TMPRSS6;GLIS3;S1PR1;EDN1;EGFR;EGR1;AHR;ELF1;ELF3;ZBTB7C;EPAS1;ESR1;ETS2;IKZF3;ATF5;ABLIM3;SIRT2;FOXF1;FLI1;KDM6B;HEY1;FOS;FOSB;FOSL2;DDX58;MAFF;GATA6;EHF;GCG;ANKRD1;RGCC;HIPK2;GRIN1;NR3C1;GRHL1;SERTAD1;SLC40A1;NRG1;HHEX;HLF;FOXA1;FOXA2;HNF4A;TLX1;HOXB4;HOXD8;HSF4;IRF8;IGF1;IHH;IL10;IL18;INHBA;CXCL…
GO:0006958	complement activation, classical pathway	immune effector process	GO:0002252	http://amigo.geneontology.org/amigo/term/GO:0006958	32	18	3.16496	5.68727	9.10102e-11	4.8217e-09	710;715;716;718;720;722;725;727;729;730;731;732;733;735;1191;3426;4153;100293534	C4B_2;CLU;CFI;MBL2;SERPING1;C1R;C1S;C3;C4A;C4BPA;C4BPB;C5;C6;C7;C8A;C8B;C8G;C9
GO:0055090	acylglycerol homeostasis	homeostatic process	GO:0042592	http://amigo.geneontology.org/amigo/term/GO:0055090	32	18	3.16496	5.68727	9.10102e-11	4.8217e-09	335;344;345;346;1071;2646;3172;3606;3990;4253;9971;27329;51085;51129;55908;84649;114899;116519	CETP;C1QTNF3;APOA5;GCKR;ANGPTL3;HNF4A;APOA1;APOC2;APOC3;APOC4;IL18;LIPC;MIA2;MLXIPL;ANGPTL4;ANGPTL8;DGAT2;NR1H4
GO:0070328	triglyceride homeostasis	homeostatic process	GO:0042592	http://amigo.geneontology.org/amigo/term/GO:0070328	32	18	3.16496	5.68727	9.10102e-11	4.8217e-09	335;344;345;346;1071;2646;3172;3606;3990;4253;9971;27329;51085;51129;55908;84649;114899;116519	CETP;C1QTNF3;APOA5;GCKR;ANGPTL3;HNF4A;APOA1;APOC2;APOC3;APOC4;IL18;LIPC;MIA2;MLXIPL;ANGPTL4;ANGPTL8;DGAT2;NR1H4
GO:0023056	positive regulation of signaling	positive regulation of signaling	GO:0023056	http://amigo.geneontology.org/amigo/term/GO:0023056	1533	227	151.622	1.49715	9.13691e-11	4.8217e-09	18;135;148;154;183;302;329;330;335;355;406;467;650;718;727;728;760;834;847;858;1030;1116;1392;1435;1437;1524;1540;1601;1646;1647;1839;1906;1942;1956;2039;2056;2059;2069;2081;2147;2155;2159;2185;2205;2243;2244;2266;2627;2641;2660;2690;2693;2902;3077;3084;3087;3162;3169;3263;3303;3356;3383;3479;3481;3486;3487;3549;3554;3567;3570;3572;3586;3606;3624;3625;3626;3627;3630;3656;3672;3678;3685;3690;3725;…	CDKN2B;TLR6;TRIM38;UBD;ARL6IP5;AGPAT2;PLK2;STARD10;RIPK3;MID2;ESM1;CHI3L1;CD300A;C1QTNF3;LRG1;PIK3AP1;LRRK2;SHE;IL31RA;ADORA2A;CRH;CSF1;CSF2;SERPINA12;ADRA1A;TICAM1;IL23R;GDF7;CX3CR1;ADRB2;CYLD;DAB2;AKR1C2;GADD45A;SLC30A8;ABAT;AGT;HBEGF;EDN1;EFNA1;EGFR;MUC20;DMTN;EPO;EPS8;EREG;ERN1;F2;F7;F10;PTK2B;FCER1A;FGD2;FGA;FGB;FGG;ARL2BP;LY96;RICTOR;GATA6;GCG;MSTN;GHR;GHSR;ANKRD1;C5AR2;P2RY10;HIPK2;GRIN1;B…
GO:0010647	positive regulation of cell communication	positive regulation of cell communication	GO:0010647	http://amigo.geneontology.org/amigo/term/GO:0010647	1525	226	150.83	1.49837	9.36766e-11	4.91314e-09	18;135;148;154;183;329;330;335;355;406;467;650;718;727;728;760;834;847;858;1030;1116;1392;1435;1437;1524;1540;1601;1646;1647;1839;1906;1942;1956;2039;2056;2059;2069;2081;2147;2155;2159;2185;2205;2243;2244;2266;2627;2641;2660;2690;2693;2902;3077;3084;3087;3162;3169;3263;3303;3356;3383;3479;3481;3486;3487;3549;3554;3567;3570;3572;3586;3606;3624;3625;3626;3627;3630;3656;3672;3678;3685;3690;3725;3814…	CDKN2B;TLR6;TRIM38;UBD;ARL6IP5;AGPAT2;PLK2;STARD10;RIPK3;MID2;ESM1;CHI3L1;CD300A;C1QTNF3;LRG1;PIK3AP1;LRRK2;SHE;IL31RA;ADORA2A;CRH;CSF1;CSF2;SERPINA12;ADRA1A;TICAM1;IL23R;GDF7;CX3CR1;ADRB2;CYLD;DAB2;AKR1C2;GADD45A;SLC30A8;ABAT;AGT;HBEGF;EDN1;EFNA1;EGFR;MUC20;DMTN;EPO;EPS8;EREG;ERN1;F2;F7;F10;PTK2B;FCER1A;FGD2;FGA;FGB;FGG;ARL2BP;LY96;RICTOR;GATA6;GCG;MSTN;GHR;GHSR;ANKRD1;C5AR2;P2RY10;HIPK2;GRIN1;B…
GO:0097164	ammonium ion metabolic process	ammonium ion metabolic process	GO:0097164	http://amigo.geneontology.org/amigo/term/GO:0097164	180	48	17.8029	2.69619	9.42681e-11	4.91401e-09	18;33;335;336;341;491;590;635;1071;1109;1610;1621;1644;1645;1646;1757;2643;3067;3176;3990;4128;4129;4929;4953;5319;5320;5447;6303;6583;6584;7042;7054;8605;8644;9663;10394;25953;29958;54677;55349;57016;64600;81537;116519;123745;125981;166929;339221	PRG3;CETP;AKR1C4;APOA5;PLA2G4E;ACER1;DAO;DBH;DDC;AKR1C1;AKR1C2;SGMS2;SARDH;ABAT;PNKD;GCH1;DMGDH;HDC;HNMT;ACADL;APOA1;APOA2;ENPP7;APOC1;LIPC;MAOA;MAOB;ATP2B2;NR4A2;ODC1;PLA2G1B;PLA2G2A;POR;CROT;CHDH;AKR1B10;BCHE;SAT1;BHMT;PLA2G2F;SLC22A4;SLC22A5;TGFB2;TH;SGPP1;PLA2G4C;AKR1C3;LPIN2
GO:0046890	regulation of lipid biosynthetic process	lipid metabolic process;single-organism biosynthetic process	GO:0006629;GO:0044711	http://amigo.geneontology.org/amigo/term/GO:0046890	129	39	12.7588	3.05672	9.49676e-11	4.92047e-09	33;335;338;341;344;345;552;634;650;706;718;1958;3356;3630;3638;4790;5155;5166;5447;5629;6591;7124;7421;8644;9104;9572;9971;10891;51085;51141;51422;57406;57761;84649;94103;116519;145264;345275;440503	PPARGC1A;APOA5;SERPINA12;EGR1;ACADL;APOA1;HTR2A;APOB;APOC1;APOC2;APOC3;HSD17B13;INS;INSIG1;PLIN5;NFKB1;MLXIPL;INSIG2;PRKAG2;PDGFB;PDK4;POR;AVPR1A;PROX1;ABHD6;TRIB3;CEACAM1;BMP2;SNAI2;TSPO;TNF;C3;VDR;DGAT2;AKR1C3;RGN;ORMDL3;NR1D1;NR1H4
GO:0009967	positive regulation of signal transduction	positive regulation of cell communication;positive regulation of signaling;positive regulation of response to stimulus	GO:0010647;GO:0023056;GO:0048584	http://amigo.geneontology.org/amigo/term/GO:0009967	1401	211	138.566	1.52274	1.01824e-10	5.24394e-09	18;135;148;154;183;329;330;335;355;406;467;650;718;727;728;834;847;858;1030;1116;1435;1437;1540;1601;1646;1647;1839;1906;1942;1956;2039;2056;2059;2069;2081;2147;2155;2159;2185;2205;2243;2244;2266;2627;2641;2660;2690;2693;2902;3077;3084;3087;3162;3169;3263;3303;3356;3383;3479;3481;3486;3487;3549;3554;3567;3570;3572;3586;3606;3624;3625;3626;3627;3630;3656;3672;3678;3685;3690;3725;3814;3929;4064;421…	CDKN2B;TLR6;TRIM38;UBD;ARL6IP5;AGPAT2;PLK2;STARD10;RIPK3;MID2;ESM1;CHI3L1;CD300A;LRG1;PIK3AP1;LRRK2;SHE;IL31RA;ADORA2A;CSF1;CSF2;SERPINA12;ADRA1A;TICAM1;IL23R;GDF7;ADRB2;CYLD;DAB2;AKR1C2;GADD45A;ABAT;AGT;HBEGF;EDN1;EFNA1;EGFR;MUC20;DMTN;EPO;EPS8;EREG;ERN1;F2;F7;F10;PTK2B;FCER1A;FGD2;FGA;FGB;FGG;ARL2BP;LY96;RICTOR;GATA6;GCG;MSTN;GHR;GHSR;ANKRD1;C5AR2;P2RY10;HIPK2;GRIN1;BLNK;IL19;HFE;NRG1;HHEX;HMOX…
GO:0042060	wound healing	response to wounding	GO:0009611	http://amigo.geneontology.org/amigo/term/GO:0042060	522	99	51.6285	1.91755	1.18731e-10	6.07806e-09	2;18;135;302;325;350;388;462;634;710;725;966;1361;1465;1839;1906;1956;2039;2069;2147;2153;2155;2158;2159;2160;2161;2165;2191;2243;2244;2266;2335;2627;2660;2683;3053;3084;3162;3170;3172;3273;3315;3479;3484;3630;3659;3678;3690;3708;3827;4217;4627;4814;5027;5054;5055;5104;5155;5265;5340;5341;5345;5465;5467;5581;5624;5627;6280;6288;6364;6376;6382;6385;6403;6469;7035;7042;7099;7103;7104;7128;7409;7448…	CPQ;PROCR;APOA5;ADORA2A;CPB2;CSRP1;TMPRSS6;ABAT;HBEGF;EDN1;EGFR;A2M;DMTN;EREG;F2;F5;F7;F9;F10;F11;F12;F13B;FAP;FGA;FGB;FGG;FN1;MAFF;GATA6;MSTN;B4GALT1;ANXA2;SERPIND1;NRG1;HMOX1;FOXA2;HNF4A;APCS;HRG;HSPB1;IGF1;IGFBP1;PLET1;APOH;INS;IRF1;ITGA5;ITGB3;ITPR1;KNG1;RHOB;TMEM8C;MAP3K5;SERPINC1;MYH9;NINJ1;P2RX7;SERPINE1;SERPINB2;SERPINA5;SERPINA10;PDGFB;SERPINA1;PLG;PLEK;SERPINF2;PPARA;PPARD;FAM46A;PRKCE;…
GO:0010743	regulation of macrophage derived foam cell differentiation	foam cell differentiation	GO:0090077	http://amigo.geneontology.org/amigo/term/GO:0010743	29	17	2.86825	5.92696	1.24584e-10	6.31697e-09	19;183;185;338;1071;1401;1435;1437;3606;3685;3690;4790;4792;5320;5465;5468;23461	CETP;CRP;CSF1;CSF2;AGT;AGTR1;ABCA1;ABCA5;APOB;IL18;ITGAV;ITGB3;NFKB1;NFKBIA;PLA2G2A;PPARA;PPARG
GO:0010243	response to organonitrogen compound	response to endogenous stimulus;response to nitrogen compound	GO:0009719;GO:1901698	http://amigo.geneontology.org/amigo/term/GO:0010243	777	133	76.8493	1.73066	1.24876e-10	6.31697e-09	18;135;183;185;189;197;329;343;366;383;552;590;634;694;706;728;760;824;834;837;847;858;1026;1036;1051;1135;1137;1154;1244;1373;1392;1571;1621;1644;1843;1906;1956;1958;2039;2069;2155;2185;2353;2354;2641;2642;2660;2690;2693;2729;2730;2788;2819;2902;3087;3162;3176;3356;3383;3481;3484;3586;3625;3630;3725;3726;3727;3747;3753;3795;4257;4258;4487;4790;4792;4837;4929;5009;5020;5027;5105;5139;5166;5187;52…	NAMPT;CDKN1A;CDO1;KLF2;BAIAP2;CEBPB;PPARGC1A;CHRNA2;CHRNA4;CISH;LRRK2;ABCC2;ATP6V1G3;ACVR1C;CPEB2;ADORA2A;CPS1;CRH;SERPINA12;CYP2E1;DBH;DDC;ABAT;AGT;DUSP1;AGTR1;AGXT;EDN1;EGFR;EGR1;AHSG;DMTN;EREG;F7;PTK2B;CPEB3;SIRT2;FOS;FOSB;ATP6V0D2;GCG;GCGR;MSTN;GHR;GHSR;GCLC;GCLM;GNG7;GPD1;GRIN1;HHEX;HMOX1;HNMT;BIRC2;HTR2A;ICAM1;FFAR4;AQP8;IGF2;IGFBP1;IL10;INHBB;INS;AQP9;JUN;JUNB;JUND;KCNC2;KCNE1;KHK;ARG1;MGS…
GO:0015711	organic anion transport	ion transport	GO:0006811	http://amigo.geneontology.org/amigo/term/GO:0015711	430	86	42.5292	2.02214	1.29352e-10	6.50488e-09	10;18;19;20;24;32;135;183;189;213;320;335;336;341;344;345;366;383;552;634;759;760;763;1071;1109;1244;1579;1645;1906;2168;2180;4547;4794;4923;5020;5027;5243;5244;5319;5320;5465;5467;5468;6256;6505;6512;6514;6529;6539;6540;6542;7439;8529;8647;8660;8671;8714;8864;9971;10550;10599;10786;10809;10861;10991;11001;11136;11309;23200;28234;51422;54677;59272;64241;64600;79895;81796;84647;85320;116519;151258…	NAT2;ARL6IP5;SLCO1B1;CETP;SLC17A3;STARD10;SLC26A1;SLC38A3;SLC27A2;AKR1C4;SLC7A9;SLCO2B1;APOA5;ABCC2;ADORA2A;SLC38A11;CYP4A11;AKR1C1;ABAT;AGT;AGXT;ABCA1;EDN1;ABCA2;ALB;FABP1;ACSL1;ATP11B;ABCA4;SLCO1B3;SLC13A5;ACACB;APBA1;APOA1;APOA2;SLC6A19;APOC1;APOC2;APOC3;SERINC2;AQP9;CA13;ARG1;SLC22A25;MTTP;NFKBIE;NTSR1;OXT;P2RX7;PRKAG2;ABCB1;ABCB4;PLA2G1B;PLA2G2A;PPARA;PPARD;CROT;PPARG;AVPR1A;ACE2;RXRA;CEACAM…
GO:0012501	programmed cell death	cell death	GO:0008219	http://amigo.geneontology.org/amigo/term/GO:0012501	1802	258	178.227	1.44759	1.30374e-10	6.51794e-09	135;148;183;196;213;307;329;330;350;355;388;467;597;602;604;650;685;694;706;728;831;834;837;840;847;921;929;944;966;1026;1029;1051;1116;1191;1271;1392;1437;1514;1540;1601;1621;1647;1776;1843;1906;1942;1956;1958;2056;2081;2099;2168;2185;2191;2243;2244;2266;2537;2620;2627;2641;2660;2683;2729;2730;2902;2908;3071;3162;3273;3303;3315;3383;3433;3437;3479;3486;3549;3559;3560;3570;3572;3574;3586;3604;362…	SGK2;DHRS2;CDKN1A;CDKN2A;DLC1;NDRG1;CEBPB;UBD;ARL6IP5;CHL1;PLK2;PPARGC1A;RIPK3;CHI3L1;INSL6;CARD16;SLC5A11;CLU;LRRK2;CNTFR;ACVR1C;IL31RA;ADORA2A;CRH;TRIM69;CSF2;ADRA1A;TICAM1;CTSL;GDF7;CYLD;GIMAP8;DAB2;DBH;GADD45A;RASSF6;DNASE1L3;AGT;DUSP1;EDN1;EFNA1;EGFR;EGR1;AHR;EPO;ERN1;ESR1;ALB;FABP1;PTK2B;FAP;RNF152;FGD2;FGA;FGB;FGG;IKZF3;ATF5;KIFAP3;SIRT2;TRIM35;CLEC5A;DAPK2;LY96;PPP1R15A;IFI6;RNF144B;NGEF;…
GO:0044711	single-organism biosynthetic process	single-organism biosynthetic process	GO:0044711	http://amigo.geneontology.org/amigo/term/GO:0044711	1405	211	138.962	1.5184	1.32265e-10	6.57403e-09	18;19;32;33;49;135;154;189;211;229;335;336;338;341;344;345;383;435;443;467;552;570;634;635;650;706;718;978;1036;1050;1066;1109;1373;1392;1543;1544;1576;1582;1586;1589;1593;1621;1806;1906;1907;1958;2147;2180;2185;2203;2205;2252;2346;2538;2628;2632;2641;2643;2683;2819;2938;2939;2940;2947;2982;2998;3284;3290;3294;3356;3479;3481;3630;3638;3948;3990;4158;4257;4258;4261;4790;4883;4907;4923;4953;5009;50…	NAMPT;DHRS9;RAMP1;CDO1;PRG3;CEBPA;AGPAT2;CES1;SLC26A1;PPARGC1A;SDS;SLC27A2;SLC35D2;AKR1C4;HOGA1;MGLL;C1QTNF3;MOGAT1;APOA5;IP6K3;ADSSL1;ACER1;A3GALT2;ACMSD;ADORA2A;CPS1;CRH;SERPINA12;UPP2;ADRB2;CYP1A1;CYP1A2;RDH10;CYP3A4;CYP8B1;CYP17A1;CYP21A2;CYP27A1;DBH;CHST13;MMAA;SGMS2;ABAT;DPYD;AGXT;ABCA1;EDN1;EDN2;EGR1;PLD6;ALAS1;F2;ACSL1;PTK2B;FOLH1B;FBP1;FCER1A;FGF7;ALDOB;SEPHS2;FOLH1;BHMT2;G6PC;GATM;GBE1;…
GO:1901575	organic substance catabolic process	catabolic process	GO:0009056	http://amigo.geneontology.org/amigo/term/GO:1901575	1848	263	182.777	1.43891	1.55366e-10	7.67758e-09	13;18;32;33;49;127;131;154;189;216;217;229;259;290;302;316;329;335;336;338;341;344;345;383;406;435;443;634;635;645;722;725;824;847;956;978;1036;1050;1116;1191;1369;1373;1428;1471;1486;1514;1519;1520;1540;1543;1544;1548;1576;1577;1579;1592;1601;1610;1621;1757;1776;1806;1807;1956;1962;2081;2168;2169;2184;2185;2191;2203;2527;2528;2538;2729;2819;3034;3067;3077;3081;3084;3162;3176;3242;3303;3356;3425;…	LRCOL1;APOBEC3A_B;TRIB1;CDO1;CPQ;TRIM38;CEBPA;UBD;PLK2;ALDH1L1;FTCD;PPARGC1A;SDS;SLC27A2;ABHD2;CHI3L1;HOGA1;MGLL;PGLYRP2;FBXO32;APOA5;CLU;LRRK2;PLA2G4E;ACER1;ADH4;NEU4;AADAC;ACMSD;ADH7;KLHL40;UROC1;CPN1;CPS1;ASB9;CRYM;AMDHD1;CST3;NOTUM;CTBS;CTSL;UPP2;CTSO;CTSS;ADRB2;CYLD;CYP1A1;CYP1A2;CYP2A6;CYP3A4;CYP3A5;CYP4A11;CYP26A1;DAB2;DAO;DBH;FBXO39;MMAA;IDO2;SARDH;DNASE1L3;ABAT;DPYD;DPYS;AGXT;EGFR;EHHADH…
GO:0042180	cellular ketone metabolic process	cellular ketone metabolic process	GO:0042180	http://amigo.geneontology.org/amigo/term/GO:0042180	225	55	22.2537	2.4715	1.56877e-10	7.7077e-09	32;33;127;335;341;344;345;552;634;635;650;1109;1555;1586;1645;1646;1958;2168;2693;2819;3630;3638;4953;5166;5465;5468;5581;5629;5696;5698;6716;6999;8529;8564;8644;8660;8942;9104;9572;9971;10170;10891;25953;51085;51141;51422;54576;57016;57761;57834;84649;116519;130013;169355;440503	DHRS9;PPARGC1A;AKR1C4;APOA5;ADH4;ACMSD;CYP2B6;CYP17A1;AKR1C1;AKR1C2;IDO2;EGR1;FABP1;PNKD;GHSR;GPD1;ACACB;ACADL;APOA1;APOC1;APOC2;APOC3;INS;INSIG1;PLIN5;ODC1;MLXIPL;INSIG2;PRKAG2;PDK4;UGT1A8;PPARA;PPARG;AVPR1A;PRKCE;PROX1;PSMB8;PSMB9;AKR1B10;TRIB3;CYP4F11;CEACAM1;BHMT;BMP2;SRD5A2;TDO2;DGAT2;CYP4F2;KMO;AKR1C3;IRS2;KYNU;RGN;NR1D1;NR1H4
GO:0008283	cell proliferation	cell proliferation	GO:0008283	http://amigo.geneontology.org/amigo/term/GO:0008283	1918	271	189.7	1.42857	1.6473e-10	8e-09	135;148;183;185;196;302;329;335;350;355;383;467;552;563;590;604;634;650;685;687;694;706;728;858;861;921;944;966;1026;1029;1030;1031;1050;1051;1191;1271;1361;1392;1435;1437;1524;1543;1601;1621;1646;1803;1839;1901;1906;1907;1947;1956;1958;2056;2059;2069;2078;2081;2099;2147;2168;2185;2191;2252;2294;2335;2355;2444;2627;2641;2660;2683;2779;2919;2920;3071;3084;3087;3133;3135;3142;3162;3172;3214;3273;32…	SGK2;NAMPT;DHRS2;TRIB1;CDKN1A;CDKN2A;CDKN2B;CDKN2C;DLC1;NDRG1;IFI30;CEBPA;CEBPB;CXCL13;TNFSF13B;PPARGC1A;RIPK3;ESM1;BTN3A1;CD300A;LRG1;CLU;LRRK2;CNTFR;ACVR1C;IL31RA;ADORA2A;CPB2;CRH;CSF1;CSF2;ADRA1A;TICAM1;IL23R;CX3CR1;CYP1A1;NKX2-3;DAB2;LMNTD1;DBH;AKR1C2;DPP4;AGT;HBEGF;AGTR1;S1PR1;EDN1;EDN2;EFNB1;EGFR;EGR1;AHR;EPO;EPS8;EREG;ERG;ERN1;ESR1;F2;FABP1;PTK2B;FAP;FGF7;IKZF3;ATF5;KIFAP3;SIRT2;FOXF1;MYO1…
GO:0002253	activation of immune response	regulation of immune system process;immune response	GO:0002682;GO:0006955	http://amigo.geneontology.org/amigo/term/GO:0002253	482	93	47.6723	1.95082	1.71167e-10	8.31425e-09	2;329;330;634;710;715;716;718;720;722;725;727;728;729;730;731;732;733;735;929;966;1191;1514;1520;1540;1997;2099;2214;2220;2533;2633;3071;3075;3078;3303;3384;3426;3656;3659;3689;3929;4064;4153;4332;4773;4790;4792;5581;5627;5648;5696;5698;5788;7096;7097;7099;7128;7316;7409;7448;8517;8631;9572;9971;10318;10333;10458;11119;11314;23180;23586;23643;27202;28984;54106;54900;55601;55824;57402;64127;64135;…	C4B_2;TNIP1;TLR6;BAIAP2;BTN3A1;CD300A;PGLYRP2;PIK3AP1;CLU;TICAM1;GCSAML;CTSL;CTSS;CYLD;ELF1;A2M;ESR1;FCGR3A;FCN2;RFTN1;DDX58;LY96;FYB;GBP1;C5AR2;RGCC;NCKAP1L;CFH;CFHR1;BIRC2;BIRC3;HSPA1A;ICAM2;CFI;IRAK2;IRF1;ITGB2;THEMIS;LBP;CD180;MBL2;MNDA;NFATC2;NFKB1;NFKBIA;TLR9;LAX1;DDX60;PRKCE;PAG1;PROS1;MASP1;PSMB8;PSMB9;S100A14;PTPRC;CEACAM1;NOD2;IFIH1;TLR1;TLR2;TLR4;SERPING1;TNFAIP3;C1R;C1S;C3;C4A;C4BPA;C…
GO:0019218	regulation of steroid metabolic process	lipid metabolic process	GO:0006629	http://amigo.geneontology.org/amigo/term/GO:0019218	75	28	7.41789	3.77466	1.82107e-10	8.79567e-09	33;183;185;335;336;338;341;650;706;1958;3638;4790;5447;5629;6097;6591;7124;7421;8644;9572;9971;10891;51141;54576;54658;84649;116519;145264	PPARGC1A;APOA5;SERPINA12;AGT;AGTR1;EGR1;ACADL;APOA1;APOA2;APOB;APOC1;INSIG1;NFKB1;INSIG2;POR;UGT1A8;UGT1A1;PROX1;RORC;BMP2;SNAI2;TSPO;TNF;VDR;DGAT2;AKR1C3;NR1D1;NR1H4
GO:1902533	positive regulation of intracellular signal transduction	positive regulation of cell communication;positive regulation of signaling;positive regulation of response to stimulus	GO:0010647;GO:0023056;GO:0048584	http://amigo.geneontology.org/amigo/term/GO:1902533	891	147	88.1245	1.66809	1.91959e-10	9.21941e-09	148;154;183;329;330;335;355;650;727;728;834;847;858;1116;1435;1437;1646;1647;1839;1906;1942;1956;2056;2081;2147;2155;2159;2185;2205;2243;2244;2266;2641;2690;3084;3162;3263;3303;3356;3383;3479;3481;3486;3487;3567;3570;3572;3586;3606;3627;3630;3656;3672;3685;3725;3814;4217;4487;4616;4734;4824;5027;5149;5155;5319;5320;5345;5467;5581;5600;5606;5649;5966;6280;6288;6358;6359;6360;6362;6364;6367;6368;63…	TLR6;TRIM38;UBD;ARL6IP5;PLK2;RIPK3;MID2;CHI3L1;CD300A;PIK3AP1;LRRK2;IL31RA;CSF1;CSF2;SERPINA12;ADRA1A;TICAM1;IL23R;ADRB2;AKR1C2;GADD45A;AGT;HBEGF;EDN1;EFNA1;EGFR;MUC20;EPO;ERN1;F2;F7;F10;PTK2B;FCER1A;FGD2;FGA;FGB;FGG;ARL2BP;RICTOR;GCG;GHR;ANKRD1;C5AR2;P2RY10;HIPK2;IL19;NRG1;HMOX1;HPX;BIRC2;BIRC3;HSPA1A;APOA1;HTR2A;ICAM1;FFAR4;IGF1;IGF2;IGFBP3;IGFBP4;FAS;IL5;IL6R;IL6ST;IL10;IL18;CXCL10;INS;IRAK2;I…
GO:1902531	regulation of intracellular signal transduction	regulation of intracellular signal transduction	GO:1902531	http://amigo.geneontology.org/amigo/term/GO:1902531	1684	243	166.556	1.45897	2.35736e-10	1.12587e-08	2;19;148;154;183;259;329;330;335;345;355;388;406;467;602;604;634;650;685;727;728;834;847;858;1116;1154;1191;1435;1437;1540;1646;1647;1827;1839;1843;1850;1906;1942;1956;2056;2069;2081;2099;2147;2155;2159;2185;2203;2205;2243;2244;2252;2266;2335;2633;2641;2660;2690;3084;3162;3263;3303;3315;3356;3383;3479;3481;3486;3487;3567;3570;3572;3586;3606;3624;3625;3626;3627;3630;3656;3672;3685;3708;3725;3814;4…	OPTN;TRIB1;TNIP1;TLR6;DLC1;TRIM38;UBD;ARL6IP5;PLK2;RIPK3;MID2;CHI3L1;DUSP10;CD300A;C1QTNF3;CISH;ARAP2;PIK3AP1;CLU;LRRK2;LRRC15;IL31RA;CSF1;CSF2;SERPINA12;RTN4RL1;ADRA1A;TICAM1;IL23R;GDF7;ADRB2;CYLD;CNKSR3;AKR1C2;GADD45A;RCAN1;AGT;HBEGF;DUSP1;DUSP8;ABCA1;EDN1;EFNA1;EGFR;A2M;MUC20;EPO;EREG;ERN1;ESR1;F2;F7;F10;PTK2B;FBP1;RNF152;FCER1A;FGD2;ADGRG3;FGA;FGB;FGF7;FGG;FN1;PSD4;ARL2BP;DAPK2;FLRT3;RICTOR;N…
GO:0033559	unsaturated fatty acid metabolic process	organic acid metabolic process	GO:0006082	http://amigo.geneontology.org/amigo/term/GO:0033559	111	35	10.9785	3.18806	2.39657e-10	1.13824e-08	552;1543;1544;1548;1549;1555;1557;1558;1559;1562;1571;1573;1579;1646;1906;1907;2180;2205;2938;4051;4258;5319;5730;6342;7097;8529;8605;8644;10394;11283;11343;22949;59344;66002;83401	PRG3;CYP4F8;MGLL;CYP1A1;CYP1A2;CYP2A6;CYP2A7;CYP2B6;CYP2C19;CYP2C8;CYP2C9;CYP2C18;CYP2E1;CYP2J2;CYP4A11;AKR1C2;EDN1;EDN2;ACSL1;FCER1A;PTGR1;GSTA1;CYP4F3;MGST2;PLA2G1B;AVPR1A;PTGDS;ALOXE3;SCP2;CYP4F12;TLR2;ELOVL3;CYP4F2;PLA2G4C;AKR1C3
GO:0032371	regulation of sterol transport	lipid localization	GO:0010876	http://amigo.geneontology.org/amigo/term/GO:0032371	41	20	4.05511	4.93205	2.50046e-10	1.17453e-08	19;20;302;335;336;341;344;345;706;1071;4790;4792;5244;5468;6342;6469;9388;64240;64241;116519	CETP;APOA5;ABCA1;ABCA2;ANXA2;APOA1;APOA2;APOC1;APOC2;APOC3;NFKB1;NFKBIA;ABCB4;PPARG;SCP2;ABCG5;ABCG8;SHH;TSPO;LIPG
GO:0032374	regulation of cholesterol transport	lipid localization	GO:0010876	http://amigo.geneontology.org/amigo/term/GO:0032374	41	20	4.05511	4.93205	2.50046e-10	1.17453e-08	19;20;302;335;336;341;344;345;706;1071;4790;4792;5244;5468;6342;6469;9388;64240;64241;116519	CETP;APOA5;ABCA1;ABCA2;ANXA2;APOA1;APOA2;APOC1;APOC2;APOC3;NFKB1;NFKBIA;ABCB4;PPARG;SCP2;ABCG5;ABCG8;SHH;TSPO;LIPG
GO:0071346	cellular response to interferon-gamma	defense response;immune response	GO:0006952;GO:0006955	http://amigo.geneontology.org/amigo/term/GO:0071346	133	39	13.1544	2.96479	2.61261e-10	1.2205e-08	567;816;1906;2633;2634;3133;3134;3135;3263;3383;3394;3594;3659;3716;4261;4360;4502;4938;4939;5468;6358;6359;6360;6362;6364;6367;6368;6376;6672;7706;8638;9076;10437;10475;11074;53840;84166;115362;414062	IFI30;TRIM38;TRIM31;GBP5;EDN1;GBP1;GBP2;HLA-E;HLA-F;HLA-G;HPX;ICAM1;IRF8;IL12RB1;IRF1;JAK1;CCL3L3;CIITA;MRC1;MT2A;OAS1;OAS2;TRIM34;PPARG;B2M;CCL14;CCL15;CCL16;CCL18;CCL20;CCL22;CCL23;CX3CL1;SP100;TRIM25;CAMK2B;NLRC5;OASL;CLDN1
GO:0008285	negative regulation of cell proliferation	cell proliferation	GO:0008283	http://amigo.geneontology.org/amigo/term/GO:0008285	626	112	61.9146	1.80894	2.7834e-10	1.29322e-08	135;148;350;563;590;604;634;650;687;694;706;858;1026;1029;1030;1031;1050;1051;1361;2069;2185;2191;2444;2660;2683;2919;3135;3162;3172;3273;3398;3437;3486;3489;3549;3559;3576;3586;3604;3624;3659;3672;3725;3814;4332;4487;4609;4824;4883;5340;5467;5468;5600;5629;5730;5914;5950;6368;6385;6424;6469;6591;6648;6755;6935;7026;7042;7049;7071;7097;7101;7124;7128;7421;7481;7498;7704;8462;8764;8864;9104;9314;9…	DHRS2;TRIB1;CDKN1A;CDKN2A;CDKN2B;CDKN2C;DLC1;NDRG1;IFI30;CEBPA;CEBPB;PPARGC1A;CD300A;ACVR1C;ADORA2A;CPB2;ADRA1A;EREG;PTK2B;FAP;ATF5;KIFAP3;SIRT2;MYO16;FRK;NUPR1;MSTN;B4GALT1;RGCC;CD274;CXCL1;HLA-G;HMOX1;HNF4A;HRG;ENPP7;ID2;IFIT3;IGFBP3;IGFBP6;APOH;IHH;IL2RA;CXCL8;IL10;TNFRSF9;INHBA;IRF1;ITGA1;JUN;KISS1;CCL3L3;MNDA;MSX1;MYC;NKX3-1;NPR3;PLG;PPARD;PPARG;IL26;MAPK11;PROX1;AZGP1;SLURP1;PTGDS;BCHE;RARA…
GO:0006690	icosanoid metabolic process	organic acid metabolic process	GO:0006082	http://amigo.geneontology.org/amigo/term/GO:0006690	96	32	9.49489	3.37023	2.83955e-10	1.30512e-08	552;1543;1544;1548;1549;1555;1557;1558;1559;1562;1571;1573;1579;1646;1906;1907;2205;4051;4258;5319;5730;7097;8529;8605;8644;10394;11283;11343;22949;59344;66002;126410	PRG3;CYP4F8;MGLL;CYP4F22;CYP1A1;CYP1A2;CYP2A6;CYP2A7;CYP2B6;CYP2C19;CYP2C8;CYP2C9;CYP2C18;CYP2E1;CYP2J2;CYP4A11;AKR1C2;EDN1;EDN2;FCER1A;PTGR1;CYP4F3;MGST2;PLA2G1B;AVPR1A;PTGDS;ALOXE3;CYP4F12;TLR2;CYP4F2;PLA2G4C;AKR1C3
GO:1901568	fatty acid derivative metabolic process	fatty acid derivative metabolic process	GO:1901568	http://amigo.geneontology.org/amigo/term/GO:1901568	96	32	9.49489	3.37023	2.83955e-10	1.30512e-08	552;1543;1544;1548;1549;1555;1557;1558;1559;1562;1571;1573;1579;1646;1906;1907;2205;4051;4258;5319;5730;7097;8529;8605;8644;10394;11283;11343;22949;59344;66002;126410	PRG3;CYP4F8;MGLL;CYP4F22;CYP1A1;CYP1A2;CYP2A6;CYP2A7;CYP2B6;CYP2C19;CYP2C8;CYP2C9;CYP2C18;CYP2E1;CYP2J2;CYP4A11;AKR1C2;EDN1;EDN2;FCER1A;PTGR1;CYP4F3;MGST2;PLA2G1B;AVPR1A;PTGDS;ALOXE3;CYP4F12;TLR2;CYP4F2;PLA2G4C;AKR1C3
GO:0006915	apoptotic process	cell death	GO:0008219	http://amigo.geneontology.org/amigo/term/GO:0006915	1782	254	176.249	1.44114	2.95197e-10	1.34954e-08	135;148;183;196;213;307;329;330;350;355;388;467;597;602;604;650;685;694;706;728;831;834;837;840;847;921;929;944;966;1026;1029;1051;1116;1191;1271;1392;1437;1514;1540;1601;1621;1647;1776;1843;1906;1942;1956;1958;2056;2081;2099;2168;2185;2191;2243;2244;2266;2537;2620;2627;2641;2660;2683;2729;2730;2902;2908;3071;3162;3273;3303;3315;3383;3433;3437;3479;3486;3549;3559;3560;3570;3572;3574;3586;3604;362…	SGK2;DHRS2;CDKN1A;CDKN2A;DLC1;NDRG1;CEBPB;UBD;ARL6IP5;CHL1;PLK2;PPARGC1A;RIPK3;CHI3L1;INSL6;CARD16;SLC5A11;CLU;LRRK2;CNTFR;ACVR1C;IL31RA;ADORA2A;CRH;TRIM69;CSF2;ADRA1A;TICAM1;CTSL;GDF7;CYLD;GIMAP8;DAB2;DBH;GADD45A;RASSF6;DNASE1L3;AGT;DUSP1;EDN1;EFNA1;EGFR;EGR1;AHR;EPO;ERN1;ESR1;ALB;FABP1;PTK2B;FAP;RNF152;FGD2;FGA;FGB;FGG;IKZF3;ATF5;KIFAP3;SIRT2;TRIM35;CLEC5A;DAPK2;LY96;PPP1R15A;IFI6;RNF144B;NGEF;…
GO:0050663	cytokine secretion	secretion	GO:0046903	http://amigo.geneontology.org/amigo/term/GO:0050663	162	44	16.0226	2.74612	2.9896e-10	1.35947e-08	19;183;307;335;336;727;834;929;1116;1401;2335;2633;3556;3586;3604;3630;5027;5600;6288;7096;7097;7099;7124;7850;8764;9173;9971;10333;11119;23601;27159;27202;28984;29126;54106;55801;57678;64127;80149;81793;84868;114899;115362;338557	TLR6;BTN3A1;CHI3L1;C1QTNF3;GBP5;CRP;AGT;ABCA1;FN1;CLEC5A;GBP1;CHIA;C5AR2;RGCC;CD274;ANXA4;APOA1;APOA2;FFAR4;IL1RAP;IL10;TNFRSF9;INS;P2RX7;TLR9;IL26;MAPK11;GPAM;SAA1;NOD2;TLR1;TLR2;TLR4;TNF;C5;IL1R2;ZC3H12A;TLR10;CASP1;HAVCR2;TNFRSF14;IL1RL1;CD14;NR1H4
GO:0031667	response to nutrient levels	response to external stimulus	GO:0009605	http://amigo.geneontology.org/amigo/term/GO:0031667	395	80	39.0675	2.04774	3.08566e-10	1.4e-08	19;32;154;213;335;360;383;462;467;590;706;847;886;1026;1030;1373;1543;1956;2056;2153;2155;2180;2538;2641;2642;2693;2729;2730;3077;3162;3170;3360;3383;3625;3627;3725;3934;4316;5009;5020;5105;5166;5207;5244;5447;5465;5467;5468;5629;5914;6581;6591;6716;7054;7071;7274;7421;7481;7538;7706;8644;8942;9388;9971;10891;10991;22933;54658;57817;64127;64240;64241;80149;80315;81631;120892;122622;130399;220441;…	CDKN1A;CDKN2B;PPARGC1A;SLC38A3;LRRK2;ADSSL1;ACVR1C;CPS1;ADRB2;CYP1A1;ABCA1;EGFR;EPO;ALB;F5;F7;ACSL1;RNF152;SIRT2;G6PC;GCG;GCGR;GHSR;GCLC;GCLM;HFE;HMOX1;FOXA2;ACACB;APOA1;HTR4;ICAM1;SLC6A19;AQP3;INHBB;CXCL10;JUN;ARG1;LCN2;MMP7;SERPINC1;ATF3;OTC;OXT;PCK1;PDK4;PFKFB1;ABCB4;POR;PPARA;UGT1A1;PPARD;PPARG;PROX1;HAMP;BCHE;RARA;NOD2;ABCG5;ABCG8;SLC22A3;SNAI2;SRD5A2;TH;TSPO;KLF10;TTPA;VDR;WNT11;ZFP36;TRIM2…
GO:0070555	response to interleukin-1	response to cytokine	GO:0034097	http://amigo.geneontology.org/amigo/term/GO:0070555	112	35	11.0774	3.15959	3.15834e-10	1.42109e-08	1051;1116;1244;1906;1958;2056;2244;2266;2729;3176;3383;3554;3557;3576;3656;3934;4790;4824;5105;6358;6359;6360;6362;6364;6367;6368;6376;7035;7850;8808;10365;27063;80149;169026;414062	KLF2;CEBPB;CHI3L1;ABCC2;SLC30A8;EDN1;EGR1;EPO;FGB;FGG;ANKRD1;GCLC;HNMT;ICAM1;IL1R1;IL1RN;CXCL8;IRAK2;LCN2;CCL3L3;NFKB1;NKX3-1;PCK1;CCL14;CCL15;CCL16;CCL18;CCL20;CCL22;CCL23;CX3CL1;TFPI;IL1R2;ZC3H12A;IL1RL2
GO:0010742	macrophage derived foam cell differentiation	foam cell differentiation	GO:0090077	http://amigo.geneontology.org/amigo/term/GO:0010742	34	18	3.36278	5.35272	3.50459e-10	1.56046e-08	19;183;185;338;1071;1401;1435;1437;3606;3685;3690;4790;4792;5320;5465;5468;8435;23461	CETP;CRP;CSF1;CSF2;AGT;AGTR1;ABCA1;ABCA5;APOB;IL18;ITGAV;ITGB3;NFKB1;NFKBIA;PLA2G2A;PPARA;PPARG;SOAT2
GO:0090077	foam cell differentiation	foam cell differentiation	GO:0090077	http://amigo.geneontology.org/amigo/term/GO:0090077	34	18	3.36278	5.35272	3.50459e-10	1.56046e-08	19;183;185;338;1071;1401;1435;1437;3606;3685;3690;4790;4792;5320;5465;5468;8435;23461	CETP;CRP;CSF1;CSF2;AGT;AGTR1;ABCA1;ABCA5;APOB;IL18;ITGAV;ITGB3;NFKB1;NFKBIA;PLA2G2A;PPARA;PPARG;SOAT2
GO:0008610	lipid biosynthetic process	lipid metabolic process;single-organism biosynthetic process	GO:0006629;GO:0044711	http://amigo.geneontology.org/amigo/term/GO:0008610	636	113	62.9037	1.7964	3.54785e-10	1.57153e-08	32;33;335;336;338;341;344;345;552;570;634;650;706;718;1066;1109;1392;1543;1576;1582;1586;1589;1593;1906;1907;1958;2180;2205;2252;2819;3284;3290;3294;3356;3630;3638;3990;4258;4790;5027;5105;5155;5166;5288;5319;5320;5337;5447;5467;5629;5730;6342;6482;6591;6716;6718;7124;7421;8644;8647;8660;9104;9365;9420;9572;9663;9926;9971;10170;10394;10555;10891;11001;11343;29881;51085;51099;51141;51170;51302;514…	DHRS9;PRG3;AGPAT2;CES1;PPARGC1A;SLC27A2;AKR1C4;MGLL;MOGAT1;APOA5;ACER1;A3GALT2;CRH;SERPINA12;CYP1A1;RDH10;CYP3A4;CYP8B1;CYP17A1;CYP21A2;CYP27A1;SGMS2;EDN1;EDN2;EGR1;PLD6;ACSL1;FCER1A;FGF7;GPD1;FADS6;NPC1L1;ACACB;HSD3B2;HSD11B1;HSD17B2;ACADL;APOA1;HTR2A;APOA2;APOB;APOC1;APOC2;APOC3;HSD17B13;ACSM2B;INS;INSIG1;LIPC;MGST2;PLIN5;NFKB1;P2RX7;PCK1;MLXIPL;ABHD5;INSIG2;HSD17B11;CYP39A1;PRKAG2;PDGFB;PDK4;P…
GO:0016485	protein processing	proteolysis;protein maturation	GO:0006508;GO:0051604	http://amigo.geneontology.org/amigo/term/GO:0016485	236	56	23.3416	2.39915	3.60258e-10	1.58755e-08	2;183;329;330;350;710;718;720;722;725;727;728;729;730;731;732;733;735;824;834;966;1361;1368;1369;1520;2147;2155;2158;2159;2160;2161;2243;2244;2266;3075;3426;3549;4627;5027;5046;5054;5345;5624;5627;5646;5972;6469;7113;7448;7850;27202;55908;59272;120892;148738;100293534	C4B_2;LRRK2;CPB2;CPM;CPN1;HFE2;CTSS;AGT;A2M;F2;F7;F9;F10;F11;F12;FGA;FGB;FGG;C5AR2;CFH;BIRC2;BIRC3;CFI;APOH;IHH;MYH9;P2RX7;PCSK6;SERPINE1;SERPINF2;ANGPTL8;PROC;PROS1;PRSS3;ACE2;REN;SHH;SERPING1;TMPRSS2;C3;C4A;C4BPA;C4BPB;C5;C5AR1;C6;C7;C8A;C8B;C8G;C9;VTN;IL1R2;CAPN2;CASP1;CD59
GO:0031960	response to corticosteroid	response to endogenous stimulus	GO:0009719	http://amigo.geneontology.org/amigo/term/GO:0031960	158	43	15.627	2.75165	4.43296e-10	1.94346e-08	189;336;355;383;552;590;687;1026;1036;1244;1369;1373;1392;1843;1906;1956;2056;2353;2354;2660;2908;3176;3383;3557;3586;4129;5020;5207;5244;5730;6382;6755;6898;7054;7124;7538;8644;8837;9076;23462;54206;54658;114907	CDKN1A;CDO1;FBXO32;ABCC2;CPN1;CPS1;CRH;DUSP1;AGXT;EDN1;EGFR;EPO;HEY1;FOS;FOSB;MSTN;NR3C1;HNMT;APOA2;ICAM1;FAS;IL1RN;IL10;ARG1;MAOB;OXT;PFKFB1;ABCB4;ERRFI1;UGT1A1;AVPR1A;PTGDS;BCHE;SDC1;SSTR5;KLF9;TAT;TH;TNF;ZFP36;AKR1C3;CFLAR;CLDN1
GO:0045785	positive regulation of cell adhesion	biological adhesion	GO:0022610	http://amigo.geneontology.org/amigo/term/GO:0045785	371	76	36.6938	2.07119	4.99211e-10	2.17743e-08	335;921;966;1435;1540;1803;1947;2039;2056;2185;2243;2244;2266;2294;2335;3071;3133;3135;3142;3169;3170;3273;3383;3479;3481;3549;3559;3572;3574;3586;3594;3606;3678;3685;4284;4811;4814;5345;5581;5788;5914;6288;6376;6385;6469;6810;7042;7052;7124;7409;7448;7704;8631;8646;8740;8744;8764;8808;8876;9308;10272;10563;10673;22920;27177;29126;29984;54518;57678;59339;64127;64926;80005;84868;149233;253260	FSTL3;CXCL13;TNFSF13B;CSF1;IL23R;CYLD;DPP4;EFNB1;DMTN;EPO;PTK2B;FGA;FGB;FGG;KIFAP3;FOXF1;FN1;RICTOR;IL36B;CD274;RHOD;NCKAP1L;HLA-E;HLA-G;HLX;FOXA1;FOXA2;HRG;APOA1;ICAM1;IGF1;IGF2;IHH;IL2RA;IL6ST;IL7;IL10;IL12RB1;IL18;ITGA5;ITGAV;MIP;NID1;NINJ1;SERPINF2;APBB1IP;PRKCE;GPAM;PTPRC;RARA;PLEKHA2;SAA1;CX3CL1;SDC4;NOD2;SHH;RASAL3;STX4;TGFB2;TGM2;TNF;VAV1;VTN;ZBTB16;DOCK5;HAVCR2;SKAP1;CHRD;TNFSF14;TNFSF9;…
GO:0045861	negative regulation of proteolysis	negative regulation of protein metabolic process;proteolysis	GO:0051248;GO:0006508	http://amigo.geneontology.org/amigo/term/GO:0045861	297	65	29.3748	2.21278	5.43122e-10	2.35693e-08	2;12;135;183;197;259;329;330;462;710;718;720;722;725;727;831;866;966;1361;1471;1475;2147;2168;2537;3053;3077;3273;3586;3630;3697;3698;3699;3700;3827;5054;5055;5104;5265;5267;5271;5345;5447;5627;5774;6469;6478;6590;6694;6906;7035;7448;7850;8740;9314;25816;51156;114769;120892;128822;131377;145264;256394;327657;653145;100293534	C4B_2;CARD16;SERPINA3;LRRK2;CST9;KLHL40;ADORA2A;CPB2;SERPINA12;CST3;CSTA;AGT;AHSG;A2M;F2;FABP1;IFI6;SERPINA11;TNFAIP8;AMBP;SERPIND1;HFE;HRG;SERPINA9;BIRC2;BIRC3;IL10;INS;ITIH1;ITIH2;ITIH3;ITIH4;KNG1;SERPINC1;SERPINE1;SERPINB2;SERPINA5;SERPINA10;SERPINA1;SERPINA4;SERPINB8;SERPINF2;POR;PROS1;PTPN3;SHH;SIAH2;ANXA8;SLPI;SPP2;SERPINA7;TFPI;SERPING1;C3;C4A;C4BPA;C4BPB;C5;VTN;IL1R2;CAST;SERPINA6;TNFSF14…
GO:0050865	regulation of cell activation	cell activation	GO:0001775	http://amigo.geneontology.org/amigo/term/GO:0050865	473	90	46.7821	1.92381	7.13818e-10	3.08204e-08	18;135;196;355;604;634;671;921;966;1026;1051;1540;1803;1840;1947;2039;2056;2147;2205;2266;2294;2729;3071;3077;3133;3135;3142;3162;3273;3398;3479;3481;3549;3559;3567;3572;3574;3586;3594;3606;3624;3659;3929;4332;4773;5155;5341;5788;5914;6385;6403;6469;6542;6810;6935;7099;7128;7409;7704;8660;8740;8744;8764;8808;8832;8876;9173;9308;10673;11035;11314;22806;27177;29126;54900;55824;56603;57678;64127;646…	CDKN1A;CEBPB;TNFSF13B;RIPK3;CD300A;PGLYRP2;IL31RA;ADORA2A;TICAM1;IL23R;CYLD;ABAT;DPP4;DTX1;EFNB1;AHR;TIGIT;DMTN;EPO;F2;FCER1A;FGG;IKZF3;FOXF1;IL27;RICTOR;IL36B;GCLC;CD274;NCKAP1L;HFE;HLA-E;HLA-G;HLX;HMOX1;HRG;ID2;IGF1;IGF2;IHH;FAS;IL2RA;IL5;IL6ST;IL7;IL10;IL12RB1;IL18;INHBA;IRF1;LBP;MNDA;NFATC2;PDGFB;PLEK;LAX1;PAG1;CYP26B1;GPAM;PTPRC;RARA;BCL6;CEACAM1;SDC4;SELP;NOD2;PLA2G2F;SHH;RASAL3;SLC7A2;BPI;…
GO:0052697	xenobiotic glucuronidation	organic acid metabolic process	GO:0006082	http://amigo.geneontology.org/amigo/term/GO:0052697	9	9	0.890146	10.1107	8.87548e-10	3.81289e-08	54575;54576;54577;54578;54579;54600;54657;54658;54659	UGT1A10;UGT1A8;UGT1A7;UGT1A6;UGT1A5;UGT1A9;UGT1A4;UGT1A1;UGT1A3
GO:2001057	reactive nitrogen species metabolic process	reactive nitrogen species metabolic process	GO:2001057	http://amigo.geneontology.org/amigo/term/GO:2001057	70	26	6.92336	3.7554	9.23184e-10	3.94615e-08	183;706;1191;1373;1906;1956;2185;2643;3383;3586;3630;3689;5447;6542;6697;7097;7099;7124;9104;9314;10333;10365;54996;64902;80149;148022	TLR6;KLF2;CLU;CPS1;TICAM1;AGT;EDN1;EGFR;PTK2B;GCH1;ICAM1;IL10;INS;ITGB2;POR;MARC2;AGXT2;SLC7A2;SPR;TSPO;TLR2;TLR4;TNF;ZC3H12A;RGN;KLF4
GO:0050878	regulation of body fluid levels	regulation of body fluid levels	GO:0050878	http://amigo.geneontology.org/amigo/term/GO:0050878	490	92	48.4635	1.89833	9.40343e-10	4e-08	2;18;135;302;350;360;388;462;491;634;685;710;725;966;1036;1361;1465;1579;1906;2039;2147;2153;2155;2158;2159;2160;2161;2165;2191;2243;2244;2266;2312;2313;2627;3053;3170;3172;3273;3315;3659;3690;3708;3827;4627;4645;4883;5020;5027;5029;5054;5055;5104;5155;5244;5265;5340;5341;5345;5581;5624;5627;6280;6288;6403;6469;6583;7035;7099;7103;7409;7421;7448;7498;7975;8529;8626;9076;10544;23764;29841;51156;55…	CDO1;PROCR;ADORA2A;CPB2;CSRP1;CYP4A11;TMPRSS6;ABAT;EDN1;A2M;DMTN;F2;F5;F7;F9;F10;F11;F12;F13B;FAP;FGA;FGB;FGG;FLG;FLI1;MAFF;GATA6;GRHL1;ANXA2;SERPIND1;FOXA2;HNF4A;HRG;HSPB1;APOH;AQP3;IRF1;ITGB3;ITPR1;KNG1;RHOB;HRNR;FLG2;SERPINC1;MYH9;MYO5B;NPR3;ATP2B2;OXT;P2RX7;P2RY2;SERPINE1;SERPINB2;SERPINA5;SERPINA10;PDGFB;ABCB4;SERPINA1;PLG;PLEK;SERPINF2;FAM46A;PRKCE;PROC;PROS1;CYP26B1;CYP4F11;ALOXE3;S100A9;S…
GO:0006694	steroid biosynthetic process	lipid metabolic process;single-organism biosynthetic process	GO:0006629;GO:0044711	http://amigo.geneontology.org/amigo/term/GO:0006694	150	41	14.8358	2.76359	1e-09	4.12135e-08	335;338;570;650;706;1066;1109;1392;1576;1582;1586;1589;1593;1958;3284;3290;3294;3638;4790;5447;5629;6342;6591;6716;6718;7124;7421;8644;8647;9420;9572;9971;10891;11001;29881;51141;51170;51302;51422;93517;116519	CES1;PPARGC1A;SLC27A2;AKR1C4;APOA5;CRH;CYP3A4;CYP8B1;CYP17A1;CYP21A2;CYP27A1;EGR1;NPC1L1;HSD3B2;HSD11B1;HSD17B2;APOA1;APOB;INSIG1;NFKB1;INSIG2;HSD17B11;CYP39A1;PRKAG2;POR;PROX1;BAAT;SCP2;BMP2;SNAI2;SRD5A2;AKR1D1;TSPO;TNF;VDR;AKR1C3;ABCB11;SDR42E1;CYP7B1;NR1D1;NR1H4
GO:0009636	response to toxic substance	response to toxic substance	GO:0009636	http://amigo.geneontology.org/amigo/term/GO:0009636	211	51	20.869	2.44382	1.10628e-09	4.6589e-08	196;213;355;383;847;1026;1066;1244;1373;1543;1644;2168;2353;2643;2878;2938;2947;3240;3747;3934;4129;4155;4257;4258;4501;5244;5446;6280;6335;6382;6529;6648;7054;7097;7124;7274;7296;7779;7782;9076;9104;10202;10249;10516;23135;25841;26471;54996;94241;140809;389434	DHRS2;GLYAT;CDKN1A;FBLN5;CES1;ABCC2;CPS1;SRXN1;CYP1A1;DDC;AHR;ALB;FABP1;KDM6B;FOS;ABTB2;GCH1;NUPR1;GPX3;GSTA1;GSTM3;HP;FAS;KCNC2;ARG1;IYD;LCN2;MAOB;MBP;MGST1;MGST2;MT1X;ABCB4;PON3;MARC2;S100A9;SCN9A;SDC1;SLC6A1;SOD2;TH;TLR2;TNF;TTPA;TXNRD1;SLC30A1;SLC30A4;CAT;CLDN1;RGN;TP53INP1
GO:0009891	positive regulation of biosynthetic process	positive regulation of biosynthetic process	GO:0009891	http://amigo.geneontology.org/amigo/term/GO:0009891	1720	244	170.117	1.43431	1.1296e-09	4.73381e-08	19;49;135;154;183;196;335;336;344;406;467;552;602;650;861;944;1030;1050;1051;1052;1191;1316;1392;1437;1601;1617;1901;1906;1956;1958;1997;1999;2034;2056;2069;2099;2114;2147;2185;2205;2252;2294;2313;2353;2354;2355;2627;2641;2660;2902;2908;2982;3084;3087;3131;3162;3169;3170;3172;3195;3214;3234;3299;3315;3356;3383;3394;3398;3479;3481;3549;3567;3586;3606;3624;3627;3630;3638;3659;3689;3725;3726;3727;39…	NAMPT;YAF2;RAMP1;FSTL3;CDKN2B;TNIP1;TLR6;KLF2;PRG3;CEBPA;CEBPB;CEBPD;BATF;PPARGC1A;SLC38A3;APOA5;CLU;KLF6;IL31RA;ADORA2A;NCOA7;CRH;CSF2;TICAM1;HFE2;GDF7;ADRB2;NKX2-3;DAB2;DAZ1;CITED4;TMPRSS6;GLIS3;AGT;ABCA1;S1PR1;EDN1;EGFR;EGR1;AHR;ELF1;ELF3;ZBTB7C;EPAS1;EPO;EREG;ESR1;ETS2;F2;PTK2B;FCER1A;FGF7;IKZF3;ATF5;CPEB3;ABLIM3;MAPRE3;SIRT2;FOXF1;FLI1;KDM6B;HEY1;FOS;FOSB;FOSL2;DDX58;PPP1R15A;MAFF;IL27;GATA6…
GO:0006820	anion transport	ion transport	GO:0006811	http://amigo.geneontology.org/amigo/term/GO:0006820	566	102	55.9803	1.82207	1.19605e-09	4.98783e-08	10;18;19;20;24;32;135;183;189;213;320;335;336;341;344;345;366;368;383;552;634;706;759;760;763;1071;1109;1244;1408;1579;1645;1906;2168;2180;2555;4547;4794;4923;5020;5027;5243;5244;5319;5320;5465;5467;5468;6098;6256;6424;6505;6512;6514;6529;6539;6540;6542;6561;6568;7038;7439;8529;8542;8647;8660;8671;8714;8864;9971;10050;10060;10246;10550;10599;10786;10809;10861;10991;11001;11136;11309;23200;28234;5…	NAT2;SLC17A4;ABCC9;SLC17A2;ARL6IP5;SLCO1B1;CETP;SLC17A3;STARD10;SLC26A1;SLC38A3;SLC27A2;AKR1C4;SLC7A9;SLCO2B1;APOA5;ABCC2;ADORA2A;CRY2;SLC38A11;CYP4A11;AKR1C1;ABAT;AGT;AGXT;ABCA1;EDN1;ABCA2;ALB;FABP1;ACSL1;ATP11B;ABCA4;GABRA2;SLCO1B3;SLC13A5;TCAF2;ACACB;APBA1;APOA1;APOA2;SLC6A19;APOC1;APOC2;APOC3;SERINC2;AQP9;ABCC6;CA13;ARG1;SLC22A25;MTTP;NFKBIE;NTSR1;OXT;P2RX7;PRKAG2;ABCB1;ABCB4;PLA2G1B;PLA2G2A;…
GO:0042573	retinoic acid metabolic process	lipid metabolic process	GO:0006629	http://amigo.geneontology.org/amigo/term/GO:0042573	22	14	2.17591	6.43408	1.20907e-09	5.01762e-08	131;1543;1592;8644;10170;54576;54577;54600;54658;54659;56603;64577;83875;157506	DHRS9;ADH7;CYP1A1;RDH10;CYP26A1;UGT1A8;UGT1A7;UGT1A9;UGT1A1;UGT1A3;CYP26B1;ALDH8A1;BCO2;AKR1C3
GO:1901617	organic hydroxy compound biosynthetic process	organic hydroxy compound metabolic process	GO:1901615	http://amigo.geneontology.org/amigo/term/GO:1901617	193	48	19.0887	2.51458	1.23314e-09	5.0928e-08	335;338;570;650;1066;1109;1576;1582;1593;1610;1621;1644;2185;2643;3067;3638;3948;4790;4923;4929;5053;5105;5341;5447;5629;6342;6591;6716;6718;7042;7054;7124;7421;8644;8647;8864;9420;9572;9971;11001;29881;51141;51151;51302;51422;116519;117283;125981	CES1;SLC27A2;AKR1C4;APOA5;IP6K3;ACER1;CYP3A4;CYP8B1;CYP27A1;DAO;DBH;DDC;PTK2B;GCH1;NPC1L1;HDC;APOA1;APOB;INSIG1;LDHC;NFKB1;NTSR1;NR4A2;PAH;PCK1;INSIG2;SLC45A2;CYP39A1;PRKAG2;PLEK;POR;PROX1;BAAT;SCP2;BMP2;SNAI2;SRD5A2;AKR1D1;TGFB2;TH;TNF;VDR;AKR1C3;ABCB11;PER2;CYP7B1;NR1D1;NR1H4
GO:0051604	protein maturation	protein maturation	GO:0051604	http://amigo.geneontology.org/amigo/term/GO:0051604	263	59	26.0121	2.26818	1.25721e-09	5.16727e-08	2;183;329;330;350;710;718;720;722;725;727;728;729;730;731;732;733;735;824;834;966;1361;1368;1369;1520;2147;2155;2158;2159;2160;2161;2243;2244;2266;3075;3426;3549;4627;5027;5046;5054;5345;5624;5627;5646;5972;6469;7036;7113;7448;7850;27202;30001;55908;59272;120892;136242;148738;100293534	C4B_2;LRRK2;CPB2;PRSS37;CPM;CPN1;HFE2;CTSS;AGT;A2M;F2;F7;F9;F10;F11;F12;FGA;FGB;FGG;C5AR2;ERO1A;CFH;BIRC2;BIRC3;CFI;APOH;IHH;MYH9;P2RX7;PCSK6;SERPINE1;SERPINF2;ANGPTL8;PROC;PROS1;PRSS3;ACE2;REN;SHH;TFR2;SERPING1;TMPRSS2;C3;C4A;C4BPA;C4BPB;C5;C5AR1;C6;C7;C8A;C8B;C8G;C9;VTN;IL1R2;CAPN2;CASP1;CD59
GO:1901698	response to nitrogen compound	response to nitrogen compound	GO:1901698	http://amigo.geneontology.org/amigo/term/GO:1901698	883	143	87.3333	1.63741	1.26683e-09	5.18187e-08	18;135;183;185;189;197;329;343;366;383;552;590;634;694;706;728;760;824;834;837;847;858;1026;1036;1051;1135;1137;1154;1244;1373;1392;1571;1621;1644;1843;1906;1956;1958;2039;2069;2099;2155;2185;2353;2354;2641;2642;2660;2690;2693;2729;2730;2788;2819;2902;2947;3087;3162;3176;3356;3383;3481;3484;3586;3625;3630;3725;3726;3727;3747;3753;3764;3795;4217;4257;4258;4487;4790;4792;4837;4929;5009;5020;5027;51…	NAMPT;CDKN1A;CDO1;KLF2;BAIAP2;CEBPB;PPARGC1A;CHRNA2;CHRNA4;CISH;LRRK2;ABCC2;ATP6V1G3;ACVR1C;CPEB2;ADORA2A;CPS1;CRH;SERPINA12;TICAM1;CYP2E1;DBH;DDC;ABAT;AGT;DUSP1;AGTR1;AGXT;EDN1;EGFR;EGR1;AHSG;DMTN;EREG;ESR1;F7;PTK2B;CPEB3;SIRT2;RFTN1;FOS;FOSB;DDX58;ATP6V0D2;GCG;GCGR;MSTN;GHR;GHSR;GCLC;GCLM;GNG7;GPD1;GRIN1;GSTM3;HHEX;HMOX1;HNMT;BIRC2;HTR2A;ICAM1;FFAR4;AQP8;IGF2;IGFBP1;IL10;INHBB;INS;AQP9;JUN;JUNB…
GO:0045834	positive regulation of lipid metabolic process	lipid metabolic process	GO:0006629	http://amigo.geneontology.org/amigo/term/GO:0045834	123	36	12.1653	2.95923	1.3388e-09	5.45019e-08	13;154;183;185;335;336;341;344;552;2147;2168;2185;2693;3356;3630;5155;5447;5465;5468;5581;7124;8660;9104;9572;9971;10891;27329;51085;51099;57104;57406;64127;84649;116519;345275;440503	PPARGC1A;APOA5;AADAC;ADRB2;AGT;AGTR1;F2;FABP1;PTK2B;GHSR;ANGPTL3;APOA1;HTR2A;APOA2;APOC1;APOC2;HSD17B13;INS;PLIN5;MLXIPL;ABHD5;PDGFB;POR;PPARA;PPARG;AVPR1A;PRKCE;PNPLA2;ABHD6;NOD2;TNF;DGAT2;IRS2;RGN;NR1D1;NR1H4
GO:0030162	regulation of proteolysis	proteolysis	GO:0006508	http://amigo.geneontology.org/amigo/term/GO:0030162	689	118	68.1457	1.73159	1.42281e-09	5.76472e-08	2;12;135;183;197;259;329;330;355;462;710;718;720;722;725;727;728;729;730;731;732;733;735;831;834;840;866;966;1050;1191;1361;1471;1475;1601;2147;2161;2168;2185;2335;2537;2729;3053;3075;3077;3273;3303;3426;3586;3630;3697;3698;3699;3700;3827;4210;4217;4609;4627;4824;5054;5055;5104;5265;5267;5271;5345;5447;5468;5627;5696;5698;5774;6280;6407;6469;6478;6590;6694;6906;7035;7124;7133;7316;7448;7498;7850;…	C4B_2;TRIB1;DLC1;CEBPA;ARL6IP5;PLK2;CARD16;CLU;SERPINA3;LRRK2;CST9;ACVR1C;KLHL40;ADORA2A;CPB2;SERPINA12;CST3;CSTA;DAB2;AGT;AHSG;A2M;F2;F12;FABP1;PTK2B;SIRT2;FN1;IFI6;RNF144B;SERPINA11;TNFAIP8;ABTB2;AMBP;C5AR2;GCLC;SERPIND1;CFH;HFE;HRG;SERPINA9;BIRC2;BIRC3;HSPA1A;CFI;FAS;IL10;INS;ITIH1;ITIH2;ITIH3;ITIH4;KNG1;MEFV;MAP3K5;TRIM67;MYC;SERPINC1;MYH9;NKX3-1;SERPINE1;SERPINB2;SERPINA5;SERPINA10;SERPINA1;…
GO:0031328	positive regulation of cellular biosynthetic process	positive regulation of biosynthetic process	GO:0009891	http://amigo.geneontology.org/amigo/term/GO:0031328	1692	240	167.348	1.43414	1.60983e-09	6.4917e-08	19;49;135;154;183;196;335;336;344;406;467;552;602;650;861;944;1030;1050;1051;1052;1191;1316;1392;1437;1601;1617;1901;1906;1956;1958;1997;1999;2034;2056;2069;2099;2114;2185;2205;2252;2294;2313;2353;2354;2355;2627;2641;2660;2902;2908;2982;3084;3087;3131;3162;3169;3170;3172;3195;3214;3234;3299;3315;3356;3383;3394;3398;3479;3481;3549;3567;3586;3606;3624;3627;3630;3638;3659;3689;3725;3726;3727;3929;40…	NAMPT;YAF2;RAMP1;FSTL3;CDKN2B;TNIP1;TLR6;KLF2;PRG3;CEBPA;CEBPB;CEBPD;BATF;PPARGC1A;SLC38A3;APOA5;CLU;KLF6;IL31RA;ADORA2A;NCOA7;CRH;CSF2;TICAM1;HFE2;GDF7;ADRB2;NKX2-3;DAB2;DAZ1;CITED4;TMPRSS6;GLIS3;AGT;ABCA1;S1PR1;EDN1;EGFR;EGR1;AHR;ELF1;ELF3;ZBTB7C;EPAS1;EPO;EREG;ESR1;ETS2;PTK2B;FCER1A;FGF7;IKZF3;ATF5;CPEB3;ABLIM3;MAPRE3;SIRT2;FOXF1;FLI1;KDM6B;HEY1;FOS;FOSB;FOSL2;DDX58;PPP1R15A;MAFF;IL27;GATA6;EH…
GO:0050707	regulation of cytokine secretion	regulation of protein localization;secretion	GO:0032880;GO:0046903	http://amigo.geneontology.org/amigo/term/GO:0050707	141	39	13.9456	2.79658	1.71069e-09	6.86604e-08	307;335;336;727;834;929;1401;2335;2633;3556;3586;3604;3630;5027;5600;6288;7096;7097;7099;7124;7850;8764;9173;9971;10333;23601;27159;27202;28984;29126;54106;55801;57678;64127;80149;81793;84868;114899;338557	TLR6;C1QTNF3;CRP;FN1;CLEC5A;GBP1;CHIA;C5AR2;RGCC;CD274;ANXA4;APOA1;APOA2;FFAR4;IL1RAP;IL10;TNFRSF9;INS;P2RX7;TLR9;IL26;MAPK11;GPAM;SAA1;NOD2;TLR1;TLR2;TLR4;TNF;C5;IL1R2;ZC3H12A;TLR10;CASP1;HAVCR2;TNFRSF14;IL1RL1;CD14;NR1H4
GO:0046209	nitric oxide metabolic process	reactive oxygen species metabolic process;reactive nitrogen species metabolic process	GO:0072593;GO:2001057	http://amigo.geneontology.org/amigo/term/GO:0046209	67	25	6.62665	3.77265	1.73399e-09	6.92705e-08	183;706;1191;1373;1906;1956;2185;2643;3383;3586;3630;3689;5447;6542;6697;7097;7099;7124;9104;9314;10333;10365;64902;80149;148022	TLR6;KLF2;CLU;CPS1;TICAM1;AGT;EDN1;EGFR;PTK2B;GCH1;ICAM1;IL10;INS;ITGB2;POR;AGXT2;SLC7A2;SPR;TSPO;TLR2;TLR4;TNF;ZC3H12A;RGN;KLF4
GO:0052548	regulation of endopeptidase activity	proteolysis	GO:0006508	http://amigo.geneontology.org/amigo/term/GO:0052548	360	73	35.6059	2.05022	1.75724e-09	6.98728e-08	2;12;135;183;197;259;329;330;355;462;710;718;720;727;831;834;840;866;1471;1475;2168;2537;3053;3273;3697;3698;3699;3700;3827;4210;4217;4609;4824;5054;5055;5104;5265;5267;5271;5345;5447;5468;5627;5696;5698;6280;6407;6478;6590;6694;6906;7035;7124;7448;7498;8626;8717;8740;8743;9314;10395;10550;25816;51156;83595;114769;128822;130399;145264;256394;327657;653145;100293534	C4B_2;DLC1;ARL6IP5;CARD16;SERPINA3;CST9;ACVR1C;ADORA2A;SERPINA12;CST3;CSTA;AGT;AHSG;A2M;FABP1;IFI6;SERPINA11;TNFAIP8;AMBP;SERPIND1;HRG;SERPINA9;BIRC2;BIRC3;FAS;ITIH1;ITIH2;ITIH3;ITIH4;KNG1;MEFV;MAP3K5;MYC;SERPINC1;NKX3-1;SERPINE1;SERPINB2;SERPINA5;SERPINA10;SERPINA1;SERPINA4;SERPINB8;SERPINF2;POR;PPARG;PROS1;PSMB8;PSMB9;S100A9;SEMG2;SIAH2;ANXA8;SLPI;SPP2;SERPINA7;TFPI;SERPING1;TNF;C3;C4A;C5;VTN;X…
GO:0000165	MAPK cascade	protein phosphorylation	GO:0006468	http://amigo.geneontology.org/amigo/term/GO:0000165	857	139	84.7617	1.63989	2e-09	7.85104e-08	148;154;183;259;335;355;467;634;650;685;727;728;816;858;1116;1437;1647;1839;1843;1850;1906;1942;1956;2056;2069;2081;2185;2205;2243;2244;2252;2266;2335;2633;2641;2660;2674;2690;2902;3084;3356;3383;3479;3481;3486;3487;3559;3560;3567;3606;3624;3625;3626;3630;3656;3672;3685;3716;3725;3814;4217;4609;4616;4790;5027;5149;5155;5187;5314;5319;5320;5345;5470;5581;5600;5606;5696;5698;5972;6098;6288;6358;635…	TRIB1;TNIP1;TLR6;ARL6IP5;CHI3L1;DUSP10;CD300A;LRRK2;IL31RA;CSF2;ADRA1A;GDF7;ADRB2;CNKSR3;GADD45A;AGT;HBEGF;DUSP1;DUSP8;EDN1;EFNA1;EGFR;MUC20;EPO;EREG;ERN1;PTK2B;FCER1A;FGD2;FGA;FGB;FGF7;FGG;FN1;RASGRP3;AMBP;GBP1;GCG;MSTN;GFRA1;GHR;C5AR2;HIPK2;GRIN1;NRG1;APOA1;HTR2A;ICAM1;FFAR4;IGF1;IGF2;IGFBP3;IGFBP4;FAS;IL2RA;IL2RB;IL5;IL18;INHBA;INHBB;INHBC;INS;IRAK2;ITGA1;ITGAV;JAK1;JUN;KISS1;CCL3L3;MAP3K5;MYC…
GO:0051090	regulation of sequence-specific DNA binding transcription factor activity	regulation of sequence-specific DNA binding transcription factor activity	GO:0051090	http://amigo.geneontology.org/amigo/term/GO:0051090	361	73	35.7048	2.04455	2e-09	7.85884e-08	183;307;847;1029;1191;1540;1906;2099;2353;3162;3169;3170;3303;3383;3398;3556;3567;3586;3630;3656;3689;3725;4790;4791;4792;5314;5319;5468;5600;5629;5649;6280;6424;6469;6672;7097;7099;7124;7128;7185;7316;7472;7706;8431;8517;8553;8717;8837;9314;9971;10221;10475;10891;11035;11043;11074;23586;28984;28996;53840;54106;54583;64127;64784;80149;84159;84166;84868;84875;89870;90268;148022;222487	TRIB1;CDKN2A;TRIM38;PPARGC1A;RIPK3;MID2;TRIM31;CLU;TICAM1;CYLD;AGT;EDN1;ESR1;ADGRG3;FOS;DDX58;RGCC;HIPK2;ANXA4;HMOX1;FOXA1;FOXA2;HSPA1A;ICAM1;ID2;IL1RAP;IL5;IL10;INS;IRAK2;ITGB2;JUN;NFKB1;NFKB2;NFKBIA;PKHD1;PLA2G1B;TRIM34;TLR9;EGLN1;PPARG;MAPK11;PROX1;RELN;S100A9;NOD2;SFRP4;SHH;CRTC3;SP100;TLR2;TLR4;TNF;TNFAIP3;TRAF1;UBC;WNT2;TRIM25;ZC3H12A;ARID5B;NLRC5;NR0B2;CAT;HAVCR2;PARP10;IKBKG;BHLHE40;TRADD…
GO:1901605	alpha-amino acid metabolic process	organic acid metabolic process	GO:0006082	http://amigo.geneontology.org/amigo/term/GO:1901605	221	52	21.858	2.37899	2.09378e-09	8.21088e-08	189;383;420;435;443;570;635;1036;1373;1428;1610;2184;2628;2690;2729;2730;3034;3067;3081;3172;3176;3242;4143;4953;5009;5053;6898;6999;7054;8528;8564;8942;9971;10249;10841;10993;22928;23743;29958;30001;54583;58510;64902;79896;112817;122622;130013;131669;144193;169355;374569;389434	GLYAT;CDO1;FTCD;SDS;HOGA1;ADSSL1;ACMSD;UROC1;CPS1;CRYM;AMDHD1;DAO;IDO2;AGXT;FAH;SEPHS2;BHMT2;GATM;GHR;GCLC;GCLM;DMGDH;ERO1A;HAL;HDC;HGD;HNF4A;HNMT;HPD;ASPG;ARG1;IYD;MAT1A;ART4;ASL;ASPA;ODC1;OTC;PAH;EGLN1;BAAT;PRODH2;BHMT;AGXT2;TAT;TDO2;TH;THNSL1;DDO;KMO;KYNU;NR1H4
GO:0015718	monocarboxylic acid transport	ion transport	GO:0006811	http://amigo.geneontology.org/amigo/term/GO:0015718	154	41	15.2314	2.69181	2.29498e-09	8.9588e-08	18;32;213;320;366;634;1109;1244;1579;1645;1906;2168;2180;4923;5020;5027;5244;5319;5320;5465;5467;5468;6256;6529;6539;6540;8529;8647;8660;8714;9971;10599;10809;10991;11001;11309;28234;51422;54677;64600;84647	SLCO1B1;STARD10;SLC38A3;SLC27A2;AKR1C4;SLCO2B1;ABCC2;CYP4A11;AKR1C1;ABAT;EDN1;ALB;FABP1;ACSL1;SLCO1B3;ACACB;APBA1;AQP9;NTSR1;OXT;P2RX7;PRKAG2;ABCB4;PLA2G1B;PLA2G2A;PPARA;PPARD;CROT;PPARG;RXRA;CEACAM1;PLA2G2F;SLC6A1;SLC6A12;SLC6A13;PLA2G12B;CYP4F2;ABCB11;IRS2;ABCC3;NR1H4
GO:0050817	coagulation	coagulation	GO:0050817	http://amigo.geneontology.org/amigo/term/GO:0050817	342	70	33.8256	2.06944	2.51519e-09	9.77379e-08	2;18;135;302;350;388;462;634;710;725;966;1361;1465;1906;2039;2147;2153;2155;2158;2159;2160;2161;2165;2191;2243;2244;2266;2627;3053;3170;3172;3273;3315;3659;3690;3708;3827;4627;5027;5054;5055;5104;5155;5265;5340;5341;5345;5581;5624;5627;6280;6288;6403;6407;6469;7035;7099;7103;7409;7448;7975;8529;10544;23764;51156;55603;57834;80274;164656;653145	PROCR;ADORA2A;CPB2;CSRP1;TMPRSS6;ABAT;EDN1;A2M;DMTN;F2;F5;F7;F9;F10;F11;F12;F13B;FAP;FGA;FGB;FGG;MAFF;GATA6;ANXA2;SERPIND1;FOXA2;HNF4A;HRG;HSPB1;APOH;IRF1;ITGB3;ITPR1;KNG1;RHOB;SERPINC1;MYH9;P2RX7;SERPINE1;SERPINB2;SERPINA5;SERPINA10;PDGFB;SERPINA1;PLG;PLEK;SERPINF2;FAM46A;PRKCE;PROC;PROS1;CYP4F11;S100A9;SAA1;CEACAM1;SELP;SEMG2;SHH;ANXA8;TFPI;TLR4;SERPING1;TSPAN8;C4BPB;VAV1;VTN;MAFK;SCUBE1;CYP4F2…
GO:0016337	single organismal cell-cell adhesion	biological adhesion	GO:0022610	http://amigo.geneontology.org/amigo/term/GO:0016337	711	120	70.3216	1.70645	2.52747e-09	9.77707e-08	18;135;335;355;567;602;604;634;921;944;966;1051;1465;1475;1540;1803;1828;1840;1947;1956;1958;2039;2056;2243;2244;2266;2294;3071;3077;3133;3135;3142;3169;3170;3315;3383;3384;3386;3479;3481;3549;3557;3559;3572;3574;3586;3594;3606;3630;3659;3678;3681;3685;3689;3690;4063;4478;4627;4734;4907;5027;5271;5314;5340;5341;5345;5465;5788;5914;6097;6280;6385;6403;6469;6935;7042;7124;7409;7704;8740;8744;8764;8…	FSTL3;TNIP1;CEBPB;BATF;CXCL13;TNFSF13B;RIPK3;BTN3A1;CD300A;ADORA2A;CSRP1;DSG4;CSTA;IL23R;CYLD;NKX2-3;ABAT;DPP4;DSG1;DTX1;EFNB1;EGFR;EGR1;TIGIT;DMTN;EPO;FGA;FGB;FGG;CD93;FOXF1;IL27;RICTOR;IL36B;SRPX2;RGCC;CD274;NCKAP1L;HFE;HLA-E;HLA-G;HLX;FOXA1;FOXA2;HSPB1;APOA1;ICAM1;ICAM2;ICAM4;IGF1;IGF2;IHH;FAS;IL1RN;IL2RA;IL6ST;IL7;IL10;IL12RB1;IL18;INS;IRF1;ITGA5;ITGAD;ITGAV;ITGB2;ITGB3;THEMIS;LY9;MSN;MYH9;NE…
GO:2000379	positive regulation of reactive oxygen species metabolic process	reactive oxygen species metabolic process	GO:0072593	http://amigo.geneontology.org/amigo/term/GO:2000379	83	28	8.20913	3.41084	2.68822e-09	1.03521e-07	183;185;706;1026;1191;1401;1647;1906;1956;2147;2185;3383;3630;3689;5155;7099;7124;7498;8644;9104;9314;10365;11035;55022;59272;64902;80149;148022	CDKN1A;KLF2;RIPK3;CLU;CRP;TICAM1;GADD45A;AGT;AGTR1;EDN1;EGFR;F2;PTK2B;ICAM1;INS;ITGB2;PDGFB;PID1;ACE2;AGXT2;TSPO;TLR4;TNF;XDH;ZC3H12A;AKR1C3;RGN;KLF4
GO:0072329	monocarboxylic acid catabolic process	catabolic process;single-organism catabolic process	GO:0009056;GO:0044712	http://amigo.geneontology.org/amigo/term/GO:0072329	115	34	11.3741	2.98925	2.86034e-09	1.09225e-07	18;32;33;189;1579;1592;1962;2168;3425;4051;5446;5465;5467;6342;6718;6822;8310;8529;8660;9663;9942;11001;51084;51181;51302;54363;54677;56603;64902;66002;112817;166785;374569;440503	SLC27A2;HOGA1;CYP4A11;CYP26A1;MMAA;ABAT;AGXT;EHHADH;FABP1;ACACB;ACADL;IDUA;ASPG;CYP4F3;PLIN5;CRYL1;DCXR;CYP39A1;HAO1;PON3;PPARA;PPARD;CROT;CYP26B1;SCP2;AGXT2;CYP4F12;AKR1D1;SULT2A1;ACOX3;CYP4F2;IRS2;LPIN2;XYLB
GO:0007599	hemostasis	regulation of body fluid levels	GO:0050878	http://amigo.geneontology.org/amigo/term/GO:0007599	343	70	33.9245	2.06341	2.86191e-09	1.09225e-07	2;18;135;302;350;388;462;634;710;725;966;1361;1465;1906;2039;2147;2153;2155;2158;2159;2160;2161;2165;2191;2243;2244;2266;2313;2627;3053;3170;3172;3273;3315;3659;3690;3708;3827;4627;5027;5054;5055;5104;5155;5265;5340;5341;5345;5581;5624;5627;6280;6288;6403;6469;7035;7099;7103;7409;7448;7975;8529;10544;23764;51156;55603;57834;80274;164656;653145	PROCR;ADORA2A;CPB2;CSRP1;TMPRSS6;ABAT;EDN1;A2M;DMTN;F2;F5;F7;F9;F10;F11;F12;F13B;FAP;FGA;FGB;FGG;FLI1;MAFF;GATA6;ANXA2;SERPIND1;FOXA2;HNF4A;HRG;HSPB1;APOH;IRF1;ITGB3;ITPR1;KNG1;RHOB;SERPINC1;MYH9;P2RX7;SERPINE1;SERPINB2;SERPINA5;SERPINA10;PDGFB;SERPINA1;PLG;PLEK;SERPINF2;FAM46A;PRKCE;PROC;PROS1;CYP4F11;S100A9;SAA1;CEACAM1;SELP;SHH;ANXA8;TFPI;TLR4;SERPING1;TSPAN8;C4BPB;VAV1;VTN;MAFK;SCUBE1;CYP4F2;…
GO:1901606	alpha-amino acid catabolic process	catabolic process;single-organism catabolic process	GO:0009056;GO:0044712	http://amigo.geneontology.org/amigo/term/GO:1901606	99	31	9.79161	3.16598	3e-09	1.15875e-07	189;383;435;443;1036;1428;1610;2184;3034;3067;3081;3176;3242;4143;5009;5053;6898;6999;8528;8564;8942;10841;10993;58510;64902;112817;130013;131669;144193;169355;374569	CDO1;FTCD;SDS;HOGA1;ACMSD;UROC1;CRYM;AMDHD1;DAO;IDO2;AGXT;FAH;HAL;HDC;HGD;HNMT;HPD;ASPG;ARG1;MAT1A;ASL;ASPA;OTC;PAH;PRODH2;AGXT2;TAT;TDO2;DDO;KMO;KYNU
GO:0044248	cellular catabolic process	catabolic process	GO:0009056	http://amigo.geneontology.org/amigo/term/GO:0044248	1575	225	155.776	1.44439	3.07382e-09	1.16256e-07	13;18;32;33;49;154;189;259;290;302;316;329;335;336;338;341;344;345;383;406;435;443;635;645;824;847;956;978;1036;1050;1191;1369;1373;1428;1429;1471;1514;1519;1520;1540;1543;1544;1548;1555;1557;1558;1559;1576;1577;1579;1592;1601;1610;1621;1776;1806;1807;1962;2081;2168;2169;2180;2184;2185;2191;2538;2729;2819;2878;2947;3034;3067;3077;3081;3162;3176;3240;3242;3303;3356;3425;3479;3586;3630;3669;3990;40…	APOBEC3A_B;TRIB1;CDO1;CPQ;TRIM38;CEBPA;UBD;PLK2;ALDH1L1;FTCD;SDS;SLC27A2;ABHD2;HOGA1;MGLL;FBXO32;APOA5;CLU;LYZL2;LRRK2;PLA2G4E;ACER1;NEU4;AADAC;ACMSD;KLHL40;UROC1;CPN1;CPS1;CRYM;CRYZ;AMDHD1;CST3;CTSL;UPP2;CTSO;CTSS;ADRB2;CYLD;CYP1A1;CYP1A2;CYP2A6;CYP2B6;CYP2C19;CYP2C8;CYP2C9;CYP3A4;CYP3A5;CYP4A11;CYP26A1;DAB2;DAO;DBH;FBXO39;MMAA;IDO2;DNASE1L3;ABAT;DPYD;DPYS;AGXT;EHHADH;PATL2;LVRN;ERN1;FABP1;FABP2…
GO:0043408	regulation of MAPK cascade	regulation of phosphorus metabolic process	GO:0051174	http://amigo.geneontology.org/amigo/term/GO:0043408	667	114	65.9697	1.72807	3.08693e-09	1.16256e-07	148;154;259;355;467;634;650;727;728;858;1116;1647;1843;1850;1906;1942;1956;2056;2081;2185;2205;2243;2244;2266;2335;2633;2641;2660;2690;3084;3356;3383;3479;3481;3486;3487;3624;3625;3626;3630;3656;3672;3685;3725;3814;4217;4609;4616;5027;5149;5155;5187;5314;5319;5320;5345;5470;5581;5600;5606;5972;6098;6288;6358;6359;6360;6362;6364;6367;6368;6376;7042;7049;7066;7099;7124;7133;7164;7316;7498;8517;8764…	TRIB1;TNIP1;TLR6;ARL6IP5;CHI3L1;DUSP10;CD300A;LRRK2;ADRA1A;GDF7;ADRB2;CNKSR3;GADD45A;DUSP1;DUSP8;EDN1;EFNA1;EGFR;MUC20;EPO;ERN1;PTK2B;FCER1A;FGD2;FGA;FGB;FGG;FN1;AMBP;GBP1;GCG;MSTN;GHR;C5AR2;HIPK2;NRG1;HTR2A;ICAM1;FFAR4;IGF1;IGF2;IGFBP3;IGFBP4;FAS;INHBA;INHBB;INHBC;INS;IRAK2;ITGA1;ITGAV;JUN;KISS1;CCL3L3;MAP3K5;MYC;GADD45B;ATF3;P2RX7;PDE6H;PDGFB;PER1;PKHD1;PLA2G1B;PLA2G2A;SERPINF2;TLR9;ERRFI1;PPEF…
GO:0010951	negative regulation of endopeptidase activity	negative regulation of protein metabolic process;negative regulation of molecular function;proteolysis	GO:0051248;GO:0044092;GO:0006508	http://amigo.geneontology.org/amigo/term/GO:0010951	224	52	22.1548	2.34713	3.45006e-09	1.29e-07	2;12;135;183;197;259;329;330;462;710;718;720;727;831;866;1471;1475;2168;2537;3053;3273;3697;3698;3699;3700;3827;5054;5055;5104;5265;5267;5271;5345;5447;5627;6478;6590;6694;6906;7035;7448;8740;9314;25816;51156;114769;128822;145264;256394;327657;653145;100293534	C4B_2;CARD16;SERPINA3;CST9;ADORA2A;SERPINA12;CST3;CSTA;AGT;AHSG;A2M;FABP1;IFI6;SERPINA11;TNFAIP8;AMBP;SERPIND1;HRG;SERPINA9;BIRC2;BIRC3;ITIH1;ITIH2;ITIH3;ITIH4;KNG1;SERPINC1;SERPINE1;SERPINB2;SERPINA5;SERPINA10;SERPINA1;SERPINA4;SERPINB8;SERPINF2;POR;PROS1;SIAH2;ANXA8;SLPI;SPP2;SERPINA7;TFPI;SERPING1;C3;C4A;C5;VTN;CAST;SERPINA6;TNFSF14;KLF4
GO:0071827	plasma lipoprotein particle organization	protein-lipid complex subunit organization	GO:0071825	http://amigo.geneontology.org/amigo/term/GO:0071827	34	17	3.36278	5.05535	3.45468e-09	1.29e-07	19;183;185;335;336;338;341;344;345;1071;3990;4547;5320;8435;9388;23461;116519	CETP;APOA5;AGT;AGTR1;ABCA1;ABCA5;APOA1;APOA2;APOB;APOC1;APOC2;APOC3;LIPC;MTTP;PLA2G2A;SOAT2;LIPG
GO:0007596	blood coagulation	regulation of body fluid levels;response to wounding	GO:0050878;GO:0009611	http://amigo.geneontology.org/amigo/term/GO:0007596	338	69	33.4299	2.06402	3.66596e-09	1.36262e-07	2;18;135;302;350;388;462;634;710;725;966;1361;1465;1906;2039;2147;2153;2155;2158;2159;2160;2161;2165;2191;2243;2244;2266;2627;3053;3170;3172;3273;3315;3659;3690;3708;3827;4627;5027;5054;5055;5104;5155;5265;5340;5341;5345;5581;5624;5627;6280;6288;6403;6469;7035;7099;7103;7409;7448;7975;8529;10544;23764;51156;55603;57834;80274;164656;653145	PROCR;ADORA2A;CPB2;CSRP1;TMPRSS6;ABAT;EDN1;A2M;DMTN;F2;F5;F7;F9;F10;F11;F12;F13B;FAP;FGA;FGB;FGG;MAFF;GATA6;ANXA2;SERPIND1;FOXA2;HNF4A;HRG;HSPB1;APOH;IRF1;ITGB3;ITPR1;KNG1;RHOB;SERPINC1;MYH9;P2RX7;SERPINE1;SERPINB2;SERPINA5;SERPINA10;PDGFB;SERPINA1;PLG;PLEK;SERPINF2;FAM46A;PRKCE;PROC;PROS1;CYP4F11;S100A9;SAA1;CEACAM1;SELP;SHH;ANXA8;TFPI;TLR4;SERPING1;TSPAN8;C4BPB;VAV1;VTN;MAFK;SCUBE1;CYP4F2;CD59
GO:0032675	regulation of interleukin-6 production	cytokine production	GO:0001816	http://amigo.geneontology.org/amigo/term/GO:0032675	100	31	9.89052	3.13432	4e-09	1.48244e-07	671;1051;2069;2693;3071;3556;3570;3586;3929;5004;5027;7096;7097;7099;7124;7128;8808;9971;10333;10365;10417;23586;26137;27177;27202;54106;64127;80149;84868;114899;148022	TLR6;KLF2;SPON2;CEBPB;C1QTNF3;TICAM1;EREG;DDX58;ZBTB20;GHSR;IL36B;C5AR2;NCKAP1L;IL1RAP;IL6R;IL10;LBP;ORM1;P2RX7;TLR9;NOD2;BPI;TLR1;TLR2;TLR4;TNF;TNFAIP3;ZC3H12A;HAVCR2;IL1RL2;NR1H4
GO:0050801	ion homeostasis	homeostatic process	GO:0042592	http://amigo.geneontology.org/amigo/term/GO:0050801	717	120	70.915	1.69217	4.21052e-09	1.55154e-07	19;48;135;148;183;185;335;491;552;567;623;706;728;730;760;886;1071;1244;1258;1356;1373;1392;1579;1901;1906;1907;1956;2034;2056;2099;2147;2185;2537;2729;2730;2829;2902;3077;3162;3172;3263;3356;3627;3630;3685;3708;3778;3814;3827;3934;4308;4501;4502;4609;4923;5009;5020;5027;5029;5166;5314;5319;5581;5737;5774;5788;6280;6288;6358;6359;6368;6424;6786;7018;7036;7052;7274;7421;7779;7782;8477;8521;8529;86…	SGK2;CXCL13;SCGN;CETP;SLC26A1;LRRK2;ABCC2;CNGB1;ATP6V1G3;ADORA2A;CP;CPS1;CRH;ADRA1A;HFE2;CYP4A11;TMPRSS6;SLC30A8;AGT;AGTR1;ABCA1;S1PR1;EDN1;EDN2;EGFR;EPAS1;EPO;ESR1;F2;PTK2B;SLC39A12;SLC39A14;ATP6V0D2;IFI6;STEAP1;C5AR2;GCLC;GCLM;ANGPTL3;P2RY10;XCR1;SLC9C2;GRIN1;ERO1A;SLC40A1;HFE;HMOX1;HNF4A;HPX;APOA1;HTR2A;CXCL10;INS;ITGAV;ITPR1;KCNMA1;KISS1;KNG1;LCN2;TRPM1;MT1X;MT2A;MYC;ACO1;ATP2B2;NTSR1;OTC;OXT…
GO:0002221	pattern recognition receptor signaling pathway	regulation of response to stress;regulation of immune system process;defense response	GO:0080134;GO:0002682;GO:0006952	http://amigo.geneontology.org/amigo/term/GO:0002221	157	41	15.5281	2.64037	4.25902e-09	1.56268e-07	329;330;929;1514;1520;1540;2099;3303;3656;3659;3689;3929;4064;4792;5581;7096;7097;7099;7128;7316;8517;9572;9971;10318;10333;23180;23586;23643;54106;55601;57402;64127;64135;81793;84868;89870;90268;91543;114770;118788;148022	TNIP1;TLR6;PGLYRP2;PIK3AP1;TICAM1;CTSL;CTSS;CYLD;ESR1;RFTN1;DDX58;LY96;BIRC2;BIRC3;HSPA1A;IRAK2;IRF1;ITGB2;LBP;CD180;NFKBIA;TLR9;DDX60;PRKCE;S100A14;NOD2;IFIH1;TLR1;TLR2;TLR4;TNFAIP3;UBC;TLR10;HAVCR2;IKBKG;TRIM15;OTULIN;RSAD2;CD14;NR1D1;NR1H4
GO:0072378	blood coagulation, fibrin clot formation	regulation of body fluid levels;response to wounding	GO:0050878;GO:0009611	http://amigo.geneontology.org/amigo/term/GO:0072378	27	15	2.67044	5.61705	4.37697e-09	1.59909e-07	2;350;462;710;2147;2155;2158;2159;2160;2161;2243;2244;2266;3827;7035	A2M;F2;F7;F9;F10;F11;F12;FGA;FGB;FGG;APOH;KNG1;SERPINC1;TFPI;SERPING1
GO:0071248	cellular response to metal ion	response to inorganic substance	GO:0010035	http://amigo.geneontology.org/amigo/term/GO:0071248	134	37	13.2533	2.79176	4.68151e-09	1.69609e-07	355;567;706;1050;1543;1544;1906;2039;2203;2353;2354;3077;3162;3398;3725;3726;3727;4489;4493;4494;4495;4496;4499;4501;4502;6469;7018;7036;7054;8644;9076;10272;10891;30061;120892;125981;342618	FSTL3;CEBPA;PPARGC1A;LRRK2;ACER1;CYP1A1;CYP1A2;EDN1;DMTN;FBP1;FOS;FOSB;SLC40A1;HFE;HMOX1;ID2;SLFN14;FAS;JUN;JUNB;JUND;MT1A;MT1E;MT1F;MT1G;MT1H;MT1M;MT1X;MT2A;B2M;SHH;TF;TFR2;TH;TSPO;AKR1C3;CLDN1
GO:0032635	interleukin-6 production	cytokine production	GO:0001816	http://amigo.geneontology.org/amigo/term/GO:0032635	106	32	10.4839	3.05229	4.70199e-09	1.69609e-07	671;1051;2069;2693;3071;3556;3570;3586;3929;5004;5027;7096;7097;7099;7124;7128;8808;9971;10333;10365;10417;23586;26137;27177;27202;29949;54106;64127;80149;84868;114899;148022	TLR6;KLF2;SPON2;CEBPB;C1QTNF3;TICAM1;EREG;DDX58;ZBTB20;GHSR;IL36B;C5AR2;IL19;NCKAP1L;IL1RAP;IL6R;IL10;LBP;ORM1;P2RX7;TLR9;NOD2;BPI;TLR1;TLR2;TLR4;TNF;TNFAIP3;ZC3H12A;HAVCR2;IL1RL2;NR1H4
GO:0042089	cytokine biosynthetic process	cytokine production;cytokine metabolic process	GO:0001816;GO:0042107	http://amigo.geneontology.org/amigo/term/GO:0042089	106	32	10.4839	3.05229	4.70199e-09	1.69609e-07	336;602;1051;1958;2069;2205;2693;3162;3315;3556;3586;3606;3624;3625;3659;3929;4790;5553;6364;7096;7099;7124;7538;9314;10333;10394;29949;54106;54206;79589;148022;246778	TLR6;PRG3;CEBPB;TICAM1;EGR1;EREG;FCER1A;IL27;GHSR;IL19;HMOX1;HSPB1;APOA2;IL1RAP;IL10;IL18;INHBA;INHBB;IRF1;LBP;NFKB1;TLR9;ERRFI1;PRG2;BCL3;CCL20;TLR1;TLR4;TNF;ZFP36;RNF128;KLF4
GO:0034308	primary alcohol metabolic process	organic hydroxy compound metabolic process	GO:1901615	http://amigo.geneontology.org/amigo/term/GO:0034308	47	20	4.64854	4.30242	5.05969e-09	1.81745e-07	124;125;126;127;130;131;216;217;3479;5950;7276;8644;9249;10170;54363;54884;57016;84532;84649;157506	DHRS9;ADH1A;ADH1B;ADH1C;ADH4;ADH6;ADH7;RDH10;ALDH1A1;ALDH2;IGF1;HAO1;RETSAT;AKR1B10;RBP4;TTR;ACSS1;DGAT2;AKR1C3;DHRS3
[truncated: 1,240 more rows]
