# Supplementary material for: Extensive reprogramming of the nascent transcriptome during iPSC to hepatocyte differentiation
Source: Sci Rep. 2019 Mar 5;9:3562. doi: 10.1038/s41598-019-39215-0 (PMC6401154; doi:10.1038/s41598-019-39215-0)
Supplement: Supplementary file 3 — Supplementary Table S2 [file 41598_2019_39215_MOESM3_ESM.xlsx]

## Sheet: REVIGO
Biological processes down-regulated in PHHs (i.e. up-regulated in iPSCs)
geneset	description	Highest significant ancestors	Highest significant ancestors(GO)	link	C	O	E	R	PValue	FDR	overlapGene	OverlapGene_UserID
GO:0007267	cell-cell signaling	cell-cell signaling	GO:0007267	http://amigo.geneontology.org/amigo/term/GO:0007267	1557	294	159.262578423	1.8460080385	0	0	40;93;134;151;152;273;287;321;408;477;627;668;766;773;774;775;781;782;1001;1006;1128;1129;1131;1132;1136;1138;1139;1143;1268;1277;1627;1741;1749;1908;1946;1948;1950;1952;2149;2239;2249;2251;2253;2254;2257;2260;2263;2300;2535;2558;2562;2566;2571;2587;2625;2697;2702;2719;2736;2737;2740;2742;2850;2895;2899;2901;2903;2906;2913;2914;2916;3274;3350;3352;3358;3363;3375;3569;3589;3670;3675;3749;3751;3779…	CDH3;CD24;HCN4;GJC1;CDH8;CHST4;KCNMB2;CCL26;MAD2L2;CPLX2;NMU;NPFFR2;SPIN1;LZTS1;FZD10;GPR176;CHRM1;CHRM2;CHRM3;CHRM4;CHRNA3;CHRNA5;CHRNA7;CHRNB4;C2CD4C;CNR1;COL1A1;ARHGEF19;ADORA1;RIMS4;PSMA8;PRICKLE1;LRFN5;APCDD1;SYT6;ADRA2B;ADRA2C;DBN1;TMEM64;DLG3;DLX5;EDN3;EFNA5;EFNB2;EGF;CELSR2;AMER3;F2R;AMER2;GPC4;FGF4;FGF6;FGF8;FGF9;FGF12;FGFR1;FGFR2;ADGRL1;NLGN1;CLSTN1;DKK1;P2RX2;IGSF9B;FOXL1;UNC13A;HECW1;…
GO:0030030	cell projection organization	cell projection organization	GO:0030030	http://amigo.geneontology.org/amigo/term/GO:0030030	1268	224	129.701316275	1.7270449247	0	0	88;199;288;575;627;655;773;780;1002;1009;1012;1123;1136;1268;1382;1400;1496;1600;1627;1749;1808;1809;1946;1948;1952;2045;2046;2047;2115;2118;2182;2245;2253;2260;2263;2534;2625;2637;2697;2736;2737;2895;3066;3569;3670;3675;3730;3792;3798;3800;3815;3897;3908;3925;3975;4038;4131;4651;4692;4741;4744;4747;4776;4803;4804;4825;4852;4958;5015;5063;5354;5365;5420;5588;5592;5754;5764;5793;5803;5880;5979;609…	CDH4;GFY;USH1C;CDH11;UST;TSPAN2;CDH13;SEMA3A;TUBB3;OLFM1;LRRN2;VAV3;SEMA6B;SEMA4D;SEMA3C;DPYSL4;NES;STMN2;IL1RAPL1;LZTS1;KLK8;CHN1;CHRNA3;SLITRK1;CNR1;PIFO;LRGUK;UNC5D;CRABP2;SLITRK4;PIH1D3;CRMP1;CHODL;ZNF280B;LRFN5;CTNNA2;PROM2;CPNE9;LINGO2;DAB1;DBN1;PLPPR5;ARX;ADAMTS16;DLX5;DPYSL2;DPYSL3;EFNA5;EFNB2;CELSR2;AIF1;DZIP1L;EPHA7;EPHA8;EPHB1;ETV1;ETV4;ACSL4;UNC5B;FGD1;FGF8;FGFR1;FGFR2;NTNG1;NLGN1;DZI…
GO:0050808	synapse organization	synapse organization	GO:0050808	http://amigo.geneontology.org/amigo/term/GO:0050808	241	72	24.6514331406	2.9207226853	0	0	40;288;575;576;627;773;782;1282;1287;1496;1946;2045;2047;2149;4038;4776;5063;5764;6620;6622;7058;7162;9254;9378;9723;9758;11141;11202;22859;22871;22883;22943;22953;23024;23025;23129;23284;23613;23768;26050;26167;27445;50944;51804;54549;55607;56121;56122;56123;56124;56125;56126;56127;56128;56131;56132;56133;57408;57502;57555;57633;57717;79953;80059;84189;114798;116442;139065;158038;347730;347731;3…	IL1RAPL1;KLK8;SLITRK1;RAB39B;COL4A1;COL4A5;SLITRK4;CTNNA2;LINGO2;EFNA5;EPHA7;EPHB1;F2R;ADGRL1;NLGN1;CLSTN1;DKK1;P2RX2;PDZRN3;UNC13A;PLXND1;ADGRL3;ZMYND8;FLRT2;SLITRK5;PCDHB5;PCLO;ANK3;LRRTM1;LRRTM3;AGRN;ASIC2;LRP4;NFATC4;PAK3;SHANK1;SIX4;SDK2;PPP1R9A;PCDHB15;PCDHB14;PCDHB13;PCDHB12;PCDHB11;PCDHB10;PCDHB9;PCDHB8;PCDHB4;PCDHB3;PCDHB2;LRTM1;ADGRB1;NLGN4X;NLGN2;ADGRB2;LRRN1;PTN;PCDHB16;BDNF;SNCB;SNCA…
GO:0006928	movement of cell or subcellular component	movement of cell or subcellular component	GO:0006928	http://amigo.geneontology.org/amigo/term/GO:0006928	1770	281	181.049944643	1.5520579172	3.21964677141E-15	7.24335796021E-13	58;70;88;109;134;199;287;306;477;547;558;627;636;655;657;775;780;781;962;983;1002;1012;1062;1123;1240;1277;1278;1289;1400;1496;1588;1600;1636;1674;1749;1780;1808;1809;1908;1910;1946;1948;1950;2045;2046;2047;2115;2118;2149;2192;2247;2249;2253;2257;2260;2321;2324;2534;2625;2637;2650;2697;2702;2736;2737;2950;3036;3037;3480;3569;3635;3642;3670;3675;3718;3730;3757;3791;3797;3798;3800;3815;3832;3833;38…	KCNE3;CD24;CDH4;APELA;GJC1;KIF20A;CDH13;CHST4;CCL26;SEMA3A;TUBB3;ATP8A1;VAV3;SEMA6B;SEMA4D;SEMA3C;DPYSL4;CENPE;PDPN;SPINT2;NRG3;SIX2;ADCY3;KIF2C;BVES;PTP4A3;CHN1;CMKLR1;COL1A1;COL1A2;COL5A1;ADORA1;UNC5D;PIH1D3;CRMP1;ZNF280B;KIF18B;APCDD1;KLC3;CTNNA2;GLIPR2;CYP19A1;DAB1;ACE;DES;OLIG3;ARX;DLX5;DYNC1I1;DPYSL2;DPYSL3;EDN3;EDNRB;EFNA5;EFNB2;EGF;AIF1;EPHA7;EPHA8;EPHB1;ETV1;ETV4;F2R;FBLN1;UNC5B;RASGEF1A…
GO:0007059	chromosome segregation	chromosome segregation	GO:0007059	http://amigo.geneontology.org/amigo/term/GO:0007059	329	78	33.6527863206	2.3177872779	7.48068273992E-13	1.42116348319E-10	332;699;701;891;990;1062;1063;1663;1894;2068;2177;2491;3619;3832;3833;4085;4288;4751;5347;7013;7153;7272;8313;9055;9212;9319;9493;9700;9735;9787;9928;10403;10459;10460;10592;10609;10744;11004;11065;11130;11144;23397;24137;29127;51203;54908;55143;55165;55166;55355;55920;56154;57405;64105;64151;64946;79019;79075;79172;79682;81930;83540;83903;83990;84101;84250;84722;113130;130951;146909;147841;15731…	NDC80;MAD2L2;TACC3;SMC2;P3H4;CENPE;CENPF;PTTG2;KIF2C;UBE2C;ZWINT;DMC1;CDCA5;M1AP;KIF18B;SPC24;CDCA2;ESCO2;DDX11;ECT2;ERCC2;FANCD2;SKA1;SKA3;NCAPH;KIF4A;CENPI;KIF4B;RACGAP1;BIRC5;SKA2;INCENP;KIF11;KIFC1;CENPW;MAD2L1;MKI67;NEK2;NUSAP1;PLK1;SPDL1;CDCA8;CEP55;CENPQ;HJURP;RCC2;TEX15;SPC25;CENPK;NCAPG;CENPH;BUB1;BUB1B;TERF1;TOP2A;TTK;CENPM;DSCC1;CENPO;CENPU;KIF18A;AXIN2;NUF2;GSG2;BRIP1;USP44;SLF1;PSRC1…
GO:0051301	cell division	cell division	GO:0051301	http://amigo.geneontology.org/amigo/term/GO:0051301	553	110	56.5653216878	1.9446543698	3.91253696108E-12	6.82617928169E-10	288;332;641;699;701;890;891;894;899;983;990;993;1062;1063;1894;2068;2247;2249;2251;2253;2254;2260;2263;3070;3619;3815;3832;3833;3925;3978;4085;4192;4674;4751;5347;5460;5727;5764;6423;6790;7013;7153;7443;7846;8091;8317;8324;8914;9055;9212;9493;9585;9700;9735;9928;10112;10403;10459;10460;10592;11004;11065;11113;11130;22974;23111;23397;24137;26271;26586;27152;29127;50624;51176;51203;54443;54478;5489…	KIF20A;NDC80;MAD2L2;TACC3;SMC2;CENPE;CENPF;KIF2C;UBE2C;CIT;ZWINT;CDCA5;E2F7;KIF18B;SPC24;CDCA2;ECT2;ERCC2;STOX1;SKA1;SKA3;FGF2;FGF4;FGF6;FGF8;FGF9;FGFR1;FGFR2;TPX2;SPG20;NCAPH;KIF4A;ASPM;FBXO5;CKAP2;INTU;KIF4B;ANK3;RACGAP1;HELLS;BIRC5;MACC1;SKA2;INCENP;KIT;KIF11;KIFC1;CENPW;STMN1;LIG1;MAD2L1;MDK;NAP1L2;NEK2;CUZD1;LEF1;NUSAP1;PLK1;ANLN;FAM64A;POU5F1;NCAPG2;SPDL1;CDCA8;CEP55;MIS18BP1;CENPJ;RCC2;SEP…
GO:0008283	cell proliferation	cell proliferation	GO:0008283	http://amigo.geneontology.org/amigo/term/GO:0008283	1918	285	196.188584082	1.452683913	7.29294402646E-12	1.17636563174E-09	134;199;231;332;430;554;575;586;639;646;655;657;699;701;780;887;890;891;894;943;983;990;993;1001;1012;1063;1111;1128;1131;1132;1139;1264;1488;1515;1535;1627;1636;1741;1749;1786;1794;1869;1908;1910;1948;1950;1961;2009;2047;2068;2118;2149;2172;2192;2239;2247;2249;2251;2253;2254;2260;2263;2305;2321;2324;2534;2625;2637;2697;2719;2736;2737;2925;2950;2984;3012;3037;3066;3070;3113;3115;3159;3167;3177;33…	CDH3;CD24;CDH13;SPEG;TRAIP;CCL26;VAV3;TACC3;P3H3;CENPF;PDPN;IGF2BP1;SPINT2;SIX2;NES;HPSE;KIF2C;ADAMTS8;CHEK1;MAP4K1;KLK8;CHRM1;CHRM3;CHRM4;CHRNA7;TNFRSF13C;CNN1;IQGAP3;OCSTAMP;TRIM71;ADORA1;E2F7;IL34;CTBP2;CTSV;DPPA2;CYBA;C18orf54;DBN1;ACE;ARX;DLG3;DLX5;DNMT1;DOCK2;E2F1;EDN3;EDNRB;EFNB2;EGF;EGR4;AIF1;EML1;NRK;EPHB1;ERCC2;ETV4;F2R;FABP6;FBLN1;STOX1;FAM83B;GPC4;FGF2;FGF4;FGF6;FGF8;FGF9;FGFR1;FGFR2;…
GO:0040011	locomotion	locomotion	GO:0040011	http://amigo.geneontology.org/amigo/term/GO:0040011	1545	239	158.035121171	1.51232206	9.23938703323E-12	1.43613672267E-09	109;134;199;306;477;558;627;655;657;780;962;983;1002;1012;1123;1128;1132;1240;1277;1278;1289;1400;1496;1588;1600;1636;1749;1794;1808;1809;1908;1910;1946;1948;1950;2045;2046;2047;2115;2118;2149;2192;2247;2249;2253;2260;2321;2324;2534;2625;2637;2650;2697;2736;2737;2903;2950;3036;3037;3352;3480;3569;3635;3642;3670;3675;3718;3730;3791;3798;3800;3815;3897;3908;3932;3936;3958;3975;4072;4139;4145;4192;4…	CD24;CDH4;DEFB4B;APELA;CDH13;CCL26;SEMA3A;TUBB3;ATP8A1;VAV3;SEMA6B;SEMA4D;SEMA3C;DPYSL4;PDPN;SPINT2;NRG3;SIX2;ADCY3;BVES;PTP4A3;CHN1;CHRM1;CHRM4;CMKLR1;COL1A1;COL1A2;COL5A1;ADORA1;UNC5D;PIH1D3;CRMP1;ZNF280B;APCDD1;CTNNA2;GLIPR2;CYP19A1;DAB1;ACE;OLIG3;ARX;DLX5;DOCK2;DPYSL2;DPYSL3;EDN3;EDNRB;EFNA5;EFNB2;EGF;AIF1;EPHA7;EPHA8;EPHB1;ETV1;ETV4;F2R;FBLN1;UNC5B;RASGEF1A;PHACTR1;FGF2;FGF4;FGF8;FGFR1;INPP5…
GO:0050803	regulation of synapse structure or activity	regulation of synapse structure or activity	GO:0050803	http://amigo.geneontology.org/amigo/term/GO:0050803	121	39	12.3768606225	3.1510413819	2.97961655349E-11	4.10850676061E-09	40;575;576;627;1496;1946;2045;2047;4038;4776;5764;6622;7058;7162;8831;9378;9758;11202;22859;22871;22883;22943;23284;23613;23768;26050;51804;55607;57408;57555;57633;79953;84189;114798;139065;158038;347730;347731;375790	KLK8;SLITRK1;SLITRK4;CTNNA2;LINGO2;EFNA5;EPHA7;EPHB1;ADGRL1;NLGN1;CLSTN1;DKK1;ADGRL3;ZMYND8;FLRT2;SLITRK5;LRRTM1;LRRTM3;AGRN;ASIC2;LRP4;NFATC4;SIX4;PPP1R9A;LRTM1;ADGRB1;NLGN2;ADGRB2;LRRN1;PTN;BDNF;SNCA;THBS2;TPBG;SYNDIG1;SLITRK6;SYNGAP1;NRXN1;FRMPD4
GO:0042391	regulation of membrane potential	regulation of membrane potential	GO:0042391	http://amigo.geneontology.org/amigo/term/GO:0042391	360	76	36.8237175544	2.0638872185	5.47579759314E-10	5.77933254614E-08	40;88;134;287;288;477;478;773;774;775;778;781;1136;1143;1268;2257;2562;2697;2702;2895;2899;2901;2903;3569;3751;3757;3783;3786;3791;4985;5023;5311;5366;5764;5831;6329;6331;6511;6622;6714;6863;6869;7351;9378;9424;9699;10008;10021;10052;10242;10345;11149;22871;22997;23111;23613;23630;27092;27345;30845;50944;55186;55607;55800;56660;56853;57502;57555;60598;64208;81832;131096;140730;151647;219736;378807	KCNE3;HCN4;GJC1;KCNMB2;TRDN;BVES;CHRNA3;CHRNB4;CNR1;KCNH8;ADORA1;RIMS4;FAM19A4;STOX1;FGF12;NLGN1;IGSF9B;SPG20;ZMYND8;KCNE5;GABRB3;GJA1;GJA5;CACNG4;KCNMB4;ANK2;ANK3;GRID2;GRIK3;GRIK5;GRIN2A;EHD3;IL6;KCND2;KCNH2;KCNN4;KCNQ3;CATSPER4;KDR;ASIC2;ATP1A2;ATP1A3;OPRD1;P2RX1;SHANK1;PKD2;PMAIP1;SLC25A36;PPP1R9A;SCN3B;KCNK12;CELF4;NLGN4X;NLGN2;PTN;PYCR1;KCNK15;SCN4A;SCN5A;POPDC3;SLC1A6;SNCA;SRC;TAC1;TACR1;U…
GO:0007610	behavior	behavior	GO:0007610	http://amigo.geneontology.org/amigo/term/GO:0007610	542	102	55.4401525403	1.8398217777	6.48163966943E-10	6.75750457731E-08	109;114;134;220;321;477;478;773;774;887;894;1136;1138;1139;1143;1268;1600;1620;2115;2257;2334;2534;2558;2566;2697;2740;2903;2906;2916;3066;3274;3350;3352;3358;3375;3569;3620;3675;3751;3815;4192;4326;4808;4852;4857;4886;4985;4986;5028;5270;5577;5582;5764;5803;6387;6507;6543;6622;6860;6863;6865;6869;6939;7122;7345;8831;9378;9456;10396;10874;11202;22871;22876;22943;22953;23284;25769;26047;26050;2702…	ATP8A1;NMU;ADCY3;KLK8;MRAP2;CHRNA3;CHRNA5;CHRNA7;ADCY8;CHRNB4;SLITRK1;CNR1;DMBX1;ADORA1;PTCHD1;DAB1;BRINP1;ETV1;ALDH1A3;FGF12;NLGN1;INPP5F;DKK1;P2RX2;ADGRL3;AFF2;FYN;GABRA5;GABRG2;SLC24A2;CNTNAP2;SLITRK5;GJA1;FOXB1;GLP1R;GRIN2A;GRIN2D;GRM6;HDAC2;APBA2;HRH2;HTR1A;HTR1D;HTR2C;IAPP;LRRTM1;IL6;IDO1;ITGA3;KCND2;KIT;MDK;LHX8;MMP17;ATP1A2;ATP1A3;NHLH2;NPY;NOVA1;NPY1R;OPRD1;OPRK1;P2RY1;SHANK1;GAL;ATP8A2;…
GO:0035637	multicellular organismal signaling	multicellular organismal signaling	GO:0035637	http://amigo.geneontology.org/amigo/term/GO:0035637	192	49	19.639316029	2.4949952395	0.000000001	9.7891906895E-08	287;288;477;478;489;773;775;778;781;782;1143;2257;2697;2702;3569;3751;3757;4881;5023;6261;6263;6329;6331;6543;7137;7220;9254;9424;10008;10021;10052;10242;10345;23630;26047;27091;27092;27345;30820;30845;53822;53826;55799;55800;59283;59284;59285;60598;378807	KCNE3;HCN4;GJC1;KCNMB2;TRDN;CHRNB4;FGF12;KCNE5;CNTNAP2;GJA1;GJA5;CACNG5;CACNG4;KCNMB4;ANK2;ANK3;KCNIP1;EHD3;IL6;KCND2;KCNH2;CATSPER4;ATP1A2;ATP1A3;NPR1;ATP2A3;P2RX1;FXYD7;FXYD6;CACNA2D3;SCN3B;CACNG8;CACNG7;CACNG6;KCNK15;RYR1;RYR3;SCN4A;SCN5A;SLC8A2;TNNI3;TRPC1;CACNA1A;CACNA1C;CACNA1F;CACNA2D1;CACNB1;CACNA2D2;KCNK6
GO:0022610	biological adhesion	biological adhesion	GO:0022610	http://amigo.geneontology.org/amigo/term/GO:0022610	1673	245	171.127998524	1.4316768858	1.24051680039E-09	1.16540418973E-07	88;199;288;558;575;632;639;655;780;1001;1002;1004;1006;1009;1012;1265;1277;1288;1289;1294;1305;1364;1462;1496;1600;1627;1794;1946;1948;1952;2045;2046;2047;2177;2192;2199;2534;2625;2650;2736;2737;2824;2895;3036;3037;3111;3113;3115;3569;3620;3671;3675;3696;3718;3730;3791;3815;3897;3908;3932;3936;3958;4004;4072;4240;4254;4340;4345;4582;4606;4617;4651;4838;4854;4856;4958;4978;5063;5099;5100;5133;5270…	CDH3;CD24;CDH4;TROAP;CDH6;CDH8;EDIL3;CDH11;CDH13;CHST4;EFS;LAMC3;MYL9;LRRN2;VAV3;MAD2L2;SEMA4D;PDPN;SPINT2;HPSE;SPINK5;IL1RAPL1;BVES;PKP3;TNFRSF13C;FAT3;CNN2;COL1A1;COL4A6;COL5A1;COL7A1;COL13A1;COL26A1;CLDN4;UNC5D;CCM2L;HAPLN3;VCAN;CTNNA2;IGSF5;CCDC80;MB21D2;FREM1;DAB1;DBN1;DOCK2;EFNA5;EFNB2;CELSR2;AIF1;EPHA7;EPHA8;EPHB1;FANCD2;FBLN1;FBLN2;ADGRL1;NLGN1;CLSTN1;IGSF9B;STAB1;ADGRL3;PATZ1;SLC7A11;FLR…
GO:0006811	ion transport	ion transport	GO:0006811	http://amigo.geneontology.org/amigo/term/GO:0006811	1537	228	157.216816337	1.4502265426	1.63382751772E-09	1.48591398394E-07	40;88;117;134;287;288;359;363;477;478;479;489;766;768;773;774;775;778;781;782;1128;1136;1138;1139;1143;1268;1535;1636;1741;1808;1908;1950;2149;2172;2182;2247;2257;2260;2534;2558;2562;2566;2568;2697;2702;2742;2824;2895;2899;2901;2903;2906;2916;3350;3352;3358;3742;3749;3751;3755;3757;3779;3780;3783;3785;3786;3792;3932;3958;4318;4363;4846;4852;4985;4986;5023;5028;5270;5311;5579;5608;5865;6261;6263;6…	KCNE3;HCN4;GJC1;FXYD6-FXYD2;KCNMB2;RAMP2;TRDN;ATP8A1;SLC34A2;PDPN;PRELID3A;ADAMTS8;IL1RAPL1;CHRM1;TMC6;CHRNA3;CHRNA5;CHRNA7;CHRNB4;OSBPL5;ADCYAP1R1;ANO4;COX6B2;JSRP1;CNR1;NKAIN4;KCNH8;EMB;SLCO6A1;ADORA1;SLC34A3;CYBA;SLC5A12;ACE;KCNG3;DLG3;DPYSL2;EDN3;EGF;SLC10A4;F2R;FABP6;ACSL4;SLC16A9;FGF2;FGF12;FGFR1;NLGN1;PLA2R1;P2RX2;NCS1;SLC7A8;LPAR3;KCNE5;SLC7A11;FYN;CALHM1;GABRA5;GABRB3;STEAP1B;GABRG2;GABR…
GO:0006260	DNA replication	DNA replication	GO:0006260	http://amigo.geneontology.org/amigo/term/GO:0006260	294	63	30.0727026695	2.0949231166	0.000000009	6.92464036314E-07	580;641;890;983;990;993;1111;1663;1854;1950;2260;2736;3159;3480;3569;3978;4171;4172;4173;4174;4175;4176;4254;4998;5422;5557;5558;5983;6118;6241;6282;6418;7013;7153;8317;8318;8914;9156;9837;10036;10535;10721;10919;23594;51514;55388;63922;63967;64785;79075;79733;80174;83695;83990;84250;84296;84515;90381;116028;144455;157570;253714;345643	CHAF1A;RNASEH2A;POLQ;EHMT2;CHEK1;RMI2;E2F7;ESCO2;DDX11;DUT;EGF;FGFR1;ORC6;MMS22L;GLI2;HMGA1;MCIDAS;IGF1R;IL6;LIG1;MCM2;MCM3;MCM4;MCM5;MCM6;MCM7;KITLG;ORC1;DTL;POLA1;MCM10;PRIM1;PRIM2;BARD1;RFC3;RPA2;RRM2;S100A11;CHTF18;CLSPN;BLM;SET;GINS3;TERF1;TOP2A;DSCC1;E2F8;DBF4B;CDC7;CDC45;RHNO1;BRIP1;SLF1;GINS4;MCM8;CCNA2;TIMELESS;TICRR;EXO1;CDK1;GINS1;CDC6;CDC25A
GO:0007049	cell cycle	cell cycle	GO:0007049	http://amigo.geneontology.org/amigo/term/GO:0007049	1684	242	172.253167671	1.4049088517	9.1806545699E-09	7.00762642125E-07	199;288;332;440;580;586;641;655;699;701;890;891;894;899;983;990;993;1012;1062;1063;1111;1112;1620;1663;1820;1869;1870;1894;1908;1950;2009;2068;2177;2253;2260;2263;2305;2491;2625;3070;3161;3400;3619;3642;3832;3833;3925;3978;4085;4171;4172;4173;4174;4175;4176;4288;4291;4436;4488;4582;4605;4656;4751;4762;4998;5017;5063;5087;5311;5347;5422;5521;5522;5557;5558;5569;5577;5579;5608;5655;5727;5933;6118;6…	CHAF1A;SAE1;USH1C;KIF20A;CDH13;TUBB3;TUBB4A;NDC80;MAD2L2;TACC3;SMC2;P3H4;CENPE;CENPF;PDPN;PLK4;PTTG2;NES;SPIN1;KIF2C;UBE2C;PRDM5;CHEK1;CIT;FOXN3;ZWINT;DMC1;LZTS1;CDCA5;IQGAP3;M1AP;TRIM71;ZFP42;E2F7;KIF18B;SPC24;CDCA2;ESCO2;BRINP1;ZNF519;DDX11;ARID3A;E2F1;E2F2;ECT2;EDN3;EGF;AIF1;EML1;ERCC2;FANCD2;STOX1;DDIAS;SKA1;SKA3;FGF8;FGFR1;FGFR2;TPX2;NINL;CEP131;FOXM1;OBSL1;NCAPH;ORC6;KIF4A;CENPI;RAD54B;POC1…
GO:0051674	localization of cell	localization of cell	GO:0051674	http://amigo.geneontology.org/amigo/term/GO:0051674	1331	198	136.145466847	1.4543267917	1.8253042855E-08	1.28963027576E-06	109;134;199;306;558;657;780;962;983;1012;1240;1277;1278;1289;1496;1588;1600;1636;1809;1908;1910;1948;1950;2046;2047;2149;2192;2247;2249;2253;2260;2321;2324;2534;2625;2637;2650;2697;2737;2950;3036;3037;3480;3569;3635;3642;3670;3675;3718;3791;3815;3897;3908;3932;3936;3958;3975;4072;4139;4145;4192;4254;4318;4488;4692;4825;4838;4846;4856;4920;5028;5063;5196;5270;5308;5328;5365;5420;5588;5592;5613;575…	CD24;APELA;CDH13;CCL26;SEMA3A;ATP8A1;VAV3;SEMA6B;SEMA4D;SEMA3C;PDPN;SPINT2;NRG3;SIX2;ADCY3;BVES;PTP4A3;CMKLR1;COL1A1;COL1A2;COL5A1;ADORA1;UNC5D;PIH1D3;APCDD1;CTNNA2;GLIPR2;CYP19A1;DAB1;ACE;OLIG3;ARX;DPYSL3;EDN3;EDNRB;EFNB2;EGF;AIF1;EPHA8;EPHB1;F2R;FBLN1;RASGEF1A;PHACTR1;FGF2;FGF4;FGF8;FGFR1;INPP5F;PLXND1;FLT1;FLT4;ADGRL3;SLC7A8;ZMYND8;SLC7A11;FLRT2;FYN;ASPM;GATA3;GBX2;GCNT1;GJA1;FOXB1;NOX1;GLI3;L…
GO:0048285	organelle fission	organelle fission	GO:0048285	http://amigo.geneontology.org/amigo/term/GO:0048285	614	107	62.8048960512	1.703688832	1.99228734621E-08	1.38472069291E-06	332;655;699;701;890;891;899;983;990;993;1062;1063;1111;1908;1950;2177;2253;3070;3619;3791;3832;3833;4085;4288;4436;4488;4605;4751;4762;5347;6790;7013;7153;7272;7443;7516;8091;8914;9055;9088;9212;9319;9493;9585;9639;9700;9735;9787;9928;10381;10403;10459;10460;10592;10609;10744;11004;11065;11113;11130;11144;22974;23363;23397;24137;25788;26271;29127;51203;54443;54478;54892;54908;55143;55165;55320;55…	TUBB3;NDC80;MAD2L2;TACC3;SMC2;P3H4;CENPE;CENPF;PTTG2;KIF2C;UBE2C;CHEK1;CIT;ZWINT;DMC1;CDCA5;M1AP;ZFP42;KIF18B;SPC24;CDCA2;EDN3;EGF;FANCD2;STOX1;SKA1;SKA3;FGF8;TPX2;OBSL1;NCAPH;KIF4A;RAD54B;ASPM;FBXO5;KIF4B;RACGAP1;HELLS;BIRC5;SKA2;INCENP;KDR;KIF11;KIFC1;CENPW;MAD2L1;MKI67;MSH2;MSX2;MYBL2;NEK2;NEUROG1;NUSAP1;PLK1;ANLN;FAM64A;NCAPG2;SPDL1;CDCA8;CEP55;MIS18BP1;PBK;RCC2;TEX15;KIF15;SPC25;NCAPG;BMP7;A…
GO:0040007	growth	growth	GO:0040007	http://amigo.geneontology.org/amigo/term/GO:0040007	950	145	97.173699102	1.4921733076	3.88056693668E-07	1.98652495459E-05	58;93;321;627;655;657;668;773;780;891;983;1002;1111;1382;1535;1588;1808;1946;2045;2068;2247;2253;2254;2260;2263;2625;2697;2719;2736;2737;2786;3009;3569;3897;3975;4038;4131;4488;4618;4656;4692;4825;4856;4881;4886;5081;5270;5315;5324;5393;5588;5727;5754;5916;6387;6422;6423;6491;6608;6657;6696;6790;6857;6860;7044;7059;7074;7473;7480;7516;8091;8153;8324;8437;8614;8828;8839;9037;9201;9254;9350;9573;96…	CDH4;MUC12;SEMA3A;BASP1;OLFM1;MAD2L2;SEMA6B;SEMA4D;SEMA3C;LEFTY1;NRG3;CHEK1;SLITRK1;DMBX1;CRABP2;CCM2L;CPNE9;CYBA;CYP19A1;ARX;DPYSL2;EFNA5;NRK;EPHA7;ERCC2;FGF2;FGF8;FGF9;FGFR1;FGFR2;CLSTN1;UNC13A;FSTL4;SPG20;PLXND1;EPB41L3;LPAR3;POC1A;ASPM;TENM4;KIF26A;GATA3;GJA1;GPC3;GLI2;GLI3;GNG4;FLVCR1;LRP12;HIST1H1B;APBA2;FMN1;IGFBPL1;IL6;DRAXIN;AGRN;L1CAM;LHX1;LRP4;MAP1B;MSX2;MYF6;MYOG;NDN;NKX6-1;NOV;NPR1;N…
GO:0048863	stem cell differentiation	stem cell differentiation	GO:0048863	http://amigo.geneontology.org/amigo/term/GO:0048863	171	40	17.4912658384	2.2868556438	4.23724067278E-07	2.14344204211E-05	657;1636;1908;1910;2068;2118;2263;2637;3670;3720;3815;4072;4254;4488;5308;5979;6422;6608;6664;6862;7473;8091;8320;8463;9037;9723;9965;10371;10501;10507;10512;11166;51176;54437;57556;58495;79727;93649;117854;144165	SEMA3A;SEMA6B;SEMA4D;SEMA3C;SOX21;TRIM6;PRICKLE1;ACE;EDN3;EDNRB;ERCC2;ETV4;FGFR2;GBX2;ISL1;JARID2;KIT;EPCAM;KITLG;MSX2;LEF1;PITX2;SEMA5B;SEMA6A;OVOL2;RET;SFRP1;BMPR1A;SMO;SOX11;T;WNT3;LIN28A;HMGA2;EOMES;TEAD2;SEMA5A;MYOCD;SEMA3E;FGF19
GO:0006836	neurotransmitter transport	neurotransmitter transport	GO:0006836	http://amigo.geneontology.org/amigo/term/GO:0006836	193	43	19.7416041333	2.1781411333	0.000000662	3.17946433E-05	477;773;774;1136;1143;2571;2824;2901;2914;3749;5865;6507;6533;6534;6622;6854;6857;6860;6865;8224;8618;9378;9699;9900;10814;22859;22871;23025;27345;27445;55117;55607;55879;57586;84258;84446;84958;126567;140730;148281;255928;341359;348932	CPLX2;CHRNA3;CHRNB4;C2CD4C;RIMS4;SYT6;ADGRL1;NLGN1;UNC13A;SYT14;GAD1;KCNMB4;PCLO;GPM6B;GRIK5;GRM4;SYT10;SLC6A18;KCNC4;ATP1A2;SLC6A15;PPP1R9A;GABRQ;SYT13;RAB3B;SLC1A3;SLC6A6;SLC6A7;SNCA;SYN2;SYT1;SYT4;TACR2;CACNA1A;CACNA1B;SYN3;SYT3;BRSK1;SYTL1;CADPS;NRXN1;RIMS2;SV2A
GO:0044848	biological phase	biological phase	GO:0044848	http://amigo.geneontology.org/amigo/term/GO:0044848	8	7	0.8183048345	8.5542693927	8.4406503964E-07	3.94312132453E-05	668;1001;4488;6422;7480;11005;51083	CDH3;SPINK5;MSX2;GAL;SFRP1;FOXL2;WNT10B
GO:0051049	regulation of transport	regulation of transport	GO:0051049	http://amigo.geneontology.org/amigo/term/GO:0051049	1746	234	178.595030139	1.3102268289	4.57782886598E-06	0.0001770853	40;88;117;134;151;152;287;288;408;477;554;558;580;636;655;657;668;766;773;774;775;778;781;782;983;1001;1012;1128;1136;1143;1268;1535;1794;1808;1869;1894;1908;1910;1946;1950;2149;2257;2260;2587;2625;2697;2702;2719;2737;2740;2824;2850;2901;2916;3099;3350;3358;3569;3589;3670;3742;3749;3751;3755;3757;3779;3783;3785;3786;3792;3936;3958;4023;4131;4188;4240;4318;4744;4804;4825;4838;4846;4856;4881;4935;4…	KCNE3;CDH3;HCN4;SAE1;CDH13;TRDN;ATP8A1;PRELID3A;CPLX2;NMU;IL1RAPL1;BVES;CHRM1;CHRNA3;CHRNB4;ADCYAP1R1;TRIM6;JSRP1;C2CD4C;CNR1;NKAIN4;KCNH8;ADORA1;RIMS4;SYT6;PROM2;ADRA2B;ADRA2C;CYBA;KCNG3;DOCK2;DPYSL2;E2F1;ECT2;EDN3;EDNRB;SCAMP5;EFNA5;EGF;F2R;FGF12;FGFR1;NLGN1;INPP5F;PLA2R1;DKK1;P2RX2;CEP131;UNC13A;PASK;NCS1;LPAR3;KCNE5;CALHM1;SYT14;GALR1;CLIP3;GATA3;GJA1;KCNV1;GJA5;NOX1;CACNG5;CACNG4;GPC3;KCNMB4…
GO:0098727	maintenance of cell number	maintenance of cell number	GO:0098727	http://amigo.geneontology.org/amigo/term/GO:0098727	149	34	15.2409275434	2.2308353546	5.45827575804E-06	0.0002020035	430;655;657;2177;2247;2249;3815;4838;5087;5460;6422;6608;6657;6997;7547;8091;8320;8324;9079;9282;10642;10736;27022;55211;57167;57216;63978;79727;79923;80312;84678;84891;151871;259266	IGF2BP1;SIX2;DPPA2;FANCD2;FGF2;FGF4;ASPM;FOXD3;KIT;ASCL2;NODAL;PBX1;POU5F1;DPPA4;SALL4;VANGL2;PRDM14;SFRP1;BMP7;BMPR1A;SMO;SOX2;TDGF1;ZIC3;LIN28A;NANOG;TET1;HMGA2;EOMES;FZD7;KDM2B;ZSCAN10;LDB2;MED14
GO:0043062	extracellular structure organization	extracellular structure organization	GO:0043062	http://amigo.geneontology.org/amigo/term/GO:0043062	329	60	33.6527863206	1.7829132907	6.23821880774E-06	0.0002250233	780;1277;1278;1282;1284;1287;1288;1289;1294;1297;1301;1305;1462;1515;2068;2192;2201;2247;2824;3036;3037;3339;3675;3696;3791;3908;3936;4016;4237;4313;4318;4325;4617;6423;6622;6624;6678;6692;6696;6939;7077;7837;8434;10266;10319;10653;10855;11005;23768;27035;60484;64094;80070;84168;90993;140766;151887;169611;284217;375790	RAMP2;LAMC3;SPINT2;HPSE;SPINK5;COL1A1;COL1A2;COL4A1;COL4A2;COL4A5;COL4A6;COL5A1;COL7A1;COL9A1;COL11A1;COL13A1;ADAMTS14;VCAN;CTSV;CCDC80;OLFML2A;ERCC2;FBLN1;FBN2;FGF2;FLRT2;NOX1;GPM6B;LAMA1;HAS1;HAS2;HSPG2;ITGA3;ITGB8;AGRN;KDR;LAMA2;LCP1;LOXL1;MFAP2;MMP2;MMP9;MMP16;MYF5;HAPLN2;SMOC2;SFRP2;SNCA;FSCN1;SPARC;SPINT1;SPP1;TCF15;TIMP2;DDR1;PXDN;ADAMTS20;ANTXR1;RECK;CREB3L1
GO:0007017	microtubule-based process	microtubule-based process	GO:0007017	http://amigo.geneontology.org/amigo/term/GO:0007017	624	98	63.8277770944	1.5353816859	9.64761127453E-06	0.0003259977	332;547;636;827;891;899;983;1062;1111;1400;1780;1946;2009;3797;3798;3800;3832;3833;3925;4131;4139;4281;4605;4744;4747;4751;4803;5311;5347;6456;6491;6622;6790;7272;7345;7516;7846;8120;9055;9212;9493;9585;9639;9700;9787;9928;10112;10345;10381;10382;10403;10460;10733;11004;11075;22974;22981;22994;23363;24137;25886;25999;26153;26271;26586;27124;29127;50487;50810;51203;51512;54908;55835;56992;57405;79…	KIF20A;TRDN;TUBB3;TUBB4A;NDC80;TACC3;CENPE;PLK4;KIF2C;STMN2;CHEK1;LRGUK;PIH1D3;CRMP1;KIF18B;KLC3;DYNC1I1;EFNA5;EML1;SKA1;SKA3;TPX2;NINL;CEP131;OBSL1;KIF4A;POC1A;ASPM;CLIP3;KIF26A;FBXO5;CKAP2;INPP5J;WDR62;KIF4B;RACGAP1;BIRC5;MCIDAS;TUBB2B;SKA2;DNAJB13;KIF7;KIF3C;KIF5A;KIF5C;KIF11;KIFC1;STMN1;MAP1B;MARK1;MID1;CCDC88C;MYBL2;NEFH;NEFL;NEK2;NGF;PLA2G3;HDGFRP3;NUSAP1;GTSE1;PKD2;PLK1;KIF1A;SPDL1;CENPJ;K…
GO:0006468	protein phosphorylation	protein phosphorylation	GO:0006468	http://amigo.geneontology.org/amigo/term/GO:0006468	1824	240	186.573502276	1.2863562996	1.29396744206E-05	0.0004097084	88;93;108;109;114;134;151;152;199;332;408;558;641;655;657;699;701;780;890;891;894;983;990;993;1062;1111;1136;1139;1438;1600;1636;1846;1894;1908;1910;1946;1950;2045;2046;2047;2068;2149;2192;2202;2247;2249;2251;2253;2254;2260;2263;2305;2321;2324;2534;2903;2906;2914;2950;2984;3066;3358;3480;3561;3569;3589;3609;3642;3670;3718;3757;3791;3815;3932;3991;4038;4139;4145;4254;4281;4318;4747;4751;4803;4804;…	CD24;SPEG;CCL26;MAD2L2;SEMA4D;ERN2;CENPE;LEFTY1;NRG3;PLK4;ADCY2;NPFFR2;ADCY3;CHEK1;CIT;MAP4K1;FZD10;PRKCDBP;CHRNA3;CHRNA7;ADCY8;TRIM6;IQGAP3;KCNH8;ADORA1;PNCK;PSMA8;CSF2RA;IL34;DIRAS1;PROM2;ADRA2B;ADRA2C;GLIPR2;DAB1;SPRED1;ACE;ZNF675;DUSP4;ECT2;EDN3;EDNRB;EFNA5;EGF;AIF1;STK32A;NRK;EPHA7;EPHA8;EPHB1;ERCC2;F2R;FBLN1;STOX1;EFEMP1;RASGEF1A;FGF2;FGF4;FGF6;FGF8;FGF9;FGFR1;FGFR2;INPP5F;DKK1;TPX2;MAST1;F…
GO:0001505	regulation of neurotransmitter levels	regulation of neurotransmitter levels	GO:0001505	http://amigo.geneontology.org/amigo/term/GO:0001505	192	39	19.639316029	1.9858125376	2.17821450592E-05	0.0006533879	477;773;774;1136;1143;2571;2824;2901;2914;3749;5865;6507;6622;6854;6857;6860;6865;8224;8618;9378;9699;9900;10814;22859;22871;23025;27345;27445;55607;57586;84258;84446;84958;126567;140730;145270;148281;255928;341359	CPLX2;CHRNA3;CHRNB4;C2CD4C;RIMS4;PRIMA1;SYT6;ADGRL1;NLGN1;UNC13A;SYT14;GAD1;KCNMB4;PCLO;GPM6B;GRIK5;GRM4;SYT10;KCNC4;ATP1A2;PPP1R9A;SYT13;RAB3B;SLC1A3;SNCA;SYN2;SYT1;SYT4;TACR2;CACNA1A;CACNA1B;SYN3;SYT3;BRSK1;SYTL1;CADPS;NRXN1;RIMS2;SV2A
GO:0021700	developmental maturation	developmental maturation	GO:0021700	http://amigo.geneontology.org/amigo/term/GO:0021700	242	46	24.7537212449	1.858306456	2.5164293989E-05	0.0007495803	558;773;891;1001;1910;2046;2068;2260;2625;2697;4313;4488;4776;4825;5354;5452;5798;5979;6261;6790;6860;7059;7480;8434;8642;9319;9378;9928;10507;11005;11144;22859;23025;23682;26047;26271;28982;50944;51083;53335;158866;162466;342035;375790;378807;390443	CDH3;SEMA4D;SPINK5;DMC1;ZDHHC15;PHOSPHO1;EDNRB;EPHA8;ERCC2;FGFR1;ADGRL1;UNC13A;RAB38;CNTNAP2;GATA3;FBXO5;GJA1;FLVCR1;GLDN;AGRN;CATSPER4;RNASE9;MMP2;MSX2;NFATC4;NKX6-1;SHANK1;GAL;BCL11A;PLP1;POU2F2;AXL;PTPRN;RET;RYR1;AURKA;SYT4;THBS3;WNT10B;CACNA1A;RECK;DCHS1;CCNB1;TRIP13;NRXN1;KIF14
GO:0071824	protein-DNA complex subunit organization	protein-DNA complex subunit organization	GO:0071824	http://amigo.geneontology.org/amigo/term/GO:0071824	224	42	22.9125353672	1.833057727	7.69303539481E-05	0.0019545141	1062;1063;2068;2491;3007;3009;3024;3070;3159;4171;4674;4675;5757;6118;6418;6875;6925;7013;7480;7516;8318;8340;8341;8342;8345;8348;10036;11144;55166;55320;55355;55723;64105;64946;79019;79172;79682;92815;126961;128312;387103;646817	CHAF1A;CENPE;CENPF;DMC1;HIST2H3C;HIST3H2BB;ERCC2;CENPI;HIST1H1D;HIST1H1B;HIST1H1A;HELLS;HMGA1;CENPW;MCM2;NAP1L2;NAP1L3;CENPQ;MIS18BP1;HJURP;ASF1B;PTMA;RPA2;CENPK;SET;SETSIP;CENPH;TAF4B;TCF4;TERF1;WNT10B;XRCC2;CENPM;CENPO;CENPU;CDC45;HIST1H2BL;HIST1H2BN;HIST1H2BM;HIST1H2BH;HIST1H2BO;HIST3H2A
GO:0009890	negative regulation of biosynthetic process	negative regulation of biosynthetic process	GO:0009890	http://amigo.geneontology.org/amigo/term/GO:0009890	1441	190	147.397158322	1.2890343488	0.0001022415	0.0024621475	93;165;332;430;639;641;655;668;773;862;990;1063;1112;1488;1748;1786;1789;1869;1910;2254;2260;2263;2305;2550;2587;2625;2697;2736;2737;2913;2950;3007;3009;3012;3066;3070;3159;3400;3569;3609;3635;3642;3670;3718;3720;3975;4004;4188;4488;4582;4613;4618;4776;4825;4838;4854;5017;5196;5347;5460;5569;5727;5740;5916;5933;6282;6297;6375;6418;6422;6423;6608;6622;6657;6658;6664;6714;6862;6929;7013;7022;7480;7…	C8orf88;ZNF559-ZNF177;BASP1;MAD2L2;SEMA4D;ERN2;CENPF;LEFTY1;IGF2BP1;IGF2BP3;IGF2BP2;EHMT2;PRDM5;FOXN3;MALSU1;NOSTRIN;TWIST2;TRIM6;ZNF488;WTIP;HIST2H3C;DMBX1;TRIM71;RIPPLY2;SOGA1;ZNF280B;PRICKLE1;E2F7;ZNF418;CTBP2;GLIS1;ZNF519;AEBP1;OLIG3;ARX;ZNF431;ZNF675;DLX4;DNMT1;DNMT3B;E2F1;EDNRB;BEND6;FGF9;FGFR1;FGFR2;DKK1;FOXM1;ZNF423;PASK;CBX5;PATZ1;ZMYND8;GABBR1;BACE2;GALR1;GATA3;AGO1;GJA1;FOXD3;GLI2;GLI3…
GO:0007200	phospholipase C-activating G-protein coupled receptor signaling pathway	phospholipase C-activating G-protein coupled receptor signaling pathway	GO:0007200	http://amigo.geneontology.org/amigo/term/GO:0007200	112	25	11.4562676836	2.1822115798	0.0001333054	0.0030553018	88;636;887;1128;1129;1131;1132;1910;2149;2587;2843;2846;2850;3352;3358;3973;4829;4985;4986;5028;6869;9456;23566;51764;124274	CHRM1;CHRM2;CHRM3;CHRM4;GPR139;EDNRB;F2R;LPAR3;GALR1;GPR20;LPAR4;GPR27;HTR1D;HTR2C;LHCGR;NMBR;OPRD1;OPRK1;P2RY1;GNG13;BICD1;TACR1;ACTN2;CCKBR;HOMER1
GO:0032844	regulation of homeostatic process	regulation of homeostatic process	GO:0032844	http://amigo.geneontology.org/amigo/term/GO:0032844	443	70	45.3136302128	1.5447890551	0.0001463407	0.0033273039	117;134;287;288;408;477;554;632;766;775;1268;1535;1910;1946;2149;2247;2257;2697;2702;2850;3352;3358;3375;3569;3635;3791;3932;4004;4254;4751;4881;4986;5019;5311;5570;5588;6261;6263;6331;6375;6622;6696;6714;6850;6863;6869;7013;7070;7074;7220;7351;7447;9212;9378;10021;10345;11065;22953;23178;51208;53832;55800;56704;57338;65268;80119;84502;117854;126306;169200	HCN4;TRDN;UBE2C;ADCYAP1R1;TRIM6;JSRP1;CNR1;ADORA1;CYBA;TMEM64;EDNRB;EFNA5;F2R;FGF2;FGF12;P2RX2;PASK;GJA1;GJA5;GPR27;ANK2;ANK3;HTR1D;HTR2C;IAPP;IL6;INPP5D;KDR;LCK;LMO1;ARRB1;KITLG;NEK2;ATP1A2;NPR1;OPRK1;OXCT1;CLDN18;PKD2;IL20RA;AVPR2;PKIB;SCN3B;PRKCQ;JPH1;JPH3;RYR1;RYR3;BGLAP;SCN5A;XCL1;WNK2;SNCA;SPP1;SRC;SYK;TAC1;TACR1;TERF1;THY1;TIAM1;TRPC1;UCP2;VSNL1;CA7;CACNA1C;PIF1;JPH4;AURKB;NRXN1
GO:0000003	reproduction	reproduction	GO:0000003	http://amigo.geneontology.org/amigo/term/GO:0000003	1333	176	136.350043056	1.2907953386	0.0001743018	0.0037819958	109;117;152;231;408;430;558;639;646;655;657;668;780;881;891;899;983;1268;1364;1515;1588;1620;1636;1747;1869;1910;2177;2182;2192;2253;2254;2263;2491;2625;2736;3024;3036;3037;3400;3620;3675;3696;3815;3833;3880;3973;3975;4188;4240;4254;4288;4313;4318;4436;4488;4751;4808;4838;4846;4920;4986;5017;5023;5028;5069;5087;5270;5308;5311;5324;5347;5608;5740;5764;5798;5916;6013;6422;6423;6658;6677;6692;6696;6…	CCDC169-SOHLH2;RAMP2;SEMA3A;WFDC2;BASP1;SMC2;P3H4;SPINT2;PLK4;PTTG2;ADCY3;SPIN1;DMC1;RPL39L;ADCYAP1R1;CNR1;M1AP;ZFP42;LRGUK;CLDN4;SLC2A14;E2F7;SPACA6;SYT6;CTSV;ADRA2C;CYP19A1;BRINP1;ZNF519;ACE;DLX3;E2F1;EDNRB;NRK;FANCD2;ACSL4;FBLN1;FGF8;FGF9;FGFR2;DZIP1;CEP131;AKR1B1;PATZ1;LDOC1;NPAP1;CENPI;RAD54B;POC1A;ASPM;GATA3;FBXO5;GLI2;DDX25;RACGAP1;HIST1H1A;HAS1;HAS2;ID4;SLCO4C1;IDO1;ITGA3;ITGB8;SPEM1;CATS…
GO:0036342	post-anal tail morphogenesis	post-anal tail morphogenesis	GO:0036342	http://amigo.geneontology.org/amigo/term/GO:0036342	18	8	1.8411858777	4.3450257233	0.0002010881	0.0042446977	6423;6862;6939;7976;8642;50515;57216;134701	RIPPLY2;CHST11;VANGL2;SFRP2;T;TCF15;FZD3;DCHS1
GO:0044243	multicellular organismal catabolic process	multicellular organismal catabolic process	GO:0044243	http://amigo.geneontology.org/amigo/term/GO:0044243	72	18	7.3647435109	2.4440769693	0.0002581126	0.0053299625	1277;1278;1282;1284;1287;1288;1289;1294;1301;1305;1636;4313;4318;4325;9902;84570;136227;140766	COL1A1;COL1A2;COL4A1;COL4A2;COL4A5;COL4A6;COL5A1;COL7A1;COL11A1;COL13A1;COL26A1;ADAMTS14;ACE;MMP2;MMP9;MMP16;COL25A1;MRC2
GO:0061383	trabecula morphogenesis	trabecula morphogenesis	GO:0061383	http://amigo.geneontology.org/amigo/term/GO:0061383	49	14	5.0121171116	2.7932308221	0.0002789222	0.0057457977	655;657;1277;2201;4313;4488;6422;7010;7059;7480;8928;10507;58495;140706	SEMA4D;COL1A1;CCM2L;FBN2;MMP2;MSX2;OVOL2;SFRP1;BMP7;BMPR1A;TEK;THBS3;WNT10B;FOXH1
GO:0048017	inositol lipid-mediated signaling	inositol lipid-mediated signaling	GO:0048017	http://amigo.geneontology.org/amigo/term/GO:0048017	201	37	20.5599089679	1.799618863	0.000292186	0.0059473769	767;1950;2149;2247;2249;2251;2253;2254;2260;2263;2321;2534;2625;3480;3791;3815;3932;4254;4803;4935;5270;5783;7010;7301;9965;10507;22876;23007;23413;26051;26523;57690;79899;80243;80310;219699;388121	SEMA4D;EGF;F2R;UNC5B;FGF2;FGF4;FGF6;FGF8;FGF9;FGFR1;FGFR2;INPP5F;PLCH1;FLT1;NCS1;FYN;PPP1R16B;GATA3;AGO1;IGF1R;KDR;KIT;TNFAIP8L3;LCK;KITLG;NGF;GPR143;SERPINE2;TNRC6C;PTPN13;TEK;TYRO3;CA8;PRR5L;PREX2;PDGFD;FGF19
GO:0030029	actin filament-based process	actin filament-based process	GO:0030029	http://amigo.geneontology.org/amigo/term/GO:0030029	651	93	66.5895559109	1.396615411	0.0005312013	0.0092678371	58;70;88;119;199;287;408;477;775;781;1264;1265;1515;1627;1674;1794;1809;1946;2245;2257;2275;2697;2702;2824;3757;3815;3880;3936;4606;4620;5063;5592;5754;5880;6331;6387;6422;6624;6714;6863;6869;7010;7137;7138;7169;8048;8440;9037;9260;9493;9639;9723;9828;10008;10052;10344;10391;10459;10529;11013;11113;11211;23096;23136;23363;23630;29127;29993;50944;51804;54551;54857;55243;55561;55607;55800;57216;574…	KCNE3;GJC1;CCL26;CORO2B;MAD2L2;NEBL;TMSB15A;CIT;FZD10;PRKCDBP;ADD2;CNN1;CNN2;ARHGEF19;CTSV;DBN1;DES;DOCK2;DPYSL3;EFNA5;AIF1;PHACTR1;FGD1;FGF12;FHL3;IQSEC2;EPB41L3;OBSL1;KCNE5;GJA1;GJA5;GPM6B;ANK2;RACGAP1;PACSIN1;FMN1;KCNH2;KIT;KRT19;LCP1;ARRB1;MYBPC2;MYH2;ATP1A2;PAK3;SHANK1;SIX4;MAGEL2;GDPD2;KIRREL;CDC42BPG;PPP1R9A;SCN3B;PRKG1;VANGL2;SHROOM4;PTK7;ACTA1;RAC2;SCN5A;CXCL12;PARVG;SFRP1;FSCN1;SRC;TAC1…
GO:0033555	multicellular organismal response to stress	multicellular organismal response to stress	GO:0033555	http://amigo.geneontology.org/amigo/term/GO:0033555	70	17	7.1601673023	2.3742461988	0.0005456631	0.0093860649	117;773;774;1620;1910;2558;2697;3350;3358;3620;4192;5582;5979;6863;6869;22953;64854	ADCYAP1R1;BRINP1;EDNRB;P2RX2;GABRA5;GJA1;HTR1A;HTR2C;IDO1;MDK;PRKCG;RET;USP46;TAC1;TACR1;CACNA1A;CACNA1B
GO:0051174	regulation of phosphorus metabolic process	regulation of phosphorus metabolic process	GO:0051174	http://amigo.geneontology.org/amigo/term/GO:0051174	1593	201	162.944950178	1.2335454384	0.0007159629	0.0118001788	93;108;109;114;117;134;151;152;199;408;554;580;641;655;657;799;887;890;891;894;983;990;993;1062;1136;1139;1600;1636;1741;1846;1894;1908;1910;1946;1950;2045;2046;2047;2149;2192;2247;2249;2253;2254;2260;2263;2305;2321;2324;2534;2535;2550;2587;2740;2913;2914;2950;3066;3358;3480;3569;3589;3642;3670;3791;3815;3973;4038;4176;4254;4281;4318;4656;4803;4804;4838;4846;4881;4920;4985;4986;5028;5063;5196;531…	CD24;RAMP2;CCL26;VAV3;MAD2L2;SEMA4D;CENPE;LEFTY1;NRG3;ADCY2;PPP1R17;NPFFR2;ADCY3;MAP4K1;FZD10;PRKCDBP;MRAP2;CHRNA3;CHRNA7;ADCY8;ELFN2;ADCYAP1R1;TRIM6;TMEM132D;IQGAP3;PIFO;ADORA1;IL34;DIRAS1;PROM2;ADRA2B;ADRA2C;GLIPR2;CDCA2;DAB1;SPRED1;ACE;ZNF675;DLG3;DUSP4;ECT2;EDN3;EDNRB;EFNA5;EGF;AIF1;NRK;EPHA7;EPHA8;EPHB1;F2R;FBLN1;STOX1;FGF2;FGF4;FGF8;FGF9;FGFR1;FGFR2;INPP5F;DKK1;TPX2;FOXM1;FLT1;FLT4;LPAR3;FL…
GO:0010644	cell communication by electrical coupling	cell communication by electrical coupling	GO:0010644	http://amigo.geneontology.org/amigo/term/GO:0010644	26	9	2.6594907123	3.3841065729	0.0007440345	0.0120468763	288;477;478;775;1627;2697;2702;10052;10345	GJC1;TRDN;DBN1;GJA1;GJA5;ANK3;ATP1A2;ATP1A3;CACNA1C
GO:0099504	synaptic vesicle cycle	synaptic vesicle cycle	GO:0099504	http://amigo.geneontology.org/amigo/term/GO:0099504	118	24	12.0699963095	1.9884016022	0.0007667395	0.0123497643	773;2901;6456;6622;6857;6860;8618;9699;10814;22859;22871;23025;27445;29993;57555;57586;79953;84258;84958;126567;140730;148281;255928;341359	CPLX2;C2CD4C;RIMS4;SYT6;ADGRL1;NLGN1;UNC13A;SYT14;PCLO;GRIK5;PACSIN1;SYT10;NLGN2;SYT13;SH3GL2;SNCA;SYT1;SYT4;CACNA1A;SYNDIG1;SYT3;SYTL1;CADPS;RIMS2
GO:0034502	protein localization to chromosome	protein localization to chromosome	GO:0034502	http://amigo.geneontology.org/amigo/term/GO:0034502	66	16	6.751014885	2.3700140309	0.000802638	0.0127541869	701;983;3009;5347;7013;7015;7272;9212;54908;55166;55920;56154;83903;84250;113130;157570	CDCA5;ESCO2;HIST1H1B;PLK1;SPDL1;CENPQ;RCC2;TEX15;BUB1B;TERF1;TERT;TTK;GSG2;SLF1;AURKB;CDK1
GO:0051098	regulation of binding	regulation of binding	GO:0051098	http://amigo.geneontology.org/amigo/term/GO:0051098	303	49	30.9932956083	1.5809870825	0.0008164485	0.0129255899	119;408;627;1400;1488;1636;1663;1869;1950;2068;2625;3066;3670;4188;4318;4488;4751;4776;5028;5081;5308;5329;5347;6608;6664;6714;6790;7015;7074;8091;9212;10459;10763;22943;23129;23641;51176;51339;51512;55355;56341;58499;65981;90167;93649;113130;117854;140706;171392	MAD2L2;NES;CDCA5;TRIM6;ADD2;CRMP1;CCM2L;CTBP2;ACE;DDX11;ZNF675;E2F1;EGF;ERCC2;DKK1;PLXND1;LDOC1;GATA3;HDAC2;ISL1;ARRB1;MDFI;MMP9;MSX2;NEK2;NFATC4;P2RY1;PAX7;LEF1;DACT1;GTSE1;PITX2;PLAUR;PLK1;HJURP;PRMT8;ZNF462;BDNF;CAPRIN2;SMO;SOX11;SRC;AURKA;TERT;TIAM1;HMGA2;FRMD7;AURKB;MYOCD
GO:0046850	regulation of bone remodeling	regulation of bone remodeling	GO:0046850	http://amigo.geneontology.org/amigo/term/GO:0046850	43	12	4.3983884857	2.7282719658	0.0009451225	0.0145465382	632;2697;3375;3569;3635;6422;6696;6714;6850;51208;53832;169200	TMEM64;GJA1;IAPP;IL6;INPP5D;CLDN18;IL20RA;BGLAP;SFRP1;SPP1;SRC;SYK
GO:0021675	nerve development	nerve development	GO:0021675	http://amigo.geneontology.org/amigo/term/GO:0021675	67	16	6.8533029893	2.3346406871	0.0009559729	0.014596952	1515;2558;2562;2737;3670;4821;5270;5582;5979;6507;8828;10371;23025;51804;84189;84570	SEMA3A;CTSV;UNC13A;GABRA5;GABRB3;GLI3;ISL1;NKX2-2;SIX4;SERPINE2;PRKCG;RET;SLC1A3;SLITRK6;COL25A1;NRP2
GO:1901137	carbohydrate derivative biosynthetic process	carbohydrate derivative biosynthetic process	GO:1901137	http://amigo.geneontology.org/amigo/term/GO:1901137	739	102	75.5909090909	1.3493686109	0.0009752651	0.0148520041	28;108;109;114;117;554;799;1462;1854;1910;1950;2239;2300;2523;2524;2550;2587;2591;2650;2719;2740;2913;2984;3036;3037;3339;3358;3718;3973;4166;4248;4582;4846;4881;4958;5198;5315;5329;5634;5973;6241;7077;7368;7991;8128;8708;9331;9435;9452;9672;9945;9955;9956;9957;10071;10090;10164;10266;10317;10690;10886;11173;11226;25825;25834;26290;26301;27087;50515;51363;51809;51816;53829;53836;54360;56474;56952…	MUC12;UST;CHST4;RAMP2;B3GALT5;FUT9;ADCY2;NPFFR2;ADCY3;ADAMTS7;GALNT6;MRAP2;ADCY8;GALNT13;ADCYAP1R1;VCAN;MGAT5B;XXYLT1;DUT;EDNRB;EGF;GPC2;HS3ST5;GPC4;FOXL1;FUT1;FUT2;GABBR1;ST6GALNAC3;BACE2;MGAT4C;GALR1;GALNT3;GALNT8;GBGT1;GCNT1;B3GAT1;GPC3;GLP1R;ABO;MUC19;GRM3;GUCY2C;HAS1;HAS2;HSPG2;HTR2C;JAK3;AGRN;LHCGR;CHST6;MGAT3;MUC1;NOS3;NPR1;OMD;CHST11;CHST15;GALNT7;CECR1;PFAS;PKM;PLAUR;P2RY13;GPR87;CYTL1;A…
GO:0038065	collagen-activated signaling pathway	collagen-activated signaling pathway	GO:0038065	http://amigo.geneontology.org/amigo/term/GO:0038065	9	5	0.9205929389	5.4312821541	0.0009850376	0.0148520041	780;1277;1282;1284;1287	COL1A1;COL4A1;COL4A2;COL4A5;DDR1
GO:0006357	regulation of transcription from RNA polymerase II promoter	regulation of transcription from RNA polymerase II promoter	GO:0006357	http://amigo.geneontology.org/amigo/term/GO:0006357	1804	223	184.527740189	1.2084903862	0.0011036137	0.0161554684	93;165;408;430;639;655;657;668;768;1012;1111;1488;1747;1748;1749;1786;1789;1820;1869;1910;2068;2115;2118;2128;2247;2249;2253;2254;2260;2263;2300;2305;2587;2625;2637;2719;2736;2737;3007;3009;3066;3159;3400;3569;3589;3642;3670;3675;3720;4004;4038;4072;4188;4488;4582;4605;4613;4617;4618;4656;4692;4762;4776;4804;4807;4808;4821;4825;4838;4854;4920;5015;5017;5028;5081;5087;5196;5308;5311;5324;5347;5393…	CCDC169-SOHLH2;ZNF559-ZNF177;CDH13;MAD2L2;SEMA4D;ARID3B;LEFTY1;SIX2;EHMT2;PRDM5;CHEK1;SOX21;FSTL1;MED12L;HIST2H3C;DMBX1;RIPPLY2;ZNF280B;E2F7;CTBP2;GLIS1;AEBP1;OLIG3;ARX;ZNF431;ZNF675;DLX3;DLX4;DLX5;DNMT1;DNMT3B;ARID3A;E2F1;EDNRB;ERCC2;ETV1;ETV4;EVX1;STOX1;BEND6;FGF2;FGF4;FGF8;FGF9;FGFR1;FGFR2;DKK1;FOXL1;FOXM1;ZNF423;SPG20;PATZ1;ZMYND8;GALR1;GATA3;GBX2;AGO1;CKAP2;FOXD3;FOXB1;GPC3;GLI2;GLI3;RCOR2;Z…
GO:0022616	DNA strand elongation	DNA strand elongation	GO:0022616	http://amigo.geneontology.org/amigo/term/GO:0022616	33	10	3.3755074425	2.9625175386	0.0012434693	0.0176585029	3978;5422;5557;5558;5983;7015;9837;10535;64785;84296	RNASEH2A;LIG1;POLA1;PRIM1;PRIM2;RFC3;GINS3;TERT;GINS4;GINS1
GO:0002504	antigen processing and presentation of peptide or polysaccharide antigen via MHC class II	antigen processing and presentation of peptide or polysaccharide antigen via MHC class II	GO:0002504	http://amigo.geneontology.org/amigo/term/GO:0002504	95	20	9.7173699102	2.0581700794	0.001309124	0.0184377282	1062;1515;1780;3111;3113;3115;3797;3798;3832;6456;8905;9493;10053;11004;24137;26153;29127;56992;81930;285643	AP1M2;CENPE;KIF2C;CTSV;DYNC1I1;KIF4A;KIF26A;KIF4B;RACGAP1;HLA-DOA;HLA-DPA1;HLA-DPB1;KIF3C;KIF5A;KIF11;KIF15;SH3GL2;KIF18A;AP1S2;KIF23
GO:0042303	molting cycle	molting cycle	GO:0042303	http://amigo.geneontology.org/amigo/term/GO:0042303	102	21	10.4333866404	2.0127692689	0.0013536977	0.0188523234	1001;1515;2068;2263;3066;4038;4488;6608;7015;7480;7976;9079;10855;11005;11166;22943;27152;51083;57216;79152;147495	CDH3;HPSE;SPINK5;SOX21;APCDD1;CTSV;ERCC2;FGFR2;DKK1;INTU;HDAC2;LRP4;MSX2;GAL;VANGL2;SMO;TERT;WNT10B;FA2H;FZD3;LDB2
GO:0060359	response to ammonium ion	response to ammonium ion	GO:0060359	http://amigo.geneontology.org/amigo/term/GO:0060359	109	22	11.1494033706	1.9731997551	0.0013836173	0.0190782974	199;890;1128;1129;1131;1132;1268;1789;1808;2562;2566;3066;4986;5582;6001;6622;6863;6869;7074;9456;23284;375790	CHRM1;CHRM2;CHRM3;CHRM4;CNR1;DNMT3B;DPYSL2;AIF1;ADGRL3;GABRB3;GABRG2;HDAC2;AGRN;OPRK1;PRKCG;RGS10;SNCA;TAC1;TACR1;TIAM1;CCNA2;HOMER1
GO:0015844	monoamine transport	monoamine transport	GO:0015844	http://amigo.geneontology.org/amigo/term/GO:0015844	70	16	7.1601673023	2.2345846577	0.0015727334	0.0210741345	151;152;1268;2824;3350;4986;5023;5028;5865;6387;6622;6850;6857;6860;8618;64805	CNR1;ADRA2B;ADRA2C;GPM6B;HTR1A;OPRK1;P2RX1;P2RY1;RAB3B;CXCL12;P2RY12;SNCA;SYK;SYT1;SYT4;CADPS
GO:0051402	neuron apoptotic process	neuron apoptotic process	GO:0051402	http://amigo.geneontology.org/amigo/term/GO:0051402	212	36	21.6850781154	1.6601277528	0.0016097772	0.0214695559	558;627;773;2045;2149;2253;2534;2558;2562;2625;2895;2901;2914;3670;4192;4436;4605;4747;4803;5063;5582;6418;6620;6622;7015;7301;7516;8831;9928;10763;11113;27023;51804;84678;219699;374946	NES;CIT;EPHA7;F2R;UNC5B;FGF8;FYN;GABRA5;GABRB3;GATA3;FOXB1;GRID2;GRIK5;GRM4;ISL1;DRAXIN;MDK;MSH2;MYBL2;NEFL;NGF;PAK3;SIX4;AXL;PRKCG;BDNF;SET;SNCB;SNCA;TERT;TYRO3;XRCC2;CACNA1A;KDM2B;SYNGAP1;KIF14
GO:0046903	secretion	secretion	GO:0046903	http://amigo.geneontology.org/amigo/term/GO:0046903	1072	139	109.652847829	1.2676369356	0.0017380935	0.0227027513	88;93;134;151;152;286;306;408;554;558;668;768;773;774;775;780;887;1128;1131;1136;1143;1268;1535;1636;1808;1908;1910;1946;1950;2149;2260;2571;2587;2625;2697;2702;2740;2850;2901;2914;3099;3274;3350;3358;3569;3589;3670;3671;3749;3783;3815;4023;4074;4825;4856;4881;4986;5019;5023;5028;5099;5196;5270;5443;5452;5608;5798;5865;5880;6387;6422;6507;6511;6513;6622;6664;6678;6714;6850;6854;6857;6860;6863;686…	CPLX2;NMU;RAB31;IL1RAPL1;CHRM1;CHRM3;CHRNA3;CHRNB4;TRIM6;C2CD4C;CNR1;ADORA1;RIMS4;SYT6;ADRA2B;ADRA2C;CYBA;ACE;DPYSL2;EDN3;EDNRB;SCAMP5;EFNA5;EGF;F2R;FGFR1;ADGRL1;NLGN1;PLA2R1;UNC13A;PASK;NCS1;SYT14;GAD1;GALR1;GATA3;GJA1;GJA5;FOXB1;KCNMB4;GLP1R;PCLO;SSC5D;GPR27;ANK1;GRIK5;SCG3;GRM4;ANXA3;HK2;HRH2;HTR1A;HTR2C;NLRP10;SYT10;IL6;IL11;ISL1;ISLR;KCNC4;KCNN4;KIT;LPL;M6PR;ARRB1;NKX6-1;NOV;NPR1;OPRK1;OXCT1…
GO:0035418	protein localization to synapse	protein localization to synapse	GO:0035418	http://amigo.geneontology.org/amigo/term/GO:0035418	19	7	1.943473982	3.601797639	0.0019227189	0.0244239585	40;9378;22871;27445;50944;57555;347730	NLGN1;PCLO;LRRTM1;ASIC2;SHANK1;NLGN2;NRXN1
GO:0050000	chromosome localization	chromosome localization	GO:0050000	http://amigo.geneontology.org/amigo/term/GO:0050000	72	16	7.3647435109	2.1725128616	0.0021467703	0.0264448695	891;1062;1063;3833;7013;9787;9928;10403;11004;54908;55143;55165;55166;81930;84722;113130	NDC80;CENPE;CENPF;KIF2C;CDCA5;KIFC1;SPDL1;CDCA8;CEP55;CENPQ;TERF1;KIF18A;PSRC1;CCNB1;DLGAP5;KIF14
GO:0015837	amine transport	amine transport	GO:0015837	http://amigo.geneontology.org/amigo/term/GO:0015837	79	17	8.0807602411	2.1037624546	0.0022864321	0.0278047059	134;151;152;477;773;1136;1268;1808;4986;5028;5865;6387;6622;6857;6860;6865;64805	CHRNA3;CNR1;ADORA1;ADRA2B;ADRA2C;DPYSL2;ATP1A2;OPRK1;P2RY1;RAB3B;CXCL12;P2RY12;SNCA;SYT1;SYT4;TACR2;CACNA1A
GO:0099003	vesicle-mediated transport in synapse	vesicle-mediated transport in synapse	GO:0099003	http://amigo.geneontology.org/amigo/term/GO:0099003	128	24	13.0928773527	1.833057727	0.0024584847	0.0293541704	773;1808;2901;6456;6622;6857;6860;8120;8618;9699;10814;22859;22871;23025;27445;29993;57586;84258;84958;126567;140730;148281;255928;341359	CPLX2;C2CD4C;RIMS4;SYT6;DPYSL2;ADGRL1;NLGN1;UNC13A;SYT14;PCLO;GRIK5;PACSIN1;SYT10;SYT13;SH3GL2;SNCA;SYT1;SYT4;CACNA1A;AP3B2;SYT3;SYTL1;CADPS;RIMS2
GO:0050878	regulation of body fluid levels	regulation of body fluid levels	GO:0050878	http://amigo.geneontology.org/amigo/term/GO:0050878	490	70	50.1211711158	1.396615411	0.0024663025	0.0294064437	40;108;109;114;134;151;152;231;359;408;554;558;780;1128;1131;1277;1278;1364;1535;1910;2149;2192;2534;2625;2697;2702;3037;3066;3099;3569;3783;3932;4846;4881;4986;5023;5028;5196;5270;5328;5329;5577;5579;5582;5588;5592;5880;6337;6714;6850;6863;6869;7225;7301;10398;10451;10630;10855;22953;23468;23657;27023;30845;51206;57126;57835;64805;80310;81606;126961	MYL9;VAV3;PDPN;ADCY2;HPSE;ADCY3;CHRM1;CHRM3;ADCY8;HIST2H3C;COL1A1;COL1A2;ADORA1;CLDN4;ADRA2B;ADRA2C;CYBA;EDNRB;F2R;FBLN1;P2RX2;AKR1B1;CBX5;SLC7A11;FYN;GATA3;GJA1;GJA5;FOXB1;HAS2;HDAC2;EHD3;HK2;IL6;AQP2;KCNN4;LCK;ASIC2;ARRB1;NOS3;NPR1;OPRK1;P2RX1;P2RY1;GP6;PF4;SERPINE2;PLAU;PLAUR;AVPR2;PRKAR2B;PRKCB;AXL;PRKCG;PRKCQ;PRKG1;CD177;SLC4A5;RAC2;SCNN1A;P2RY12;SRC;SYK;TAC1;TACR1;TRPC6;TYRO3;DDR1;PDGFD;LBH
GO:0009582	detection of abiotic stimulus	detection of abiotic stimulus	GO:0009582	http://amigo.geneontology.org/amigo/term/GO:0009582	129	24	13.195165457	1.8188479772	0.0027343589	0.0314194008	40;134;408;778;1040;1301;2047;2534;2916;3815;5158;5270;5311;6785;6863;6869;7287;8048;8914;10886;51761;54437;79955;80036	CDS1;NPFFR2;COL11A1;ADORA1;EPHB1;FYN;GRM6;KIT;ASIC2;ARRB1;PDE6B;ATP8A2;SERPINE2;PKD2;SEMA5B;ELOVL4;TAC1;TACR1;TULP1;CACNA1F;PDZD7;TRPM3;CSRP3;TIMELESS
GO:0009914	hormone transport	hormone transport	GO:0009914	http://amigo.geneontology.org/amigo/term/GO:0009914	305	47	31.197871817	1.5065130172	0.0028125094	0.0322555181	93;134;151;152;408;668;773;775;1268;1908;1946;2260;2587;2625;2697;2740;2850;3350;3358;3569;3589;3670;4825;4856;4986;5019;5028;5443;5798;6422;6513;6664;6863;6865;6869;7074;7351;7447;9254;9378;9699;10874;23178;27445;51083;57555;91608	NMU;CNR1;ADORA1;ADRA2B;ADRA2C;EDN3;EFNA5;FGFR1;PASK;GALR1;GATA3;GJA1;GLP1R;PCLO;GPR27;HTR1A;HTR2C;IL6;IL11;ISL1;ARRB1;NKX6-1;NOV;OPRK1;OXCT1;P2RY1;GAL;POMC;NLGN2;PTPRN;SFRP1;SLC2A1;SOX11;FOXL2;TAC1;TACR2;TACR1;TIAM1;UCP2;VSNL1;CACNA1A;CACNA1C;RASL10B;CACNA2D2;ACVR2B;NRXN1;RIMS2
GO:0018210	peptidyl-threonine modification	peptidyl-threonine modification	GO:0018210	http://amigo.geneontology.org/amigo/term/GO:0018210	108	21	11.0471152663	1.9009487539	0.0028313665	0.0323168922	655;983;1111;1950;2591;5347;5579;7225;7272;7443;9201;65975;79012;83903;84254;85366;117854;139728;161742;219736;388228	CHEK1;TRIM6;PNCK;SPRED1;EGF;STOX1;GALNT3;SBK1;PLK1;PRKCB;BMP7;STK33;TRPC6;TTK;VRK1;CAMKV;GSG2;CAMKK1;MYLK2;DCLK1;CDK1
GO:0045935	positive regulation of nucleobase-containing compound metabolic process	positive regulation of nucleobase-containing compound metabolic process	GO:0045935	http://amigo.geneontology.org/amigo/term/GO:0045935	1622	198	165.911305204	1.1934087298	0.0037492177	0.0397668269	108;109;114;117;306;408;554;641;655;657;668;799;890;891;983;1012;1111;1112;1277;1488;1663;1747;1749;1786;1820;1869;1950;2068;2115;2118;2128;2149;2247;2249;2260;2263;2305;2535;2587;2625;2637;2736;2737;2740;3066;3159;3167;3400;3480;3569;3589;3609;3670;3973;3975;4004;4072;4192;4254;4582;4605;4613;4617;4618;4656;4692;4751;4762;4776;4804;4807;4808;4821;4825;4838;4846;4854;4881;4920;5015;5028;5063;5081…	CCDC169-SOHLH2;CDH13;RAMP2;MAD2L2;ARID3B;SIX2;ADCY2;ADCY3;CHEK1;FOXN3;MRAP2;ADCY8;MED12L;ADCYAP1R1;COL1A1;E2F7;CTBP2;GLIS1;DDX11;DLX3;DLX5;DNMT1;ARID3A;E2F1;EGF;ERCC2;ETV1;ETV4;EVX1;F2R;FGF2;FGF4;FGFR1;FGFR2;FOXM1;ZNF423;GRIP1;PATZ1;FZD2;PARM1;GALR1;GATA3;GBX2;AGO1;CKAP2;FOXD3;GLI2;GLI3;GLP1R;UHRF1;ANXA3;HDAC2;HMGA1;HMX2;ID4;MCIDAS;MURC;IGF1R;IL6;IL11;ILF3;ISL1;AGRN;FEZF1;LHCGR;LHX1;LMO1;EPCAM;AR…
GO:0044091	membrane biogenesis	membrane biogenesis	GO:0044091	http://amigo.geneontology.org/amigo/term/GO:0044091	32	9	3.2732193382	2.7495865905	0.0038026856	0.0400852762	288;4038;9378;11141;22871;25999;57502;57555;93099	IL1RAPL1;NLGN1;CLIP3;ANK3;LRP4;NLGN4X;NLGN2;DMKN;NRXN1
GO:0034698	response to gonadotropin	response to gonadotropin	GO:0034698	http://amigo.geneontology.org/amigo/term/GO:0034698	27	8	2.7617788166	2.8966838155	0.0044161839	0.0453228763	440;890;1515;1946;2046;3675;3973;5069	CTSV;EFNA5;EPHA8;ITGA3;LHCGR;ASNS;PAPPA;CCNA2
GO:0048799	animal organ maturation	animal organ maturation	GO:0048799	http://amigo.geneontology.org/amigo/term/GO:0048799	22	7	2.250338295	3.1106434155	0.0049488851	0.049483063	2625;5979;6261;7059;8642;10507;162466	SEMA4D;PHOSPHO1;GATA3;RET;RYR1;THBS3;DCHS1

## Sheet: Reduced
geneset	description	Highest significant ancestors	Highest significant ancestors(GO)	link	C	O	E	R	PValue	FDR	overlapGene	OverlapGene_UserID
GO:0007267	cell-cell signaling	cell-cell signaling	GO:0007267	http://amigo.geneontology.org/amigo/term/GO:0007267	1557	294	159.263	1.84601	0	0	40;93;134;151;152;273;287;321;408;477;627;668;766;773;774;775;781;782;1001;1006;1128;1129;1131;1132;1136;1138;1139;1143;1268;1277;1627;1741;1749;1908;1946;1948;1950;1952;2149;2239;2249;2251;2253;2254;2257;2260;2263;2300;2535;2558;2562;2566;2571;2587;2625;2697;2702;2719;2736;2737;2740;2742;2850;2895;2899;2901;2903;2906;2913;2914;2916;3274;3350;3352;3358;3363;3375;3569;3589;3670;3675;3749;3751;3779…	CDH3;CD24;HCN4;GJC1;CDH8;CHST4;KCNMB2;CCL26;MAD2L2;CPLX2;NMU;NPFFR2;SPIN1;LZTS1;FZD10;GPR176;CHRM1;CHRM2;CHRM3;CHRM4;CHRNA3;CHRNA5;CHRNA7;CHRNB4;C2CD4C;CNR1;COL1A1;ARHGEF19;ADORA1;RIMS4;PSMA8;PRICKLE1;LRFN5;APCDD1;SYT6;ADRA2B;ADRA2C;DBN1;TMEM64;DLG3;DLX5;EDN3;EFNA5;EFNB2;EGF;CELSR2;AMER3;F2R;AMER2;GPC4;FGF4;FGF6;FGF8;FGF9;FGF12;FGFR1;FGFR2;ADGRL1;NLGN1;CLSTN1;DKK1;P2RX2;IGSF9B;FOXL1;UNC13A;HECW1;…
GO:0022008	neurogenesis	neurogenesis	GO:0022008	http://amigo.geneontology.org/amigo/term/GO:0022008	1414	279	144.635	1.92899	0	0	151;152;288;430;558;575;627;639;655;657;773;780;983;1002;1009;1123;1136;1268;1382;1400;1496;1600;1620;1627;1749;1789;1808;1809;1894;1908;1910;1946;1948;1952;2009;2045;2046;2047;2068;2115;2118;2128;2182;2253;2260;2263;2534;2535;2558;2562;2625;2637;2697;2736;2737;2895;2903;2950;3066;3400;3569;3642;3670;3675;3730;3792;3798;3800;3815;3897;3908;3925;3975;4038;4131;4139;4613;4674;4692;4741;4744;4747;47…	CDH4;CDH11;UST;TSPAN2;LAMC3;SEMA3A;TUBB3;OLFM1;LRRN2;SEMA6B;SEMA4D;SEMA3C;DPYSL4;DLL3;NRG3;SPINK5;STMN2;CIT;IL1RAPL1;LZTS1;KLK8;FZD10;CHN1;RDH13;CHRNA3;SLITRK1;ZNF488;CNR1;UNC5D;CRABP2;SLITRK4;CRMP1;CHODL;ZNF280B;LRFN5;APCDD1;CTNNA2;ADRA2B;CPNE9;ADRA2C;LINGO2;DAB1;BRINP1;DBN1;PLPPR5;OLIG3;ARX;DLX5;DNMT3B;DPYSL2;DPYSL3;ECT2;EDN3;EDNRB;EFNA5;EFNB2;CELSR2;EML1;EPHA7;EPHA8;EPHB1;ERCC2;ETV1;ETV4;EVX1;…
GO:0030030	cell projection organization	cell projection organization	GO:0030030	http://amigo.geneontology.org/amigo/term/GO:0030030	1268	224	129.701	1.72704	0	0	88;199;288;575;627;655;773;780;1002;1009;1012;1123;1136;1268;1382;1400;1496;1600;1627;1749;1808;1809;1946;1948;1952;2045;2046;2047;2115;2118;2182;2245;2253;2260;2263;2534;2625;2637;2697;2736;2737;2895;3066;3569;3670;3675;3730;3792;3798;3800;3815;3897;3908;3925;3975;4038;4131;4651;4692;4741;4744;4747;4776;4803;4804;4825;4852;4958;5015;5063;5354;5365;5420;5588;5592;5754;5764;5793;5803;5880;5979;609…	CDH4;GFY;USH1C;CDH11;UST;TSPAN2;CDH13;SEMA3A;TUBB3;OLFM1;LRRN2;VAV3;SEMA6B;SEMA4D;SEMA3C;DPYSL4;NES;STMN2;IL1RAPL1;LZTS1;KLK8;CHN1;CHRNA3;SLITRK1;CNR1;PIFO;LRGUK;UNC5D;CRABP2;SLITRK4;PIH1D3;CRMP1;CHODL;ZNF280B;LRFN5;CTNNA2;PROM2;CPNE9;LINGO2;DAB1;DBN1;PLPPR5;ARX;ADAMTS16;DLX5;DPYSL2;DPYSL3;EFNA5;EFNB2;CELSR2;AIF1;DZIP1L;EPHA7;EPHA8;EPHB1;ETV1;ETV4;ACSL4;UNC5B;FGD1;FGF8;FGFR1;FGFR2;NTNG1;NLGN1;DZI…
GO:0032989	cellular component morphogenesis	cellular component morphogenesis	GO:0032989	http://amigo.geneontology.org/amigo/term/GO:0032989	978	200	100.038	1.99924	0	0	58;70;88;287;288;558;575;627;655;773;780;1002;1009;1123;1136;1382;1400;1419;1496;1600;1749;1808;1894;1946;1948;1952;2045;2046;2047;2068;2115;2118;2192;2245;2253;2263;2534;2625;2637;2697;2736;2737;3037;3274;3569;3670;3730;3791;3792;3798;3800;3815;3880;3897;3908;3925;3975;4038;4131;4651;4692;4744;4747;4776;4803;4804;4825;4838;4958;5015;5063;5365;5588;5764;5803;5979;6091;6387;6507;6678;6696;6714;679…	CDH4;CDH11;UST;LAMC3;SEMA3A;TUBB3;OLFM1;LRRN2;SEMA6B;SEMA4D;SEMA3C;NEBL;DPYSL4;PDPN;SPINT2;NES;IL1RAPL1;BVES;LZTS1;KLK8;CHN1;CHRNA3;SLITRK1;WTIP;UNC5D;CRABP2;SLITRK4;CRMP1;ZNF280B;CRYGB;LRFN5;CTNNA2;CPNE9;LINGO2;DAB1;ARX;DLX5;DPYSL2;ECT2;EFNA5;EFNB2;CELSR2;EPHA7;EPHA8;EPHB1;ERCC2;ETV1;ETV4;FBLN1;UNC5B;FGD1;FGF8;FGFR2;NTNG1;NLGN1;DKK1;UNC13A;FSTL4;SPG20;PLXND1;EPB41L3;OBSL1;LPAR3;FLRT2;FYN;TENM4;S…
GO:0048468	cell development	cell development	GO:0048468	http://amigo.geneontology.org/amigo/term/GO:0048468	1857	330	189.949	1.73731	0	0	58;70;88;151;152;287;288;430;558;575;627;632;639;655;657;668;773;780;891;983;1002;1009;1123;1136;1268;1301;1382;1400;1419;1496;1600;1620;1627;1749;1789;1808;1809;1894;1908;1910;1946;1948;1952;2045;2046;2047;2068;2115;2118;2182;2192;2253;2260;2263;2318;2534;2535;2558;2562;2625;2637;2697;2736;2737;2895;2950;3037;3066;3274;3400;3569;3642;3670;3675;3730;3792;3798;3800;3815;3880;3897;3908;3925;3975;40…	CDH4;GJC1;CCDC169-SOHLH2;CDH11;UST;TSPAN2;RAMP2;LAMC3;SEMA3A;TUBB3;OLFM1;LRRN2;SEMA6B;SEMA4D;SEMA3C;NEBL;DPYSL4;LEFTY1;SPINT2;DLL3;NRG3;STMN2;IL1RAPL1;DMC1;BVES;LZTS1;KLK8;CHN1;RDH13;CHRNA3;SLITRK1;ZNF488;CNR1;COL11A1;UNC5D;CRABP2;SLITRK4;CRMP1;CHODL;ZNF280B;CRYGB;LRFN5;CTNNA2;ADRA2B;CPNE9;ADRA2C;LINGO2;DAB1;BRINP1;DBN1;PLPPR5;ARX;DLX5;DNMT3B;DPYSL2;DPYSL3;ECT2;EDN3;EDNRB;EFNA5;EFNB2;CELSR2;EPHA7…
GO:0050808	synapse organization	synapse organization	GO:0050808	http://amigo.geneontology.org/amigo/term/GO:0050808	241	72	24.6514	2.92072	0	0	40;288;575;576;627;773;782;1282;1287;1496;1946;2045;2047;2149;4038;4776;5063;5764;6620;6622;7058;7162;9254;9378;9723;9758;11141;11202;22859;22871;22883;22943;22953;23024;23025;23129;23284;23613;23768;26050;26167;27445;50944;51804;54549;55607;56121;56122;56123;56124;56125;56126;56127;56128;56131;56132;56133;57408;57502;57555;57633;57717;79953;80059;84189;114798;116442;139065;158038;347730;347731;3…	IL1RAPL1;KLK8;SLITRK1;RAB39B;COL4A1;COL4A5;SLITRK4;CTNNA2;LINGO2;EFNA5;EPHA7;EPHB1;F2R;ADGRL1;NLGN1;CLSTN1;DKK1;P2RX2;PDZRN3;UNC13A;PLXND1;ADGRL3;ZMYND8;FLRT2;SLITRK5;PCDHB5;PCLO;ANK3;LRRTM1;LRRTM3;AGRN;ASIC2;LRP4;NFATC4;PAK3;SHANK1;SIX4;SDK2;PPP1R9A;PCDHB15;PCDHB14;PCDHB13;PCDHB12;PCDHB11;PCDHB10;PCDHB9;PCDHB8;PCDHB4;PCDHB3;PCDHB2;LRTM1;ADGRB1;NLGN4X;NLGN2;ADGRB2;LRRN1;PTN;PCDHB16;BDNF;SNCB;SNCA…
GO:2000026	regulation of multicellular organismal development	regulation of multicellular organismal development	GO:2000026	http://amigo.geneontology.org/amigo/term/GO:2000026	1675	288	171.333	1.68094	0	0	40;93;151;152;306;430;558;575;576;627;632;639;655;657;773;891;983;1001;1002;1063;1123;1136;1139;1268;1277;1284;1289;1382;1400;1600;1620;1627;1636;1789;1808;1809;1894;1910;1946;1948;1950;1952;2045;2047;2118;2177;2201;2202;2239;2247;2253;2254;2260;2263;2321;2534;2535;2625;2697;2719;2736;2737;2824;2895;3066;3111;3400;3569;3620;3635;3670;3675;3718;3791;3792;3815;3897;3908;3958;3975;4038;4131;4254;448…	CDH3;CD24;CDH4;UST;RAMP2;SEMA3A;BASP1;OLFM1;MAD2L2;SEMA6B;SEMA4D;SEMA3C;CENPF;DLL3;NRG3;SIX2;HPSE;SPINK5;STMN2;IL1RAPL1;ADAMTS7;LZTS1;KLK8;CHN1;CHRNA3;CHRNA7;SLITRK1;ZNF488;CNR1;COL1A1;IQGAP3;ARHGEF19;COL4A2;OCSTAMP;COL5A1;UNC5D;CRABP2;SLITRK4;CRMP1;CHODL;ZBTB46;PSMA8;PRICKLE1;IL34;ADRA2B;CPNE9;ADRA2C;GLIPR2;LINGO2;DAB1;BRINP1;PHOSPHO1;DBN1;PLPPR5;ACE;TMEM64;ZNF675;DNMT3B;DPYSL2;DPYSL3;ECT2;EDNRB…
GO:0048646	anatomical structure formation involved in morphogenesis	anatomical structure formation involved in morphogenesis	GO:0048646	http://amigo.geneontology.org/amigo/term/GO:0048646	953	178	97.4806	1.82601	3.33067e-16	8.89809e-14	58;70;88;93;220;287;306;575;576;655;657;773;1012;1139;1277;1282;1284;1289;1294;1301;1749;1846;1948;1950;2047;2068;2201;2247;2251;2253;2254;2260;2263;2321;2324;2535;2625;2637;2702;2736;2737;2895;3066;3339;3569;3670;3675;3791;3880;3975;4240;4313;4318;4488;4617;4618;4656;4776;4804;4838;4846;4854;4856;4881;4920;5015;5100;5196;5308;5420;5460;5579;5613;5727;5740;5754;5764;5784;5916;5979;6091;6422;6423;…	CDH13;RAMP2;OLFM1;VAV3;SEMA3C;NEBL;PDPN;SPINT2;DLL3;NRG3;SIX2;HPSE;SPINK5;RDH13;CHRNA7;TNFRSF13C;COL1A1;COL4A1;COL4A2;OCSTAMP;COL5A1;COL7A1;COL11A1;TRIM71;RIPPLY2;PRICKLE1;E2F7;IRX2;DLX5;DUSP4;EFNB2;EGF;EPHB1;ERCC2;UNC5B;ALDH1A3;FBN2;FGF2;FGF6;FGF8;FGF9;FGFR1;FGFR2;DKK1;PLXND1;EPB41L3;STAB1;FLT1;FLT4;OBSL1;FZD2;TENM4;PPP1R16B;GATA3;GBX2;GJA5;FOXB1;NOX1;GLI2;GLI3;ANK2;GRID2;ANXA3;HDAC2;HSPG2;FMN1;…
GO:0051094	positive regulation of developmental process	positive regulation of developmental process	GO:0051094	http://amigo.geneontology.org/amigo/term/GO:0051094	1152	204	117.836	1.73122	6.66134e-16	1.72569e-13	40;93;151;152;306;558;575;576;627;639;655;657;891;983;1002;1139;1240;1268;1277;1382;1496;1600;1620;1789;1809;1894;1908;1946;1948;1950;2047;2201;2247;2253;2254;2260;2263;2321;2534;2625;2697;2736;2737;2824;3037;3066;3159;3358;3400;3569;3620;3635;3642;3670;3675;3791;3815;3897;3958;3975;4023;4131;4254;4488;4617;4618;4656;4674;4747;4762;4803;4804;4821;4825;4838;4846;4920;5015;5063;5196;5270;5324;5365;…	CD24;CDH4;RAMP2;SEMA3A;BASP1;OLFM1;SEMA4D;HPSE;STMN2;IL1RAPL1;CHRNA7;SLITRK1;TNFRSF13C;ZNF488;CMKLR1;CNR1;COL1A1;IQGAP3;OCSTAMP;CRABP2;SLITRK4;ZBTB46;IL34;CTNNA2;ADRA2B;CPNE9;ADRA2C;GLIPR2;LINGO2;DAB1;BRINP1;PLPPR5;TMEM64;ARX;DNMT3B;DPYSL3;ECT2;EDN3;EFNA5;EFNB2;EGF;EPHB1;STOX1;FBN2;BEND6;FGF2;FGF8;FGF9;FGFR1;FGFR2;ADGRL1;NLGN1;CLSTN1;DKK1;UNC13A;FLT1;ADGRL3;OBSL1;LPAR3;ZMYND8;FLRT2;FYN;ASPM;TENM4…
GO:0045595	regulation of cell differentiation	regulation of cell differentiation	GO:0045595	http://amigo.geneontology.org/amigo/term/GO:0045595	1500	249	153.432	1.62287	8.88178e-16	2.23325e-13	93;151;152;430;558;627;632;639;655;657;773;862;983;1002;1123;1136;1240;1268;1277;1289;1382;1400;1496;1600;1620;1627;1789;1808;1809;1869;1894;1908;1910;1946;1948;2045;2177;2192;2201;2202;2247;2253;2254;2260;2263;2534;2625;2697;2736;2737;2895;3037;3066;3111;3358;3375;3400;3569;3635;3642;3670;3675;3718;3791;3792;3815;3897;3958;3975;4023;4038;4131;4254;4488;4613;4617;4618;4656;4674;4747;4762;4776;480…	CD24;CDH4;UST;RAMP2;SEMA3A;OLFM1;MAD2L2;SEMA6B;SEMA4D;SEMA3C;DLL3;NRG3;SIX2;SPINK5;STMN2;IL1RAPL1;ADAMTS7;LZTS1;KLK8;CHN1;CHRNA3;TWIST2;TRIM6;ZNF488;CMKLR1;CNR1;COL1A1;OCSTAMP;COL5A1;UNC5D;CRABP2;CRMP1;CHODL;ZBTB46;PRICKLE1;IL34;CTNNA2;ADRA2B;CPNE9;ADRA2C;GLIPR2;DAB1;BRINP1;DBN1;PLPPR5;TMEM64;ZNF675;DNMT3B;DPYSL2;DPYSL3;E2F1;ECT2;EDN3;EDNRB;EFNA5;EFNB2;EPHA7;FANCD2;FBLN1;FBN2;EFEMP1;BEND6;FGF2;FG…
GO:0051240	positive regulation of multicellular organismal process	positive regulation of multicellular organismal process	GO:0051240	http://amigo.geneontology.org/amigo/term/GO:0051240	1402	235	143.408	1.63868	2.22045e-15	5.27294e-13	40;93;151;152;199;306;554;558;575;576;627;639;655;657;668;891;943;983;1002;1131;1139;1143;1268;1277;1382;1535;1600;1620;1789;1809;1894;1908;1910;1946;1948;1950;2047;2149;2201;2247;2253;2254;2260;2263;2321;2324;2534;2587;2625;2697;2702;2736;2737;2824;3037;3066;3113;3115;3274;3400;3569;3620;3635;3670;3675;3779;3791;3815;3897;3958;3975;4023;4131;4254;4318;4488;4617;4618;4656;4674;4747;4762;4776;4803…	CD24;CDH4;RAMP2;TRDN;SEMA3A;BASP1;OLFM1;SEMA4D;HPSE;NMU;STMN2;IL1RAPL1;CHRM3;CHRNA7;CHRNB4;SLITRK1;TNFRSF13C;TRIM6;ZNF488;CNR1;COL1A1;IQGAP3;OCSTAMP;CRABP2;SLITRK4;ZBTB46;CCM2L;IL34;ADRA2B;CPNE9;ADRA2C;GLIPR2;CYBA;LINGO2;DAB1;BRINP1;PLPPR5;TMEM64;ARX;DNMT3B;DPYSL3;ECT2;EDN3;EDNRB;SCAMP5;EFNA5;EFNB2;EGF;AIF1;EPHB1;F2R;STOX1;FBN2;BEND6;FGF2;FGF8;FGF9;FGFR1;FGFR2;ADGRL1;NLGN1;CLSTN1;DKK1;UNC13A;FLT1…
GO:0006928	movement of cell or subcellular component	movement of cell or subcellular component	GO:0006928	http://amigo.geneontology.org/amigo/term/GO:0006928	1770	281	181.05	1.55206	3.21965e-15	7.24336e-13	58;70;88;109;134;199;287;306;477;547;558;627;636;655;657;775;780;781;962;983;1002;1012;1062;1123;1240;1277;1278;1289;1400;1496;1588;1600;1636;1674;1749;1780;1808;1809;1908;1910;1946;1948;1950;2045;2046;2047;2115;2118;2149;2192;2247;2249;2253;2257;2260;2321;2324;2534;2625;2637;2650;2697;2702;2736;2737;2950;3036;3037;3480;3569;3635;3642;3670;3675;3718;3730;3757;3791;3797;3798;3800;3815;3832;3833;38…	KCNE3;CD24;CDH4;APELA;GJC1;KIF20A;CDH13;CHST4;CCL26;SEMA3A;TUBB3;ATP8A1;VAV3;SEMA6B;SEMA4D;SEMA3C;DPYSL4;CENPE;PDPN;SPINT2;NRG3;SIX2;ADCY3;KIF2C;BVES;PTP4A3;CHN1;CMKLR1;COL1A1;COL1A2;COL5A1;ADORA1;UNC5D;PIH1D3;CRMP1;ZNF280B;KIF18B;APCDD1;KLC3;CTNNA2;GLIPR2;CYP19A1;DAB1;ACE;DES;OLIG3;ARX;DLX5;DYNC1I1;DPYSL2;DPYSL3;EDN3;EDNRB;EFNA5;EFNB2;EGF;AIF1;EPHA7;EPHA8;EPHB1;ETV1;ETV4;F2R;FBLN1;UNC5B;RASGEF1A…
GO:0009790	embryo development	embryo development	GO:0009790	http://amigo.geneontology.org/amigo/term/GO:0009790	945	169	96.6623	1.74836	1.13909e-13	2.43452e-11	93;220;321;430;639;655;657;668;775;891;983;1111;1277;1284;1289;1294;1301;1382;1749;1786;1846;2068;2128;2182;2201;2202;2247;2249;2253;2254;2260;2263;2321;2535;2625;2637;2697;2702;2719;2736;2737;3066;3167;3670;3675;3791;3815;3880;3908;3975;4038;4188;4237;4254;4313;4318;4325;4436;4488;4613;4617;4618;4751;4762;4838;4846;4920;5015;5081;5087;5100;5308;5311;5460;5727;5754;5916;5979;6297;6422;6423;6491;6…	APELA;SEMA3A;BASP1;SEMA3C;SLC34A2;SPINT2;DLL3;PLK4;SIX2;NES;CHEK1;COL1A1;COL4A2;COL5A1;COL7A1;COL11A1;TRIM71;RIPPLY2;CRABP2;PRICKLE1;E2F7;IRX2;DLX5;DNMT1;DUSP4;NRK;ERCC2;EVX1;ACSL4;STOX1;ALDH1A3;FBN2;EFEMP1;SP8;FGF2;FGF4;FGF8;FGF9;FGFR1;FGFR2;DKK1;FLT1;FZD2;TENM4;PHGDH;GATA3;GBX2;GJA1;GJA5;FOXD3;FOXB1;INTU;GPC3;RPS6KA6;GLI2;GLI3;LAMA1;FLVCR1;RACGAP1;HDAC2;HMX2;APBA2;NOTO;ZFP57;RBPMS2;ISL1;ITGA3;K…
GO:0051276	chromosome organization	chromosome organization	GO:0051276	http://amigo.geneontology.org/amigo/term/GO:0051276	597	120	61.066	1.96509	1.83631e-13	3.73776e-11	332;641;699;701;891;983;990;1062;1063;1663;2068;2177;2491;3007;3009;3024;3066;3070;3159;3619;3833;3978;4085;4171;4172;4173;4174;4175;4176;4436;4674;4675;4751;5347;5422;5557;5558;5570;5588;5983;6118;6418;6714;7013;7015;7153;7272;8091;8313;8318;8340;8341;8342;8345;8348;9055;9212;9319;9493;9700;9735;9787;9837;9928;10036;10403;10459;10460;10592;10595;10609;10744;10980;11004;11065;11130;11144;23397;24…	CHAF1A;NDC80;MAD2L2;TACC3;SMC2;ERN2;P3H4;CENPE;CENPF;PTTG2;COPS6;KIF2C;UBE2C;ZWINT;DMC1;CDCA5;HIST2H3C;HIST3H2BB;M1AP;KIF18B;SPC24;DDX11;ERCC2;FANCD2;SKA1;NCAPH;KIF4A;CENPI;RAD54B;KIF4B;RACGAP1;HIST1H1D;HIST1H1B;HIST1H1A;HDAC2;HELLS;HMGA1;BIRC5;SKA2;INCENP;KIFC1;CENPW;LIG1;MAD2L1;MCM2;MCM3;MCM4;MCM5;MCM6;MCM7;MSH2;NAP1L2;NAP1L3;NEK2;NUSAP1;PLK1;POLA1;NCAPG2;SPDL1;CDCA8;CEP55;CENPQ;MIS18BP1;HJURP;…
GO:0007059	chromosome segregation	chromosome segregation	GO:0007059	http://amigo.geneontology.org/amigo/term/GO:0007059	329	78	33.6528	2.31779	7.48068e-13	1.42116e-10	332;699;701;891;990;1062;1063;1663;1894;2068;2177;2491;3619;3832;3833;4085;4288;4751;5347;7013;7153;7272;8313;9055;9212;9319;9493;9700;9735;9787;9928;10403;10459;10460;10592;10609;10744;11004;11065;11130;11144;23397;24137;29127;51203;54908;55143;55165;55166;55355;55920;56154;57405;64105;64151;64946;79019;79075;79172;79682;81930;83540;83903;83990;84101;84250;84722;113130;130951;146909;147841;15731…	NDC80;MAD2L2;TACC3;SMC2;P3H4;CENPE;CENPF;PTTG2;KIF2C;UBE2C;ZWINT;DMC1;CDCA5;M1AP;KIF18B;SPC24;CDCA2;ESCO2;DDX11;ECT2;ERCC2;FANCD2;SKA1;SKA3;NCAPH;KIF4A;CENPI;KIF4B;RACGAP1;BIRC5;SKA2;INCENP;KIF11;KIFC1;CENPW;MAD2L1;MKI67;NEK2;NUSAP1;PLK1;SPDL1;CDCA8;CEP55;CENPQ;HJURP;RCC2;TEX15;SPC25;CENPK;NCAPG;CENPH;BUB1;BUB1B;TERF1;TOP2A;TTK;CENPM;DSCC1;CENPO;CENPU;KIF18A;AXIN2;NUF2;GSG2;BRIP1;USP44;SLF1;PSRC1…
GO:0051301	cell division	cell division	GO:0051301	http://amigo.geneontology.org/amigo/term/GO:0051301	553	110	56.5653	1.94465	3.91254e-12	6.82618e-10	288;332;641;699;701;890;891;894;899;983;990;993;1062;1063;1894;2068;2247;2249;2251;2253;2254;2260;2263;3070;3619;3815;3832;3833;3925;3978;4085;4192;4674;4751;5347;5460;5727;5764;6423;6790;7013;7153;7443;7846;8091;8317;8324;8914;9055;9212;9493;9585;9700;9735;9928;10112;10403;10459;10460;10592;11004;11065;11113;11130;22974;23111;23397;24137;26271;26586;27152;29127;50624;51176;51203;54443;54478;5489…	KIF20A;NDC80;MAD2L2;TACC3;SMC2;CENPE;CENPF;KIF2C;UBE2C;CIT;ZWINT;CDCA5;E2F7;KIF18B;SPC24;CDCA2;ECT2;ERCC2;STOX1;SKA1;SKA3;FGF2;FGF4;FGF6;FGF8;FGF9;FGFR1;FGFR2;TPX2;SPG20;NCAPH;KIF4A;ASPM;FBXO5;CKAP2;INTU;KIF4B;ANK3;RACGAP1;HELLS;BIRC5;MACC1;SKA2;INCENP;KIT;KIF11;KIFC1;CENPW;STMN1;LIG1;MAD2L1;MDK;NAP1L2;NEK2;CUZD1;LEF1;NUSAP1;PLK1;ANLN;FAM64A;POU5F1;NCAPG2;SPDL1;CDCA8;CEP55;MIS18BP1;CENPJ;RCC2;SEP…
GO:0008283	cell proliferation	cell proliferation	GO:0008283	http://amigo.geneontology.org/amigo/term/GO:0008283	1918	285	196.189	1.45268	7.29294e-12	1.17637e-09	134;199;231;332;430;554;575;586;639;646;655;657;699;701;780;887;890;891;894;943;983;990;993;1001;1012;1063;1111;1128;1131;1132;1139;1264;1488;1515;1535;1627;1636;1741;1749;1786;1794;1869;1908;1910;1948;1950;1961;2009;2047;2068;2118;2149;2172;2192;2239;2247;2249;2251;2253;2254;2260;2263;2305;2321;2324;2534;2625;2637;2697;2719;2736;2737;2925;2950;2984;3012;3037;3066;3070;3113;3115;3159;3167;3177;33…	CDH3;CD24;CDH13;SPEG;TRAIP;CCL26;VAV3;TACC3;P3H3;CENPF;PDPN;IGF2BP1;SPINT2;SIX2;NES;HPSE;KIF2C;ADAMTS8;CHEK1;MAP4K1;KLK8;CHRM1;CHRM3;CHRM4;CHRNA7;TNFRSF13C;CNN1;IQGAP3;OCSTAMP;TRIM71;ADORA1;E2F7;IL34;CTBP2;CTSV;DPPA2;CYBA;C18orf54;DBN1;ACE;ARX;DLG3;DLX5;DNMT1;DOCK2;E2F1;EDN3;EDNRB;EFNB2;EGF;EGR4;AIF1;EML1;NRK;EPHB1;ERCC2;ETV4;F2R;FABP6;FBLN1;STOX1;FAM83B;GPC4;FGF2;FGF4;FGF6;FGF8;FGF9;FGFR1;FGFR2;…
GO:0040011	locomotion	locomotion	GO:0040011	http://amigo.geneontology.org/amigo/term/GO:0040011	1545	239	158.035	1.51232	9.23939e-12	1.43614e-09	109;134;199;306;477;558;627;655;657;780;962;983;1002;1012;1123;1128;1132;1240;1277;1278;1289;1400;1496;1588;1600;1636;1749;1794;1808;1809;1908;1910;1946;1948;1950;2045;2046;2047;2115;2118;2149;2192;2247;2249;2253;2260;2321;2324;2534;2625;2637;2650;2697;2736;2737;2903;2950;3036;3037;3352;3480;3569;3635;3642;3670;3675;3718;3730;3791;3798;3800;3815;3897;3908;3932;3936;3958;3975;4072;4139;4145;4192;4…	CD24;CDH4;DEFB4B;APELA;CDH13;CCL26;SEMA3A;TUBB3;ATP8A1;VAV3;SEMA6B;SEMA4D;SEMA3C;DPYSL4;PDPN;SPINT2;NRG3;SIX2;ADCY3;BVES;PTP4A3;CHN1;CHRM1;CHRM4;CMKLR1;COL1A1;COL1A2;COL5A1;ADORA1;UNC5D;PIH1D3;CRMP1;ZNF280B;APCDD1;CTNNA2;GLIPR2;CYP19A1;DAB1;ACE;OLIG3;ARX;DLX5;DOCK2;DPYSL2;DPYSL3;EDN3;EDNRB;EFNA5;EFNB2;EGF;AIF1;EPHA7;EPHA8;EPHB1;ETV1;ETV4;F2R;FBLN1;UNC5B;RASGEF1A;PHACTR1;FGF2;FGF4;FGF8;FGFR1;INPP5…
GO:0035295	tube development	tube development	GO:0035295	http://amigo.geneontology.org/amigo/term/GO:0035295	574	111	58.7134	1.89054	1.97493e-11	2.81395e-09	93;231;359;639;655;657;780;887;891;1282;1600;1910;1948;1950;2045;2118;2247;2253;2254;2260;2263;2300;2324;2535;2625;2637;2697;2702;2719;2736;2737;3274;3675;3815;3975;4072;4488;4613;4776;4821;4838;4846;5081;5087;5270;5308;5311;5420;5613;5727;5754;5764;5916;5979;6297;6422;6423;6491;6608;6664;6678;6692;6714;6862;7547;7976;8463;8642;8842;8914;8928;9350;9585;9723;10409;10512;10630;10653;10736;23129;262…	CD24;BASP1;SEMA3C;PDPN;SPINT2;SIX2;COL4A1;TRIM71;PRICKLE1;DPPA2;IRX2;DAB1;ADAMTS16;EDNRB;EFNB2;EGF;EPHA7;ETV4;FGF2;FGF8;FGF9;FGFR1;FGFR2;FOXL1;AKR1B1;PLXND1;FLT4;FZD2;PHGDH;GATA3;GBX2;GJA1;GJA5;FOXB1;INTU;GPC3;GLI2;GLI3;HRH2;FMN1;NOTO;RBPMS2;AQP2;ITGA3;KIT;LHX1;EPCAM;AARD;MSX2;MYCN;NFATC4;NKX2-2;NODAL;NOS3;PAX7;PBX1;LEF1;CLDN18;DACT1;SIX4;SERPINE2;PITX2;PKD2;PODXL;DPPA4;PRKX;SALL4;VANGL2;PTCH1;PT…
GO:0050803	regulation of synapse structure or activity	regulation of synapse structure or activity	GO:0050803	http://amigo.geneontology.org/amigo/term/GO:0050803	121	39	12.3769	3.15104	2.97962e-11	4.10851e-09	40;575;576;627;1496;1946;2045;2047;4038;4776;5764;6622;7058;7162;8831;9378;9758;11202;22859;22871;22883;22943;23284;23613;23768;26050;51804;55607;57408;57555;57633;79953;84189;114798;139065;158038;347730;347731;375790	KLK8;SLITRK1;SLITRK4;CTNNA2;LINGO2;EFNA5;EPHA7;EPHB1;ADGRL1;NLGN1;CLSTN1;DKK1;ADGRL3;ZMYND8;FLRT2;SLITRK5;LRRTM1;LRRTM3;AGRN;ASIC2;LRP4;NFATC4;SIX4;PPP1R9A;LRTM1;ADGRB1;NLGN2;ADGRB2;LRRN1;PTN;BDNF;SNCA;THBS2;TPBG;SYNDIG1;SLITRK6;SYNGAP1;NRXN1;FRMPD4
GO:0007417	central nervous system development	central nervous system development	GO:0007417	http://amigo.geneontology.org/amigo/term/GO:0007417	890	153	91.0364	1.68065	4.24909e-11	5.58853e-09	40;220;306;554;558;655;657;773;1009;1063;1152;1282;1462;1496;1600;1808;1869;1950;2009;2045;2047;2068;2128;2177;2253;2254;2260;2263;2334;2534;2558;2637;2736;2737;2895;2950;3066;3167;3400;3670;3720;3925;3975;4192;4340;4613;4692;4747;4807;4808;4821;4825;4838;4852;4854;4919;4920;5015;5019;5081;5121;5270;5308;5311;5354;5592;5727;5764;5793;5803;6091;6331;6387;6422;6423;6456;6457;6491;6608;6656;6657;665…	CDH11;TSPAN2;LAMC3;SEMA3A;BASP1;TACC3;CENPF;IGF2BP1;NRG3;NES;PPP1R17;CKB;ZNF488;DMBX1;COL4A1;UNC5D;PTCHD1;HAPLN3;VCAN;CTNNA2;DAB1;OLIG3;ARX;DPYSL2;E2F1;EGF;EML1;EPHA7;EPHB1;ERCC2;EVX1;FANCD2;ALDH1A3;FGF8;FGF9;FGFR1;FGFR2;DKK1;AFF2;SLC7A11;FYN;GABRA5;ASPM;TENM4;CNTNAP2;SLITRK5;PHGDH;GBX2;FOXB1;INTU;SALL3;RPS6KA6;GLI2;GLI3;WDR62;GRID2;TAGLN3;GSTP1;ANXA3;HDAC2;HMX2;ID4;ISL1;JARID2;DRAXIN;FEZF1;STMN1…
GO:0072359	circulatory system development	circulatory system development	GO:0072359	http://amigo.geneontology.org/amigo/term/GO:0072359	920	156	94.1051	1.65772	7.83962e-11	9.70512e-09	70;88;93;287;306;575;576;639;655;657;775;891;983;1012;1139;1277;1278;1282;1284;1289;1301;1747;1948;1950;2047;2247;2251;2253;2254;2257;2260;2263;2300;2321;2324;2535;2625;2637;2697;2702;2719;2736;2737;3037;3339;3569;3670;3675;3696;3791;3815;4016;4240;4313;4488;4776;4804;4838;4846;4854;4856;4881;4886;5019;5196;5308;5311;5579;5613;5727;5740;5754;5764;5784;6091;6261;6331;6422;6423;6444;6491;6608;6664;…	APELA;GJC1;CDH13;RAMP2;BASP1;OLFM1;VAV3;SEMA3C;NEBL;PDPN;LEFTY1;HPSE;SPINK5;BVES;CHRNA7;COL1A1;COL1A2;COL4A1;COL4A2;COL5A1;COL11A1;CCM2L;PRICKLE1;E2F7;DLX3;EFNB2;EGF;EPHB1;UNC5B;FGF2;FGF6;FGF8;FGF9;FGF12;FGFR1;FGFR2;DKK1;FOXL1;PLXND1;STAB1;FLT1;FLT4;OBSL1;FLRT2;FZD2;TENM4;SLITRK5;PPP1R16B;GATA3;GBX2;GJA1;GJA5;NOX1;GPC3;GLI2;GLI3;ANK2;FLVCR1;HAS2;ANXA3;HSPG2;FREM2;NOTO;IL6;ISL1;ITGA3;ITGB8;KDR;KIT…
GO:0009888	tissue development	tissue development	GO:0009888	http://amigo.geneontology.org/amigo/term/GO:0009888	1734	258	177.368	1.45461	7.94186e-11	9.70512e-09	58;70;72;88;93;220;430;632;639;646;655;657;668;768;780;891;983;1001;1063;1277;1282;1284;1289;1294;1301;1382;1419;1421;1515;1741;1747;1749;1846;1908;1910;1948;1950;1952;2045;2068;2118;2171;2201;2202;2239;2247;2249;2251;2253;2254;2260;2263;2300;2535;2625;2637;2650;2697;2702;2719;2736;2737;2824;3037;3066;3274;3400;3569;3642;3670;3675;3696;3791;3792;3936;3958;3975;4038;4072;4145;4254;4313;4318;4488;4…	CDH3;CD24;APELA;GJC1;SEMA3A;BASP1;OLFM1;MAD2L2;SEMA6B;SEMA4D;SEMA3C;NEBL;CENPF;SPINT2;DLL3;PLK4;SIX2;HPSE;SPINK5;BVES;SOX21;ADAMTS7;COL1A1;COL4A1;IQGAP3;ARHGEF19;COL4A2;COL5A1;COL7A1;COL11A1;TRIM71;RIPPLY2;CRABP2;CCM2L;CRYGB;CRYGD;PSMA8;PRICKLE1;E2F7;APCDD1;CTSV;DPPA2;GLIPR2;IRX2;PHOSPHO1;ARX;ADAMTS16;DLG3;DLX3;DLX5;DUSP4;EDN3;EDNRB;EFNB2;EGF;CELSR2;NRK;EPHA7;ERCC2;ETV4;FABP5;AMER2;STOX1;ALDH1A3;…
GO:0042391	regulation of membrane potential	regulation of membrane potential	GO:0042391	http://amigo.geneontology.org/amigo/term/GO:0042391	360	76	36.8237	2.06389	5.4758e-10	5.77933e-08	40;88;134;287;288;477;478;773;774;775;778;781;1136;1143;1268;2257;2562;2697;2702;2895;2899;2901;2903;3569;3751;3757;3783;3786;3791;4985;5023;5311;5366;5764;5831;6329;6331;6511;6622;6714;6863;6869;7351;9378;9424;9699;10008;10021;10052;10242;10345;11149;22871;22997;23111;23613;23630;27092;27345;30845;50944;55186;55607;55800;56660;56853;57502;57555;60598;64208;81832;131096;140730;151647;219736;378807	KCNE3;HCN4;GJC1;KCNMB2;TRDN;BVES;CHRNA3;CHRNB4;CNR1;KCNH8;ADORA1;RIMS4;FAM19A4;STOX1;FGF12;NLGN1;IGSF9B;SPG20;ZMYND8;KCNE5;GABRB3;GJA1;GJA5;CACNG4;KCNMB4;ANK2;ANK3;GRID2;GRIK3;GRIK5;GRIN2A;EHD3;IL6;KCND2;KCNH2;KCNN4;KCNQ3;CATSPER4;KDR;ASIC2;ATP1A2;ATP1A3;OPRD1;P2RX1;SHANK1;PKD2;PMAIP1;SLC25A36;PPP1R9A;SCN3B;KCNK12;CELF4;NLGN4X;NLGN2;PTN;PYCR1;KCNK15;SCN4A;SCN5A;POPDC3;SLC1A6;SNCA;SRC;TAC1;TACR1;U…
GO:0007610	behavior	behavior	GO:0007610	http://amigo.geneontology.org/amigo/term/GO:0007610	542	102	55.4402	1.83982	6.48164e-10	6.7575e-08	109;114;134;220;321;477;478;773;774;887;894;1136;1138;1139;1143;1268;1600;1620;2115;2257;2334;2534;2558;2566;2697;2740;2903;2906;2916;3066;3274;3350;3352;3358;3375;3569;3620;3675;3751;3815;4192;4326;4808;4852;4857;4886;4985;4986;5028;5270;5577;5582;5764;5803;6387;6507;6543;6622;6860;6863;6865;6869;6939;7122;7345;8831;9378;9456;10396;10874;11202;22871;22876;22943;22953;23284;25769;26047;26050;2702…	ATP8A1;NMU;ADCY3;KLK8;MRAP2;CHRNA3;CHRNA5;CHRNA7;ADCY8;CHRNB4;SLITRK1;CNR1;DMBX1;ADORA1;PTCHD1;DAB1;BRINP1;ETV1;ALDH1A3;FGF12;NLGN1;INPP5F;DKK1;P2RX2;ADGRL3;AFF2;FYN;GABRA5;GABRG2;SLC24A2;CNTNAP2;SLITRK5;GJA1;FOXB1;GLP1R;GRIN2A;GRIN2D;GRM6;HDAC2;APBA2;HRH2;HTR1A;HTR1D;HTR2C;IAPP;LRRTM1;IL6;IDO1;ITGA3;KCND2;KIT;MDK;LHX8;MMP17;ATP1A2;ATP1A3;NHLH2;NPY;NOVA1;NPY1R;OPRD1;OPRK1;P2RY1;SHANK1;GAL;ATP8A2;…
GO:0022603	regulation of anatomical structure morphogenesis	regulation of anatomical structure morphogenesis	GO:0022603	http://amigo.geneontology.org/amigo/term/GO:0022603	935	154	95.6394	1.61022	9.11802e-10	8.95976e-08	306;575;576;627;655;657;773;1002;1123;1136;1139;1284;1289;1382;1600;1808;1946;1948;1952;2045;2118;2192;2239;2245;2247;2253;2260;2263;2321;2324;2534;2535;2625;2719;3037;3569;3670;3791;3792;3815;3897;3975;4038;4131;4617;4618;4651;4656;4747;4776;4803;4804;4825;4838;4846;4881;4919;4920;5015;5063;5196;5365;5579;5740;5754;5764;5979;6091;6387;6422;6423;6608;6678;6696;6714;6857;6860;7010;7015;7058;7070;7…	CDH4;UST;RAMP2;SEMA3A;BASP1;OLFM1;SEMA6B;SEMA4D;SEMA3C;PDPN;SIX2;SPINK5;IL1RAPL1;BVES;LZTS1;CHN1;CHRNA3;CHRNA7;TNFRSF13C;WTIP;ARHGEF19;COL4A2;OCSTAMP;COL5A1;CRABP2;PSMA8;PRICKLE1;CPNE9;DAB1;DPYSL2;EFNA5;EFNB2;CELSR2;EPHA7;ETV4;FBLN1;STOX1;GPC4;FGD1;FGF2;FGF8;FGFR1;FGFR2;NLGN1;DKK1;UNC13A;FSTL4;SPG20;PLXND1;EPB41L3;STAB1;FLT1;FLT4;OBSL1;LPAR3;FYN;FZD2;TENM4;PPP1R16B;GATA3;GPC3;HAS2;ANXA3;IL6;ISL1;…
GO:0035637	multicellular organismal signaling	multicellular organismal signaling	GO:0035637	http://amigo.geneontology.org/amigo/term/GO:0035637	192	49	19.6393	2.495	1e-09	9.78919e-08	287;288;477;478;489;773;775;778;781;782;1143;2257;2697;2702;3569;3751;3757;4881;5023;6261;6263;6329;6331;6543;7137;7220;9254;9424;10008;10021;10052;10242;10345;23630;26047;27091;27092;27345;30820;30845;53822;53826;55799;55800;59283;59284;59285;60598;378807	KCNE3;HCN4;GJC1;KCNMB2;TRDN;CHRNB4;FGF12;KCNE5;CNTNAP2;GJA1;GJA5;CACNG5;CACNG4;KCNMB4;ANK2;ANK3;KCNIP1;EHD3;IL6;KCND2;KCNH2;CATSPER4;ATP1A2;ATP1A3;NPR1;ATP2A3;P2RX1;FXYD7;FXYD6;CACNA2D3;SCN3B;CACNG8;CACNG7;CACNG6;KCNK15;RYR1;RYR3;SCN4A;SCN5A;SLC8A2;TNNI3;TRPC1;CACNA1A;CACNA1C;CACNA1F;CACNA2D1;CACNB1;CACNA2D2;KCNK6
GO:0051093	negative regulation of developmental process	negative regulation of developmental process	GO:0051093	http://amigo.geneontology.org/amigo/term/GO:0051093	799	136	81.7282	1.66405	1.08724e-09	1.04436e-07	430;575;576;627;655;657;862;1001;1284;1289;1400;1600;1620;1809;1869;1910;1946;2045;2118;2192;2202;2253;2305;2625;2697;2736;2737;3066;3375;3400;3569;3635;3670;3718;4038;4488;4613;4776;4804;4821;4825;4838;4854;4856;4881;5087;5133;5196;5727;5764;5793;5916;6091;6272;6422;6423;6608;6657;6658;6664;6678;6696;6860;7010;7015;7058;7070;7225;7473;7480;7483;7976;8313;8324;8614;8831;9037;9350;9547;9573;9723;1…	CDH3;SEMA3A;MAD2L2;SEMA6B;SEMA4D;SEMA3C;DLL3;NRG3;SIX2;SPINK5;STMN2;ADAMTS7;KLK8;TWIST2;TRIM6;COL4A2;COL5A1;CRMP1;ZBTB46;PRICKLE1;DAB1;BRINP1;TMEM64;ZNF675;DPYSL3;E2F1;EDNRB;EFNA5;EPHA7;ETV4;FBLN1;EFEMP1;FGF8;NLGN1;INPP5F;DKK1;FOXM1;FSTL4;RAP1GAP2;SPG20;STAB1;ASPM;GATA3;GJA1;INPP5J;RPS6KA6;GLI2;GLI3;TRIB2;GPR171;HDAC2;IAPP;C1QL4;ID4;RBPMS2;IL6;INPP5D;ISL1;JAK3;DRAXIN;LRP4;ASCL2;MSX2;MYCN;NFATC4;N…
GO:0009887	animal organ morphogenesis	animal organ morphogenesis	GO:0009887	http://amigo.geneontology.org/amigo/term/GO:0009887	969	158	99.1172	1.59407	1.14035e-09	1.0832e-07	58;70;72;93;220;363;632;639;655;657;668;780;1112;1277;1278;1289;1297;1301;1305;1419;1496;1747;1749;1948;1952;2118;2177;2201;2202;2239;2245;2247;2249;2251;2253;2254;2260;2263;2300;2535;2625;2637;2650;2697;2702;2719;2736;2737;3037;3066;3167;3400;3569;3670;3975;4038;4188;4237;4313;4325;4488;4613;4617;4618;4762;4825;4838;4886;4919;4920;5081;5087;5308;5311;5324;5613;5727;5754;5764;5916;6261;6331;6422;…	SEMA3A;BASP1;OLFM1;SEMA3C;LEFTY1;NRG3;SIX2;FOXN3;RDH13;COL1A1;COL1A2;ARHGEF19;COL5A1;COL9A1;COL11A1;COL13A1;RIPPLY2;CCM2L;CRYGB;PSMA8;PRICKLE1;CTNNA2;IRX2;FREM1;PHOSPHO1;ADAMTS16;DLX3;DLX5;EFNB2;CELSR2;ETV4;FANCD2;STOX1;ALDH1A3;FBN2;EFEMP1;GPC4;FGD1;FGF2;FGF4;FGF6;FGF8;FGF9;FGFR1;FGFR2;DKK1;FOXL1;PLXND1;FLRT2;FZD2;POC1A;GATA3;GBX2;GCNT1;GJA1;GJA5;GPC3;GLI2;GLI3;FLVCR1;HAS2;HDAC2;HMX2;ID4;FMN1;NOT…
GO:0022610	biological adhesion	biological adhesion	GO:0022610	http://amigo.geneontology.org/amigo/term/GO:0022610	1673	245	171.128	1.43168	1.24052e-09	1.1654e-07	88;199;288;558;575;632;639;655;780;1001;1002;1004;1006;1009;1012;1265;1277;1288;1289;1294;1305;1364;1462;1496;1600;1627;1794;1946;1948;1952;2045;2046;2047;2177;2192;2199;2534;2625;2650;2736;2737;2824;2895;3036;3037;3111;3113;3115;3569;3620;3671;3675;3696;3718;3730;3791;3815;3897;3908;3932;3936;3958;4004;4072;4240;4254;4340;4345;4582;4606;4617;4651;4838;4854;4856;4958;4978;5063;5099;5100;5133;5270…	CDH3;CD24;CDH4;TROAP;CDH6;CDH8;EDIL3;CDH11;CDH13;CHST4;EFS;LAMC3;MYL9;LRRN2;VAV3;MAD2L2;SEMA4D;PDPN;SPINT2;HPSE;SPINK5;IL1RAPL1;BVES;PKP3;TNFRSF13C;FAT3;CNN2;COL1A1;COL4A6;COL5A1;COL7A1;COL13A1;COL26A1;CLDN4;UNC5D;CCM2L;HAPLN3;VCAN;CTNNA2;IGSF5;CCDC80;MB21D2;FREM1;DAB1;DBN1;DOCK2;EFNA5;EFNB2;CELSR2;AIF1;EPHA7;EPHA8;EPHB1;FANCD2;FBLN1;FBLN2;ADGRL1;NLGN1;CLSTN1;IGSF9B;STAB1;ADGRL3;PATZ1;SLC7A11;FLR…
GO:0006811	ion transport	ion transport	GO:0006811	http://amigo.geneontology.org/amigo/term/GO:0006811	1537	228	157.217	1.45023	1.63383e-09	1.48591e-07	40;88;117;134;287;288;359;363;477;478;479;489;766;768;773;774;775;778;781;782;1128;1136;1138;1139;1143;1268;1535;1636;1741;1808;1908;1950;2149;2172;2182;2247;2257;2260;2534;2558;2562;2566;2568;2697;2702;2742;2824;2895;2899;2901;2903;2906;2916;3350;3352;3358;3742;3749;3751;3755;3757;3779;3780;3783;3785;3786;3792;3932;3958;4318;4363;4846;4852;4985;4986;5023;5028;5270;5311;5579;5608;5865;6261;6263;6…	KCNE3;HCN4;GJC1;FXYD6-FXYD2;KCNMB2;RAMP2;TRDN;ATP8A1;SLC34A2;PDPN;PRELID3A;ADAMTS8;IL1RAPL1;CHRM1;TMC6;CHRNA3;CHRNA5;CHRNA7;CHRNB4;OSBPL5;ADCYAP1R1;ANO4;COX6B2;JSRP1;CNR1;NKAIN4;KCNH8;EMB;SLCO6A1;ADORA1;SLC34A3;CYBA;SLC5A12;ACE;KCNG3;DLG3;DPYSL2;EDN3;EGF;SLC10A4;F2R;FABP6;ACSL4;SLC16A9;FGF2;FGF12;FGFR1;NLGN1;PLA2R1;P2RX2;NCS1;SLC7A8;LPAR3;KCNE5;SLC7A11;FYN;CALHM1;GABRA5;GABRB3;STEAP1B;GABRG2;GABR…
GO:0048736	appendage development	appendage development	GO:0048736	http://amigo.geneontology.org/amigo/term/GO:0048736	167	43	17.0821	2.51725	7.90019e-09	6.14e-07	655;657;775;1382;1749;2201;2249;2253;2254;2260;2263;2697;2702;2719;2736;2737;3066;4038;4488;4613;4920;5087;5308;5727;5916;6423;6664;7473;7483;8434;10512;22943;27152;27164;28982;50515;51176;57167;79977;80144;221833;342184;343637	SEMA3C;CRABP2;DLX5;FBN2;SP8;FGF4;FGF8;FGF9;FGFR1;FGFR2;DKK1;GJA1;GJA5;INTU;SALL3;GPC3;GLI2;GLI3;FLVCR1;HDAC2;FMN1;RSPO4;LRP4;MSX2;MYCN;ROR2;CHST11;PBX1;LEF1;PITX2;SALL4;PTCH1;RARG;SFRP2;BMP7;BMPR1A;SOX11;WNT3;WNT9A;CACNA1C;GRHL2;FRAS1;RECK
GO:0006260	DNA replication	DNA replication	GO:0006260	http://amigo.geneontology.org/amigo/term/GO:0006260	294	63	30.0727	2.09492	9e-09	6.92464e-07	580;641;890;983;990;993;1111;1663;1854;1950;2260;2736;3159;3480;3569;3978;4171;4172;4173;4174;4175;4176;4254;4998;5422;5557;5558;5983;6118;6241;6282;6418;7013;7153;8317;8318;8914;9156;9837;10036;10535;10721;10919;23594;51514;55388;63922;63967;64785;79075;79733;80174;83695;83990;84250;84296;84515;90381;116028;144455;157570;253714;345643	CHAF1A;RNASEH2A;POLQ;EHMT2;CHEK1;RMI2;E2F7;ESCO2;DDX11;DUT;EGF;FGFR1;ORC6;MMS22L;GLI2;HMGA1;MCIDAS;IGF1R;IL6;LIG1;MCM2;MCM3;MCM4;MCM5;MCM6;MCM7;KITLG;ORC1;DTL;POLA1;MCM10;PRIM1;PRIM2;BARD1;RFC3;RPA2;RRM2;S100A11;CHTF18;CLSPN;BLM;SET;GINS3;TERF1;TOP2A;DSCC1;E2F8;DBF4B;CDC7;CDC45;RHNO1;BRIP1;SLF1;GINS4;MCM8;CCNA2;TIMELESS;TICRR;EXO1;CDK1;GINS1;CDC6;CDC25A
GO:0007049	cell cycle	cell cycle	GO:0007049	http://amigo.geneontology.org/amigo/term/GO:0007049	1684	242	172.253	1.40491	9.18065e-09	7.00763e-07	199;288;332;440;580;586;641;655;699;701;890;891;894;899;983;990;993;1012;1062;1063;1111;1112;1620;1663;1820;1869;1870;1894;1908;1950;2009;2068;2177;2253;2260;2263;2305;2491;2625;3070;3161;3400;3619;3642;3832;3833;3925;3978;4085;4171;4172;4173;4174;4175;4176;4288;4291;4436;4488;4582;4605;4656;4751;4762;4998;5017;5063;5087;5311;5347;5422;5521;5522;5557;5558;5569;5577;5579;5608;5655;5727;5933;6118;6…	CHAF1A;SAE1;USH1C;KIF20A;CDH13;TUBB3;TUBB4A;NDC80;MAD2L2;TACC3;SMC2;P3H4;CENPE;CENPF;PDPN;PLK4;PTTG2;NES;SPIN1;KIF2C;UBE2C;PRDM5;CHEK1;CIT;FOXN3;ZWINT;DMC1;LZTS1;CDCA5;IQGAP3;M1AP;TRIM71;ZFP42;E2F7;KIF18B;SPC24;CDCA2;ESCO2;BRINP1;ZNF519;DDX11;ARID3A;E2F1;E2F2;ECT2;EDN3;EGF;AIF1;EML1;ERCC2;FANCD2;STOX1;DDIAS;SKA1;SKA3;FGF8;FGFR1;FGFR2;TPX2;NINL;CEP131;FOXM1;OBSL1;NCAPH;ORC6;KIF4A;CENPI;RAD54B;POC1…
GO:0007423	sensory organ development	sensory organ development	GO:0007423	http://amigo.geneontology.org/amigo/term/GO:0007423	495	91	50.6326	1.79726	1.8e-08	1.28963e-06	93;220;639;655;668;775;780;890;1282;1289;1301;1419;1421;1749;2201;2202;2253;2254;2260;2263;2535;2558;2562;2625;2637;2697;2736;2737;2916;3066;3167;3975;4081;4171;4237;4613;4617;4762;4810;4920;5158;5308;5754;5764;5916;5979;6297;6656;6657;6658;6664;6678;6939;7070;7275;7287;7480;7483;7976;8642;8820;8842;9547;9573;9890;10319;10736;10763;23657;51176;51761;51804;54360;54549;54796;55283;55714;56853;57216…	LAMC3;SIX2;NES;RDH13;COL4A1;COL5A1;COL11A1;CRYGB;CRYGD;DLX5;STOX1;ALDH1A3;FBN2;EFEMP1;FGF8;FGF9;FGFR1;FGFR2;SLC7A11;FZD2;GABRA5;GABRB3;GATA3;GBX2;GJA1;GLI2;GLI3;GRM6;HDAC2;HMX2;FREM2;LHX1;MAB21L1;MCM2;MFAP2;MYCN;MYF5;NEUROG1;NHS;ROR2;LEF1;PDE6B;ATP8A2;SIX4;PITX2;CYTL1;SDK2;BNC2;MCOLN3;TENM3;CELF4;VANGL2;PTK7;PTN;SLC4A5;RARG;RET;SALL2;PRDM1;STRA6;BCL11B;BMP7;SOX1;SOX2;SOX3;SOX11;SPARC;FOXL2;TCF15;…
GO:0051674	localization of cell	localization of cell	GO:0051674	http://amigo.geneontology.org/amigo/term/GO:0051674	1331	198	136.145	1.45433	1.8253e-08	1.28963e-06	109;134;199;306;558;657;780;962;983;1012;1240;1277;1278;1289;1496;1588;1600;1636;1809;1908;1910;1948;1950;2046;2047;2149;2192;2247;2249;2253;2260;2321;2324;2534;2625;2637;2650;2697;2737;2950;3036;3037;3480;3569;3635;3642;3670;3675;3718;3791;3815;3897;3908;3932;3936;3958;3975;4072;4139;4145;4192;4254;4318;4488;4692;4825;4838;4846;4856;4920;5028;5063;5196;5270;5308;5328;5365;5420;5588;5592;5613;575…	CD24;APELA;CDH13;CCL26;SEMA3A;ATP8A1;VAV3;SEMA6B;SEMA4D;SEMA3C;PDPN;SPINT2;NRG3;SIX2;ADCY3;BVES;PTP4A3;CMKLR1;COL1A1;COL1A2;COL5A1;ADORA1;UNC5D;PIH1D3;APCDD1;CTNNA2;GLIPR2;CYP19A1;DAB1;ACE;OLIG3;ARX;DPYSL3;EDN3;EDNRB;EFNB2;EGF;AIF1;EPHA8;EPHB1;F2R;FBLN1;RASGEF1A;PHACTR1;FGF2;FGF4;FGF8;FGFR1;INPP5F;PLXND1;FLT1;FLT4;ADGRL3;SLC7A8;ZMYND8;SLC7A11;FLRT2;FYN;ASPM;GATA3;GBX2;GCNT1;GJA1;FOXB1;NOX1;GLI3;L…
GO:0048285	organelle fission	organelle fission	GO:0048285	http://amigo.geneontology.org/amigo/term/GO:0048285	614	107	62.8049	1.70369	1.99229e-08	1.38472e-06	332;655;699;701;890;891;899;983;990;993;1062;1063;1111;1908;1950;2177;2253;3070;3619;3791;3832;3833;4085;4288;4436;4488;4605;4751;4762;5347;6790;7013;7153;7272;7443;7516;8091;8914;9055;9088;9212;9319;9493;9585;9639;9700;9735;9787;9928;10381;10403;10459;10460;10592;10609;10744;11004;11065;11113;11130;11144;22974;23363;23397;24137;25788;26271;29127;51203;54443;54478;54892;54908;55143;55165;55320;55…	TUBB3;NDC80;MAD2L2;TACC3;SMC2;P3H4;CENPE;CENPF;PTTG2;KIF2C;UBE2C;CHEK1;CIT;ZWINT;DMC1;CDCA5;M1AP;ZFP42;KIF18B;SPC24;CDCA2;EDN3;EGF;FANCD2;STOX1;SKA1;SKA3;FGF8;TPX2;OBSL1;NCAPH;KIF4A;RAD54B;ASPM;FBXO5;KIF4B;RACGAP1;HELLS;BIRC5;SKA2;INCENP;KDR;KIF11;KIFC1;CENPW;MAD2L1;MKI67;MSH2;MSX2;MYBL2;NEK2;NEUROG1;NUSAP1;PLK1;ANLN;FAM64A;NCAPG2;SPDL1;CDCA8;CEP55;MIS18BP1;PBK;RCC2;TEX15;KIF15;SPC25;NCAPG;BMP7;A…
GO:0007010	cytoskeleton organization	cytoskeleton organization	GO:0007010	http://amigo.geneontology.org/amigo/term/GO:0007010	1140	173	116.608	1.4836	4e-08	2.495e-06	58;70;88;119;120;199;286;287;288;332;408;636;827;891;899;983;1111;1264;1265;1400;1496;1515;1627;1674;1794;1808;1809;1946;2009;2245;2275;2824;3815;3832;3833;3880;3925;3936;4131;4139;4281;4605;4741;4744;4747;4751;5063;5311;5347;5592;5754;5880;6387;6422;6491;6622;6624;6714;6790;6863;6869;7010;7070;7169;7272;7368;7516;7694;7846;8048;8440;9037;9055;9118;9203;9212;9260;9493;9639;9700;9723;9828;9928;101…	KIF20A;CCL26;TRDN;TUBB3;TUBB4A;CORO2B;NDC80;MAD2L2;TACC3;NEBL;PLK4;NES;KIF2C;TMSB15A;STMN2;CHEK1;CIT;FZD10;PRKCDBP;ADD2;ADD3;WTIP;CNN1;CNN2;ARHGEF19;LRGUK;PIH1D3;CRMP1;KIF18B;CTNNA2;CTSV;DBN1;DES;DOCK2;DPYSL2;DPYSL3;EFNA5;AIF1;EML1;SKA1;SKA3;PHACTR1;FGD1;FHL3;NLGN1;TPX2;NINL;MAST1;CEP131;IQSEC2;EPB41L3;OBSL1;KIF4A;POC1A;ASPM;CLIP3;FBXO5;CKAP2;INPP5J;PCLO;GPM6B;WDR62;KIF4B;ANK1;ANK2;ANK3;RACGAP1;P…
GO:0060322	head development	head development	GO:0060322	http://amigo.geneontology.org/amigo/term/GO:0060322	704	117	72.0108	1.62476	6.51535e-08	3.92251e-06	220;306;554;558;655;657;773;1063;1152;1277;1282;1496;1600;1749;1808;1869;1950;2009;2045;2177;2253;2254;2260;2263;2334;2534;2558;2637;2736;2737;2895;3167;3400;3670;3925;3975;4192;4313;4747;4821;4838;4852;4854;5015;5019;5270;5308;5354;5592;5727;5764;5793;5916;6091;6331;6387;6422;6423;6491;6608;6656;6657;6658;6714;6857;6860;7122;7301;7473;7546;7804;7976;8320;8820;9037;9118;9201;9915;9928;10100;10371…	TSPAN2;SEMA3A;BASP1;TACC3;CENPF;IGF2BP1;NRG3;NES;CKB;DMBX1;COL1A1;COL4A1;PTCHD1;CTNNA2;DAB1;ARX;DLX5;DPYSL2;E2F1;EGF;EML1;EPHA7;FANCD2;ALDH1A3;FGF8;FGF9;FGFR1;FGFR2;DKK1;AFF2;SLC7A11;FYN;GABRA5;ASPM;CNTNAP2;SLITRK5;PHGDH;GBX2;FOXB1;SALL3;GLI2;GLI3;WDR62;GRID2;FLVCR1;ANXA3;HMX2;ID4;ISL1;DRAXIN;FEZF1;STMN1;LHX1;MDK;MMP2;LHX8;NEFL;NKX2-2;NODAL;NPY;NOTCH3;OTX2;OXCT1;LEF1;SERPINE2;PITX2;PLP1;PCDH18;AV…
GO:0051241	negative regulation of multicellular organismal process	negative regulation of multicellular organismal process	GO:0051241	http://amigo.geneontology.org/amigo/term/GO:0051241	974	151	99.6286	1.51563	8.1667e-08	4.84841e-06	134;152;408;430;477;554;558;575;576;655;657;1001;1139;1240;1284;1289;1400;1535;1600;1620;1809;1910;2045;2118;2149;2202;2247;2253;2260;2625;2697;2702;2736;2737;2950;3066;3375;3400;3569;3620;3635;3670;3718;3720;4038;4488;4613;4776;4804;4821;4825;4838;4846;4854;4856;4881;4986;5087;5133;5196;5270;5328;5329;5443;5592;5727;5764;5793;5916;6091;6375;6422;6423;6608;6657;6658;6664;6678;6696;6860;6863;6865;…	KCNE3;CDH3;CD24;TRAIP;SEMA3A;MAD2L2;SEMA6B;SEMA4D;SEMA3C;DLL3;NRG3;SPINK5;STMN2;ADAMTS7;KLK8;CHRNA7;TWIST2;CMKLR1;COL4A2;COL5A1;ADORA1;CRMP1;ZBTB46;PRICKLE1;ADRA2C;CYBA;DAB1;BRINP1;TMEM64;ZNF675;DPYSL3;EDNRB;EPHA7;ETV4;F2R;EFEMP1;HS3ST5;FGF2;FGF8;FGFR1;NLGN1;INPP5F;DKK1;FSTL4;RAP1GAP2;SPG20;STAB1;ASPM;GATA3;GJA1;GJA5;INPP5J;RPS6KA6;GLI2;GLI3;SSC5D;TRIB2;GSTP1;GPR171;HDAC2;IAPP;ID4;IL6;IDO1;INPP5D…
GO:0001763	morphogenesis of a branching structure	morphogenesis of a branching structure	GO:0001763	http://amigo.geneontology.org/amigo/term/GO:0001763	194	45	19.8439	2.2677	1.06776e-07	6.20969e-06	639;655;780;1282;1305;1950;2045;2118;2247;2253;2260;2263;2637;2719;2736;2737;3569;3975;4488;4613;4776;5087;5308;5311;5727;6422;6423;6608;6692;6714;6997;8642;8914;9723;10371;10512;10653;10736;23129;51176;51804;53335;57216;79977;170690	SEMA3A;SEMA3C;SPINT2;SIX2;COL4A1;COL13A1;ADAMTS16;EGF;EPHA7;ETV4;FGF2;FGF8;FGFR1;FGFR2;PLXND1;GBX2;GPC3;GLI2;GLI3;IL6;LHX1;MSX2;MYCN;NFATC4;PBX1;LEF1;SIX4;PITX2;PKD2;BCL11A;VANGL2;PTCH1;PRDM1;SFRP1;SFRP2;BMP7;SMO;SPINT1;SRC;TDGF1;DDR1;GRHL2;DCHS1;TIMELESS;SEMA3E
GO:0003008	system process	system process	GO:0003008	http://amigo.geneontology.org/amigo/term/GO:0003008	1906	261	194.961	1.33873	1.86203e-07	1.027e-05	40;58;70;72;88;108;109;114;134;151;152;199;220;231;287;288;359;363;477;478;489;554;668;773;774;775;778;781;782;887;894;1001;1128;1129;1131;1136;1139;1143;1264;1268;1277;1278;1301;1414;1419;1421;1469;1496;1535;1620;1636;1674;1908;1910;2047;2149;2202;2257;2260;2324;2334;2534;2535;2558;2562;2587;2625;2697;2702;2740;2784;2895;2903;2906;2916;3037;3066;3274;3350;3352;3358;3363;3375;3569;3675;3720;3751;…	KCNE3;CDH3;HCN4;GFY;GJC1;USH1C;KCNMB2;RAMP2;LAMC3;TRDN;SEMA3A;ATP8A1;MYL9;CELF2;ADCY2;NMU;ADCY3;BVES;PTP4A3;KLK8;CHRM1;CHRM2;CHRM3;CHRNA3;CHRNA7;ADCY8;CHRNB4;OR5P2;OR5P3;JSRP1;CNN1;CNR1;COL1A1;COL1A2;COL11A1;RTP1;ADORA1;PTCHD1;CRYBB1;CRYGB;CRYGD;FGFBP3;CST1;CTNNA2;ADRA2B;FAM19A4;ADRA2C;JAKMIP1;CYBA;BRINP1;ACE;DES;ADAMTS16;EDN3;EDNRB;AIF1;EPHB1;F2R;ALDH1A3;EFEMP1;FGF12;FGFR1;NLGN1;INPP5F;DKK1;P2RX…
GO:0040007	growth	growth	GO:0040007	http://amigo.geneontology.org/amigo/term/GO:0040007	950	145	97.1737	1.49217	3.88057e-07	1.98652e-05	58;93;321;627;655;657;668;773;780;891;983;1002;1111;1382;1535;1588;1808;1946;2045;2068;2247;2253;2254;2260;2263;2625;2697;2719;2736;2737;2786;3009;3569;3897;3975;4038;4131;4488;4618;4656;4692;4825;4856;4881;4886;5081;5270;5315;5324;5393;5588;5727;5754;5916;6387;6422;6423;6491;6608;6657;6696;6790;6857;6860;7044;7059;7074;7473;7480;7516;8091;8153;8324;8437;8614;8828;8839;9037;9201;9254;9350;9573;96…	CDH4;MUC12;SEMA3A;BASP1;OLFM1;MAD2L2;SEMA6B;SEMA4D;SEMA3C;LEFTY1;NRG3;CHEK1;SLITRK1;DMBX1;CRABP2;CCM2L;CPNE9;CYBA;CYP19A1;ARX;DPYSL2;EFNA5;NRK;EPHA7;ERCC2;FGF2;FGF8;FGF9;FGFR1;FGFR2;CLSTN1;UNC13A;FSTL4;SPG20;PLXND1;EPB41L3;LPAR3;POC1A;ASPM;TENM4;KIF26A;GATA3;GJA1;GPC3;GLI2;GLI3;GNG4;FLVCR1;LRP12;HIST1H1B;APBA2;FMN1;IGFBPL1;IL6;DRAXIN;AGRN;L1CAM;LHX1;LRP4;MAP1B;MSX2;MYF6;MYOG;NDN;NKX6-1;NOV;NPR1;N…
GO:0048863	stem cell differentiation	stem cell differentiation	GO:0048863	http://amigo.geneontology.org/amigo/term/GO:0048863	171	40	17.4913	2.28686	4.23724e-07	2.14344e-05	657;1636;1908;1910;2068;2118;2263;2637;3670;3720;3815;4072;4254;4488;5308;5979;6422;6608;6664;6862;7473;8091;8320;8463;9037;9723;9965;10371;10501;10507;10512;11166;51176;54437;57556;58495;79727;93649;117854;144165	SEMA3A;SEMA6B;SEMA4D;SEMA3C;SOX21;TRIM6;PRICKLE1;ACE;EDN3;EDNRB;ERCC2;ETV4;FGFR2;GBX2;ISL1;JARID2;KIT;EPCAM;KITLG;MSX2;LEF1;PITX2;SEMA5B;SEMA6A;OVOL2;RET;SFRP1;BMPR1A;SMO;SOX11;T;WNT3;LIN28A;HMGA2;EOMES;TEAD2;SEMA5A;MYOCD;SEMA3E;FGF19
GO:0007389	pattern specification process	pattern specification process	GO:0007389	http://amigo.geneontology.org/amigo/term/GO:0007389	421	76	43.0633	1.76484	5.7e-07	2.78467e-05	93;655;657;1950;1952;2128;2253;2260;2263;2637;2697;2719;2736;2737;3670;3975;4038;4188;4281;4488;4617;4618;4821;4825;4838;4920;5015;5081;5087;5100;5308;5311;5727;5916;6422;6423;6491;6608;6656;6790;6862;6939;6997;7473;7516;7547;8313;8320;8642;8831;8928;9350;9573;10371;10409;10512;10637;10683;10718;10736;22943;27023;27152;50805;51176;55329;57216;58495;63950;79192;84678;134701;153572;221833;344022;38…	SEMA3A;BASP1;SEMA3C;LEFTY1;DLL3;NRG3;SIX2;RIPPLY2;IRX2;EGF;CELSR2;EVX1;SP8;FGF8;FGFR1;FGFR2;DKK1;GBX2;GJA1;FOXB1;INTU;GPC3;GLI2;GLI3;NOTO;ISL1;FEZF1;LHX1;LRP4;MDFI;MID1;MSX2;MYF5;MYF6;NKX2-2;NKX6-1;NODAL;ROR2;OTX2;IRX4;PAX7;PBX1;PCDH8;LEF1;PITX2;PKD2;MNS1;VANGL2;PTCH1;OVOL2;RARG;DMRTA2;SFRP1;SFRP2;STIL;BMP7;BMPR1A;SMO;SOX1;AURKA;T;TCF15;TDGF1;WNT3;XRCC2;ZIC3;IRX1;AXIN2;EOMES;KDM2B;DCHS1;SYNGAP1;F…
GO:0006836	neurotransmitter transport	neurotransmitter transport	GO:0006836	http://amigo.geneontology.org/amigo/term/GO:0006836	193	43	19.7416	2.17814	6.62e-07	3.17946e-05	477;773;774;1136;1143;2571;2824;2901;2914;3749;5865;6507;6533;6534;6622;6854;6857;6860;6865;8224;8618;9378;9699;9900;10814;22859;22871;23025;27345;27445;55117;55607;55879;57586;84258;84446;84958;126567;140730;148281;255928;341359;348932	CPLX2;CHRNA3;CHRNB4;C2CD4C;RIMS4;SYT6;ADGRL1;NLGN1;UNC13A;SYT14;GAD1;KCNMB4;PCLO;GPM6B;GRIK5;GRM4;SYT10;SLC6A18;KCNC4;ATP1A2;SLC6A15;PPP1R9A;GABRQ;SYT13;RAB3B;SLC1A3;SLC6A6;SLC6A7;SNCA;SYN2;SYT1;SYT4;TACR2;CACNA1A;CACNA1B;SYN3;SYT3;BRSK1;SYTL1;CADPS;NRXN1;RIMS2;SV2A
GO:0070848	response to growth factor	response to growth factor	GO:0070848	http://amigo.geneontology.org/amigo/term/GO:0070848	629	103	64.3392	1.60089	8.32738e-07	3.91158e-05	93;306;632;655;657;890;1277;1278;1284;1749;1869;2201;2247;2249;2251;2253;2254;2257;2260;2263;2321;2324;2534;2591;2625;2719;2950;3036;3037;3066;3569;3675;3730;3791;3975;4038;4176;4488;4656;4692;4803;4804;4838;4920;4985;5015;5028;5579;5764;6272;6375;6422;6423;6622;6657;6664;6678;6692;6714;6862;6863;6997;7044;7122;7804;8828;8928;9350;9573;9638;9965;10266;10637;10653;11075;11156;11167;11173;22943;230…	RAMP2;LEFTY1;SPINT2;STMN2;PTP4A3;FSTL1;ADAMTS7;COL1A1;COL1A2;COL4A2;TRIM71;FGFBP3;SPRED1;DLX5;E2F1;FBN2;FGF2;FGF4;FGF6;FGF8;FGF9;FGF12;FGFR1;FGFR2;DKK1;PEG10;ZNF423;SPG20;FLT1;FLT4;FLRT2;FYN;GALNT3;GATA3;GPC3;GSTP1;HAS1;HAS2;ANXA3;HDAC2;RBPMS2;IL6;ITGA3;ANOS1;KCP;KDR;SHISA2;LHX1;LRP4;MCM7;MSX2;MYOG;NDN;NGF;NGFR;NODAL;ROR2;OPRD1;OTX2;P2RY1;CHST11;LEF1;ESRP1;PRKCB;DOK5;PMEPA1;RGMA;PTN;SORT1;BGLAP;X…
GO:0044848	biological phase	biological phase	GO:0044848	http://amigo.geneontology.org/amigo/term/GO:0044848	8	7	0.818305	8.55427	8.44065e-07	3.94312e-05	668;1001;4488;6422;7480;11005;51083	CDH3;SPINK5;MSX2;GAL;SFRP1;FOXL2;WNT10B
GO:0051130	positive regulation of cellular component organization	positive regulation of cellular component organization	GO:0051130	http://amigo.geneontology.org/amigo/term/GO:0051130	1149	167	117.529	1.42093	1.19547e-06	5.43623e-05	40;88;286;288;408;558;575;576;627;636;655;891;1002;1268;1382;1535;1663;1786;1789;1794;1809;1869;1908;1946;1950;2047;2068;2253;2260;2534;2625;2719;3009;3037;3099;3569;3670;3675;3720;3791;3815;3897;3936;4038;4131;4240;4318;4488;4582;4617;4618;4656;4674;4747;4751;4762;4803;4804;5063;5081;5329;5365;5366;5570;5588;5754;5764;5806;5880;5979;6091;6118;6387;6422;6622;6624;6714;6790;6850;6857;6860;6863;686…	CDH4;SAE1;CCL26;ATP8A1;SEMA4D;PRELID3A;PLK4;NES;UBE2C;STMN2;IL1RAPL1;CDCA5;SLITRK1;CNR1;OCSTAMP;CRABP2;SLITRK4;PROM2;CPNE9;CYBA;LINGO2;PLPPR5;DDX11;DNMT1;DNMT3B;DOCK2;DPYSL3;E2F1;EDN3;EFNA5;EGF;EPHB1;ERCC2;FGF8;FGFR1;ADGRL1;NLGN1;CLSTN1;UNC13A;ADGRL3;OBSL1;LPAR3;ZMYND8;FLRT2;FYN;POC1A;CLIP3;SLITRK5;GATA3;NOX1;GPC3;DTWD2;ANK1;ANK3;PACSIN1;HIST1H1B;HAS2;HK2;FMN1;LRRTM1;LRRTM3;IL6;ISL1;ITGA3;JARID2;…
GO:0001501	skeletal system development	skeletal system development	GO:0001501	http://amigo.geneontology.org/amigo/term/GO:0001501	481	82	49.2006	1.66665	2.2675e-06	9.74112e-05	93;165;632;655;657;1009;1112;1240;1277;1278;1301;1305;1462;1749;2201;2202;2247;2249;2251;2253;2254;2260;2263;2702;2736;2737;3037;3696;3815;3975;4188;4313;4318;4325;4488;4613;4617;4838;4856;4920;5081;5087;5308;5916;6261;6422;6423;6664;6678;6714;6862;6939;6949;7004;7010;7059;7480;7483;8091;8313;8642;9350;9573;10507;10683;10736;11173;25886;28982;50515;51208;51804;54360;60484;79705;79977;81792;134701…	CDH11;SEMA4D;DLL3;SIX2;FOXN3;ADAMTS7;CMKLR1;COL1A1;COL1A2;COL11A1;COL13A1;RIPPLY2;HAPLN3;VCAN;FREM1;PHOSPHO1;AEBP1;DLX5;FBN2;EFEMP1;FGF2;FGF4;FGF6;FGF8;FGF9;FGFR1;FGFR2;POC1A;GJA5;GLI2;GLI3;FLVCR1;HAS2;FMN1;ITGB8;KIT;LHX1;MDFI;MMP2;MMP9;MMP16;MSX2;MYCN;MYF5;NODAL;NOV;ROR2;CHST11;PAX7;PBX1;CLDN18;SIX4;PITX2;CYTL1;RARG;HAPLN2;RYR1;BGLAP;SFRP1;SFRP2;BMP7;BMPR1A;SOX11;SPARC;SRC;T;TCF15;TCOF1;TEAD4;TE…
GO:0001503	ossification	ossification	GO:0001503	http://amigo.geneontology.org/amigo/term/GO:0001503	364	66	37.2329	1.77263	2.67607e-06	0.000112373	93;632;655;657;1009;1277;1301;1305;1462;1749;2068;2201;2254;2263;2697;2719;2736;2737;2824;3400;3569;4038;4313;4318;4325;4330;4488;4617;4656;4920;4958;5087;5727;5764;6261;6272;6422;6423;6608;6657;6664;6678;6696;6863;6869;7010;7059;7473;7480;8313;8642;9260;9350;9902;10507;10736;27152;51176;54857;90993;91851;117581;134701;162466;169200;285313	CDH11;SEMA4D;SIX2;TWIST2;COL1A1;COL11A1;COL13A1;RIPPLY2;VCAN;PHOSPHO1;TMEM64;DLX5;ERCC2;FBN2;FGF9;FGFR2;GJA1;INTU;GPC3;GLI2;GLI3;GPM6B;IGSF10;ID4;IL6;LRP4;MMP2;MMP9;MMP16;MN1;MSX2;MYF5;MYOG;ROR2;OMD;PBX1;LEF1;GDPD2;PTCH1;PTN;RYR1;SORT1;BGLAP;SFRP1;SFRP2;BMP7;BMPR1A;SMO;SOX2;SOX11;SPARC;SPP1;TAC1;TACR1;TEK;THBS3;WNT3;WNT10B;AXIN2;DCHS1;CREB3L1;CHRDL1;PDLIM7;ACVR2B;CER1;MRC2
GO:0055123	digestive system development	digestive system development	GO:0055123	http://amigo.geneontology.org/amigo/term/GO:0055123	146	34	14.9341	2.27667	3.38506e-06	0.000138463	93;639;887;891;1600;1910;2254;2263;2300;2625;2736;2737;3274;3815;4821;4838;5308;5979;6422;6423;6608;6664;7547;8642;10736;51208;51339;57216;58495;64220;79827;83881;93649;348093	SIX2;DAB1;EDNRB;FGF9;FGFR2;FOXL1;GATA3;GLI2;GLI3;HRH2;RBPMS2;KIT;NKX2-2;NODAL;CLDN18;DACT1;PITX2;VANGL2;OVOL2;RET;PRDM1;SFRP1;STRA6;SFRP2;SMO;SOX11;ZIC3;CLMP;MIXL1;DCHS1;CCKBR;CCNB1;ACVR2B;MYOCD
GO:0001655	urogenital system development	urogenital system development	GO:0001655	http://amigo.geneontology.org/amigo/term/GO:0001655	317	59	32.4253	1.81957	3.85658e-06	0.000154788	93;231;359;655;1063;1282;1588;1636;1948;2045;2247;2253;2260;2263;2625;2650;2719;2736;2737;3037;3400;3675;3975;4038;4072;4311;4326;4854;5017;5087;5311;5324;5420;5613;5727;5916;5979;6422;6608;6664;8642;8842;9350;10409;10736;27023;51804;57216;64220;79192;79727;80144;80310;90410;93649;153572;170690;342184;100133941	CD24;BASP1;CENPF;SIX2;COL4A1;IRX2;CYP19A1;ACE;ADAMTS16;EFNB2;EPHA7;FGF2;FGF8;FGFR1;FGFR2;AKR1B1;GATA3;GCNT1;FOXB1;GPC3;GLI2;GLI3;HAS2;ID4;FMN1;AQP2;ITGA3;LHX1;LRP4;EPCAM;MME;MMP17;NOTCH3;OVOL1;PBX1;SIX4;PKD2;PLAG1;PODXL;PRKX;VANGL2;PTCH1;RARG;RET;SFRP1;STRA6;BMP7;SMO;SOX11;IRX1;LIN28A;FRAS1;PDGFD;DCHS1;PROM1;IFT20;ACVR2B;CER1;MYOCD
GO:0051049	regulation of transport	regulation of transport	GO:0051049	http://amigo.geneontology.org/amigo/term/GO:0051049	1746	234	178.595	1.31023	4.57783e-06	0.000177085	40;88;117;134;151;152;287;288;408;477;554;558;580;636;655;657;668;766;773;774;775;778;781;782;983;1001;1012;1128;1136;1143;1268;1535;1794;1808;1869;1894;1908;1910;1946;1950;2149;2257;2260;2587;2625;2697;2702;2719;2737;2740;2824;2850;2901;2916;3099;3350;3358;3569;3589;3670;3742;3749;3751;3755;3757;3779;3783;3785;3786;3792;3936;3958;4023;4131;4188;4240;4318;4744;4804;4825;4838;4846;4856;4881;4935;4…	KCNE3;CDH3;HCN4;SAE1;CDH13;TRDN;ATP8A1;PRELID3A;CPLX2;NMU;IL1RAPL1;BVES;CHRM1;CHRNA3;CHRNB4;ADCYAP1R1;TRIM6;JSRP1;C2CD4C;CNR1;NKAIN4;KCNH8;ADORA1;RIMS4;SYT6;PROM2;ADRA2B;ADRA2C;CYBA;KCNG3;DOCK2;DPYSL2;E2F1;ECT2;EDN3;EDNRB;SCAMP5;EFNA5;EGF;F2R;FGF12;FGFR1;NLGN1;INPP5F;PLA2R1;DKK1;P2RX2;CEP131;UNC13A;PASK;NCS1;LPAR3;KCNE5;CALHM1;SYT14;GALR1;CLIP3;GATA3;GJA1;KCNV1;GJA5;NOX1;CACNG5;CACNG4;GPC3;KCNMB4…
GO:0007215	glutamate receptor signaling pathway	glutamate receptor signaling pathway	GO:0007215	http://amigo.geneontology.org/amigo/term/GO:0007215	71	21	7.26246	2.89158	5.03582e-06	0.000191339	478;2895;2899;2901;2903;2906;2913;2914;2916;9454;9456;22871;23025;27091;27092;50944;57555;59283;59284;81831;729993	NLGN1;UNC13A;CACNG5;CACNG4;GRID2;GRIK3;GRIK5;GRIN2A;GRIN2D;GRM3;GRM4;GRM6;ATP1A3;SHANK1;NLGN2;CACNG8;CACNG7;SHISA9;NETO2;HOMER3;HOMER1
GO:0051129	negative regulation of cellular component organization	negative regulation of cellular component organization	GO:0051129	http://amigo.geneontology.org/amigo/term/GO:0051129	584	94	59.7363	1.57358	5.2796e-06	0.000197962	119;655;699;701;891;899;1063;1111;1400;1600;1636;1786;1789;1809;1946;2045;2192;3066;3159;3675;3720;3925;3958;4038;4085;4281;4436;4751;4776;4804;4985;5347;5365;5764;5793;6418;6622;6696;6714;6860;7013;7070;7225;7272;7473;8831;9037;9638;9700;9723;9928;10371;10403;10459;10501;10507;10512;11013;11075;11202;22871;22876;22943;23105;23108;23111;25999;26271;26586;27124;29993;50810;50944;51339;51499;53335;…	SEMA3A;NDC80;MAD2L2;SEMA6B;SEMA4D;SEMA3C;CENPF;TMSB15A;STMN2;CHEK1;KLK8;MALSU1;ADD2;CRMP1;PROM2;DAB1;ACE;DNMT1;DNMT3B;DPYSL3;SCAMP5;EFNA5;EPHA7;FBLN1;NLGN1;INPP5F;DKK1;FSTL4;RAP1GAP2;SPG20;CLIP3;FBXO5;CKAP2;INPP5J;PACSIN1;HDAC2;HMGA1;LRRTM1;ITGA3;JARID2;DRAXIN;STMN1;LGALS3;LRP4;MAD2L1;MID1;MSH2;NEK2;NFATC4;NGFR;OPRD1;HDGFRP3;SHANK1;DACT1;TRIAP1;BCL11A;PLK1;PLXNB3;SEMA5B;PPP1R9A;RCC2;PMEPA1;RGMA;S…
GO:0098727	maintenance of cell number	maintenance of cell number	GO:0098727	http://amigo.geneontology.org/amigo/term/GO:0098727	149	34	15.2409	2.23084	5.45828e-06	0.000202004	430;655;657;2177;2247;2249;3815;4838;5087;5460;6422;6608;6657;6997;7547;8091;8320;8324;9079;9282;10642;10736;27022;55211;57167;57216;63978;79727;79923;80312;84678;84891;151871;259266	IGF2BP1;SIX2;DPPA2;FANCD2;FGF2;FGF4;ASPM;FOXD3;KIT;ASCL2;NODAL;PBX1;POU5F1;DPPA4;SALL4;VANGL2;PRDM14;SFRP1;BMP7;BMPR1A;SMO;SOX2;TDGF1;ZIC3;LIN28A;NANOG;TET1;HMGA2;EOMES;FZD7;KDM2B;ZSCAN10;LDB2;MED14
GO:0043062	extracellular structure organization	extracellular structure organization	GO:0043062	http://amigo.geneontology.org/amigo/term/GO:0043062	329	60	33.6528	1.78291	6.23822e-06	0.000225023	780;1277;1278;1282;1284;1287;1288;1289;1294;1297;1301;1305;1462;1515;2068;2192;2201;2247;2824;3036;3037;3339;3675;3696;3791;3908;3936;4016;4237;4313;4318;4325;4617;6423;6622;6624;6678;6692;6696;6939;7077;7837;8434;10266;10319;10653;10855;11005;23768;27035;60484;64094;80070;84168;90993;140766;151887;169611;284217;375790	RAMP2;LAMC3;SPINT2;HPSE;SPINK5;COL1A1;COL1A2;COL4A1;COL4A2;COL4A5;COL4A6;COL5A1;COL7A1;COL9A1;COL11A1;COL13A1;ADAMTS14;VCAN;CTSV;CCDC80;OLFML2A;ERCC2;FBLN1;FBN2;FGF2;FLRT2;NOX1;GPM6B;LAMA1;HAS1;HAS2;HSPG2;ITGA3;ITGB8;AGRN;KDR;LAMA2;LCP1;LOXL1;MFAP2;MMP2;MMP9;MMP16;MYF5;HAPLN2;SMOC2;SFRP2;SNCA;FSCN1;SPARC;SPINT1;SPP1;TCF15;TIMP2;DDR1;PXDN;ADAMTS20;ANTXR1;RECK;CREB3L1
GO:0090066	regulation of anatomical structure size	regulation of anatomical structure size	GO:0090066	http://amigo.geneontology.org/amigo/term/GO:0090066	472	79	48.28	1.63629	7.01432e-06	0.000247791	40;88;119;134;151;152;359;363;477;554;627;1002;1128;1131;1382;1636;1808;1908;1910;1946;2045;2149;2697;2702;3274;3350;3352;3363;3779;3783;3792;3897;4131;4747;4825;4846;4881;4922;5023;5028;5063;5592;5865;5916;5979;6387;6696;6869;7473;8153;8440;9037;9723;10083;10242;10344;10371;10439;10451;10501;10507;10512;11013;11113;23105;23108;23111;23129;23566;27345;54437;54551;55243;55607;57556;57611;128239;34…	CDH4;USH1C;KCNMB2;CCL26;SEMA3A;OLFM1;VAV3;SEMA6B;SEMA4D;SEMA3C;TMSB15A;CIT;CHRM1;CHRM3;ADD2;IQGAP3;ADORA1;CRABP2;ADRA2B;ADRA2C;ACE;DPYSL2;EDN3;EDNRB;EFNA5;EPHA7;F2R;FSTL4;RAP1GAP2;SPG20;PLXND1;LPAR3;GJA1;GJA5;KCNMB4;HRH2;HTR1A;HTR1D;HTR7;FMN1;AQP2;AQP6;DRAXIN;KCNMB1;KCNN4;KEL;L1CAM;ASIC2;MAP1B;NEFL;ATP1A2;NKX6-1;NOS3;NPR1;NTS;P2RX1;P2RY1;PAK3;SEMA5B;MAGEL2;KIRREL;AVPR2;PPP1R9A;PRKG1;SEMA6A;ISLR2;…
GO:0055085	transmembrane transport	transmembrane transport	GO:0055085	http://amigo.geneontology.org/amigo/term/GO:0055085	1299	180	132.872	1.35468	9.44407e-06	0.000321058	40;88;119;120;287;288;359;363;477;478;479;489;773;774;775;778;781;782;1136;1138;1139;1143;1535;1741;1908;2149;2247;2257;2558;2562;2566;2568;2697;2702;2742;2895;2899;2901;2903;2906;3177;3352;3358;3742;3749;3751;3755;3757;3779;3780;3783;3785;3786;3792;3932;4318;4363;4986;5023;5311;6261;6263;6329;6331;6337;6375;6507;6508;6510;6511;6513;6515;6533;6534;6543;6553;6565;6622;6769;7070;7220;7223;7225;7809…	KCNE3;HCN4;GJC1;FXYD6-FXYD2;KCNMB2;TRDN;ATP8A1;SLC34A2;ADAMTS8;IL1RAPL1;CHRNA3;CHRNA5;CHRNA7;CHRNB4;ADD2;ADD3;ANO4;COX6B2;JSRP1;KCNH8;EMB;SLC34A3;SLC2A14;CYBA;SLC5A12;KCNG3;DLG3;EDN3;SLC10A4;F2R;SLC16A9;FGF2;FGF12;NLGN1;P2RX2;NCS1;SLC7A8;KCNE5;SLC7A11;CALHM1;GABRA5;GABRB3;GABRG2;GABRP;SLC24A2;GJA1;KCNV1;GJA5;NOX1;CACNG5;CACNG4;KCNMB4;GLRA2;SLC24A5;ANK2;ANK3;GRID2;FLVCR1;GRIK3;GRIK5;GRIN2A;GRIN2D;…
GO:0007017	microtubule-based process	microtubule-based process	GO:0007017	http://amigo.geneontology.org/amigo/term/GO:0007017	624	98	63.8278	1.53538	9.64761e-06	0.000325998	332;547;636;827;891;899;983;1062;1111;1400;1780;1946;2009;3797;3798;3800;3832;3833;3925;4131;4139;4281;4605;4744;4747;4751;4803;5311;5347;6456;6491;6622;6790;7272;7345;7516;7846;8120;9055;9212;9493;9585;9639;9700;9787;9928;10112;10345;10381;10382;10403;10460;10733;11004;11075;22974;22981;22994;23363;24137;25886;25999;26153;26271;26586;27124;29127;50487;50810;51203;51512;54908;55835;56992;57405;79…	KIF20A;TRDN;TUBB3;TUBB4A;NDC80;TACC3;CENPE;PLK4;KIF2C;STMN2;CHEK1;LRGUK;PIH1D3;CRMP1;KIF18B;KLC3;DYNC1I1;EFNA5;EML1;SKA1;SKA3;TPX2;NINL;CEP131;OBSL1;KIF4A;POC1A;ASPM;CLIP3;KIF26A;FBXO5;CKAP2;INPP5J;WDR62;KIF4B;RACGAP1;BIRC5;MCIDAS;TUBB2B;SKA2;DNAJB13;KIF7;KIF3C;KIF5A;KIF5C;KIF11;KIFC1;STMN1;MAP1B;MARK1;MID1;CCDC88C;MYBL2;NEFH;NEFL;NEK2;NGF;PLA2G3;HDGFRP3;NUSAP1;GTSE1;PKD2;PLK1;KIF1A;SPDL1;CENPJ;K…
GO:0006468	protein phosphorylation	protein phosphorylation	GO:0006468	http://amigo.geneontology.org/amigo/term/GO:0006468	1824	240	186.574	1.28636	1.29397e-05	0.000409708	88;93;108;109;114;134;151;152;199;332;408;558;641;655;657;699;701;780;890;891;894;983;990;993;1062;1111;1136;1139;1438;1600;1636;1846;1894;1908;1910;1946;1950;2045;2046;2047;2068;2149;2192;2202;2247;2249;2251;2253;2254;2260;2263;2305;2321;2324;2534;2903;2906;2914;2950;2984;3066;3358;3480;3561;3569;3589;3609;3642;3670;3718;3757;3791;3815;3932;3991;4038;4139;4145;4254;4281;4318;4747;4751;4803;4804;…	CD24;SPEG;CCL26;MAD2L2;SEMA4D;ERN2;CENPE;LEFTY1;NRG3;PLK4;ADCY2;NPFFR2;ADCY3;CHEK1;CIT;MAP4K1;FZD10;PRKCDBP;CHRNA3;CHRNA7;ADCY8;TRIM6;IQGAP3;KCNH8;ADORA1;PNCK;PSMA8;CSF2RA;IL34;DIRAS1;PROM2;ADRA2B;ADRA2C;GLIPR2;DAB1;SPRED1;ACE;ZNF675;DUSP4;ECT2;EDN3;EDNRB;EFNA5;EGF;AIF1;STK32A;NRK;EPHA7;EPHA8;EPHB1;ERCC2;F2R;FBLN1;STOX1;EFEMP1;RASGEF1A;FGF2;FGF4;FGF6;FGF8;FGF9;FGFR1;FGFR2;INPP5F;DKK1;TPX2;MAST1;F…
GO:0001505	regulation of neurotransmitter levels	regulation of neurotransmitter levels	GO:0001505	http://amigo.geneontology.org/amigo/term/GO:0001505	192	39	19.6393	1.98581	2.17821e-05	0.000653388	477;773;774;1136;1143;2571;2824;2901;2914;3749;5865;6507;6622;6854;6857;6860;6865;8224;8618;9378;9699;9900;10814;22859;22871;23025;27345;27445;55607;57586;84258;84446;84958;126567;140730;145270;148281;255928;341359	CPLX2;CHRNA3;CHRNB4;C2CD4C;RIMS4;PRIMA1;SYT6;ADGRL1;NLGN1;UNC13A;SYT14;GAD1;KCNMB4;PCLO;GPM6B;GRIK5;GRM4;SYT10;KCNC4;ATP1A2;PPP1R9A;SYT13;RAB3B;SLC1A3;SNCA;SYN2;SYT1;SYT4;TACR2;CACNA1A;CACNA1B;SYN3;SYT3;BRSK1;SYTL1;CADPS;NRXN1;RIMS2;SV2A
GO:0061061	muscle structure development	muscle structure development	GO:0061061	http://amigo.geneontology.org/amigo/term/GO:0061061	566	89	57.8951	1.53726	2.34826e-05	0.000701932	58;70;88;165;287;627;657;668;891;983;1063;1301;1496;1910;1948;2115;2247;2251;2253;2254;2260;2263;2275;2318;2535;2697;3569;3670;3792;3815;3880;3908;4617;4618;4656;4776;4856;5081;5308;6261;6272;6444;6608;6664;6862;6876;6929;6939;7004;7137;7345;7480;8048;8320;8928;9254;9456;9547;9573;9750;10266;10290;10409;10529;11149;22943;22953;23363;26548;50804;51176;51177;51804;56704;57216;63950;64220;84033;8446…	RAMP2;SPEG;BASP1;NEBL;CENPF;BVES;COL11A1;CHODL;CCM2L;PRICKLE1;CTNNA2;AEBP1;EDNRB;EFNB2;ETV1;FGF2;FGF6;FGF8;FGF9;FGFR1;FGFR2;FHL3;DKK1;P2RX2;FLNC;OBSL1;FZD2;ITGB1BP2;GJA1;ANK2;MURC;RBPMS2;IL6;ISL1;KEL;KIT;KRT19;LAMA2;MYF5;MYF6;MYOG;NFATC4;NOV;MYEF2;PAX7;LEF1;PLEKHO1;SIX4;PITX2;JPH1;VANGL2;ACTA1;RYR1;BDNF;SORT1;DMRTA2;STRA6;SGCD;BMPR1A;SMO;SOX11;FOXL2;T;TAGLN;TCF3;TCF15;ACTC1;TEAD4;TNNI3;UCHL1;WNT1…
GO:0021700	developmental maturation	developmental maturation	GO:0021700	http://amigo.geneontology.org/amigo/term/GO:0021700	242	46	24.7537	1.85831	2.51643e-05	0.00074958	558;773;891;1001;1910;2046;2068;2260;2625;2697;4313;4488;4776;4825;5354;5452;5798;5979;6261;6790;6860;7059;7480;8434;8642;9319;9378;9928;10507;11005;11144;22859;23025;23682;26047;26271;28982;50944;51083;53335;158866;162466;342035;375790;378807;390443	CDH3;SEMA4D;SPINK5;DMC1;ZDHHC15;PHOSPHO1;EDNRB;EPHA8;ERCC2;FGFR1;ADGRL1;UNC13A;RAB38;CNTNAP2;GATA3;FBXO5;GJA1;FLVCR1;GLDN;AGRN;CATSPER4;RNASE9;MMP2;MSX2;NFATC4;NKX6-1;SHANK1;GAL;BCL11A;PLP1;POU2F2;AXL;PTPRN;RET;RYR1;AURKA;SYT4;THBS3;WNT10B;CACNA1A;RECK;DCHS1;CCNB1;TRIP13;NRXN1;KIF14
GO:0061458	reproductive system development	reproductive system development	GO:0061458	http://amigo.geneontology.org/amigo/term/GO:0061458	416	69	42.5519	1.62155	3.54246e-05	0.00100948	408;430;558;639;655;668;899;1515;1588;1747;2253;2254;2263;2625;2736;3400;3696;3815;3880;3973;3975;4188;4254;4436;4838;4846;4920;5270;5308;5311;5324;5740;5798;5916;6422;6423;6692;6696;6714;7022;7301;8320;8433;8614;9468;10371;10409;10653;10733;11144;23598;23641;51176;51804;56154;56977;58495;64220;79733;79805;79977;81930;83990;93649;132625;144455;203447;259266;431707	SEMA3A;BASP1;SPINT2;PLK4;DMC1;ZFP42;E2F7;CTSV;CYP19A1;DLX3;NRK;FGF8;FGF9;FGFR2;PATZ1;LDOC1;ASPM;GATA3;GLI2;ID4;ITGB8;KIT;KRT19;LHCGR;LHX1;ARRB1;MDFI;KITLG;ASCL2;LHX8;MSH2;NODAL;NOS3;ROR2;LEF1;SIX4;SERPINE2;PITX2;PKD2;PLAG1;AXL;TEX15;STOX2;PTGIS;PTPRN;OVOL2;RARG;PRDM1;SFRP1;STRA6;SFRP2;BMP7;FOXL2;SPINT1;SPP1;SRC;TFAP2C;TYRO3;E2F8;VASH2;GRHL2;KIF18A;EOMES;BRIP1;UTF1;STC2;CCNF;MYOCD;PCYT1B
GO:0045165	cell fate commitment	cell fate commitment	GO:0045165	http://amigo.geneontology.org/amigo/term/GO:0045165	247	46	25.2652	1.82069	4.27094e-05	0.00118546	639;657;2128;2247;2253;2260;2263;2625;2736;2737;3569;3670;4617;4618;4656;4762;4821;4825;4838;4854;4920;5081;5460;5727;6422;6423;6608;6656;6657;6929;7473;7480;7483;8320;8324;9573;10736;22943;25925;26011;63950;63978;64919;79923;167826;170302	SIX2;OLIG3;ARX;EVX1;FGF2;FGF8;FGFR1;FGFR2;DKK1;ZNF521;TENM4;GATA3;GLI2;GLI3;IL6;ISL1;MYF5;MYF6;MYOG;NEUROG1;NKX2-2;NKX6-1;NODAL;NOTCH3;ROR2;PAX7;POU5F1;PTCH1;PRDM1;DMRTA2;PRDM14;SFRP1;SFRP2;BCL11B;BMPR1A;SMO;SOX1;SOX2;TCF3;WNT3;WNT10B;WNT9A;NANOG;EOMES;FZD7;GDF3
GO:1902589	single-organism organelle organization	single-organism organelle organization	GO:1902589	http://amigo.geneontology.org/amigo/term/GO:1902589	1691	221	172.969	1.27768	4.63331e-05	0.00126692	58;70;88;119;199;288;332;408;636;699;701;827;891;899;983;990;1062;1063;1111;1264;1265;1400;1515;1627;1663;1674;1794;1809;1869;1946;2009;2245;2275;2491;2824;2901;3099;3619;3815;3832;3833;3880;3925;3936;4085;4131;4139;4281;4605;4741;4744;4747;4751;5063;5311;5347;5366;5592;5754;5798;5880;6387;6422;6491;6622;6624;6714;6790;6857;6860;6863;6869;7010;7013;7153;7169;7272;7443;7516;8048;8313;8440;9037;905…	GFY;KIF20A;CCL26;TRDN;CORO2B;NDC80;VAV3;MAD2L2;TACC3;NEBL;SMC2;CENPE;CENPF;PLK4;NES;KIF2C;TMSB15A;UBE2C;STMN2;CHEK1;CIT;ZWINT;FZD10;PRKCDBP;CDCA5;ADD2;CNN1;CNN2;C2CD4C;ARHGEF19;LRGUK;PIH1D3;FUNDC1;CRMP1;KIF18B;SPC24;SYT6;CTSV;ZDHHC15;DBN1;DDX11;DES;ADAMTS16;DOCK2;DPYSL3;E2F1;EFNA5;AIF1;DZIP1L;EML1;SKA1;SKA3;PHACTR1;FGD1;FHL3;DZIP1;TPX2;NINL;CEP131;UNC13A;IQSEC2;EPB41L3;OBSL1;NCAPH;KIF4A;CENPI;SYT…
GO:0071824	protein-DNA complex subunit organization	protein-DNA complex subunit organization	GO:0071824	http://amigo.geneontology.org/amigo/term/GO:0071824	224	42	22.9125	1.83306	7.69304e-05	0.00195451	1062;1063;2068;2491;3007;3009;3024;3070;3159;4171;4674;4675;5757;6118;6418;6875;6925;7013;7480;7516;8318;8340;8341;8342;8345;8348;10036;11144;55166;55320;55355;55723;64105;64946;79019;79172;79682;92815;126961;128312;387103;646817	CHAF1A;CENPE;CENPF;DMC1;HIST2H3C;HIST3H2BB;ERCC2;CENPI;HIST1H1D;HIST1H1B;HIST1H1A;HELLS;HMGA1;CENPW;MCM2;NAP1L2;NAP1L3;CENPQ;MIS18BP1;HJURP;ASF1B;PTMA;RPA2;CENPK;SET;SETSIP;CENPH;TAF4B;TCF4;TERF1;WNT10B;XRCC2;CENPM;CENPO;CENPU;CDC45;HIST1H2BL;HIST1H2BN;HIST1H2BM;HIST1H2BH;HIST1H2BO;HIST3H2A
GO:0010647	positive regulation of cell communication	positive regulation of cell communication	GO:0010647	http://amigo.geneontology.org/amigo/term/GO:0010647	1525	200	155.989	1.28214	9.04564e-05	0.00224148	93;117;134;151;152;231;288;408;558;627;655;657;668;766;983;1001;1012;1075;1123;1139;1143;1277;1488;1535;1749;1869;1894;1908;1950;2046;2149;2247;2249;2253;2254;2260;2263;2321;2324;2534;2587;2625;2697;2702;2719;2843;2846;2850;2903;2914;3066;3358;3569;3589;3670;3783;3791;3815;3908;3932;3973;4254;4281;4318;4488;4776;4803;4804;4825;4838;4856;4920;4986;5019;5028;5063;5196;5270;5311;5329;5366;5579;5602;…	CDH3;CD24;CDH13;CCL26;TRDN;VAV3;SEMA4D;LEFTY1;CTSC;HPSE;NMU;SPIN1;MAP4K1;FZD10;CHN1;PRKCDBP;CHRNA7;CHRNB4;ADCYAP1R1;TRIM6;COL1A1;IQGAP3;ADORA1;FGFBP3;PSMA8;DIRAS1;CTBP2;ADRA2B;ADRA2C;GLIPR2;CYBA;SPRED1;DLX5;E2F1;ECT2;EDN3;EGF;NRK;EPHA8;F2R;UNC5B;STOX1;RASGEF1A;FGF2;FGF4;FGF8;FGF9;FGFR1;FGFR2;NLGN1;CLSTN1;PLA2R1;P2RX2;IGSF9B;UNC13A;ZNF423;AKR1B1;FLT1;FLT4;LPAR3;ARHGAP8;FYN;SLC24A2;GALR1;ASPM;GATA3…
GO:0009890	negative regulation of biosynthetic process	negative regulation of biosynthetic process	GO:0009890	http://amigo.geneontology.org/amigo/term/GO:0009890	1441	190	147.397	1.28903	0.000102241	0.00246215	93;165;332;430;639;641;655;668;773;862;990;1063;1112;1488;1748;1786;1789;1869;1910;2254;2260;2263;2305;2550;2587;2625;2697;2736;2737;2913;2950;3007;3009;3012;3066;3070;3159;3400;3569;3609;3635;3642;3670;3718;3720;3975;4004;4188;4488;4582;4613;4618;4776;4825;4838;4854;5017;5196;5347;5460;5569;5727;5740;5916;5933;6282;6297;6375;6418;6422;6423;6608;6622;6657;6658;6664;6714;6862;6929;7013;7022;7480;7…	C8orf88;ZNF559-ZNF177;BASP1;MAD2L2;SEMA4D;ERN2;CENPF;LEFTY1;IGF2BP1;IGF2BP3;IGF2BP2;EHMT2;PRDM5;FOXN3;MALSU1;NOSTRIN;TWIST2;TRIM6;ZNF488;WTIP;HIST2H3C;DMBX1;TRIM71;RIPPLY2;SOGA1;ZNF280B;PRICKLE1;E2F7;ZNF418;CTBP2;GLIS1;ZNF519;AEBP1;OLIG3;ARX;ZNF431;ZNF675;DLX4;DNMT1;DNMT3B;E2F1;EDNRB;BEND6;FGF9;FGFR1;FGFR2;DKK1;FOXM1;ZNF423;PASK;CBX5;PATZ1;ZMYND8;GABBR1;BACE2;GALR1;GATA3;AGO1;GJA1;FOXD3;GLI2;GLI3…
GO:0023056	positive regulation of signaling	positive regulation of signaling	GO:0023056	http://amigo.geneontology.org/amigo/term/GO:0023056	1533	200	156.808	1.27545	0.000122141	0.00282211	93;117;134;151;152;231;408;558;627;655;657;668;766;983;1001;1012;1075;1123;1139;1143;1277;1488;1535;1749;1869;1894;1908;1950;2046;2149;2247;2249;2253;2254;2260;2263;2321;2324;2534;2587;2625;2697;2719;2843;2846;2850;2903;2914;3066;3358;3569;3589;3670;3783;3791;3815;3908;3932;3973;4254;4281;4318;4488;4776;4803;4804;4825;4838;4856;4920;4986;5019;5028;5063;5196;5270;5311;5329;5366;5579;5602;5608;5740…	CDH3;CD24;CDH13;CCL26;TRDN;VAV3;SEMA4D;LEFTY1;CTSC;HPSE;NMU;SPIN1;BVES;MAP4K1;FZD10;CHN1;PRKCDBP;CHRNA7;CHRNB4;ADCYAP1R1;TRIM6;COL1A1;IQGAP3;ADORA1;FGFBP3;PSMA8;DIRAS1;CTBP2;ADRA2B;ADRA2C;GLIPR2;CYBA;SPRED1;DLX5;E2F1;ECT2;EDN3;EGF;NRK;EPHA8;F2R;UNC5B;STOX1;RASGEF1A;FGF2;FGF4;FGF8;FGF9;FGFR1;FGFR2;NLGN1;INPP5F;CLSTN1;PLA2R1;P2RX2;IGSF9B;UNC13A;ZNF423;AKR1B1;FLT1;FLT4;LPAR3;ARHGAP8;FYN;SLC24A2;GALR…
GO:0007200	phospholipase C-activating G-protein coupled receptor signaling pathway	phospholipase C-activating G-protein coupled receptor signaling pathway	GO:0007200	http://amigo.geneontology.org/amigo/term/GO:0007200	112	25	11.4563	2.18221	0.000133305	0.0030553	88;636;887;1128;1129;1131;1132;1910;2149;2587;2843;2846;2850;3352;3358;3973;4829;4985;4986;5028;6869;9456;23566;51764;124274	CHRM1;CHRM2;CHRM3;CHRM4;GPR139;EDNRB;F2R;LPAR3;GALR1;GPR20;LPAR4;GPR27;HTR1D;HTR2C;LHCGR;NMBR;OPRD1;OPRK1;P2RY1;GNG13;BICD1;TACR1;ACTN2;CCKBR;HOMER1
GO:0032844	regulation of homeostatic process	regulation of homeostatic process	GO:0032844	http://amigo.geneontology.org/amigo/term/GO:0032844	443	70	45.3136	1.54479	0.000146341	0.0033273	117;134;287;288;408;477;554;632;766;775;1268;1535;1910;1946;2149;2247;2257;2697;2702;2850;3352;3358;3375;3569;3635;3791;3932;4004;4254;4751;4881;4986;5019;5311;5570;5588;6261;6263;6331;6375;6622;6696;6714;6850;6863;6869;7013;7070;7074;7220;7351;7447;9212;9378;10021;10345;11065;22953;23178;51208;53832;55800;56704;57338;65268;80119;84502;117854;126306;169200	HCN4;TRDN;UBE2C;ADCYAP1R1;TRIM6;JSRP1;CNR1;ADORA1;CYBA;TMEM64;EDNRB;EFNA5;F2R;FGF2;FGF12;P2RX2;PASK;GJA1;GJA5;GPR27;ANK2;ANK3;HTR1D;HTR2C;IAPP;IL6;INPP5D;KDR;LCK;LMO1;ARRB1;KITLG;NEK2;ATP1A2;NPR1;OPRK1;OXCT1;CLDN18;PKD2;IL20RA;AVPR2;PKIB;SCN3B;PRKCQ;JPH1;JPH3;RYR1;RYR3;BGLAP;SCN5A;XCL1;WNK2;SNCA;SPP1;SRC;SYK;TAC1;TACR1;TERF1;THY1;TIAM1;TRPC1;UCP2;VSNL1;CA7;CACNA1C;PIF1;JPH4;AURKB;NRXN1
GO:0000003	reproduction	reproduction	GO:0000003	http://amigo.geneontology.org/amigo/term/GO:0000003	1333	176	136.35	1.2908	0.000174302	0.003782	109;117;152;231;408;430;558;639;646;655;657;668;780;881;891;899;983;1268;1364;1515;1588;1620;1636;1747;1869;1910;2177;2182;2192;2253;2254;2263;2491;2625;2736;3024;3036;3037;3400;3620;3675;3696;3815;3833;3880;3973;3975;4188;4240;4254;4288;4313;4318;4436;4488;4751;4808;4838;4846;4920;4986;5017;5023;5028;5069;5087;5270;5308;5311;5324;5347;5608;5740;5764;5798;5916;6013;6422;6423;6658;6677;6692;6696;6…	CCDC169-SOHLH2;RAMP2;SEMA3A;WFDC2;BASP1;SMC2;P3H4;SPINT2;PLK4;PTTG2;ADCY3;SPIN1;DMC1;RPL39L;ADCYAP1R1;CNR1;M1AP;ZFP42;LRGUK;CLDN4;SLC2A14;E2F7;SPACA6;SYT6;CTSV;ADRA2C;CYP19A1;BRINP1;ZNF519;ACE;DLX3;E2F1;EDNRB;NRK;FANCD2;ACSL4;FBLN1;FGF8;FGF9;FGFR2;DZIP1;CEP131;AKR1B1;PATZ1;LDOC1;NPAP1;CENPI;RAD54B;POC1A;ASPM;GATA3;FBXO5;GLI2;DDX25;RACGAP1;HIST1H1A;HAS1;HAS2;ID4;SLCO4C1;IDO1;ITGA3;ITGB8;SPEM1;CATS…
GO:0018212	peptidyl-tyrosine modification	peptidyl-tyrosine modification	GO:0018212	http://amigo.geneontology.org/amigo/term/GO:0018212	361	59	36.926	1.59779	0.000191261	0.00408772	134;151;152;558;780;1438;1636;1946;1950;2045;2046;2047;2149;2202;2247;2249;2251;2253;2254;2260;2263;2321;2324;2534;3066;3480;3569;3589;3670;3718;3791;3815;3932;4038;4145;4254;4919;4920;5608;5979;6422;6423;6714;6850;6997;7010;7272;7301;7804;8440;8805;9833;10507;22876;51225;55359;79705;80310;100133941	CD24;SEMA4D;ADORA1;CSF2RA;ADRA2B;ADRA2C;ACE;EFNA5;EGF;EPHA7;EPHA8;EPHB1;F2R;EFEMP1;FGF2;FGF4;FGF6;FGF8;FGF9;FGFR1;FGFR2;INPP5F;FLT1;FLT4;FYN;HDAC2;IGF1R;IL6;IL11;ISL1;JAK3;KDR;KIT;LCK;LRP4;MATK;KITLG;ROR1;ROR2;ABI3;STYK1;AXL;MAP2K6;RET;SFRP1;SFRP2;SRC;SYK;TDGF1;TEK;TTK;TYRO3;DDR1;LRP8;LRRK1;PDGFD;NCK2;TRIM24;MELK
GO:0036342	post-anal tail morphogenesis	post-anal tail morphogenesis	GO:0036342	http://amigo.geneontology.org/amigo/term/GO:0036342	18	8	1.84119	4.34503	0.000201088	0.0042447	6423;6862;6939;7976;8642;50515;57216;134701	RIPPLY2;CHST11;VANGL2;SFRP2;T;TCF15;FZD3;DCHS1
GO:0044243	multicellular organismal catabolic process	multicellular organismal catabolic process	GO:0044243	http://amigo.geneontology.org/amigo/term/GO:0044243	72	18	7.36474	2.44408	0.000258113	0.00532996	1277;1278;1282;1284;1287;1288;1289;1294;1301;1305;1636;4313;4318;4325;9902;84570;136227;140766	COL1A1;COL1A2;COL4A1;COL4A2;COL4A5;COL4A6;COL5A1;COL7A1;COL11A1;COL13A1;COL26A1;ADAMTS14;ACE;MMP2;MMP9;MMP16;COL25A1;MRC2
GO:0061383	trabecula morphogenesis	trabecula morphogenesis	GO:0061383	http://amigo.geneontology.org/amigo/term/GO:0061383	49	14	5.01212	2.79323	0.000278922	0.0057458	655;657;1277;2201;4313;4488;6422;7010;7059;7480;8928;10507;58495;140706	SEMA4D;COL1A1;CCM2L;FBN2;MMP2;MSX2;OVOL2;SFRP1;BMP7;BMPR1A;TEK;THBS3;WNT10B;FOXH1
GO:0048017	inositol lipid-mediated signaling	inositol lipid-mediated signaling	GO:0048017	http://amigo.geneontology.org/amigo/term/GO:0048017	201	37	20.5599	1.79962	0.000292186	0.00594738	767;1950;2149;2247;2249;2251;2253;2254;2260;2263;2321;2534;2625;3480;3791;3815;3932;4254;4803;4935;5270;5783;7010;7301;9965;10507;22876;23007;23413;26051;26523;57690;79899;80243;80310;219699;388121	SEMA4D;EGF;F2R;UNC5B;FGF2;FGF4;FGF6;FGF8;FGF9;FGFR1;FGFR2;INPP5F;PLCH1;FLT1;NCS1;FYN;PPP1R16B;GATA3;AGO1;IGF1R;KDR;KIT;TNFAIP8L3;LCK;KITLG;NGF;GPR143;SERPINE2;TNRC6C;PTPN13;TEK;TYRO3;CA8;PRR5L;PREX2;PDGFD;FGF19
GO:0007167	enzyme linked receptor protein signaling pathway	enzyme linked receptor protein signaling pathway	GO:0007167	http://amigo.geneontology.org/amigo/term/GO:0007167	963	131	98.5034	1.3299	0.000360419	0.00705085	93;134;151;152;558;627;655;657;780;1001;1012;1123;1136;1277;1278;1282;1284;1287;1535;1749;1946;1948;1950;2045;2046;2047;2201;2202;2247;2249;2251;2253;2254;2257;2260;2263;2321;2324;2534;2591;2625;2719;2984;3480;3675;3718;3730;3791;3815;3932;4038;4145;4313;4318;4488;4692;4803;4804;4838;4856;4881;4919;4920;5015;5063;5329;5579;5588;5764;5793;5979;6272;6422;6423;6456;6622;6664;6714;6850;6862;6997;7010…	CDH3;APELA;CDH13;VAV3;LEFTY1;NRG3;PTP4A3;FSTL1;CHN1;CHRNA3;COL1A1;COL1A2;COL4A1;COL4A2;COL4A5;TRIM71;ADORA1;SOGA1;FGFBP3;ADRA2B;ADRA2C;CYBA;SPRED1;DLX5;EFNA5;EFNB2;EGF;EPHA7;EPHA8;EPHB1;FBN2;EFEMP1;FAM83B;FGF2;FGF4;FGF6;FGF8;FGF9;FGF12;FGFR1;FGFR2;DKK1;PEG10;ZNF423;FSTL4;SPG20;FLT1;FLT4;FLRT2;FYN;GALNT3;GATA3;GPC3;GUCY2C;IGF1R;RBPMS2;ITGA3;JAK3;ANOS1;KCP;KDR;KIT;SHISA2;LCK;LRP4;MATK;MMP2;MMP9;MSX…
GO:0010469	regulation of receptor activity	regulation of receptor activity	GO:0010469	http://amigo.geneontology.org/amigo/term/GO:0010469	119	25	12.1723	2.05385	0.000361382	0.00705356	88;134;151;152;636;1950;5028;5311;5328;8440;8928;10345;22871;27091;27092;50944;56704;57338;57555;59283;59284;81831;84502;126306;729993	TRDN;JSRP1;ADORA1;ADRA2B;ADRA2C;EGF;NLGN1;CACNG5;CACNG4;P2RY1;SHANK1;PKD2;PLAU;JPH1;JPH3;NLGN2;CACNG8;CACNG7;BICD1;SHISA9;NETO2;NCK2;JPH4;ACTN2;FOXH1
GO:0090130	tissue migration	tissue migration	GO:0090130	http://amigo.geneontology.org/amigo/term/GO:0090130	233	41	23.8331	1.72029	0.000380349	0.0073551	58;70;72;306;1012;1948;2247;2249;2253;2260;2324;2625;3037;3675;3791;3815;4318;4846;4856;5613;5793;6091;6678;6714;6862;6863;6869;6997;7010;7857;8828;9037;10371;11156;23129;54443;55612;57111;79977;152007;100506013	APELA;CDH13;SEMA3A;PTP4A3;GLIPR2;EFNB2;FGF2;FGF4;FGF8;FGFR1;PLXND1;FLT4;GATA3;HAS2;ANXA3;ITGA3;KDR;KIT;MMP9;NOS3;NOV;ANLN;FERMT1;PRKX;RAB25;PTPRG;ACTA1;ROBO1;SPARC;SRC;T;TAC1;TACR1;TDGF1;ACTC1;TEK;ACTG2;SCG2;GRHL2;NRP2;SEMA5A
GO:0060541	respiratory system development	respiratory system development	GO:0060541	http://amigo.geneontology.org/amigo/term/GO:0060541	198	36	20.253	1.77751	0.000446977	0.00821765	93;220;657;1749;2253;2254;2260;2263;2324;2719;2736;2737;3675;4613;4838;4846;5308;5754;5764;5916;6664;6678;7547;8820;8914;10409;10630;51176;51804;55211;57216;64220;79977;93649;151871;441376	BASP1;PDPN;DPPA2;DLX5;ALDH1A3;FGF8;FGF9;FGFR1;FGFR2;FLT4;GPC3;GLI2;GLI3;ITGA3;AARD;MYCN;NODAL;NOS3;LEF1;SIX4;PITX2;DPPA4;VANGL2;PTK7;PTN;RARG;STRA6;BMPR1A;SOX11;SPARC;ZIC3;GRHL2;HESX1;TIMELESS;ACVR2B;MYOCD
GO:0007187	G-protein coupled receptor signaling pathway, coupled to cyclic nucleotide second messenger	G-protein coupled receptor signaling pathway, coupled to cyclic nucleotide second messenger	GO:0007187	http://amigo.geneontology.org/amigo/term/GO:0007187	191	35	19.537	1.79147	0.000458518	0.00838033	108;109;114;134;151;152;554;799;1128;1129;1131;1132;1268;2550;2587;2781;2899;2913;2914;2916;3274;3350;3352;3358;3363;3973;4852;4886;4985;4986;5028;23566;27201;64805;90226	ADCY2;ADCY3;CHRM1;CHRM2;CHRM3;CHRM4;ADCY8;CNR1;ADORA1;ADRA2B;ADRA2C;LPAR3;GABBR1;GALR1;GPR78;GNAZ;GRIK3;GRM3;GRM4;GRM6;HRH2;HTR1A;HTR1D;HTR2C;HTR7;LHCGR;NPY;NPY1R;OPRD1;OPRK1;P2RY1;AVPR2;P2RY12;CALCR;UCN2
GO:0006022	aminoglycan metabolic process	aminoglycan metabolic process	GO:0006022	http://amigo.geneontology.org/amigo/term/GO:0006022	170	32	17.389	1.84025	0.000486016	0.00871059	1462;1950;2239;2247;2719;3036;3037;3161;3339;4166;4288;4958;9331;9435;9672;9955;9956;9957;10090;10855;27087;50515;51363;54360;64131;80760;89792;90161;93010;221914;222537;375790	UST;HPSE;VCAN;EGF;GPC2;HS3ST5;GPC4;FGF2;B3GAT1;GPC3;HAS1;HAS2;HMMR;HSPG2;AGRN;CHST6;MKI67;OMD;CHST11;CHST15;CYTL1;XYLT1;ITIH5;GAL3ST3;HS6ST2;B3GNT7;B4GALT6;CHST2;SDC3;HS3ST3A1;HS3ST2;HS3ST1
GO:0030029	actin filament-based process	actin filament-based process	GO:0030029	http://amigo.geneontology.org/amigo/term/GO:0030029	651	93	66.5896	1.39662	0.000531201	0.00926784	58;70;88;119;199;287;408;477;775;781;1264;1265;1515;1627;1674;1794;1809;1946;2245;2257;2275;2697;2702;2824;3757;3815;3880;3936;4606;4620;5063;5592;5754;5880;6331;6387;6422;6624;6714;6863;6869;7010;7137;7138;7169;8048;8440;9037;9260;9493;9639;9723;9828;10008;10052;10344;10391;10459;10529;11013;11113;11211;23096;23136;23363;23630;29127;29993;50944;51804;54551;54857;55243;55561;55607;55800;57216;574…	KCNE3;GJC1;CCL26;CORO2B;MAD2L2;NEBL;TMSB15A;CIT;FZD10;PRKCDBP;ADD2;CNN1;CNN2;ARHGEF19;CTSV;DBN1;DES;DOCK2;DPYSL3;EFNA5;AIF1;PHACTR1;FGD1;FGF12;FHL3;IQSEC2;EPB41L3;OBSL1;KCNE5;GJA1;GJA5;GPM6B;ANK2;RACGAP1;PACSIN1;FMN1;KCNH2;KIT;KRT19;LCP1;ARRB1;MYBPC2;MYH2;ATP1A2;PAK3;SHANK1;SIX4;MAGEL2;GDPD2;KIRREL;CDC42BPG;PPP1R9A;SCN3B;PRKG1;VANGL2;SHROOM4;PTK7;ACTA1;RAC2;SCN5A;CXCL12;PARVG;SFRP1;FSCN1;SRC;TAC1…
GO:0033555	multicellular organismal response to stress	multicellular organismal response to stress	GO:0033555	http://amigo.geneontology.org/amigo/term/GO:0033555	70	17	7.16017	2.37425	0.000545663	0.00938606	117;773;774;1620;1910;2558;2697;3350;3358;3620;4192;5582;5979;6863;6869;22953;64854	ADCYAP1R1;BRINP1;EDNRB;P2RX2;GABRA5;GJA1;HTR1A;HTR2C;IDO1;MDK;PRKCG;RET;USP46;TAC1;TACR1;CACNA1A;CACNA1B
GO:0044092	negative regulation of molecular function	negative regulation of molecular function	GO:0044092	http://amigo.geneontology.org/amigo/term/GO:0044092	1055	140	107.914	1.29733	0.00066048	0.0110715	88;288;306;332;408;477;636;655;701;891;983;1240;1268;1294;1378;1400;1469;1636;1663;1741;1846;1869;1910;2257;2550;2587;2719;2913;2950;3066;3480;3569;3670;3730;4085;4188;4318;4488;4751;4776;4803;4804;4846;5028;5270;5276;5311;5329;5347;5365;5569;5570;5577;5727;5740;5764;5806;5973;6272;6375;6418;6422;6423;6608;6620;6622;6664;6692;6714;6790;7013;7070;7077;7079;7137;7345;7483;8091;8434;8928;9088;9212;1…	KCNE3;TRDN;WFDC2;MAD2L2;SEMA4D;SPINT2;PTTG2;NES;PPP1R17;SPINK5;UBE2C;FZD10;ELFN2;TMEM132D;CMKLR1;CNR1;COL7A1;CR1;CRMP1;CCM2L;A2ML1;CST1;SPRED1;ACE;WFDC13;DDX11;ZNF431;ZNF675;DLG3;DUSP4;E2F1;EDNRB;PHACTR1;FGF12;PLA2R1;DKK1;FLRT2;GABBR1;GALR1;FBXO5;CPAMD8;GPC3;PCDH11X;PCSK1N;ANK3;TRIB2;GRM3;GSTP1;ANXA3;HDAC2;BIRC5;LRRTM1;LRRTM3;IGF1R;IL6;ISL1;ANOS1;SPINK6;ARRB1;SPINK14;MAD2L1;MDFI;MMP9;MSX2;NEK2;AT…
GO:0051174	regulation of phosphorus metabolic process	regulation of phosphorus metabolic process	GO:0051174	http://amigo.geneontology.org/amigo/term/GO:0051174	1593	201	162.945	1.23355	0.000715963	0.0118002	93;108;109;114;117;134;151;152;199;408;554;580;641;655;657;799;887;890;891;894;983;990;993;1062;1136;1139;1600;1636;1741;1846;1894;1908;1910;1946;1950;2045;2046;2047;2149;2192;2247;2249;2253;2254;2260;2263;2305;2321;2324;2534;2535;2550;2587;2740;2913;2914;2950;3066;3358;3480;3569;3589;3642;3670;3791;3815;3973;4038;4176;4254;4281;4318;4656;4803;4804;4838;4846;4881;4920;4985;4986;5028;5063;5196;531…	CD24;RAMP2;CCL26;VAV3;MAD2L2;SEMA4D;CENPE;LEFTY1;NRG3;ADCY2;PPP1R17;NPFFR2;ADCY3;MAP4K1;FZD10;PRKCDBP;MRAP2;CHRNA3;CHRNA7;ADCY8;ELFN2;ADCYAP1R1;TRIM6;TMEM132D;IQGAP3;PIFO;ADORA1;IL34;DIRAS1;PROM2;ADRA2B;ADRA2C;GLIPR2;CDCA2;DAB1;SPRED1;ACE;ZNF675;DLG3;DUSP4;ECT2;EDN3;EDNRB;EFNA5;EGF;AIF1;NRK;EPHA7;EPHA8;EPHB1;F2R;FBLN1;STOX1;FGF2;FGF4;FGF8;FGF9;FGFR1;FGFR2;INPP5F;DKK1;TPX2;FOXM1;FLT1;FLT4;LPAR3;FL…
GO:0010644	cell communication by electrical coupling	cell communication by electrical coupling	GO:0010644	http://amigo.geneontology.org/amigo/term/GO:0010644	26	9	2.65949	3.38411	0.000744035	0.0120469	288;477;478;775;1627;2697;2702;10052;10345	GJC1;TRDN;DBN1;GJA1;GJA5;ANK3;ATP1A2;ATP1A3;CACNA1C
GO:0099504	synaptic vesicle cycle	synaptic vesicle cycle	GO:0099504	http://amigo.geneontology.org/amigo/term/GO:0099504	118	24	12.07	1.9884	0.000766739	0.0123498	773;2901;6456;6622;6857;6860;8618;9699;10814;22859;22871;23025;27445;29993;57555;57586;79953;84258;84958;126567;140730;148281;255928;341359	CPLX2;C2CD4C;RIMS4;SYT6;ADGRL1;NLGN1;UNC13A;SYT14;PCLO;GRIK5;PACSIN1;SYT10;NLGN2;SYT13;SH3GL2;SNCA;SYT1;SYT4;CACNA1A;SYNDIG1;SYT3;SYTL1;CADPS;RIMS2
GO:0010629	negative regulation of gene expression	negative regulation of gene expression	GO:0010629	http://amigo.geneontology.org/amigo/term/GO:0010629	1427	182	145.965	1.24687	0.000777622	0.012496	93;165;199;332;430;580;639;655;668;862;891;1063;1112;1378;1488;1636;1748;1786;1789;1869;1910;2254;2260;2263;2305;2534;2625;2697;2736;2737;3007;3009;3012;3066;3070;3159;3400;3609;3642;3670;3696;3720;3975;4004;4188;4488;4582;4613;4618;4776;4825;4838;4854;4985;5017;5270;5324;5347;5460;5569;5727;5916;5933;6297;6375;6418;6422;6423;6608;6622;6657;6658;6664;6714;6862;6929;7015;7022;7480;7546;7710;7712;7…	C8orf88;ZNF559-ZNF177;BASP1;OLFM1;MAD2L2;SEMA4D;ERN2;CENPF;LEFTY1;IGF2BP1;IGF2BP3;IGF2BP2;EHMT2;PRDM5;FOXN3;HENMT1;MALSU1;NOSTRIN;TWIST2;TRIM6;ZNF488;WTIP;HIST2H3C;DMBX1;IQGAP3;TRIM71;RIPPLY2;CR1;ZNF280B;PRICKLE1;E2F7;ZNF418;CTBP2;GLIS1;ZNF519;ACE;AEBP1;OLIG3;ARX;ZNF431;ZNF675;DLX4;DNMT1;DNMT3B;E2F1;EDNRB;AIF1;STOX1;BEND6;FGF9;FGFR1;FGFR2;DKK1;FOXM1;ZNF423;CBX5;PATZ1;ZMYND8;FYN;GATA3;AGO1;GJA1;FO…
GO:0034502	protein localization to chromosome	protein localization to chromosome	GO:0034502	http://amigo.geneontology.org/amigo/term/GO:0034502	66	16	6.75101	2.37001	0.000802638	0.0127542	701;983;3009;5347;7013;7015;7272;9212;54908;55166;55920;56154;83903;84250;113130;157570	CDCA5;ESCO2;HIST1H1B;PLK1;SPDL1;CENPQ;RCC2;TEX15;BUB1B;TERF1;TERT;TTK;GSG2;SLF1;AURKB;CDK1
GO:0051098	regulation of binding	regulation of binding	GO:0051098	http://amigo.geneontology.org/amigo/term/GO:0051098	303	49	30.9933	1.58099	0.000816448	0.0129256	119;408;627;1400;1488;1636;1663;1869;1950;2068;2625;3066;3670;4188;4318;4488;4751;4776;5028;5081;5308;5329;5347;6608;6664;6714;6790;7015;7074;8091;9212;10459;10763;22943;23129;23641;51176;51339;51512;55355;56341;58499;65981;90167;93649;113130;117854;140706;171392	MAD2L2;NES;CDCA5;TRIM6;ADD2;CRMP1;CCM2L;CTBP2;ACE;DDX11;ZNF675;E2F1;EGF;ERCC2;DKK1;PLXND1;LDOC1;GATA3;HDAC2;ISL1;ARRB1;MDFI;MMP9;MSX2;NEK2;NFATC4;P2RY1;PAX7;LEF1;DACT1;GTSE1;PITX2;PLAUR;PLK1;HJURP;PRMT8;ZNF462;BDNF;CAPRIN2;SMO;SOX11;SRC;AURKA;TERT;TIAM1;HMGA2;FRMD7;AURKB;MYOCD
GO:0071526	semaphorin-plexin signaling pathway	semaphorin-plexin signaling pathway	GO:0071526	http://amigo.geneontology.org/amigo/term/GO:0071526	37	11	3.78466	2.90647	0.000857379	0.0134699	5365;8828;9037;9723;10371;10501;10507;10512;23129;54437;57556	SEMA3A;SEMA6B;SEMA4D;SEMA3C;PLXND1;PLXNB3;SEMA5B;SEMA6A;NRP2;SEMA5A;SEMA3E
GO:0046850	regulation of bone remodeling	regulation of bone remodeling	GO:0046850	http://amigo.geneontology.org/amigo/term/GO:0046850	43	12	4.39839	2.72827	0.000945123	0.0145465	632;2697;3375;3569;3635;6422;6696;6714;6850;51208;53832;169200	TMEM64;GJA1;IAPP;IL6;INPP5D;CLDN18;IL20RA;BGLAP;SFRP1;SPP1;SRC;SYK
GO:0021675	nerve development	nerve development	GO:0021675	http://amigo.geneontology.org/amigo/term/GO:0021675	67	16	6.8533	2.33464	0.000955973	0.014597	1515;2558;2562;2737;3670;4821;5270;5582;5979;6507;8828;10371;23025;51804;84189;84570	SEMA3A;CTSV;UNC13A;GABRA5;GABRB3;GLI3;ISL1;NKX2-2;SIX4;SERPINE2;PRKCG;RET;SLC1A3;SLITRK6;COL25A1;NRP2
GO:1901137	carbohydrate derivative biosynthetic process	carbohydrate derivative biosynthetic process	GO:1901137	http://amigo.geneontology.org/amigo/term/GO:1901137	739	102	75.5909	1.34937	0.000975265	0.014852	28;108;109;114;117;554;799;1462;1854;1910;1950;2239;2300;2523;2524;2550;2587;2591;2650;2719;2740;2913;2984;3036;3037;3339;3358;3718;3973;4166;4248;4582;4846;4881;4958;5198;5315;5329;5634;5973;6241;7077;7368;7991;8128;8708;9331;9435;9452;9672;9945;9955;9956;9957;10071;10090;10164;10266;10317;10690;10886;11173;11226;25825;25834;26290;26301;27087;50515;51363;51809;51816;53829;53836;54360;56474;56952…	MUC12;UST;CHST4;RAMP2;B3GALT5;FUT9;ADCY2;NPFFR2;ADCY3;ADAMTS7;GALNT6;MRAP2;ADCY8;GALNT13;ADCYAP1R1;VCAN;MGAT5B;XXYLT1;DUT;EDNRB;EGF;GPC2;HS3ST5;GPC4;FOXL1;FUT1;FUT2;GABBR1;ST6GALNAC3;BACE2;MGAT4C;GALR1;GALNT3;GALNT8;GBGT1;GCNT1;B3GAT1;GPC3;GLP1R;ABO;MUC19;GRM3;GUCY2C;HAS1;HAS2;HSPG2;HTR2C;JAK3;AGRN;LHCGR;CHST6;MGAT3;MUC1;NOS3;NPR1;OMD;CHST11;CHST15;GALNT7;CECR1;PFAS;PKM;PLAUR;P2RY13;GPR87;CYTL1;A…
GO:0038065	collagen-activated signaling pathway	collagen-activated signaling pathway	GO:0038065	http://amigo.geneontology.org/amigo/term/GO:0038065	9	5	0.920593	5.43128	0.000985038	0.014852	780;1277;1282;1284;1287	COL1A1;COL4A1;COL4A2;COL4A5;DDR1
GO:0044259	multicellular organismal macromolecule metabolic process	multicellular organismal macromolecule metabolic process	GO:0044259	http://amigo.geneontology.org/amigo/term/GO:0044259	114	23	11.6608	1.97241	0.00109629	0.0160796	1277;1278;1282;1284;1287;1288;1289;1294;1301;1305;1636;2149;3066;3569;4313;4318;4325;9902;10536;84570;90993;136227;140766	P3H3;COL1A1;COL1A2;COL4A1;COL4A2;COL4A5;COL4A6;COL5A1;COL7A1;COL11A1;COL13A1;COL26A1;ADAMTS14;ACE;F2R;HDAC2;IL6;MMP2;MMP9;MMP16;COL25A1;CREB3L1;MRC2
GO:0006357	regulation of transcription from RNA polymerase II promoter	regulation of transcription from RNA polymerase II promoter	GO:0006357	http://amigo.geneontology.org/amigo/term/GO:0006357	1804	223	184.528	1.20849	0.00110361	0.0161555	93;165;408;430;639;655;657;668;768;1012;1111;1488;1747;1748;1749;1786;1789;1820;1869;1910;2068;2115;2118;2128;2247;2249;2253;2254;2260;2263;2300;2305;2587;2625;2637;2719;2736;2737;3007;3009;3066;3159;3400;3569;3589;3642;3670;3675;3720;4004;4038;4072;4188;4488;4582;4605;4613;4617;4618;4656;4692;4762;4776;4804;4807;4808;4821;4825;4838;4854;4920;5015;5017;5028;5081;5087;5196;5308;5311;5324;5347;5393…	CCDC169-SOHLH2;ZNF559-ZNF177;CDH13;MAD2L2;SEMA4D;ARID3B;LEFTY1;SIX2;EHMT2;PRDM5;CHEK1;SOX21;FSTL1;MED12L;HIST2H3C;DMBX1;RIPPLY2;ZNF280B;E2F7;CTBP2;GLIS1;AEBP1;OLIG3;ARX;ZNF431;ZNF675;DLX3;DLX4;DLX5;DNMT1;DNMT3B;ARID3A;E2F1;EDNRB;ERCC2;ETV1;ETV4;EVX1;STOX1;BEND6;FGF2;FGF4;FGF8;FGF9;FGFR1;FGFR2;DKK1;FOXL1;FOXM1;ZNF423;SPG20;PATZ1;ZMYND8;GALR1;GATA3;GBX2;AGO1;CKAP2;FOXD3;FOXB1;GPC3;GLI2;GLI3;RCOR2;Z…
GO:0007224	smoothened signaling pathway	smoothened signaling pathway	GO:0007224	http://amigo.geneontology.org/amigo/term/GO:0007224	121	24	12.3769	1.9391	0.00110996	0.0161767	2254;2263;2719;2736;2737;4821;4825;4920;5015;5270;5727;6422;6491;6608;7480;7483;22873;27152;27164;55835;90410;139411;221914;374654	PTCHD1;GPC2;FGF9;FGFR2;DZIP1;INTU;SALL3;GPC3;GLI2;GLI3;KIF7;NKX2-2;NKX6-1;ROR2;OTX2;SERPINE2;CENPJ;PTCH1;SFRP1;STIL;SMO;WNT10B;WNT9A;IFT20
GO:0097479	synaptic vesicle localization	synaptic vesicle localization	GO:0097479	http://amigo.geneontology.org/amigo/term/GO:0097479	135	26	13.8089	1.88284	0.00111263	0.0161767	773;1808;2901;6456;6622;6857;6860;8120;8618;9699;10814;22859;22871;23025;27445;29993;57555;57586;79953;84258;84958;126567;140730;148281;255928;341359	CPLX2;C2CD4C;RIMS4;SYT6;DPYSL2;ADGRL1;NLGN1;UNC13A;SYT14;PCLO;GRIK5;PACSIN1;SYT10;NLGN2;SYT13;SH3GL2;SNCA;SYT1;SYT4;CACNA1A;SYNDIG1;AP3B2;SYT3;SYTL1;CADPS;RIMS2
GO:0051052	regulation of DNA metabolic process	regulation of DNA metabolic process	GO:0051052	http://amigo.geneontology.org/amigo/term/GO:0051052	363	56	37.1306	1.50819	0.00115392	0.0166637	306;641;890;983;990;1111;1663;1786;2260;2305;2625;2697;2736;3480;3569;4254;4436;4751;5063;5570;5582;5588;5983;6118;6282;6714;7013;7153;7374;8091;8313;8317;8914;9212;10635;10721;10919;25849;29128;55010;56154;63922;63978;79075;79733;79977;80119;80174;80312;81931;84250;90381;144455;157570;219736;345643	RAD51AP1;POLQ;EHMT2;CHEK1;E2F7;ESCO2;DDX11;DNMT1;STOX1;FGFR1;FOXM1;PARM1;GATA3;GJA1;GLI2;UHRF1;ANXA3;MCIDAS;IGF1R;IL6;KITLG;MSH2;NEK2;PAK3;PARPBP;PKIB;PRKCG;PRKCQ;TEX15;RFC3;RPA2;S100A11;CHTF18;PRDM14;BLM;SRC;TERF1;TOP2A;UNG;DSCC1;E2F8;GRHL2;PIF1;DBF4B;TET1;HMGA2;ZNF93;AXIN2;CDC7;SLF1;CCNA2;TIMELESS;TICRR;AURKB;CDK1;CDC6
GO:0022616	DNA strand elongation	DNA strand elongation	GO:0022616	http://amigo.geneontology.org/amigo/term/GO:0022616	33	10	3.37551	2.96252	0.00124347	0.0176585	3978;5422;5557;5558;5983;7015;9837;10535;64785;84296	RNASEH2A;LIG1;POLA1;PRIM1;PRIM2;RFC3;GINS3;TERT;GINS4;GINS1
GO:1902531	regulation of intracellular signal transduction	regulation of intracellular signal transduction	GO:1902531	http://amigo.geneontology.org/amigo/term/GO:1902531	1684	209	172.253	1.21333	0.00130743	0.0184377	117;134;151;152;231;408;558;580;641;655;983;1012;1111;1123;1139;1240;1600;1846;1894;1908;1950;2045;2046;2047;2149;2192;2245;2247;2249;2251;2253;2254;2260;2263;2305;2321;2324;2534;2625;2697;2843;2846;2914;2950;3066;3358;3480;3569;3589;3670;3675;3791;3815;3932;3973;4254;4281;4318;4582;4803;4804;4838;4856;4920;4935;4986;5028;5063;5196;5270;5311;5329;5366;5579;5602;5608;5783;5880;5979;5983;6091;6118;…	CD24;CDH13;CCL26;TRDN;VAV3;SEMA4D;LEFTY1;HPSE;NPFFR2;EHMT2;CHEK1;MAP4K1;FZD10;CHN1;PRKCDBP;CHRNA7;ARHGEF25;ARHGAP33;RMI2;ADCYAP1R1;TRIM6;CMKLR1;JSRP1;WTIP;IQGAP3;ARHGEF19;ADORA1;DIRAS1;ADRA2B;ADRA2C;GLIPR2;PLEKHG4B;ARHGAP36;DAB1;SPRED1;ZNF675;DUSP4;ECT2;EDN3;EGF;NRK;EPHA7;EPHA8;EPHB1;F2R;FBLN1;UNC5B;STOX1;RASGEF1A;FGD1;FGF2;FGF4;FGF6;FGF8;FGF9;FGFR1;FGFR2;NLGN1;INPP5F;PLA2R1;P2RX2;TPX2;FOXM1;IQSE…
GO:0002504	antigen processing and presentation of peptide or polysaccharide antigen via MHC class II	antigen processing and presentation of peptide or polysaccharide antigen via MHC class II	GO:0002504	http://amigo.geneontology.org/amigo/term/GO:0002504	95	20	9.71737	2.05817	0.00130912	0.0184377	1062;1515;1780;3111;3113;3115;3797;3798;3832;6456;8905;9493;10053;11004;24137;26153;29127;56992;81930;285643	AP1M2;CENPE;KIF2C;CTSV;DYNC1I1;KIF4A;KIF26A;KIF4B;RACGAP1;HLA-DOA;HLA-DPA1;HLA-DPB1;KIF3C;KIF5A;KIF11;KIF15;SH3GL2;KIF18A;AP1S2;KIF23
GO:0042303	molting cycle	molting cycle	GO:0042303	http://amigo.geneontology.org/amigo/term/GO:0042303	102	21	10.4334	2.01277	0.0013537	0.0188523	1001;1515;2068;2263;3066;4038;4488;6608;7015;7480;7976;9079;10855;11005;11166;22943;27152;51083;57216;79152;147495	CDH3;HPSE;SPINK5;SOX21;APCDD1;CTSV;ERCC2;FGFR2;DKK1;INTU;HDAC2;LRP4;MSX2;GAL;VANGL2;SMO;TERT;WNT10B;FA2H;FZD3;LDB2
GO:0060359	response to ammonium ion	response to ammonium ion	GO:0060359	http://amigo.geneontology.org/amigo/term/GO:0060359	109	22	11.1494	1.9732	0.00138362	0.0190783	199;890;1128;1129;1131;1132;1268;1789;1808;2562;2566;3066;4986;5582;6001;6622;6863;6869;7074;9456;23284;375790	CHRM1;CHRM2;CHRM3;CHRM4;CNR1;DNMT3B;DPYSL2;AIF1;ADGRL3;GABRB3;GABRG2;HDAC2;AGRN;OPRK1;PRKCG;RGS10;SNCA;TAC1;TACR1;TIAM1;CCNA2;HOMER1
GO:0042476	odontogenesis	odontogenesis	GO:0042476	http://amigo.geneontology.org/amigo/term/GO:0042476	116	23	11.8654	1.93841	0.00140058	0.0192108	93;363;632;655;657;1277;1278;1747;2249;2253;2263;2736;2737;3066;4038;4488;5308;6331;6608;8313;51176;64919;431707	COL1A1;COL1A2;DLX3;FGF4;FGF8;FGFR2;GLI2;GLI3;HDAC2;AQP6;LRP4;LHX8;MSX2;LEF1;PITX2;BGLAP;SCN5A;BCL11B;BMP7;BMPR1A;SMO;AXIN2;ACVR2B
GO:0007218	neuropeptide signaling pathway	neuropeptide signaling pathway	GO:0007218	http://amigo.geneontology.org/amigo/term/GO:0007218	96	20	9.81966	2.03673	0.00149783	0.020197	2587;2742;4852;4886;4935;4985;4986;5443;6272;6863;6866;9427;10874;10886;11249;27344;51083;60675;113091;124274	NMU;NPFFR2;NXPH2;PTH2;GPR139;GALR1;PCSK1N;GLRA2;NPY;NPY1R;GPR143;OPRD1;OPRK1;GAL;POMC;PROK2;SORT1;TAC1;TAC3;ECEL1
GO:0015844	monoamine transport	monoamine transport	GO:0015844	http://amigo.geneontology.org/amigo/term/GO:0015844	70	16	7.16017	2.23458	0.00157273	0.0210741	151;152;1268;2824;3350;4986;5023;5028;5865;6387;6622;6850;6857;6860;8618;64805	CNR1;ADRA2B;ADRA2C;GPM6B;HTR1A;OPRK1;P2RX1;P2RY1;RAB3B;CXCL12;P2RY12;SNCA;SYK;SYT1;SYT4;CADPS
GO:0051402	neuron apoptotic process	neuron apoptotic process	GO:0051402	http://amigo.geneontology.org/amigo/term/GO:0051402	212	36	21.6851	1.66013	0.00160978	0.0214696	558;627;773;2045;2149;2253;2534;2558;2562;2625;2895;2901;2914;3670;4192;4436;4605;4747;4803;5063;5582;6418;6620;6622;7015;7301;7516;8831;9928;10763;11113;27023;51804;84678;219699;374946	NES;CIT;EPHA7;F2R;UNC5B;FGF8;FYN;GABRA5;GABRB3;GATA3;FOXB1;GRID2;GRIK5;GRM4;ISL1;DRAXIN;MDK;MSH2;MYBL2;NEFL;NGF;PAK3;SIX4;AXL;PRKCG;BDNF;SET;SNCB;SNCA;TERT;TYRO3;XRCC2;CACNA1A;KDM2B;SYNGAP1;KIF14
GO:0046903	secretion	secretion	GO:0046903	http://amigo.geneontology.org/amigo/term/GO:0046903	1072	139	109.653	1.26764	0.00173809	0.0227028	88;93;134;151;152;286;306;408;554;558;668;768;773;774;775;780;887;1128;1131;1136;1143;1268;1535;1636;1808;1908;1910;1946;1950;2149;2260;2571;2587;2625;2697;2702;2740;2850;2901;2914;3099;3274;3350;3358;3569;3589;3670;3671;3749;3783;3815;4023;4074;4825;4856;4881;4986;5019;5023;5028;5099;5196;5270;5443;5452;5608;5798;5865;5880;6387;6422;6507;6511;6513;6622;6664;6678;6714;6850;6854;6857;6860;6863;686…	CPLX2;NMU;RAB31;IL1RAPL1;CHRM1;CHRM3;CHRNA3;CHRNB4;TRIM6;C2CD4C;CNR1;ADORA1;RIMS4;SYT6;ADRA2B;ADRA2C;CYBA;ACE;DPYSL2;EDN3;EDNRB;SCAMP5;EFNA5;EGF;F2R;FGFR1;ADGRL1;NLGN1;PLA2R1;UNC13A;PASK;NCS1;SYT14;GAD1;GALR1;GATA3;GJA1;GJA5;FOXB1;KCNMB4;GLP1R;PCLO;SSC5D;GPR27;ANK1;GRIK5;SCG3;GRM4;ANXA3;HK2;HRH2;HTR1A;HTR2C;NLRP10;SYT10;IL6;IL11;ISL1;ISLR;KCNC4;KCNN4;KIT;LPL;M6PR;ARRB1;NKX6-1;NOV;NPR1;OPRK1;OXCT1…
GO:0045453	bone resorption	bone resorption	GO:0045453	http://amigo.geneontology.org/amigo/term/GO:0045453	52	13	5.31898	2.44408	0.00179214	0.0231271	632;3375;3569;3635;5880;6696;6714;6850;51208;53832;79705;169200;171392	TMEM64;ZNF675;IAPP;IL6;INPP5D;CLDN18;IL20RA;RAC2;BGLAP;SPP1;SRC;SYK;LRRK1
GO:0035418	protein localization to synapse	protein localization to synapse	GO:0035418	http://amigo.geneontology.org/amigo/term/GO:0035418	19	7	1.94347	3.6018	0.00192272	0.024424	40;9378;22871;27445;50944;57555;347730	NLGN1;PCLO;LRRTM1;ASIC2;SHANK1;NLGN2;NRXN1
GO:0043279	response to alkaloid	response to alkaloid	GO:0043279	http://amigo.geneontology.org/amigo/term/GO:0043279	133	25	13.6043	1.83765	0.00195141	0.0246419	199;477;641;890;1136;1138;1139;1143;1268;1789;1808;3066;3569;4825;4986;5582;6261;6263;6622;6863;6869;7074;9456;23284;23657	CHRNA3;CHRNA5;CHRNA7;CHRNB4;CNR1;DNMT3B;DPYSL2;AIF1;ADGRL3;SLC7A11;HDAC2;IL6;ATP1A2;NKX6-1;OPRK1;PRKCG;RYR1;RYR3;BLM;SNCA;TAC1;TACR1;TIAM1;CCNA2;HOMER1
GO:0009100	glycoprotein metabolic process	glycoprotein metabolic process	GO:0009100	http://amigo.geneontology.org/amigo/term/GO:0009100	388	58	39.6878	1.46141	0.00201667	0.0252793	28;1301;1462;2300;2523;2524;2591;2650;3718;4248;4582;5806;7991;8128;8708;9331;9452;9951;10071;10090;10164;10317;10690;10855;11173;11226;25825;25834;26270;26290;26301;27087;50515;51363;51809;54360;57216;57452;64131;64377;64409;79623;79690;79695;80312;81618;81792;81849;84620;89792;90161;93010;114805;146664;152002;222537;256435;283463	MUC12;UST;CHST4;B3GALT5;FUT9;HPSE;ADAMTS7;GALNT6;GALNT13;COL11A1;VCAN;MGAT5B;XXYLT1;HS3ST5;FOXL1;FUT1;FUT2;ST6GALNAC3;BACE2;MGAT4C;GALNT3;FBXO6;GALNT8;GBGT1;GCNT1;B3GAT1;ABO;MUC19;JAK3;MGAT3;MUC1;CHST11;CHST15;GALNT7;CYTL1;VANGL2;GALNT16;PTX3;XYLT1;CHST8;WBSCR17;GALNT14;GAL3ST4;GALNT12;TUSC3;TET1;ST8SIA2;ITM2C;ADAMTS12;ST6GALNAC5;ST6GAL2;B3GALT1;GAL3ST3;HS6ST2;B3GNT7;B4GALT6;ITM2A;HS3ST4
GO:0051172	negative regulation of nitrogen compound metabolic process	negative regulation of nitrogen compound metabolic process	GO:0051172	http://amigo.geneontology.org/amigo/term/GO:0051172	1448	181	148.113	1.22204	0.00202692	0.0253706	93;165;332;430;580;639;641;655;668;862;990;1063;1112;1488;1748;1786;1789;1869;1910;2254;2260;2263;2305;2550;2587;2625;2697;2736;2737;2913;3007;3009;3012;3066;3070;3159;3400;3609;3642;3670;3720;3975;4004;4188;4436;4488;4582;4613;4618;4656;4776;4825;4838;4854;5017;5347;5460;5569;5727;5740;5916;5933;6282;6297;6375;6418;6422;6423;6608;6622;6657;6658;6664;6714;6862;6929;7013;7015;7022;7480;7546;7639;7…	C8orf88;ZNF559-ZNF177;BASP1;MAD2L2;SEMA4D;ERN2;CENPF;LEFTY1;IGF2BP1;IGF2BP3;IGF2BP2;POLQ;EHMT2;PRDM5;FOXN3;MALSU1;NOSTRIN;TWIST2;TRIM6;ZNF488;WTIP;HIST2H3C;DMBX1;TRIM71;RIPPLY2;ZNF280B;PRICKLE1;E2F7;ZNF418;CTBP2;GLIS1;ZNF519;AEBP1;OLIG3;ARX;ZNF431;ZNF675;DLX4;DNMT1;DNMT3B;E2F1;EDNRB;BEND6;FGF9;FGFR1;FGFR2;DKK1;FOXM1;ZNF423;CBX5;PATZ1;ZMYND8;GABBR1;GALR1;GATA3;AGO1;GJA1;FOXD3;GLI2;GLI3;RCOR2;TAGLN…
GO:0050000	chromosome localization	chromosome localization	GO:0050000	http://amigo.geneontology.org/amigo/term/GO:0050000	72	16	7.36474	2.17251	0.00214677	0.0264449	891;1062;1063;3833;7013;9787;9928;10403;11004;54908;55143;55165;55166;81930;84722;113130	NDC80;CENPE;CENPF;KIF2C;CDCA5;KIFC1;SPDL1;CDCA8;CEP55;CENPQ;TERF1;KIF18A;PSRC1;CCNB1;DLGAP5;KIF14
GO:0015837	amine transport	amine transport	GO:0015837	http://amigo.geneontology.org/amigo/term/GO:0015837	79	17	8.08076	2.10376	0.00228643	0.0278047	134;151;152;477;773;1136;1268;1808;4986;5028;5865;6387;6622;6857;6860;6865;64805	CHRNA3;CNR1;ADORA1;ADRA2B;ADRA2C;DPYSL2;ATP1A2;OPRK1;P2RY1;RAB3B;CXCL12;P2RY12;SNCA;SYT1;SYT4;TACR2;CACNA1A
GO:0050801	ion homeostasis	ion homeostasis	GO:0050801	http://amigo.geneontology.org/amigo/term/GO:0050801	717	97	73.3406	1.3226	0.00240803	0.0289132	117;134;287;288;477;478;479;489;554;766;773;775;781;887;1139;1152;1535;1908;1910;2149;2247;2257;2587;2697;2702;2740;2843;2846;3352;3358;3757;3791;3792;3932;4881;5028;5158;5311;5579;5816;6261;6263;6331;6337;6375;6387;6508;6543;6553;6622;6714;6863;6869;7070;7137;7220;7223;7225;8048;8614;8805;9170;9498;9843;9900;10021;10345;10518;10568;22953;23428;23566;23682;25769;27035;28982;51310;54734;55503;5580…	CD24;HCN4;TRDN;CIB2;SLC34A2;CHRNA7;CKB;ADCYAP1R1;JSRP1;ADORA1;LETM2;SLC34A3;CYBA;TMEM64;EDN3;EDNRB;F2R;FGF2;FGF12;P2RX2;SLC7A8;LPAR3;RAB38;SLC24A2;GALR1;GJA1;GJA5;NOX1;GLP1R;SLC24A5;GPR20;LPAR4;ANK2;ANK3;FLVCR1;HTR1D;HTR2C;KCNH2;KDR;KEL;LCK;ATP1A2;ATP1A3;ATP12A;NPR1;ATP2A3;P2RY1;SLC22A17;PDE6B;PKD2;RAB39A;AVPR2;TRPV6;PRKCB;SCN3B;JPH1;JPH3;SLC24A3;SLC4A5;PVALB;PROK2;RYR1;RYR3;SCN5A;SCNN1A;XCL1;CXC…
GO:0099003	vesicle-mediated transport in synapse	vesicle-mediated transport in synapse	GO:0099003	http://amigo.geneontology.org/amigo/term/GO:0099003	128	24	13.0929	1.83306	0.00245848	0.0293542	773;1808;2901;6456;6622;6857;6860;8120;8618;9699;10814;22859;22871;23025;27445;29993;57586;84258;84958;126567;140730;148281;255928;341359	CPLX2;C2CD4C;RIMS4;SYT6;DPYSL2;ADGRL1;NLGN1;UNC13A;SYT14;PCLO;GRIK5;PACSIN1;SYT10;SYT13;SH3GL2;SNCA;SYT1;SYT4;CACNA1A;AP3B2;SYT3;SYTL1;CADPS;RIMS2
GO:0050878	regulation of body fluid levels	regulation of body fluid levels	GO:0050878	http://amigo.geneontology.org/amigo/term/GO:0050878	490	70	50.1212	1.39662	0.0024663	0.0294064	40;108;109;114;134;151;152;231;359;408;554;558;780;1128;1131;1277;1278;1364;1535;1910;2149;2192;2534;2625;2697;2702;3037;3066;3099;3569;3783;3932;4846;4881;4986;5023;5028;5196;5270;5328;5329;5577;5579;5582;5588;5592;5880;6337;6714;6850;6863;6869;7225;7301;10398;10451;10630;10855;22953;23468;23657;27023;30845;51206;57126;57835;64805;80310;81606;126961	MYL9;VAV3;PDPN;ADCY2;HPSE;ADCY3;CHRM1;CHRM3;ADCY8;HIST2H3C;COL1A1;COL1A2;ADORA1;CLDN4;ADRA2B;ADRA2C;CYBA;EDNRB;F2R;FBLN1;P2RX2;AKR1B1;CBX5;SLC7A11;FYN;GATA3;GJA1;GJA5;FOXB1;HAS2;HDAC2;EHD3;HK2;IL6;AQP2;KCNN4;LCK;ASIC2;ARRB1;NOS3;NPR1;OPRK1;P2RX1;P2RY1;GP6;PF4;SERPINE2;PLAU;PLAUR;AVPR2;PRKAR2B;PRKCB;AXL;PRKCG;PRKCQ;PRKG1;CD177;SLC4A5;RAC2;SCNN1A;P2RY12;SRC;SYK;TAC1;TACR1;TRPC6;TYRO3;DDR1;PDGFD;LBH
GO:0044093	positive regulation of molecular function	positive regulation of molecular function	GO:0044093	http://amigo.geneontology.org/amigo/term/GO:0044093	1817	221	185.857	1.18908	0.00263116	0.0305207	88;93;108;109;114;117;119;134;151;152;273;287;288;306;408;554;627;668;701;781;799;891;894;983;990;1001;1062;1123;1136;1139;1378;1438;1488;1535;1600;1636;1663;1794;1795;1894;1908;1946;1950;2046;2068;2149;2192;2245;2247;2249;2251;2253;2254;2260;2263;2321;2534;2535;2625;2740;2903;2906;2914;3561;3569;3670;3718;3815;3932;3973;4085;4254;4318;4325;4326;4436;4747;4751;4762;4803;4804;4808;4821;4825;4838;4…	KCNE3;CDH3;CD24;SAE1;CCL26;TRDN;VAV3;SEMA4D;CENPE;NRG3;ADCY2;ADCY3;UBE2C;MAP4K1;FZD10;CHN1;CDCA5;CHRNA3;CHRNA7;ADCY8;ARHGEF25;ARHGAP33;ADCYAP1R1;TRIM6;ADD2;IQGAP3;ARHGEF19;PIFO;ADORA1;CR1;PSMA8;CSF2RA;DIRAS1;CTBP2;ADRA2B;ADRA2C;PLEKHG4B;CYBA;ARHGAP36;DAB1;ACE;DDX11;DOCK2;DOCK3;ECT2;EDN3;EFNA5;EGF;NRK;EPHA8;ERCC2;F2R;FBLN1;STOX1;RASGEF1A;FGD1;FGF2;FGF4;FGF6;FGF8;FGF9;FGFR1;FGFR2;DENND3;TPX2;IQSEC2…
GO:0009582	detection of abiotic stimulus	detection of abiotic stimulus	GO:0009582	http://amigo.geneontology.org/amigo/term/GO:0009582	129	24	13.1952	1.81885	0.00273436	0.0314194	40;134;408;778;1040;1301;2047;2534;2916;3815;5158;5270;5311;6785;6863;6869;7287;8048;8914;10886;51761;54437;79955;80036	CDS1;NPFFR2;COL11A1;ADORA1;EPHB1;FYN;GRM6;KIT;ASIC2;ARRB1;PDE6B;ATP8A2;SERPINE2;PKD2;SEMA5B;ELOVL4;TAC1;TACR1;TULP1;CACNA1F;PDZD7;TRPM3;CSRP3;TIMELESS
GO:0009914	hormone transport	hormone transport	GO:0009914	http://amigo.geneontology.org/amigo/term/GO:0009914	305	47	31.1979	1.50651	0.00281251	0.0322555	93;134;151;152;408;668;773;775;1268;1908;1946;2260;2587;2625;2697;2740;2850;3350;3358;3569;3589;3670;4825;4856;4986;5019;5028;5443;5798;6422;6513;6664;6863;6865;6869;7074;7351;7447;9254;9378;9699;10874;23178;27445;51083;57555;91608	NMU;CNR1;ADORA1;ADRA2B;ADRA2C;EDN3;EFNA5;FGFR1;PASK;GALR1;GATA3;GJA1;GLP1R;PCLO;GPR27;HTR1A;HTR2C;IL6;IL11;ISL1;ARRB1;NKX6-1;NOV;OPRK1;OXCT1;P2RY1;GAL;POMC;NLGN2;PTPRN;SFRP1;SLC2A1;SOX11;FOXL2;TAC1;TACR2;TACR1;TIAM1;UCP2;VSNL1;CACNA1A;CACNA1C;RASL10B;CACNA2D2;ACVR2B;NRXN1;RIMS2
GO:0018210	peptidyl-threonine modification	peptidyl-threonine modification	GO:0018210	http://amigo.geneontology.org/amigo/term/GO:0018210	108	21	11.0471	1.90095	0.00283137	0.0323169	655;983;1111;1950;2591;5347;5579;7225;7272;7443;9201;65975;79012;83903;84254;85366;117854;139728;161742;219736;388228	CHEK1;TRIM6;PNCK;SPRED1;EGF;STOX1;GALNT3;SBK1;PLK1;PRKCB;BMP7;STK33;TRPC6;TTK;VRK1;CAMKV;GSG2;CAMKK1;MYLK2;DCLK1;CDK1
GO:0032102	negative regulation of response to external stimulus	negative regulation of response to external stimulus	GO:0032102	http://amigo.geneontology.org/amigo/term/GO:0032102	258	41	26.3903	1.5536	0.00288751	0.0329138	134;199;639;1496;1588;2247;2625;2697;2895;2950;3670;4846;4856;5270;5328;5329;5592;5740;6091;6696;7010;7105;7301;7473;9037;9378;9723;10371;10501;10507;10512;11005;11202;22876;27293;54437;55872;56963;57556;90355;91662	SEMA3A;SEMA6B;SEMA4D;SEMA3C;SPINK5;KLK8;ADORA1;CTNNA2;CYP19A1;AIF1;FGF2;INPP5F;GATA3;GJA1;SMPDL3B;GRID2;GSTP1;ISL1;NOS3;NOV;SERPINE2;PLAU;PLAUR;SEMA5B;PBK;PRKG1;RGMA;PTGIS;SEMA6A;ROBO1;PRDM1;SPP1;TEK;TSPAN6;TYRO3;WNT3;C5orf30;SEMA5A;NLRP12;NRXN1;SEMA3E
GO:0035587	purinergic receptor signaling pathway	purinergic receptor signaling pathway	GO:0035587	http://amigo.geneontology.org/amigo/term/GO:0035587	31	9	3.17093	2.83828	0.00300121	0.0335607	134;5023;5028;9934;22953;29909;53829;53836;64805	ADORA1;P2RX2;GPR171;P2RX1;P2RY1;P2RY13;GPR87;P2RY12;P2RY14
GO:0009612	response to mechanical stimulus	response to mechanical stimulus	GO:0009612	http://amigo.geneontology.org/amigo/term/GO:0009612	197	33	20.1508	1.63766	0.00307178	0.0338847	40;58;440;477;632;891;943;1111;1265;1277;1301;1535;2115;2534;2697;2736;3569;3815;5028;5270;5311;5727;6387;6507;6714;6869;8048;9378;26047;51761;64220;79955;84189	CHEK1;CNN2;COL1A1;COL11A1;CYBA;ETV1;FYN;CNTNAP2;GJA1;GLI2;IL6;KIT;ASIC2;ASNS;ATP1A2;P2RY1;ATP8A2;SERPINE2;PKD2;PTCH1;ACTA1;BGLAP;CXCL12;STRA6;SLC1A3;SRC;TACR1;PDZD7;CSRP3;SLITRK6;CCNB1;NRXN1;TNFRSF8
GO:0045935	positive regulation of nucleobase-containing compound metabolic process	positive regulation of nucleobase-containing compound metabolic process	GO:0045935	http://amigo.geneontology.org/amigo/term/GO:0045935	1622	198	165.911	1.19341	0.00374922	0.0397668	108;109;114;117;306;408;554;641;655;657;668;799;890;891;983;1012;1111;1112;1277;1488;1663;1747;1749;1786;1820;1869;1950;2068;2115;2118;2128;2149;2247;2249;2260;2263;2305;2535;2587;2625;2637;2736;2737;2740;3066;3159;3167;3400;3480;3569;3589;3609;3670;3973;3975;4004;4072;4192;4254;4582;4605;4613;4617;4618;4656;4692;4751;4762;4776;4804;4807;4808;4821;4825;4838;4846;4854;4881;4920;5015;5028;5063;5081…	CCDC169-SOHLH2;CDH13;RAMP2;MAD2L2;ARID3B;SIX2;ADCY2;ADCY3;CHEK1;FOXN3;MRAP2;ADCY8;MED12L;ADCYAP1R1;COL1A1;E2F7;CTBP2;GLIS1;DDX11;DLX3;DLX5;DNMT1;ARID3A;E2F1;EGF;ERCC2;ETV1;ETV4;EVX1;F2R;FGF2;FGF4;FGFR1;FGFR2;FOXM1;ZNF423;GRIP1;PATZ1;FZD2;PARM1;GALR1;GATA3;GBX2;AGO1;CKAP2;FOXD3;GLI2;GLI3;GLP1R;UHRF1;ANXA3;HDAC2;HMGA1;HMX2;ID4;MCIDAS;MURC;IGF1R;IL6;IL11;ILF3;ISL1;AGRN;FEZF1;LHCGR;LHX1;LMO1;EPCAM;AR…
GO:0044091	membrane biogenesis	membrane biogenesis	GO:0044091	http://amigo.geneontology.org/amigo/term/GO:0044091	32	9	3.27322	2.74959	0.00380269	0.0400853	288;4038;9378;11141;22871;25999;57502;57555;93099	IL1RAPL1;NLGN1;CLIP3;ANK3;LRP4;NLGN4X;NLGN2;DMKN;NRXN1
GO:0034698	response to gonadotropin	response to gonadotropin	GO:0034698	http://amigo.geneontology.org/amigo/term/GO:0034698	27	8	2.76178	2.89668	0.00441618	0.0453229	440;890;1515;1946;2046;3675;3973;5069	CTSV;EFNA5;EPHA8;ITGA3;LHCGR;ASNS;PAPPA;CCNA2
GO:0048799	animal organ maturation	animal organ maturation	GO:0048799	http://amigo.geneontology.org/amigo/term/GO:0048799	22	7	2.25034	3.11064	0.00494889	0.0494831	2625;5979;6261;7059;8642;10507;162466	SEMA4D;PHOSPHO1;GATA3;RET;RYR1;THBS3;DCHS1

## Sheet: Full
geneset	description	Highest significant ancestors	Highest significant ancestors(GO)	link	C	O	E	R	PValue	FDR	overlapGene	OverlapGene_UserID
GO:0000902	cell morphogenesis	cellular component morphogenesis	GO:0032989	http://amigo.geneontology.org/amigo/term/GO:0000902	891	187	91.1387	2.05182	0	0	288;558;575;627;655;773;780;1002;1009;1123;1136;1382;1400;1419;1496;1600;1749;1808;1894;1946;1948;1952;2045;2046;2047;2115;2118;2192;2245;2253;2263;2534;2625;2637;2697;2736;2737;3037;3274;3569;3670;3730;3791;3792;3798;3800;3815;3897;3908;3925;3975;4038;4131;4651;4692;4744;4747;4776;4803;4804;4825;4838;4958;5015;5063;5365;5588;5764;5803;5979;6091;6387;6507;6678;6696;6714;6790;6857;6860;7010;7070;7…	CDH4;CDH11;UST;LAMC3;SEMA3A;TUBB3;OLFM1;LRRN2;SEMA6B;SEMA4D;SEMA3C;DPYSL4;PDPN;SPINT2;NES;IL1RAPL1;BVES;LZTS1;KLK8;CHN1;CHRNA3;SLITRK1;WTIP;UNC5D;CRABP2;SLITRK4;CRMP1;ZNF280B;CRYGB;LRFN5;CTNNA2;CPNE9;LINGO2;DAB1;ARX;DLX5;DPYSL2;ECT2;EFNA5;EFNB2;CELSR2;EPHA7;EPHA8;EPHB1;ETV1;ETV4;FBLN1;UNC5B;FGD1;FGF8;FGFR2;NTNG1;NLGN1;DKK1;UNC13A;FSTL4;SPG20;PLXND1;EPB41L3;OBSL1;LPAR3;FLRT2;FYN;TENM4;SLITRK5;KIF2…
GO:0000904	cell morphogenesis involved in differentiation	cellular component morphogenesis	GO:0032989	http://amigo.geneontology.org/amigo/term/GO:0000904	636	146	65.0552	2.24425	0	0	288;558;575;627;655;773;1002;1009;1123;1136;1382;1400;1419;1496;1600;1749;1808;1946;1948;1952;2045;2046;2047;2115;2118;2192;2253;2263;2534;2625;2637;2736;2737;3037;3274;3670;3730;3792;3798;3800;3897;3908;3925;3975;4038;4131;4692;4744;4747;4776;4803;4804;4825;4838;4958;5015;5063;5365;5588;5803;5979;6091;6387;6507;6696;6714;7010;7070;7074;7225;7301;7345;7473;7804;7976;8153;8324;8828;8831;9037;9201;…	CDH4;CDH11;UST;LAMC3;SEMA3A;TUBB3;OLFM1;LRRN2;SEMA6B;SEMA4D;SEMA3C;SPINT2;IL1RAPL1;BVES;LZTS1;CHN1;CHRNA3;SLITRK1;UNC5D;CRABP2;SLITRK4;CRMP1;ZNF280B;CRYGB;LRFN5;CTNNA2;LINGO2;DAB1;ARX;DLX5;DPYSL2;EFNA5;EFNB2;CELSR2;EPHA7;EPHA8;EPHB1;ETV1;ETV4;FBLN1;UNC5B;FGF8;FGFR2;NTNG1;NLGN1;DKK1;FSTL4;SPG20;PLXND1;OBSL1;LPAR3;FLRT2;FYN;SLITRK5;KIF26A;GATA3;GBX2;FOXB1;GLI2;GLI3;OR10A4;ANK3;HAS2;HRH2;FMN1;ISL1;A…
GO:0007156	homophilic cell adhesion via plasma membrane adhesion molecules	biological adhesion	GO:0022610	http://amigo.geneontology.org/amigo/term/GO:0007156	157	56	16.0592	3.48709	0	0	1001;1002;1004;1006;1009;1012;1952;4345;5099;5100;5365;5793;5979;6091;8642;9752;22883;22997;26167;27328;54510;54549;55714;56121;56122;56123;56124;56125;56126;56127;56128;56131;56132;56133;56134;56135;56136;56137;56138;56139;56140;56141;56142;56143;56144;56145;56146;56147;57575;57717;57863;83259;92211;120114;253559;389118	CDH3;CDH4;CDH6;CDH8;CDH11;CDH13;FAT3;CELSR2;CLSTN1;IGSF9B;CADM2;PCDHB5;PCDH11X;CDHR4;CD200;PCDH7;PCDH8;PLXNB3;PCDH18;SDK2;TENM3;PCDHB15;PCDHB14;PCDHB13;PCDHB12;PCDHB11;PCDHB10;PCDHB9;PCDHB8;PCDHB4;PCDHB3;PCDHB2;PCDHAC2;PCDHAC1;PCDHA13;PCDHA12;PCDHA11;PCDHA10;PCDHA8;PCDHA7;PCDHA6;PCDHA5;PCDHA4;PCDHA3;PCDHA2;PCDHA1;PCDH10;PCDHB16;CADM3;PTPRG;RET;ROBO1;PCDH11Y;DCHS1;CDHR1;PCDHA9
GO:0007267	cell-cell signaling	cell-cell signaling	GO:0007267	http://amigo.geneontology.org/amigo/term/GO:0007267	1557	294	159.263	1.84601	0	0	40;93;134;151;152;273;287;321;408;477;627;668;766;773;774;775;781;782;1001;1006;1128;1129;1131;1132;1136;1138;1139;1143;1268;1277;1627;1741;1749;1908;1946;1948;1950;1952;2149;2239;2249;2251;2253;2254;2257;2260;2263;2300;2535;2558;2562;2566;2571;2587;2625;2697;2702;2719;2736;2737;2740;2742;2850;2895;2899;2901;2903;2906;2913;2914;2916;3274;3350;3352;3358;3363;3375;3569;3589;3670;3675;3749;3751;3779…	CDH3;CD24;HCN4;GJC1;CDH8;CHST4;KCNMB2;CCL26;MAD2L2;CPLX2;NMU;NPFFR2;SPIN1;LZTS1;FZD10;GPR176;CHRM1;CHRM2;CHRM3;CHRM4;CHRNA3;CHRNA5;CHRNA7;CHRNB4;C2CD4C;CNR1;COL1A1;ARHGEF19;ADORA1;RIMS4;PSMA8;PRICKLE1;LRFN5;APCDD1;SYT6;ADRA2B;ADRA2C;DBN1;TMEM64;DLG3;DLX5;EDN3;EFNA5;EFNB2;EGF;CELSR2;AMER3;F2R;AMER2;GPC4;FGF4;FGF6;FGF8;FGF9;FGF12;FGFR1;FGFR2;ADGRL1;NLGN1;CLSTN1;DKK1;P2RX2;IGSF9B;FOXL1;UNC13A;HECW1;…
GO:0007268	chemical synaptic transmission	cell-cell signaling	GO:0007267	http://amigo.geneontology.org/amigo/term/GO:0007268	610	145	62.3957	2.32388	0	0	40;134;273;321;477;766;773;774;782;1006;1128;1129;1131;1132;1136;1138;1139;1143;1268;1627;1741;2149;2257;2558;2562;2566;2571;2742;2895;2899;2901;2903;2906;2913;2914;2916;3274;3350;3352;3358;3363;3749;3751;3779;3780;3785;3786;3798;3815;3908;4776;4852;4857;4920;4985;4986;5023;5100;5270;5354;5582;5764;5802;5865;6507;6511;6543;6620;6622;6854;6857;6860;6863;6865;6869;7804;8224;8618;8831;9145;9228;9254…	GJC1;CDH8;KCNMB2;CPLX2;NMU;NPFFR2;LZTS1;GPR176;CHRM1;CHRM2;CHRM3;CHRM4;CHRNA3;CHRNA5;CHRNA7;CHRNB4;C2CD4C;CNR1;ADORA1;RIMS4;LRFN5;SYT6;DBN1;DLG3;F2R;FGF12;ADGRL1;NLGN1;CLSTN1;DKK1;P2RX2;IGSF9B;UNC13A;LPAR3;ZMYND8;GABRA5;SYT14;GABRB3;GABRG2;GAD1;SLC24A2;SLITRK5;PCDHB5;AMPH;KCNMB4;GLRA2;PCLO;GRID2;GRIK3;GRIK5;GRIN2A;GRIN2D;GRM3;GRM4;GRM6;APBA2;HRH2;HTR1A;HTR1D;HTR2C;HTR7;SYT10;LRRTM1;KCNC4;KCND2;KC…
GO:0007409	axonogenesis	cellular component morphogenesis;neurogenesis	GO:0032989;GO:0022008	http://amigo.geneontology.org/amigo/term/GO:0007409	417	109	42.6541	2.55544	0	0	288;575;627;655;773;1002;1009;1123;1382;1400;1496;1600;1749;1808;1946;1948;2045;2046;2047;2115;2118;2253;2263;2534;2625;2637;2736;2737;3670;3730;3792;3798;3800;3897;3908;3925;3975;4038;4131;4692;4744;4747;4803;4804;4825;4958;5015;5063;5365;5588;5803;5979;6091;6387;6696;7070;7074;7345;7473;7976;8153;8828;8831;9037;9201;9378;9638;9723;9890;10090;10371;10381;10439;10446;10501;10507;10512;22854;23105…	CDH4;CDH11;UST;SEMA3A;TUBB3;OLFM1;LRRN2;SEMA6B;SEMA4D;SEMA3C;CHN1;SLITRK1;UNC5D;CRABP2;SLITRK4;CRMP1;ZNF280B;LRFN5;CTNNA2;LINGO2;DAB1;ARX;DLX5;DPYSL2;EFNA5;EFNB2;EPHA7;EPHA8;EPHB1;ETV1;ETV4;UNC5B;FGF8;FGFR2;NTNG1;FSTL4;SPG20;PLXND1;LPAR3;FLRT2;FYN;SLITRK5;KIF26A;GATA3;GBX2;FOXB1;GLI2;GLI3;OR10A4;ANK3;ISL1;ANOS1;DRAXIN;KEL;KIF5A;KIF5C;FEZF1;L1CAM;LAMA2;STMN1;LHX1;LRP4;MAP1B;NDN;NEFH;NEFL;NGF;NGFR;…
GO:0022008	neurogenesis	neurogenesis	GO:0022008	http://amigo.geneontology.org/amigo/term/GO:0022008	1414	279	144.635	1.92899	0	0	151;152;288;430;558;575;627;639;655;657;773;780;983;1002;1009;1123;1136;1268;1382;1400;1496;1600;1620;1627;1749;1789;1808;1809;1894;1908;1910;1946;1948;1952;2009;2045;2046;2047;2068;2115;2118;2128;2182;2253;2260;2263;2534;2535;2558;2562;2625;2637;2697;2736;2737;2895;2903;2950;3066;3400;3569;3642;3670;3675;3730;3792;3798;3800;3815;3897;3908;3925;3975;4038;4131;4139;4613;4674;4692;4741;4744;4747;47…	CDH4;CDH11;UST;TSPAN2;LAMC3;SEMA3A;TUBB3;OLFM1;LRRN2;SEMA6B;SEMA4D;SEMA3C;DPYSL4;DLL3;NRG3;SPINK5;STMN2;CIT;IL1RAPL1;LZTS1;KLK8;FZD10;CHN1;RDH13;CHRNA3;SLITRK1;ZNF488;CNR1;UNC5D;CRABP2;SLITRK4;CRMP1;CHODL;ZNF280B;LRFN5;APCDD1;CTNNA2;ADRA2B;CPNE9;ADRA2C;LINGO2;DAB1;BRINP1;DBN1;PLPPR5;OLIG3;ARX;DLX5;DNMT3B;DPYSL2;DPYSL3;ECT2;EDN3;EDNRB;EFNA5;EFNB2;CELSR2;EML1;EPHA7;EPHA8;EPHB1;ERCC2;ETV1;ETV4;EVX1;…
GO:0030030	cell projection organization	cell projection organization	GO:0030030	http://amigo.geneontology.org/amigo/term/GO:0030030	1268	224	129.701	1.72704	0	0	88;199;288;575;627;655;773;780;1002;1009;1012;1123;1136;1268;1382;1400;1496;1600;1627;1749;1808;1809;1946;1948;1952;2045;2046;2047;2115;2118;2182;2245;2253;2260;2263;2534;2625;2637;2697;2736;2737;2895;3066;3569;3670;3675;3730;3792;3798;3800;3815;3897;3908;3925;3975;4038;4131;4651;4692;4741;4744;4747;4776;4803;4804;4825;4852;4958;5015;5063;5354;5365;5420;5588;5592;5754;5764;5793;5803;5880;5979;609…	CDH4;GFY;USH1C;CDH11;UST;TSPAN2;CDH13;SEMA3A;TUBB3;OLFM1;LRRN2;VAV3;SEMA6B;SEMA4D;SEMA3C;DPYSL4;NES;STMN2;IL1RAPL1;LZTS1;KLK8;CHN1;CHRNA3;SLITRK1;CNR1;PIFO;LRGUK;UNC5D;CRABP2;SLITRK4;PIH1D3;CRMP1;CHODL;ZNF280B;LRFN5;CTNNA2;PROM2;CPNE9;LINGO2;DAB1;DBN1;PLPPR5;ARX;ADAMTS16;DLX5;DPYSL2;DPYSL3;EFNA5;EFNB2;CELSR2;AIF1;DZIP1L;EPHA7;EPHA8;EPHB1;ETV1;ETV4;ACSL4;UNC5B;FGD1;FGF8;FGFR1;FGFR2;NTNG1;NLGN1;DZI…
GO:0030182	neuron differentiation	neurogenesis	GO:0022008	http://amigo.geneontology.org/amigo/term/GO:0030182	1197	243	122.439	1.98466	0	0	151;152;288;575;627;639;655;773;780;1002;1009;1123;1136;1268;1382;1400;1496;1600;1620;1627;1749;1789;1808;1809;1894;1908;1910;1946;1948;1952;2045;2046;2047;2068;2115;2118;2128;2182;2253;2260;2263;2534;2535;2558;2562;2625;2637;2697;2736;2737;2895;3066;3400;3569;3642;3670;3675;3730;3792;3798;3800;3897;3908;3925;3975;4038;4131;4613;4674;4692;4741;4744;4747;4762;4776;4803;4804;4821;4825;4852;4854;495…	CDH4;CDH11;UST;TSPAN2;SEMA3A;TUBB3;OLFM1;LRRN2;SEMA6B;SEMA4D;SEMA3C;DPYSL4;SPINK5;STMN2;IL1RAPL1;LZTS1;KLK8;FZD10;CHN1;RDH13;CHRNA3;SLITRK1;CNR1;UNC5D;CRABP2;SLITRK4;CRMP1;CHODL;ZNF280B;LRFN5;CTNNA2;ADRA2B;CPNE9;ADRA2C;LINGO2;DAB1;BRINP1;DBN1;PLPPR5;OLIG3;ARX;DLX5;DNMT3B;DPYSL2;DPYSL3;ECT2;EDN3;EDNRB;EFNA5;EFNB2;CELSR2;EPHA7;EPHA8;EPHB1;ERCC2;ETV1;ETV4;EVX1;ACSL4;UNC5B;BEND6;GPC2;FGF8;FGFR1;FGFR2…
GO:0031175	neuron projection development	neurogenesis	GO:0022008	http://amigo.geneontology.org/amigo/term/GO:0031175	811	178	82.9557	2.14572	0	0	288;575;627;655;773;780;1002;1009;1123;1136;1268;1382;1400;1496;1600;1627;1749;1808;1809;1946;1948;1952;2045;2046;2047;2115;2118;2182;2253;2260;2263;2534;2625;2637;2697;2736;2737;2895;3066;3569;3670;3675;3730;3792;3798;3800;3897;3908;3925;3975;4038;4131;4692;4741;4744;4747;4776;4803;4804;4825;4852;4958;5015;5063;5354;5365;5588;5592;5754;5764;5793;5803;5979;6091;6387;6422;6423;6696;6790;6857;6860;…	CDH4;CDH11;UST;TSPAN2;SEMA3A;TUBB3;OLFM1;LRRN2;SEMA6B;SEMA4D;SEMA3C;DPYSL4;STMN2;IL1RAPL1;LZTS1;KLK8;CHN1;CHRNA3;SLITRK1;CNR1;UNC5D;CRABP2;SLITRK4;CRMP1;CHODL;ZNF280B;LRFN5;CTNNA2;CPNE9;LINGO2;DAB1;DBN1;PLPPR5;ARX;DLX5;DPYSL2;DPYSL3;EFNA5;EFNB2;CELSR2;EPHA7;EPHA8;EPHB1;ETV1;ETV4;ACSL4;UNC5B;FGF8;FGFR1;FGFR2;NTNG1;NLGN1;INPP5F;UNC13A;FSTL4;RAP1GAP2;SPG20;PLXND1;EPB41L3;OBSL1;NCS1;GRIP1;LPAR3;ZMYND…
GO:0032989	cellular component morphogenesis	cellular component morphogenesis	GO:0032989	http://amigo.geneontology.org/amigo/term/GO:0032989	978	200	100.038	1.99924	0	0	58;70;88;287;288;558;575;627;655;773;780;1002;1009;1123;1136;1382;1400;1419;1496;1600;1749;1808;1894;1946;1948;1952;2045;2046;2047;2068;2115;2118;2192;2245;2253;2263;2534;2625;2637;2697;2736;2737;3037;3274;3569;3670;3730;3791;3792;3798;3800;3815;3880;3897;3908;3925;3975;4038;4131;4651;4692;4744;4747;4776;4803;4804;4825;4838;4958;5015;5063;5365;5588;5764;5803;5979;6091;6387;6507;6678;6696;6714;679…	CDH4;CDH11;UST;LAMC3;SEMA3A;TUBB3;OLFM1;LRRN2;SEMA6B;SEMA4D;SEMA3C;NEBL;DPYSL4;PDPN;SPINT2;NES;IL1RAPL1;BVES;LZTS1;KLK8;CHN1;CHRNA3;SLITRK1;WTIP;UNC5D;CRABP2;SLITRK4;CRMP1;ZNF280B;CRYGB;LRFN5;CTNNA2;CPNE9;LINGO2;DAB1;ARX;DLX5;DPYSL2;ECT2;EFNA5;EFNB2;CELSR2;EPHA7;EPHA8;EPHB1;ERCC2;ETV1;ETV4;FBLN1;UNC5B;FGD1;FGF8;FGFR2;NTNG1;NLGN1;DKK1;UNC13A;FSTL4;SPG20;PLXND1;EPB41L3;OBSL1;LPAR3;FLRT2;FYN;TENM4;S…
GO:0032990	cell part morphogenesis	cellular component morphogenesis	GO:0032989	http://amigo.geneontology.org/amigo/term/GO:0032990	589	144	60.2477	2.39013	0	0	288;575;627;655;773;780;1002;1009;1123;1136;1382;1400;1496;1600;1749;1808;1946;1948;1952;2045;2046;2047;2115;2118;2253;2263;2534;2625;2637;2697;2736;2737;3670;3730;3792;3798;3800;3897;3908;3925;3975;4038;4131;4692;4744;4747;4776;4803;4804;4825;4958;5015;5063;5365;5588;5803;5979;6091;6387;6696;6714;6790;6857;6860;7070;7074;7225;7345;7368;7473;7804;7976;8153;8437;8828;8831;9037;9201;9378;9585;9638;…	CDH4;CDH11;UST;SEMA3A;TUBB3;OLFM1;LRRN2;SEMA6B;SEMA4D;SEMA3C;DPYSL4;NES;IL1RAPL1;LZTS1;KLK8;CHN1;CHRNA3;SLITRK1;UNC5D;CRABP2;SLITRK4;CRMP1;ZNF280B;LRFN5;CTNNA2;CPNE9;LINGO2;DAB1;ARX;DLX5;DPYSL2;EFNA5;EFNB2;CELSR2;EPHA7;EPHA8;EPHB1;ETV1;ETV4;UNC5B;FGF8;FGFR2;NTNG1;NLGN1;UNC13A;FSTL4;SPG20;PLXND1;EPB41L3;OBSL1;LPAR3;FLRT2;FYN;SLITRK5;KIF26A;GATA3;GBX2;GJA1;FOXB1;GLI2;GLI3;OR10A4;ANK3;PACSIN1;FMN1;I…
GO:0045664	regulation of neuron differentiation	regulation of multicellular organismal development;regulation of cell differentiation;neurogenesis;cell development	GO:2000026;GO:0045595;GO:0022008;GO:0048468	http://amigo.geneontology.org/amigo/term/GO:0045664	551	128	56.3607	2.27108	0	0	151;152;627;655;773;1002;1123;1136;1268;1382;1400;1600;1620;1627;1789;1808;1809;1894;1910;1946;2045;2260;2534;2625;2736;2737;2895;3066;3400;3569;3670;3675;3792;3897;4038;4131;4613;4674;4747;4762;4776;4803;4804;4821;4825;4854;5063;5087;5365;5754;5764;5793;5979;6091;6387;6422;6423;6657;6658;6664;6696;6857;6860;6925;6929;7070;7074;7077;7225;7473;7804;8153;8320;8437;8831;9037;9638;9699;9723;10090;103…	CDH4;UST;SEMA3A;OLFM1;SEMA6B;SEMA4D;SEMA3C;STMN2;IL1RAPL1;LZTS1;KLK8;CHN1;CHRNA3;CNR1;CRABP2;CRMP1;CHODL;ADRA2B;CPNE9;ADRA2C;DAB1;BRINP1;DBN1;PLPPR5;DNMT3B;DPYSL2;DPYSL3;ECT2;EDNRB;EFNA5;EPHA7;BEND6;FGFR1;NLGN1;INPP5F;DKK1;UNC13A;FSTL4;RAP1GAP2;SPG20;PLXND1;OBSL1;NCS1;LPAR3;ZMYND8;FYN;ASPM;GATA3;INPP5J;GLI2;GLI3;GRID2;PACSIN1;HDAC2;ID4;IL6;ISL1;ITGA3;DRAXIN;KEL;FEZF1;L1CAM;LRP4;MAP1B;MYCN;NAP1L2;…
GO:0048468	cell development	cell development	GO:0048468	http://amigo.geneontology.org/amigo/term/GO:0048468	1857	330	189.949	1.73731	0	0	58;70;88;151;152;287;288;430;558;575;627;632;639;655;657;668;773;780;891;983;1002;1009;1123;1136;1268;1301;1382;1400;1419;1496;1600;1620;1627;1749;1789;1808;1809;1894;1908;1910;1946;1948;1952;2045;2046;2047;2068;2115;2118;2182;2192;2253;2260;2263;2318;2534;2535;2558;2562;2625;2637;2697;2736;2737;2895;2950;3037;3066;3274;3400;3569;3642;3670;3675;3730;3792;3798;3800;3815;3880;3897;3908;3925;3975;40…	CDH4;GJC1;CCDC169-SOHLH2;CDH11;UST;TSPAN2;RAMP2;LAMC3;SEMA3A;TUBB3;OLFM1;LRRN2;SEMA6B;SEMA4D;SEMA3C;NEBL;DPYSL4;LEFTY1;SPINT2;DLL3;NRG3;STMN2;IL1RAPL1;DMC1;BVES;LZTS1;KLK8;CHN1;RDH13;CHRNA3;SLITRK1;ZNF488;CNR1;COL11A1;UNC5D;CRABP2;SLITRK4;CRMP1;CHODL;ZNF280B;CRYGB;LRFN5;CTNNA2;ADRA2B;CPNE9;ADRA2C;LINGO2;DAB1;BRINP1;DBN1;PLPPR5;ARX;DLX5;DNMT3B;DPYSL2;DPYSL3;ECT2;EDN3;EDNRB;EFNA5;EFNB2;CELSR2;EPHA7…
GO:0048666	neuron development	neurogenesis	GO:0022008	http://amigo.geneontology.org/amigo/term/GO:0048666	951	197	97.276	2.02517	0	0	288;575;627;639;655;773;780;1002;1009;1123;1136;1268;1382;1400;1496;1600;1627;1749;1808;1809;1910;1946;1948;1952;2045;2046;2047;2115;2118;2182;2253;2260;2263;2534;2535;2558;2562;2625;2637;2697;2736;2737;2895;3066;3569;3642;3670;3675;3730;3792;3798;3800;3897;3908;3925;3975;4038;4131;4692;4741;4744;4747;4776;4803;4804;4825;4852;4958;4978;5015;5063;5354;5365;5588;5592;5754;5764;5793;5803;5979;6091;6…	CDH4;CDH11;UST;TSPAN2;SEMA3A;TUBB3;OLFM1;LRRN2;SEMA6B;SEMA4D;SEMA3C;DPYSL4;STMN2;IL1RAPL1;LZTS1;KLK8;CHN1;RDH13;CHRNA3;SLITRK1;CNR1;UNC5D;CRABP2;SLITRK4;CRMP1;CHODL;ZNF280B;LRFN5;CTNNA2;CPNE9;LINGO2;DAB1;DBN1;PLPPR5;ARX;DLX5;DPYSL2;DPYSL3;EDNRB;EFNA5;EFNB2;CELSR2;EPHA7;EPHA8;EPHB1;ETV1;ETV4;ACSL4;UNC5B;FGF8;FGFR1;FGFR2;NTNG1;NLGN1;INPP5F;UNC13A;FSTL4;RAP1GAP2;SPG20;PLXND1;EPB41L3;OBSL1;NCS1;GRIP1…
GO:0048667	cell morphogenesis involved in neuron differentiation	cellular component morphogenesis;neurogenesis	GO:0032989;GO:0022008	http://amigo.geneontology.org/amigo/term/GO:0048667	506	126	51.7578	2.43442	0	0	288;575;627;655;773;1002;1009;1123;1136;1382;1400;1496;1600;1749;1808;1946;1948;1952;2045;2046;2047;2115;2118;2253;2263;2534;2625;2637;2736;2737;3670;3730;3792;3798;3800;3897;3908;3925;3975;4038;4131;4692;4744;4747;4776;4803;4804;4825;4958;5015;5063;5365;5588;5803;5979;6091;6387;6507;6696;7070;7074;7225;7345;7473;7804;7976;8153;8828;8831;9037;9201;9378;9638;9723;9890;10090;10371;10381;10439;10446…	CDH4;CDH11;UST;SEMA3A;TUBB3;OLFM1;LRRN2;SEMA6B;SEMA4D;SEMA3C;IL1RAPL1;LZTS1;CHN1;CHRNA3;SLITRK1;UNC5D;CRABP2;SLITRK4;CRMP1;ZNF280B;LRFN5;CTNNA2;LINGO2;DAB1;ARX;DLX5;DPYSL2;EFNA5;EFNB2;CELSR2;EPHA7;EPHA8;EPHB1;ETV1;ETV4;UNC5B;FGF8;FGFR2;NTNG1;NLGN1;FSTL4;SPG20;PLXND1;OBSL1;LPAR3;FLRT2;FYN;SLITRK5;KIF26A;GATA3;GBX2;FOXB1;GLI2;GLI3;OR10A4;ANK3;FMN1;ISL1;ANOS1;DRAXIN;KEL;KIF5A;KIF5C;FEZF1;L1CAM;LAMA2…
GO:0048699	generation of neurons	neurogenesis	GO:0022008	http://amigo.geneontology.org/amigo/term/GO:0048699	1319	266	134.918	1.97157	0	0	151;152;288;430;558;575;627;639;655;657;773;780;983;1002;1009;1123;1136;1268;1382;1400;1496;1600;1620;1627;1749;1789;1808;1809;1894;1908;1910;1946;1948;1952;2009;2045;2046;2047;2068;2115;2118;2128;2182;2253;2260;2263;2534;2535;2558;2562;2625;2637;2697;2736;2737;2895;3066;3400;3569;3642;3670;3675;3730;3792;3798;3800;3815;3897;3908;3925;3975;4038;4131;4139;4613;4674;4692;4741;4744;4747;4762;4776;48…	CDH4;CDH11;UST;TSPAN2;SEMA3A;TUBB3;OLFM1;LRRN2;SEMA6B;SEMA4D;SEMA3C;DPYSL4;DLL3;NRG3;SPINK5;STMN2;CIT;IL1RAPL1;LZTS1;KLK8;FZD10;CHN1;RDH13;CHRNA3;SLITRK1;ZNF488;CNR1;UNC5D;CRABP2;SLITRK4;CRMP1;CHODL;ZNF280B;LRFN5;CTNNA2;ADRA2B;CPNE9;ADRA2C;LINGO2;DAB1;BRINP1;DBN1;PLPPR5;OLIG3;ARX;DLX5;DNMT3B;DPYSL2;DPYSL3;ECT2;EDN3;EDNRB;EFNA5;EFNB2;CELSR2;EML1;EPHA7;EPHA8;EPHB1;ERCC2;ETV1;ETV4;EVX1;ACSL4;UNC5B;B…
GO:0048812	neuron projection morphogenesis	neurogenesis	GO:0022008	http://amigo.geneontology.org/amigo/term/GO:0048812	552	141	56.463	2.49721	0	0	288;575;627;655;773;780;1002;1009;1123;1136;1382;1400;1496;1600;1749;1808;1946;1948;1952;2045;2046;2047;2115;2118;2253;2263;2534;2625;2637;2697;2736;2737;3670;3730;3792;3798;3800;3897;3908;3925;3975;4038;4131;4692;4744;4747;4776;4803;4804;4825;4958;5015;5063;5365;5588;5803;5979;6091;6387;6696;6790;6857;6860;7070;7074;7225;7345;7368;7473;7804;7976;8153;8437;8828;8831;9037;9201;9378;9585;9638;9699;…	CDH4;CDH11;UST;SEMA3A;TUBB3;OLFM1;LRRN2;SEMA6B;SEMA4D;SEMA3C;DPYSL4;IL1RAPL1;LZTS1;KLK8;CHN1;CHRNA3;SLITRK1;UNC5D;CRABP2;SLITRK4;CRMP1;ZNF280B;LRFN5;CTNNA2;CPNE9;LINGO2;DAB1;ARX;DLX5;DPYSL2;EFNA5;EFNB2;CELSR2;EPHA7;EPHA8;EPHB1;ETV1;ETV4;UNC5B;FGF8;FGFR2;NTNG1;NLGN1;UNC13A;FSTL4;SPG20;PLXND1;EPB41L3;OBSL1;LPAR3;FLRT2;FYN;SLITRK5;KIF26A;GATA3;GBX2;GJA1;FOXB1;GLI2;GLI3;OR10A4;ANK3;PACSIN1;FMN1;ISL1;…
GO:0048858	cell projection morphogenesis	cellular component morphogenesis	GO:0032989	http://amigo.geneontology.org/amigo/term/GO:0048858	569	144	58.2019	2.47414	0	0	288;575;627;655;773;780;1002;1009;1123;1136;1382;1400;1496;1600;1749;1808;1946;1948;1952;2045;2046;2047;2115;2118;2253;2263;2534;2625;2637;2697;2736;2737;3670;3730;3792;3798;3800;3897;3908;3925;3975;4038;4131;4692;4744;4747;4776;4803;4804;4825;4958;5015;5063;5365;5588;5803;5979;6091;6387;6696;6714;6790;6857;6860;7070;7074;7225;7345;7368;7473;7804;7976;8153;8437;8828;8831;9037;9201;9378;9585;9638;…	CDH4;CDH11;UST;SEMA3A;TUBB3;OLFM1;LRRN2;SEMA6B;SEMA4D;SEMA3C;DPYSL4;NES;IL1RAPL1;LZTS1;KLK8;CHN1;CHRNA3;SLITRK1;UNC5D;CRABP2;SLITRK4;CRMP1;ZNF280B;LRFN5;CTNNA2;CPNE9;LINGO2;DAB1;ARX;DLX5;DPYSL2;EFNA5;EFNB2;CELSR2;EPHA7;EPHA8;EPHB1;ETV1;ETV4;UNC5B;FGF8;FGFR2;NTNG1;NLGN1;UNC13A;FSTL4;SPG20;PLXND1;EPB41L3;OBSL1;LPAR3;FLRT2;FYN;SLITRK5;KIF26A;GATA3;GBX2;GJA1;FOXB1;GLI2;GLI3;OR10A4;ANK3;PACSIN1;FMN1;I…
GO:0050767	regulation of neurogenesis	regulation of multicellular organismal development;regulation of cell differentiation;neurogenesis;cell development	GO:2000026;GO:0045595;GO:0022008;GO:0048468	http://amigo.geneontology.org/amigo/term/GO:0050767	673	151	68.8399	2.1935	0	0	151;152;430;627;655;657;773;983;1002;1123;1136;1268;1382;1400;1600;1620;1627;1789;1808;1809;1894;1910;1946;2045;2260;2534;2625;2736;2737;2895;3066;3400;3569;3670;3675;3792;3815;3897;4038;4131;4613;4674;4747;4762;4776;4803;4804;4821;4825;4854;5063;5087;5270;5324;5365;5754;5764;5793;5803;5979;6091;6387;6422;6423;6608;6657;6658;6664;6692;6696;6857;6860;6925;6929;7015;7070;7074;7077;7225;7473;7516;78…	CDH4;UST;SEMA3A;OLFM1;SEMA6B;SEMA4D;SEMA3C;DLL3;NRG3;STMN2;IL1RAPL1;LZTS1;KLK8;CHN1;CHRNA3;ZNF488;CNR1;UNC5D;CRABP2;CRMP1;CHODL;ADRA2B;CPNE9;ADRA2C;DAB1;BRINP1;DBN1;PLPPR5;DNMT3B;DPYSL2;DPYSL3;ECT2;EDNRB;EFNA5;EPHA7;BEND6;FGFR1;NLGN1;INPP5F;DKK1;UNC13A;FSTL4;RAP1GAP2;SPG20;PLXND1;OBSL1;NCS1;LPAR3;ZMYND8;FLRT2;FYN;ASPM;TENM4;GATA3;INPP5J;GLI2;GLI3;GRID2;PACSIN1;HDAC2;ID4;IL6;ISL1;ITGA3;DRAXIN;KEL;…
GO:0050808	synapse organization	synapse organization	GO:0050808	http://amigo.geneontology.org/amigo/term/GO:0050808	241	72	24.6514	2.92072	0	0	40;288;575;576;627;773;782;1282;1287;1496;1946;2045;2047;2149;4038;4776;5063;5764;6620;6622;7058;7162;9254;9378;9723;9758;11141;11202;22859;22871;22883;22943;22953;23024;23025;23129;23284;23613;23768;26050;26167;27445;50944;51804;54549;55607;56121;56122;56123;56124;56125;56126;56127;56128;56131;56132;56133;57408;57502;57555;57633;57717;79953;80059;84189;114798;116442;139065;158038;347730;347731;3…	IL1RAPL1;KLK8;SLITRK1;RAB39B;COL4A1;COL4A5;SLITRK4;CTNNA2;LINGO2;EFNA5;EPHA7;EPHB1;F2R;ADGRL1;NLGN1;CLSTN1;DKK1;P2RX2;PDZRN3;UNC13A;PLXND1;ADGRL3;ZMYND8;FLRT2;SLITRK5;PCDHB5;PCLO;ANK3;LRRTM1;LRRTM3;AGRN;ASIC2;LRP4;NFATC4;PAK3;SHANK1;SIX4;SDK2;PPP1R9A;PCDHB15;PCDHB14;PCDHB13;PCDHB12;PCDHB11;PCDHB10;PCDHB9;PCDHB8;PCDHB4;PCDHB3;PCDHB2;LRTM1;ADGRB1;NLGN4X;NLGN2;ADGRB2;LRRN1;PTN;PCDHB16;BDNF;SNCB;SNCA…
GO:0051960	regulation of nervous system development	regulation of multicellular organismal development	GO:2000026	http://amigo.geneontology.org/amigo/term/GO:0051960	760	182	77.739	2.34117	0	0	40;151;152;430;575;576;627;655;657;773;983;1002;1123;1136;1268;1382;1400;1600;1620;1627;1789;1808;1809;1894;1910;1946;1950;2045;2047;2260;2534;2535;2625;2736;2737;2895;3066;3400;3569;3670;3675;3792;3815;3897;3975;4038;4131;4613;4674;4747;4762;4776;4803;4804;4821;4825;4854;5063;5087;5270;5324;5365;5754;5764;5793;5803;5916;5979;6091;6387;6422;6423;6608;6622;6657;6658;6664;6692;6696;6857;6860;6925;6…	CDH4;UST;SEMA3A;OLFM1;SEMA6B;SEMA4D;SEMA3C;DLL3;NRG3;STMN2;IL1RAPL1;LZTS1;KLK8;CHN1;CHRNA3;SLITRK1;ZNF488;CNR1;UNC5D;CRABP2;SLITRK4;CRMP1;CHODL;ADRA2B;CPNE9;ADRA2C;LINGO2;DAB1;BRINP1;DBN1;PLPPR5;DNMT3B;DPYSL2;DPYSL3;ECT2;EDNRB;EFNA5;EGF;EPHA7;EPHB1;BEND6;FGFR1;ADGRL1;NLGN1;INPP5F;CLSTN1;DKK1;UNC13A;FSTL4;RAP1GAP2;SPG20;PLXND1;ADGRL3;OBSL1;NCS1;LPAR3;ZMYND8;FLRT2;FYN;FZD2;ASPM;TENM4;SLITRK5;GATA3;…
GO:0051962	positive regulation of nervous system development	regulation of multicellular organismal development	GO:2000026	http://amigo.geneontology.org/amigo/term/GO:0051962	443	113	45.3136	2.49373	0	0	40;151;152;575;576;627;655;1002;1268;1382;1600;1620;1789;1809;1894;1946;1950;2047;2260;2534;2736;2737;3066;3569;3675;3815;3897;3975;4131;4674;4747;4762;4803;4804;4821;4825;5063;5270;5324;5365;5754;5764;5979;6091;6387;6608;6664;6692;6857;6860;6925;6929;7058;7074;7077;7162;7225;7473;7516;7804;7976;8153;8437;9037;9378;9585;9638;9699;10371;10507;11075;11141;22859;22871;22883;22943;23025;23284;23363;2…	CDH4;SEMA3A;SEMA4D;STMN2;IL1RAPL1;SLITRK1;ZNF488;CNR1;CRABP2;SLITRK4;ADRA2B;CPNE9;ADRA2C;LINGO2;DAB1;BRINP1;PLPPR5;DNMT3B;DPYSL3;ECT2;EFNA5;EGF;EPHB1;BEND6;FGFR1;ADGRL1;NLGN1;CLSTN1;DKK1;UNC13A;ADGRL3;OBSL1;LPAR3;ZMYND8;FLRT2;FYN;ASPM;TENM4;SLITRK5;GLI2;GLI3;PACSIN1;HDAC2;LRRTM1;LRRTM3;IL6;ITGA3;AGRN;KIT;FEZF1;L1CAM;LHX1;ASIC2;MAP1B;NAP1L2;NEFL;NEUROG1;NGF;NGFR;NKX2-2;NKX6-1;PAK3;SHANK1;ATP8A2;SE…
GO:0060284	regulation of cell development	regulation of cell differentiation;cell development	GO:0045595;GO:0048468	http://amigo.geneontology.org/amigo/term/GO:0060284	781	164	79.887	2.0529	0	0	151;152;430;627;655;657;773;983;1002;1123;1136;1268;1382;1400;1600;1620;1627;1789;1808;1809;1894;1910;1946;2045;2192;2260;2534;2625;2736;2737;2895;3037;3066;3400;3569;3670;3675;3792;3815;3897;4038;4131;4613;4617;4618;4656;4674;4747;4762;4776;4803;4804;4821;4825;4838;4854;5063;5087;5270;5324;5365;5754;5764;5793;5803;5979;6091;6387;6422;6423;6608;6657;6658;6664;6692;6696;6790;6857;6860;6925;6929;70…	CDH4;UST;SEMA3A;OLFM1;SEMA6B;SEMA4D;SEMA3C;DLL3;NRG3;STMN2;IL1RAPL1;LZTS1;KLK8;CHN1;CHRNA3;ZNF488;CNR1;UNC5D;CRABP2;CRMP1;CHODL;ADRA2B;CPNE9;ADRA2C;DAB1;BRINP1;DBN1;PLPPR5;DNMT3B;DPYSL2;DPYSL3;ECT2;EDNRB;EFNA5;EPHA7;FBLN1;BEND6;FGFR1;NLGN1;INPP5F;DKK1;UNC13A;FSTL4;RAP1GAP2;SPG20;PLXND1;OBSL1;NCS1;LPAR3;ZMYND8;FLRT2;FYN;ASPM;TENM4;GATA3;INPP5J;GLI2;GLI3;GRID2;PACSIN1;HAS2;HDAC2;ID4;IL6;ISL1;ITGA3;…
GO:0061564	axon development	neurogenesis	GO:0022008	http://amigo.geneontology.org/amigo/term/GO:0061564	452	117	46.2342	2.53059	0	0	288;575;627;655;773;780;1002;1009;1123;1268;1382;1400;1496;1600;1749;1808;1946;1948;2045;2046;2047;2115;2118;2253;2263;2534;2625;2637;2736;2737;3670;3730;3792;3798;3800;3897;3908;3925;3975;4038;4131;4692;4741;4744;4747;4803;4804;4825;4958;5015;5063;5354;5365;5588;5803;5979;6091;6387;6696;7070;7074;7345;7473;7976;8153;8828;8831;9037;9201;9378;9638;9723;9890;10090;10100;10371;10381;10439;10446;1050…	CDH4;CDH11;UST;TSPAN2;SEMA3A;TUBB3;OLFM1;LRRN2;SEMA6B;SEMA4D;SEMA3C;KLK8;CHN1;SLITRK1;CNR1;UNC5D;CRABP2;SLITRK4;CRMP1;ZNF280B;LRFN5;CTNNA2;LINGO2;DAB1;ARX;DLX5;DPYSL2;EFNA5;EFNB2;EPHA7;EPHA8;EPHB1;ETV1;ETV4;UNC5B;FGF8;FGFR2;NTNG1;INPP5F;FSTL4;SPG20;PLXND1;LPAR3;FLRT2;FYN;SLITRK5;KIF26A;GATA3;GBX2;FOXB1;GLI2;GLI3;OR10A4;ANK3;ISL1;ANOS1;DRAXIN;KEL;KIF5A;KIF5C;FEZF1;L1CAM;LAMA2;STMN1;LHX1;LRP4;MAP1B…
GO:0098742	cell-cell adhesion via plasma-membrane adhesion molecules	biological adhesion	GO:0022610	http://amigo.geneontology.org/amigo/term/GO:0098742	224	68	22.9125	2.96781	0	0	1001;1002;1004;1006;1009;1012;1364;1600;1952;2895;4345;5099;5100;5365;5793;5979;6091;7122;8642;9071;9074;9752;11141;22859;22871;22883;22997;26011;26167;27328;51208;53827;54510;54549;55714;56121;56122;56123;56124;56125;56126;56127;56128;56131;56132;56133;56134;56135;56136;56137;56138;56139;56140;56141;56142;56143;56144;56145;56146;56147;57575;57717;57863;83259;92211;120114;253559;389118	CDH3;CDH4;CDH6;CDH8;CDH11;CDH13;IL1RAPL1;FAT3;CLDN4;DAB1;CELSR2;ADGRL1;NLGN1;CLSTN1;IGSF9B;CADM2;TENM4;PCDHB5;PCDH11X;GRID2;CDHR4;CD200;PCDH7;PCDH8;CLDN18;PLXNB3;FXYD5;PCDH18;SDK2;TENM3;PCDHB15;PCDHB14;PCDHB13;PCDHB12;PCDHB11;PCDHB10;PCDHB9;PCDHB8;PCDHB4;PCDHB3;PCDHB2;PCDHAC2;PCDHAC1;PCDHA13;PCDHA12;PCDHA11;PCDHA10;PCDHA8;PCDHA7;PCDHA6;PCDHA5;PCDHA4;PCDHA3;PCDHA2;PCDHA1;PCDH10;PCDHB16;CADM3;PTPRG…
GO:0098916	anterograde trans-synaptic signaling	cell-cell signaling	GO:0007267	http://amigo.geneontology.org/amigo/term/GO:0098916	610	145	62.3957	2.32388	0	0	40;134;273;321;477;766;773;774;782;1006;1128;1129;1131;1132;1136;1138;1139;1143;1268;1627;1741;2149;2257;2558;2562;2566;2571;2742;2895;2899;2901;2903;2906;2913;2914;2916;3274;3350;3352;3358;3363;3749;3751;3779;3780;3785;3786;3798;3815;3908;4776;4852;4857;4920;4985;4986;5023;5100;5270;5354;5582;5764;5802;5865;6507;6511;6543;6620;6622;6854;6857;6860;6863;6865;6869;7804;8224;8618;8831;9145;9228;9254…	GJC1;CDH8;KCNMB2;CPLX2;NMU;NPFFR2;LZTS1;GPR176;CHRM1;CHRM2;CHRM3;CHRM4;CHRNA3;CHRNA5;CHRNA7;CHRNB4;C2CD4C;CNR1;ADORA1;RIMS4;LRFN5;SYT6;DBN1;DLG3;F2R;FGF12;ADGRL1;NLGN1;CLSTN1;DKK1;P2RX2;IGSF9B;UNC13A;LPAR3;ZMYND8;GABRA5;SYT14;GABRB3;GABRG2;GAD1;SLC24A2;SLITRK5;PCDHB5;AMPH;KCNMB4;GLRA2;PCLO;GRID2;GRIK3;GRIK5;GRIN2A;GRIN2D;GRM3;GRM4;GRM6;APBA2;HRH2;HTR1A;HTR1D;HTR2C;HTR7;SYT10;LRRTM1;KCNC4;KCND2;KC…
GO:0099536	synaptic signaling	cell-cell signaling	GO:0007267	http://amigo.geneontology.org/amigo/term/GO:0099536	610	145	62.3957	2.32388	0	0	40;134;273;321;477;766;773;774;782;1006;1128;1129;1131;1132;1136;1138;1139;1143;1268;1627;1741;2149;2257;2558;2562;2566;2571;2742;2895;2899;2901;2903;2906;2913;2914;2916;3274;3350;3352;3358;3363;3749;3751;3779;3780;3785;3786;3798;3815;3908;4776;4852;4857;4920;4985;4986;5023;5100;5270;5354;5582;5764;5802;5865;6507;6511;6543;6620;6622;6854;6857;6860;6863;6865;6869;7804;8224;8618;8831;9145;9228;9254…	GJC1;CDH8;KCNMB2;CPLX2;NMU;NPFFR2;LZTS1;GPR176;CHRM1;CHRM2;CHRM3;CHRM4;CHRNA3;CHRNA5;CHRNA7;CHRNB4;C2CD4C;CNR1;ADORA1;RIMS4;LRFN5;SYT6;DBN1;DLG3;F2R;FGF12;ADGRL1;NLGN1;CLSTN1;DKK1;P2RX2;IGSF9B;UNC13A;LPAR3;ZMYND8;GABRA5;SYT14;GABRB3;GABRG2;GAD1;SLC24A2;SLITRK5;PCDHB5;AMPH;KCNMB4;GLRA2;PCLO;GRID2;GRIK3;GRIK5;GRIN2A;GRIN2D;GRM3;GRM4;GRM6;APBA2;HRH2;HTR1A;HTR1D;HTR2C;HTR7;SYT10;LRRTM1;KCNC4;KCND2;KC…
GO:0099537	trans-synaptic signaling	cell-cell signaling	GO:0007267	http://amigo.geneontology.org/amigo/term/GO:0099537	610	145	62.3957	2.32388	0	0	40;134;273;321;477;766;773;774;782;1006;1128;1129;1131;1132;1136;1138;1139;1143;1268;1627;1741;2149;2257;2558;2562;2566;2571;2742;2895;2899;2901;2903;2906;2913;2914;2916;3274;3350;3352;3358;3363;3749;3751;3779;3780;3785;3786;3798;3815;3908;4776;4852;4857;4920;4985;4986;5023;5100;5270;5354;5582;5764;5802;5865;6507;6511;6543;6620;6622;6854;6857;6860;6863;6865;6869;7804;8224;8618;8831;9145;9228;9254…	GJC1;CDH8;KCNMB2;CPLX2;NMU;NPFFR2;LZTS1;GPR176;CHRM1;CHRM2;CHRM3;CHRM4;CHRNA3;CHRNA5;CHRNA7;CHRNB4;C2CD4C;CNR1;ADORA1;RIMS4;LRFN5;SYT6;DBN1;DLG3;F2R;FGF12;ADGRL1;NLGN1;CLSTN1;DKK1;P2RX2;IGSF9B;UNC13A;LPAR3;ZMYND8;GABRA5;SYT14;GABRB3;GABRG2;GAD1;SLC24A2;SLITRK5;PCDHB5;AMPH;KCNMB4;GLRA2;PCLO;GRID2;GRIK3;GRIK5;GRIN2A;GRIN2D;GRM3;GRM4;GRM6;APBA2;HRH2;HTR1A;HTR1D;HTR2C;HTR7;SYT10;LRRTM1;KCNC4;KCND2;KC…
GO:2000026	regulation of multicellular organismal development	regulation of multicellular organismal development	GO:2000026	http://amigo.geneontology.org/amigo/term/GO:2000026	1675	288	171.333	1.68094	0	0	40;93;151;152;306;430;558;575;576;627;632;639;655;657;773;891;983;1001;1002;1063;1123;1136;1139;1268;1277;1284;1289;1382;1400;1600;1620;1627;1636;1789;1808;1809;1894;1910;1946;1948;1950;1952;2045;2047;2118;2177;2201;2202;2239;2247;2253;2254;2260;2263;2321;2534;2535;2625;2697;2719;2736;2737;2824;2895;3066;3111;3400;3569;3620;3635;3670;3675;3718;3791;3792;3815;3897;3908;3958;3975;4038;4131;4254;448…	CDH3;CD24;CDH4;UST;RAMP2;SEMA3A;BASP1;OLFM1;MAD2L2;SEMA6B;SEMA4D;SEMA3C;CENPF;DLL3;NRG3;SIX2;HPSE;SPINK5;STMN2;IL1RAPL1;ADAMTS7;LZTS1;KLK8;CHN1;CHRNA3;CHRNA7;SLITRK1;ZNF488;CNR1;COL1A1;IQGAP3;ARHGEF19;COL4A2;OCSTAMP;COL5A1;UNC5D;CRABP2;SLITRK4;CRMP1;CHODL;ZBTB46;PSMA8;PRICKLE1;IL34;ADRA2B;CPNE9;ADRA2C;GLIPR2;LINGO2;DAB1;BRINP1;PHOSPHO1;DBN1;PLPPR5;ACE;TMEM64;ZNF675;DNMT3B;DPYSL2;DPYSL3;ECT2;EDNRB…
GO:0010975	regulation of neuron projection development	neurogenesis	GO:0022008	http://amigo.geneontology.org/amigo/term/GO:0010975	407	98	41.6313	2.354	2.22045e-16	6.12342e-14	627;655;773;1002;1123;1136;1268;1382;1400;1600;1627;1808;1809;1946;2045;2260;2534;2625;2895;3066;3569;3675;3792;3897;4038;4131;4747;4776;4803;4804;4825;5063;5365;5754;5764;5793;5979;6091;6387;6422;6423;6696;6857;6860;7070;7074;7225;7473;7804;8153;8437;8831;9037;9638;9699;9723;10090;10371;10439;10501;10507;10512;11075;11141;11178;11202;22871;22876;23025;23105;23108;23111;23129;23363;23413;23566;23…	CDH4;UST;SEMA3A;OLFM1;SEMA6B;SEMA4D;SEMA3C;STMN2;IL1RAPL1;LZTS1;KLK8;CHN1;CHRNA3;CNR1;CRABP2;CRMP1;CHODL;CPNE9;DAB1;DBN1;PLPPR5;DPYSL2;DPYSL3;EFNA5;EPHA7;FGFR1;NLGN1;INPP5F;UNC13A;FSTL4;RAP1GAP2;SPG20;PLXND1;OBSL1;NCS1;LPAR3;ZMYND8;FYN;GATA3;INPP5J;GRID2;PACSIN1;HDAC2;IL6;ITGA3;DRAXIN;KEL;L1CAM;LRP4;MAP1B;NEFL;NFATC4;NGF;NGFR;NKX6-1;PAK3;SHANK1;ATP8A2;BCL11A;PLXNB3;SEMA5B;PPP1R9A;TENM3;RGMA;PTK7;…
GO:0048646	anatomical structure formation involved in morphogenesis	anatomical structure formation involved in morphogenesis	GO:0048646	http://amigo.geneontology.org/amigo/term/GO:0048646	953	178	97.4806	1.82601	3.33067e-16	8.89809e-14	58;70;88;93;220;287;306;575;576;655;657;773;1012;1139;1277;1282;1284;1289;1294;1301;1749;1846;1948;1950;2047;2068;2201;2247;2251;2253;2254;2260;2263;2321;2324;2535;2625;2637;2702;2736;2737;2895;3066;3339;3569;3670;3675;3791;3880;3975;4240;4313;4318;4488;4617;4618;4656;4776;4804;4838;4846;4854;4856;4881;4920;5015;5100;5196;5308;5420;5460;5579;5613;5727;5740;5754;5764;5784;5916;5979;6091;6422;6423;…	CDH13;RAMP2;OLFM1;VAV3;SEMA3C;NEBL;PDPN;SPINT2;DLL3;NRG3;SIX2;HPSE;SPINK5;RDH13;CHRNA7;TNFRSF13C;COL1A1;COL4A1;COL4A2;OCSTAMP;COL5A1;COL7A1;COL11A1;TRIM71;RIPPLY2;PRICKLE1;E2F7;IRX2;DLX5;DUSP4;EFNB2;EGF;EPHB1;ERCC2;UNC5B;ALDH1A3;FBN2;FGF2;FGF6;FGF8;FGF9;FGFR1;FGFR2;DKK1;PLXND1;EPB41L3;STAB1;FLT1;FLT4;OBSL1;FZD2;TENM4;PPP1R16B;GATA3;GBX2;GJA5;FOXB1;NOX1;GLI2;GLI3;ANK2;GRID2;ANXA3;HDAC2;HSPG2;FMN1;…
GO:0051094	positive regulation of developmental process	positive regulation of developmental process	GO:0051094	http://amigo.geneontology.org/amigo/term/GO:0051094	1152	204	117.836	1.73122	6.66134e-16	1.72569e-13	40;93;151;152;306;558;575;576;627;639;655;657;891;983;1002;1139;1240;1268;1277;1382;1496;1600;1620;1789;1809;1894;1908;1946;1948;1950;2047;2201;2247;2253;2254;2260;2263;2321;2534;2625;2697;2736;2737;2824;3037;3066;3159;3358;3400;3569;3620;3635;3642;3670;3675;3791;3815;3897;3958;3975;4023;4131;4254;4488;4617;4618;4656;4674;4747;4762;4803;4804;4821;4825;4838;4846;4920;5015;5063;5196;5270;5324;5365;…	CD24;CDH4;RAMP2;SEMA3A;BASP1;OLFM1;SEMA4D;HPSE;STMN2;IL1RAPL1;CHRNA7;SLITRK1;TNFRSF13C;ZNF488;CMKLR1;CNR1;COL1A1;IQGAP3;OCSTAMP;CRABP2;SLITRK4;ZBTB46;IL34;CTNNA2;ADRA2B;CPNE9;ADRA2C;GLIPR2;LINGO2;DAB1;BRINP1;PLPPR5;TMEM64;ARX;DNMT3B;DPYSL3;ECT2;EDN3;EFNA5;EFNB2;EGF;EPHB1;STOX1;FBN2;BEND6;FGF2;FGF8;FGF9;FGFR1;FGFR2;ADGRL1;NLGN1;CLSTN1;DKK1;UNC13A;FLT1;ADGRL3;OBSL1;LPAR3;ZMYND8;FLRT2;FYN;ASPM;TENM4…
GO:0045595	regulation of cell differentiation	regulation of cell differentiation	GO:0045595	http://amigo.geneontology.org/amigo/term/GO:0045595	1500	249	153.432	1.62287	8.88178e-16	2.23325e-13	93;151;152;430;558;627;632;639;655;657;773;862;983;1002;1123;1136;1240;1268;1277;1289;1382;1400;1496;1600;1620;1627;1789;1808;1809;1869;1894;1908;1910;1946;1948;2045;2177;2192;2201;2202;2247;2253;2254;2260;2263;2534;2625;2697;2736;2737;2895;3037;3066;3111;3358;3375;3400;3569;3635;3642;3670;3675;3718;3791;3792;3815;3897;3958;3975;4023;4038;4131;4254;4488;4613;4617;4618;4656;4674;4747;4762;4776;480…	CD24;CDH4;UST;RAMP2;SEMA3A;OLFM1;MAD2L2;SEMA6B;SEMA4D;SEMA3C;DLL3;NRG3;SIX2;SPINK5;STMN2;IL1RAPL1;ADAMTS7;LZTS1;KLK8;CHN1;CHRNA3;TWIST2;TRIM6;ZNF488;CMKLR1;CNR1;COL1A1;OCSTAMP;COL5A1;UNC5D;CRABP2;CRMP1;CHODL;ZBTB46;PRICKLE1;IL34;CTNNA2;ADRA2B;CPNE9;ADRA2C;GLIPR2;DAB1;BRINP1;DBN1;PLPPR5;TMEM64;ZNF675;DNMT3B;DPYSL2;DPYSL3;E2F1;ECT2;EDN3;EDNRB;EFNA5;EFNB2;EPHA7;FANCD2;FBLN1;FBN2;EFEMP1;BEND6;FGF2;FG…
GO:0007416	synapse assembly	synapse organization	GO:0050808	http://amigo.geneontology.org/amigo/term/GO:0007416	144	50	14.7295	3.39455	1.77636e-15	4.33888e-13	40;575;576;627;773;1946;2045;2047;4038;6622;7058;7162;9378;11141;22859;22871;22883;23129;23284;23768;26050;26167;27445;51804;54549;55607;56121;56122;56123;56124;56125;56126;56127;56128;56131;56132;56133;57408;57502;57555;57633;57717;79953;84189;114798;139065;158038;347730;347731;375790	IL1RAPL1;SLITRK1;SLITRK4;LINGO2;EFNA5;EPHA7;EPHB1;ADGRL1;NLGN1;CLSTN1;PLXND1;ADGRL3;FLRT2;SLITRK5;PCDHB5;PCLO;LRRTM1;LRRTM3;AGRN;ASIC2;LRP4;SIX4;SDK2;PPP1R9A;PCDHB15;PCDHB14;PCDHB13;PCDHB12;PCDHB11;PCDHB10;PCDHB9;PCDHB8;PCDHB4;PCDHB3;PCDHB2;LRTM1;ADGRB1;NLGN4X;NLGN2;ADGRB2;LRRN1;PCDHB16;BDNF;SNCA;THBS2;TPBG;CACNA1A;SYNDIG1;SLITRK6;NRXN1
GO:0051240	positive regulation of multicellular organismal process	positive regulation of multicellular organismal process	GO:0051240	http://amigo.geneontology.org/amigo/term/GO:0051240	1402	235	143.408	1.63868	2.22045e-15	5.27294e-13	40;93;151;152;199;306;554;558;575;576;627;639;655;657;668;891;943;983;1002;1131;1139;1143;1268;1277;1382;1535;1600;1620;1789;1809;1894;1908;1910;1946;1948;1950;2047;2149;2201;2247;2253;2254;2260;2263;2321;2324;2534;2587;2625;2697;2702;2736;2737;2824;3037;3066;3113;3115;3274;3400;3569;3620;3635;3670;3675;3779;3791;3815;3897;3958;3975;4023;4131;4254;4318;4488;4617;4618;4656;4674;4747;4762;4776;4803…	CD24;CDH4;RAMP2;TRDN;SEMA3A;BASP1;OLFM1;SEMA4D;HPSE;NMU;STMN2;IL1RAPL1;CHRM3;CHRNA7;CHRNB4;SLITRK1;TNFRSF13C;TRIM6;ZNF488;CNR1;COL1A1;IQGAP3;OCSTAMP;CRABP2;SLITRK4;ZBTB46;CCM2L;IL34;ADRA2B;CPNE9;ADRA2C;GLIPR2;CYBA;LINGO2;DAB1;BRINP1;PLPPR5;TMEM64;ARX;DNMT3B;DPYSL3;ECT2;EDN3;EDNRB;SCAMP5;EFNA5;EFNB2;EGF;AIF1;EPHB1;F2R;STOX1;FBN2;BEND6;FGF2;FGF8;FGF9;FGFR1;FGFR2;ADGRL1;NLGN1;CLSTN1;DKK1;UNC13A;FLT1…
GO:0000278	mitotic cell cycle	cell cycle	GO:0007049	http://amigo.geneontology.org/amigo/term/GO:0000278	972	178	99.424	1.79031	2.33147e-15	5.38695e-13	199;288;332;440;586;641;655;699;701;890;891;894;899;983;990;993;1012;1062;1063;1111;1112;1620;1820;1869;1908;1950;2009;2068;2253;2260;2305;3070;3161;3400;3619;3832;3833;3925;3978;4085;4171;4172;4173;4174;4175;4176;4288;4436;4582;4605;4751;4762;4998;5017;5063;5087;5311;5347;5422;5521;5522;5557;5558;5569;5577;5579;5727;6118;6241;6491;6790;7013;7015;7077;7153;7272;7443;7480;7483;7516;7846;7976;8091;…	SAE1;USH1C;KIF20A;CDH13;TUBB3;TUBB4A;NDC80;MAD2L2;TACC3;SMC2;CENPE;CENPF;PDPN;PLK4;NES;KIF2C;UBE2C;PRDM5;CHEK1;CIT;FOXN3;ZWINT;LZTS1;CDCA5;IQGAP3;TRIM71;E2F7;KIF18B;SPC24;CDCA2;BRINP1;ARID3A;E2F1;EDN3;EGF;AIF1;EML1;ERCC2;STOX1;SKA1;SKA3;FGF8;FGFR1;TPX2;NINL;CEP131;FOXM1;OBSL1;NCAPH;ORC6;KIF4A;POC1A;ASPM;FBXO5;CKAP2;WDR62;KIF4B;ANK3;RACGAP1;HELLS;HMMR;BIRC5;ID4;MCIDAS;SKA2;INCENP;KIF11;KIFC1;CENPW…
GO:0006928	movement of cell or subcellular component	movement of cell or subcellular component	GO:0006928	http://amigo.geneontology.org/amigo/term/GO:0006928	1770	281	181.05	1.55206	3.21965e-15	7.24336e-13	58;70;88;109;134;199;287;306;477;547;558;627;636;655;657;775;780;781;962;983;1002;1012;1062;1123;1240;1277;1278;1289;1400;1496;1588;1600;1636;1674;1749;1780;1808;1809;1908;1910;1946;1948;1950;2045;2046;2047;2115;2118;2149;2192;2247;2249;2253;2257;2260;2321;2324;2534;2625;2637;2650;2697;2702;2736;2737;2950;3036;3037;3480;3569;3635;3642;3670;3675;3718;3730;3757;3791;3797;3798;3800;3815;3832;3833;38…	KCNE3;CD24;CDH4;APELA;GJC1;KIF20A;CDH13;CHST4;CCL26;SEMA3A;TUBB3;ATP8A1;VAV3;SEMA6B;SEMA4D;SEMA3C;DPYSL4;CENPE;PDPN;SPINT2;NRG3;SIX2;ADCY3;KIF2C;BVES;PTP4A3;CHN1;CMKLR1;COL1A1;COL1A2;COL5A1;ADORA1;UNC5D;PIH1D3;CRMP1;ZNF280B;KIF18B;APCDD1;KLC3;CTNNA2;GLIPR2;CYP19A1;DAB1;ACE;DES;OLIG3;ARX;DLX5;DYNC1I1;DPYSL2;DPYSL3;EDN3;EDNRB;EFNA5;EFNB2;EGF;AIF1;EPHA7;EPHA8;EPHB1;ETV1;ETV4;F2R;FBLN1;UNC5B;RASGEF1A…
GO:1903047	mitotic cell cycle process	cell cycle	GO:0007049	http://amigo.geneontology.org/amigo/term/GO:1903047	882	161	90.2181	1.78456	7.77156e-14	1.70357e-11	199;288;332;586;641;655;699;701;890;891;894;899;983;990;993;1062;1063;1111;1112;1820;1869;1908;1950;2009;2068;2253;2260;2305;3070;3161;3400;3619;3832;3833;3925;3978;4085;4171;4172;4173;4174;4175;4176;4288;4436;4582;4605;4751;4762;4998;5087;5311;5347;5422;5557;5558;5569;5577;5579;6118;6241;6491;6790;7013;7015;7153;7272;7443;7480;7483;7846;8091;8317;8318;8914;9055;9088;9212;9493;9585;9639;9700;9735…	USH1C;KIF20A;TUBB3;TUBB4A;NDC80;MAD2L2;TACC3;SMC2;CENPE;CENPF;PDPN;PLK4;NES;KIF2C;UBE2C;CHEK1;CIT;FOXN3;ZWINT;LZTS1;CDCA5;IQGAP3;TRIM71;E2F7;KIF18B;SPC24;CDCA2;ARID3A;E2F1;EDN3;EGF;AIF1;EML1;ERCC2;STOX1;SKA1;SKA3;FGF8;FGFR1;TPX2;NINL;CEP131;FOXM1;OBSL1;NCAPH;ORC6;KIF4A;POC1A;ASPM;FBXO5;CKAP2;WDR62;KIF4B;ANK3;RACGAP1;HELLS;HMMR;BIRC5;ID4;SKA2;INCENP;KIF11;KIFC1;CENPW;STMN1;LIG1;MAD2L1;MCM2;MCM3;MC…
GO:0009790	embryo development	embryo development	GO:0009790	http://amigo.geneontology.org/amigo/term/GO:0009790	945	169	96.6623	1.74836	1.13909e-13	2.43452e-11	93;220;321;430;639;655;657;668;775;891;983;1111;1277;1284;1289;1294;1301;1382;1749;1786;1846;2068;2128;2182;2201;2202;2247;2249;2253;2254;2260;2263;2321;2535;2625;2637;2697;2702;2719;2736;2737;3066;3167;3670;3675;3791;3815;3880;3908;3975;4038;4188;4237;4254;4313;4318;4325;4436;4488;4613;4617;4618;4751;4762;4838;4846;4920;5015;5081;5087;5100;5308;5311;5460;5727;5754;5916;5979;6297;6422;6423;6491;6…	APELA;SEMA3A;BASP1;SEMA3C;SLC34A2;SPINT2;DLL3;PLK4;SIX2;NES;CHEK1;COL1A1;COL4A2;COL5A1;COL7A1;COL11A1;TRIM71;RIPPLY2;CRABP2;PRICKLE1;E2F7;IRX2;DLX5;DNMT1;DUSP4;NRK;ERCC2;EVX1;ACSL4;STOX1;ALDH1A3;FBN2;EFEMP1;SP8;FGF2;FGF4;FGF8;FGF9;FGFR1;FGFR2;DKK1;FLT1;FZD2;TENM4;PHGDH;GATA3;GBX2;GJA1;GJA5;FOXD3;FOXB1;INTU;GPC3;RPS6KA6;GLI2;GLI3;LAMA1;FLVCR1;RACGAP1;HDAC2;HMX2;APBA2;NOTO;ZFP57;RBPMS2;ISL1;ITGA3;K…
GO:0031344	regulation of cell projection organization	cell projection organization	GO:0030030	http://amigo.geneontology.org/amigo/term/GO:0031344	568	116	58.0996	1.99657	1.53433e-13	3.19926e-11	627;655;773;1002;1123;1136;1268;1382;1400;1600;1627;1808;1809;1946;2045;2260;2534;2625;2895;3066;3569;3675;3792;3815;3897;4038;4131;4651;4747;4776;4803;4804;4825;5063;5365;5420;5754;5764;5793;5880;5979;6091;6387;6422;6423;6624;6696;6714;6857;6860;7070;7074;7225;7473;7804;8153;8437;8831;9037;9638;9699;9723;10083;10090;10371;10439;10501;10507;10512;11075;11141;11178;11202;22871;22876;23025;23105;23…	CDH4;USH1C;UST;SEMA3A;OLFM1;SEMA6B;SEMA4D;SEMA3C;STMN2;IL1RAPL1;LZTS1;KLK8;CHN1;CHRNA3;CNR1;PIFO;CRABP2;CRMP1;CHODL;PROM2;CPNE9;DAB1;DBN1;PLPPR5;ADAMTS16;DPYSL2;DPYSL3;EFNA5;EPHA7;FGFR1;NLGN1;INPP5F;UNC13A;FSTL4;RAP1GAP2;SPG20;PLXND1;OBSL1;NCS1;LPAR3;ZMYND8;FYN;PPP1R16B;GATA3;INPP5J;GRID2;PACSIN1;HDAC2;NOTO;IL6;ITGA3;DRAXIN;AGRN;KEL;KIT;L1CAM;LRP4;MAP1B;MYO10;NEFL;NFATC4;NGF;NGFR;NKX6-1;PAK3;SHAN…
GO:0051276	chromosome organization	chromosome organization	GO:0051276	http://amigo.geneontology.org/amigo/term/GO:0051276	597	120	61.066	1.96509	1.83631e-13	3.73776e-11	332;641;699;701;891;983;990;1062;1063;1663;2068;2177;2491;3007;3009;3024;3066;3070;3159;3619;3833;3978;4085;4171;4172;4173;4174;4175;4176;4436;4674;4675;4751;5347;5422;5557;5558;5570;5588;5983;6118;6418;6714;7013;7015;7153;7272;8091;8313;8318;8340;8341;8342;8345;8348;9055;9212;9319;9493;9700;9735;9787;9837;9928;10036;10403;10459;10460;10592;10595;10609;10744;10980;11004;11065;11130;11144;23397;24…	CHAF1A;NDC80;MAD2L2;TACC3;SMC2;ERN2;P3H4;CENPE;CENPF;PTTG2;COPS6;KIF2C;UBE2C;ZWINT;DMC1;CDCA5;HIST2H3C;HIST3H2BB;M1AP;KIF18B;SPC24;DDX11;ERCC2;FANCD2;SKA1;NCAPH;KIF4A;CENPI;RAD54B;KIF4B;RACGAP1;HIST1H1D;HIST1H1B;HIST1H1A;HDAC2;HELLS;HMGA1;BIRC5;SKA2;INCENP;KIFC1;CENPW;LIG1;MAD2L1;MCM2;MCM3;MCM4;MCM5;MCM6;MCM7;MSH2;NAP1L2;NAP1L3;NEK2;NUSAP1;PLK1;POLA1;NCAPG2;SPDL1;CDCA8;CEP55;CENPQ;MIS18BP1;HJURP;…
GO:0000819	sister chromatid segregation	cell cycle	GO:0007049	http://amigo.geneontology.org/amigo/term/GO:0000819	215	60	21.9919	2.72827	2.12386e-13	4.22252e-11	332;699;701;891;990;1062;1063;1663;2491;3619;3833;4085;4751;5347;7153;7272;8313;9055;9212;9493;9700;9735;9787;9928;10403;10459;10460;10592;11004;11065;11130;23397;24137;29127;51203;54908;55143;55165;55166;55920;57405;64105;64151;64946;79019;79075;79172;79682;81930;83540;83903;84101;84250;84722;113130;146909;147841;220134;285643;348235	NDC80;MAD2L2;TACC3;SMC2;CENPE;CENPF;KIF2C;UBE2C;ZWINT;CDCA5;KIF18B;SPC24;DDX11;SKA1;NCAPH;KIF4A;CENPI;KIF4B;RACGAP1;BIRC5;SKA2;INCENP;KIFC1;MAD2L1;NEK2;NUSAP1;PLK1;SPDL1;CDCA8;CEP55;CENPQ;RCC2;SPC25;CENPK;NCAPG;CENPH;BUB1;BUB1B;TOP2A;TTK;CENPM;DSCC1;CENPO;CENPU;KIF18A;AXIN2;NUF2;GSG2;USP44;SLF1;PSRC1;CCNB1;PRC1;AURKB;KIF23;ESPL1;KNTC1;DLGAP5;CDC6;KIF14
GO:0050769	positive regulation of neurogenesis	regulation of cell differentiation;regulation of multicellular organismal development;neurogenesis;cell development	GO:0045595;GO:2000026;GO:0022008;GO:0048468	http://amigo.geneontology.org/amigo/term/GO:0050769	381	87	38.9718	2.23239	3.35509e-13	6.5188e-11	151;152;627;655;1002;1268;1382;1600;1620;1789;1809;1894;1946;2260;2534;2736;2737;3066;3569;3675;3815;3897;4131;4674;4747;4762;4803;4804;4821;4825;5063;5270;5324;5365;5754;5764;5979;6091;6387;6608;6664;6692;6857;6860;6925;6929;7074;7077;7225;7473;7516;7804;7976;8153;8437;9037;9585;9638;9699;10371;10507;11075;11141;22871;22943;23025;23363;23566;23613;26011;29993;50944;51761;55607;55714;57556;57611;…	CDH4;SEMA3A;SEMA4D;STMN2;IL1RAPL1;ZNF488;CNR1;CRABP2;ADRA2B;CPNE9;ADRA2C;DAB1;BRINP1;PLPPR5;DNMT3B;DPYSL3;ECT2;EFNA5;BEND6;FGFR1;NLGN1;DKK1;UNC13A;OBSL1;LPAR3;ZMYND8;FYN;ASPM;TENM4;GLI2;GLI3;PACSIN1;HDAC2;IL6;ITGA3;KIT;FEZF1;L1CAM;MAP1B;NAP1L2;NEFL;NEUROG1;NGF;NGFR;NKX2-2;NKX6-1;PAK3;SHANK1;ATP8A2;SERPINE2;PLAG1;PLXNB3;PPP1R9A;TENM3;PTK7;SEMA6A;ISLR2;PTN;RET;ROBO1;BDNF;CXCL12;DMRTA2;BMP7;CAPRIN2;…
GO:0007059	chromosome segregation	chromosome segregation	GO:0007059	http://amigo.geneontology.org/amigo/term/GO:0007059	329	78	33.6528	2.31779	7.48068e-13	1.42116e-10	332;699;701;891;990;1062;1063;1663;1894;2068;2177;2491;3619;3832;3833;4085;4288;4751;5347;7013;7153;7272;8313;9055;9212;9319;9493;9700;9735;9787;9928;10403;10459;10460;10592;10609;10744;11004;11065;11130;11144;23397;24137;29127;51203;54908;55143;55165;55166;55355;55920;56154;57405;64105;64151;64946;79019;79075;79172;79682;81930;83540;83903;83990;84101;84250;84722;113130;130951;146909;147841;15731…	NDC80;MAD2L2;TACC3;SMC2;P3H4;CENPE;CENPF;PTTG2;KIF2C;UBE2C;ZWINT;DMC1;CDCA5;M1AP;KIF18B;SPC24;CDCA2;ESCO2;DDX11;ECT2;ERCC2;FANCD2;SKA1;SKA3;NCAPH;KIF4A;CENPI;KIF4B;RACGAP1;BIRC5;SKA2;INCENP;KIF11;KIFC1;CENPW;MAD2L1;MKI67;NEK2;NUSAP1;PLK1;SPDL1;CDCA8;CEP55;CENPQ;HJURP;RCC2;TEX15;SPC25;CENPK;NCAPG;CENPH;BUB1;BUB1B;TERF1;TOP2A;TTK;CENPM;DSCC1;CENPO;CENPU;KIF18A;AXIN2;NUF2;GSG2;BRIP1;USP44;SLF1;PSRC1…
GO:0097485	neuron projection guidance	neurogenesis	GO:0022008	http://amigo.geneontology.org/amigo/term/GO:0097485	221	60	22.6057	2.6542	7.86926e-13	1.46249e-10	627;655;1002;1123;1400;1749;1808;1946;1948;2045;2046;2047;2115;2118;2253;2534;2625;2637;2736;2737;3670;3730;3798;3800;3897;3908;3975;4804;5015;5365;5588;6091;6387;7473;7976;8828;9037;9378;9638;9723;10371;10381;10501;10507;10512;10570;23129;23768;26153;54437;57216;57556;64919;137970;140883;170302;219699;283297;374946;389549	CDH4;SEMA3A;TUBB3;SEMA6B;SEMA4D;SEMA3C;DPYSL4;CHN1;UNC5D;CRMP1;ZNF280B;ARX;DLX5;DPYSL2;EFNA5;EFNB2;EPHA7;EPHA8;EPHB1;ETV1;ETV4;UNC5B;FGF8;PLXND1;FLRT2;FYN;KIF26A;GATA3;GBX2;GLI2;GLI3;OR10A4;ISL1;ANOS1;DRAXIN;KIF5A;KIF5C;FEZF1;L1CAM;LAMA2;LHX1;NGFR;OTX2;PLXNB3;SEMA5B;PRKCQ;VANGL2;SEMA6A;ROBO1;BDNF;CXCL12;BCL11B;BMP7;WNT3;FZD3;NRP2;SEMA5A;NRXN1;FEZ1;SEMA3E
GO:0098813	nuclear chromosome segregation	chromosome segregation;cell cycle;cell cycle process	GO:0007059;GO:0007049;GO:0022402	http://amigo.geneontology.org/amigo/term/GO:0098813	282	70	28.8452	2.42674	1.12532e-12	2.04689e-10	332;699;701;891;990;1062;1063;1663;1894;2177;2491;3619;3833;4085;4751;5347;7013;7153;7272;8313;9055;9212;9319;9493;9700;9735;9787;9928;10403;10459;10460;10592;10609;10744;11004;11065;11130;11144;23397;24137;29127;51203;54908;55143;55165;55166;55920;56154;57405;64105;64151;64946;79019;79075;79172;79682;81930;83540;83903;83990;84101;84250;84722;113130;130951;146909;147841;220134;285643;348235	NDC80;MAD2L2;TACC3;SMC2;P3H4;CENPE;CENPF;PTTG2;KIF2C;UBE2C;ZWINT;DMC1;CDCA5;M1AP;KIF18B;SPC24;DDX11;ECT2;FANCD2;SKA1;NCAPH;KIF4A;CENPI;KIF4B;RACGAP1;BIRC5;SKA2;INCENP;KIFC1;MAD2L1;NEK2;NUSAP1;PLK1;SPDL1;CDCA8;CEP55;CENPQ;RCC2;TEX15;SPC25;CENPK;NCAPG;CENPH;BUB1;BUB1B;TERF1;TOP2A;TTK;CENPM;DSCC1;CENPO;CENPU;KIF18A;AXIN2;NUF2;GSG2;BRIP1;USP44;SLF1;PSRC1;CCNB1;PRC1;AURKB;TRIP13;KIF23;ESPL1;KNTC1;DLGA…
GO:0007411	axon guidance	cellular component morphogenesis;neurogenesis	GO:0032989;GO:0022008	http://amigo.geneontology.org/amigo/term/GO:0007411	220	59	22.5034	2.62183	2.15139e-12	3.83172e-10	627;655;1002;1123;1400;1749;1808;1946;1948;2045;2046;2047;2115;2118;2253;2534;2625;2637;2736;2737;3670;3730;3798;3800;3897;3908;3975;4804;5015;5365;5588;6091;6387;7473;7976;8828;9037;9378;9638;9723;10371;10381;10501;10507;10512;23129;23768;26153;54437;57216;57556;64919;137970;140883;170302;219699;283297;374946;389549	CDH4;SEMA3A;TUBB3;SEMA6B;SEMA4D;SEMA3C;CHN1;UNC5D;CRMP1;ZNF280B;ARX;DLX5;DPYSL2;EFNA5;EFNB2;EPHA7;EPHA8;EPHB1;ETV1;ETV4;UNC5B;FGF8;PLXND1;FLRT2;FYN;KIF26A;GATA3;GBX2;GLI2;GLI3;OR10A4;ISL1;ANOS1;DRAXIN;KIF5A;KIF5C;FEZF1;L1CAM;LAMA2;LHX1;NGFR;OTX2;PLXNB3;SEMA5B;PRKCQ;VANGL2;SEMA6A;ROBO1;BDNF;CXCL12;BCL11B;BMP7;WNT3;FZD3;NRP2;SEMA5A;NRXN1;FEZ1;SEMA3E
GO:0051301	cell division	cell division	GO:0051301	http://amigo.geneontology.org/amigo/term/GO:0051301	553	110	56.5653	1.94465	3.91254e-12	6.82618e-10	288;332;641;699;701;890;891;894;899;983;990;993;1062;1063;1894;2068;2247;2249;2251;2253;2254;2260;2263;3070;3619;3815;3832;3833;3925;3978;4085;4192;4674;4751;5347;5460;5727;5764;6423;6790;7013;7153;7443;7846;8091;8317;8324;8914;9055;9212;9493;9585;9700;9735;9928;10112;10403;10459;10460;10592;11004;11065;11113;11130;22974;23111;23397;24137;26271;26586;27152;29127;50624;51176;51203;54443;54478;5489…	KIF20A;NDC80;MAD2L2;TACC3;SMC2;CENPE;CENPF;KIF2C;UBE2C;CIT;ZWINT;CDCA5;E2F7;KIF18B;SPC24;CDCA2;ECT2;ERCC2;STOX1;SKA1;SKA3;FGF2;FGF4;FGF6;FGF8;FGF9;FGFR1;FGFR2;TPX2;SPG20;NCAPH;KIF4A;ASPM;FBXO5;CKAP2;INTU;KIF4B;ANK3;RACGAP1;HELLS;BIRC5;MACC1;SKA2;INCENP;KIT;KIF11;KIFC1;CENPW;STMN1;LIG1;MAD2L1;MDK;NAP1L2;NEK2;CUZD1;LEF1;NUSAP1;PLK1;ANLN;FAM64A;POU5F1;NCAPG2;SPDL1;CDCA8;CEP55;MIS18BP1;CENPJ;RCC2;SEP…
GO:0043269	regulation of ion transport	ion transport;regulation of transport	GO:0006811;GO:0051049	http://amigo.geneontology.org/amigo/term/GO:0043269	571	112	58.4065	1.91759	6.28808e-12	1.05406e-09	40;88;117;134;287;288;477;766;773;774;775;778;781;782;1128;1136;1268;1535;1808;1908;1950;2149;2257;2697;2702;2824;2916;3350;3742;3749;3751;3755;3757;3779;3785;3786;3792;3958;4318;4846;4985;4986;5023;5028;5270;5311;5608;5865;6329;6331;6375;6387;6622;6769;6850;6857;6860;6865;7070;7220;7225;7809;8614;9254;9312;9424;9456;10008;10021;10345;10396;22871;22925;22953;23566;23630;27012;27035;27091;27092;30…	KCNE3;HCN4;TRDN;ATP8A1;CHRM1;CHRNA3;ADCYAP1R1;JSRP1;CNR1;NKAIN4;KCNH8;ADORA1;CYBA;KCNG3;DPYSL2;EDN3;EGF;F2R;FGF12;NLGN1;PLA2R1;P2RX2;LPAR3;KCNE5;CALHM1;GJA1;KCNV1;GJA5;NOX1;CACNG5;CACNG4;GPM6B;ANK2;ANK3;GRM6;KCNIP1;EHD3;HTR1A;KCNA6;KCNC4;KCND2;KCNG1;KCNH2;KCNMB1;KCNQ2;KCNQ3;CATSPER4;KEL;LGALS3;ASIC2;MMP9;ATP1A2;NOS3;OPRD1;OPRK1;P2RX1;P2RY1;SHANK1;GAL;TRIAP1;ATP8A2;SERPINE2;PKD2;FXYD7;FXYD5;CLIC6;…
GO:0048589	developmental growth	growth	GO:0040007	http://amigo.geneontology.org/amigo/term/GO:0048589	571	112	58.4065	1.91759	6.28808e-12	1.05406e-09	93;321;627;657;668;780;891;983;1002;1111;1382;1588;1808;1946;2045;2068;2247;2253;2254;2260;2263;2625;2697;2736;2737;3897;3975;4038;4131;4488;4618;4656;4692;4825;4856;4886;5081;5315;5324;5727;5754;5916;6387;6422;6423;6491;6608;6657;6696;6790;6857;6860;7059;7074;7473;7480;7516;8153;8324;8437;8614;8828;9037;9201;9254;9350;9699;9723;9837;10371;10409;10439;10501;10507;10512;23025;23105;23111;23129;235…	CDH4;SEMA3A;BASP1;OLFM1;SEMA6B;SEMA4D;SEMA3C;CHEK1;SLITRK1;DMBX1;CRABP2;CCM2L;CPNE9;CYP19A1;ARX;DPYSL2;EFNA5;NRK;EPHA7;ERCC2;FGF2;FGF8;FGF9;FGFR1;FGFR2;UNC13A;FSTL4;SPG20;PLXND1;LPAR3;POC1A;ASPM;TENM4;GATA3;GJA1;GLI2;GLI3;FLVCR1;APBA2;FMN1;DRAXIN;AGRN;L1CAM;LHX1;LRP4;MAP1B;MSX2;MYF6;MYOG;NDN;NKX6-1;NOV;NPY1R;CHST11;PAX7;GAL;ATP8A2;SIX4;PKM;PLAG1;BCL11A;SEMA5B;BNC2;NCAPG2;SALL4;VANGL2;PTCH1;NLGN4X…
GO:0010720	positive regulation of cell development	regulation of cell differentiation;cell development	GO:0045595;GO:0048468	http://amigo.geneontology.org/amigo/term/GO:0010720	441	93	45.1091	2.06167	6.64824e-12	1.093e-09	151;152;627;655;1002;1268;1382;1600;1620;1789;1809;1894;1946;2260;2534;2736;2737;3037;3066;3569;3675;3815;3897;4131;4617;4618;4656;4674;4747;4762;4803;4804;4821;4825;5063;5270;5324;5365;5754;5764;5979;6091;6387;6608;6664;6692;6790;6857;6860;6925;6929;7074;7077;7122;7225;7473;7516;7804;7976;8153;8437;9037;9585;9638;9699;10371;10507;11075;11141;22871;22943;23025;23363;23566;23613;26011;29993;50944;…	CDH4;SEMA3A;SEMA4D;STMN2;IL1RAPL1;ZNF488;CNR1;CRABP2;ADRA2B;CPNE9;ADRA2C;DAB1;BRINP1;PLPPR5;DNMT3B;DPYSL3;ECT2;EFNA5;BEND6;FGFR1;NLGN1;DKK1;UNC13A;OBSL1;LPAR3;ZMYND8;FYN;ASPM;TENM4;GLI2;GLI3;PACSIN1;HAS2;HDAC2;IL6;ITGA3;KIT;FEZF1;L1CAM;MAP1B;MYF5;MYF6;MYOG;NAP1L2;NEFL;NEUROG1;NGF;NGFR;NKX2-2;NKX6-1;PAK3;SHANK1;ATP8A2;SERPINE2;PLAG1;PLXNB3;PPP1R9A;TENM3;PTK7;SEMA6A;ISLR2;PTN;RET;ROBO1;BDNF;CXCL12;…
GO:0008283	cell proliferation	cell proliferation	GO:0008283	http://amigo.geneontology.org/amigo/term/GO:0008283	1918	285	196.189	1.45268	7.29294e-12	1.17637e-09	134;199;231;332;430;554;575;586;639;646;655;657;699;701;780;887;890;891;894;943;983;990;993;1001;1012;1063;1111;1128;1131;1132;1139;1264;1488;1515;1535;1627;1636;1741;1749;1786;1794;1869;1908;1910;1948;1950;1961;2009;2047;2068;2118;2149;2172;2192;2239;2247;2249;2251;2253;2254;2260;2263;2305;2321;2324;2534;2625;2637;2697;2719;2736;2737;2925;2950;2984;3012;3037;3066;3070;3113;3115;3159;3167;3177;33…	CDH3;CD24;CDH13;SPEG;TRAIP;CCL26;VAV3;TACC3;P3H3;CENPF;PDPN;IGF2BP1;SPINT2;SIX2;NES;HPSE;KIF2C;ADAMTS8;CHEK1;MAP4K1;KLK8;CHRM1;CHRM3;CHRM4;CHRNA7;TNFRSF13C;CNN1;IQGAP3;OCSTAMP;TRIM71;ADORA1;E2F7;IL34;CTBP2;CTSV;DPPA2;CYBA;C18orf54;DBN1;ACE;ARX;DLG3;DLX5;DNMT1;DOCK2;E2F1;EDN3;EDNRB;EFNB2;EGF;EGR4;AIF1;EML1;NRK;EPHB1;ERCC2;ETV4;F2R;FABP6;FBLN1;STOX1;FAM83B;GPC4;FGF2;FGF4;FGF6;FGF8;FGF9;FGFR1;FGFR2;…
GO:0044057	regulation of system process	system process	GO:0003008	http://amigo.geneontology.org/amigo/term/GO:0044057	503	102	51.4509	1.98247	7.44205e-12	1.17819e-09	40;134;151;152;199;287;477;478;489;554;668;774;775;778;781;782;1128;1129;1131;1136;1143;1264;1535;1636;1674;1908;1910;2149;2257;2260;2587;2697;2702;2740;2903;2906;3274;3358;3569;3720;3751;3757;3779;4656;4846;4856;4881;4985;4986;5023;5028;5152;5443;5592;6261;6263;6331;6543;6863;6865;6869;7137;7138;7220;8048;9254;9312;9424;10008;10021;10052;10242;10345;10371;10398;10659;10874;11149;11202;22871;2363…	KCNE3;HCN4;GJC1;KCNMB2;TRDN;SEMA3A;MYL9;CELF2;NMU;BVES;KLK8;CHRM1;CHRM2;CHRM3;CHRNA3;CHRNB4;CNN1;ADORA1;ADRA2B;FAM19A4;ADRA2C;CYBA;ACE;DES;EDN3;EDNRB;AIF1;F2R;FGF12;FGFR1;NLGN1;KCNE5;GALR1;TENM4;GJA1;GJA5;CACNG5;CACNG4;KCNMB4;GLP1R;ANK2;GRIN2A;GRIN2D;KCNIP1;EHD3;HRH2;HTR2C;IL6;JARID2;KCND2;KCNH2;KCNMB1;ASIC2;MYOG;ATP1A2;ATP1A3;NOS3;NOV;NPR1;ATP2A3;OPRD1;OPRK1;P2RX1;P2RY1;GAL;PDE9A;FXYD7;FXYD6;POM…
GO:0040011	locomotion	locomotion	GO:0040011	http://amigo.geneontology.org/amigo/term/GO:0040011	1545	239	158.035	1.51232	9.23939e-12	1.43614e-09	109;134;199;306;477;558;627;655;657;780;962;983;1002;1012;1123;1128;1132;1240;1277;1278;1289;1400;1496;1588;1600;1636;1749;1794;1808;1809;1908;1910;1946;1948;1950;2045;2046;2047;2115;2118;2149;2192;2247;2249;2253;2260;2321;2324;2534;2625;2637;2650;2697;2736;2737;2903;2950;3036;3037;3352;3480;3569;3635;3642;3670;3675;3718;3730;3791;3798;3800;3815;3897;3908;3932;3936;3958;3975;4072;4139;4145;4192;4…	CD24;CDH4;DEFB4B;APELA;CDH13;CCL26;SEMA3A;TUBB3;ATP8A1;VAV3;SEMA6B;SEMA4D;SEMA3C;DPYSL4;PDPN;SPINT2;NRG3;SIX2;ADCY3;BVES;PTP4A3;CHN1;CHRM1;CHRM4;CMKLR1;COL1A1;COL1A2;COL5A1;ADORA1;UNC5D;PIH1D3;CRMP1;ZNF280B;APCDD1;CTNNA2;GLIPR2;CYP19A1;DAB1;ACE;OLIG3;ARX;DLX5;DOCK2;DPYSL2;DPYSL3;EDN3;EDNRB;EFNA5;EFNB2;EGF;AIF1;EPHA7;EPHA8;EPHB1;ETV1;ETV4;F2R;FBLN1;UNC5B;RASGEF1A;PHACTR1;FGF2;FGF4;FGF8;FGFR1;INPP5…
GO:0008015	blood circulation	system process	GO:0003008	http://amigo.geneontology.org/amigo/term/GO:0008015	487	99	49.8143	1.98738	1.31616e-11	2e-09	40;70;134;151;152;287;477;478;489;554;774;775;778;781;782;1128;1129;1131;1268;1278;1535;1636;1674;1908;1910;2149;2257;2697;2702;2740;2784;3274;3350;3352;3363;3751;3757;3779;3792;4311;4846;4852;4881;4886;4922;5023;5028;5443;5592;5608;5973;6261;6263;6331;6387;6444;6543;6714;6846;6863;6865;6869;7010;7137;7220;8048;9254;9424;10008;10021;10052;10242;10266;10345;10371;10659;11149;11156;22953;23630;2703…	KCNE3;HCN4;GJC1;KCNMB2;RAMP2;TRDN;SEMA3A;CELF2;BVES;PTP4A3;CHRM1;CHRM2;CHRM3;CNR1;COL1A2;ADORA1;FGFBP3;ADRA2B;ADRA2C;CYBA;ACE;DES;ADAMTS16;EDN3;EDNRB;F2R;FGF12;P2RX2;KCNE5;GJA1;GJA5;NOX1;CACNG5;CACNG4;KCNMB4;GLP1R;GNB3;ANK2;KCNIP1;EHD3;HRH2;HTR1A;HTR1D;HTR7;KCND2;KCNH2;KCNMB1;KEL;ASIC2;MME;ATP1A2;ATP1A3;NOS3;NPY;NPR1;NPY1R;ATP2A3;NTS;P2RX1;P2RY1;FXYD7;FXYD6;POMC;AVPR2;CACNA2D3;SCN3B;PRKG1;MAP2K6;…
GO:0007067	mitotic nuclear division	organelle fission;cell cycle process;cell cycle	GO:0048285;GO:0022402;GO:0007049	http://amigo.geneontology.org/amigo/term/GO:0007067	434	91	44.393	2.04987	1.56768e-11	2.33499e-09	332;655;699;701;890;891;899;983;990;993;1062;1063;1111;1908;1950;2253;3070;3619;3832;3833;4085;4288;4605;4751;4762;5347;6790;7013;7272;7443;8091;8914;9055;9088;9212;9493;9585;9639;9700;9735;9787;9928;10381;10403;10459;10460;10592;11004;11065;11113;11130;22974;23363;23397;24137;26271;29127;51203;54443;54478;54892;54908;55143;55165;55320;55872;55920;56992;57405;64151;79075;79444;79884;81930;83540;8…	TUBB3;NDC80;MAD2L2;TACC3;SMC2;CENPE;CENPF;KIF2C;UBE2C;CHEK1;CIT;ZWINT;CDCA5;KIF18B;SPC24;CDCA2;EDN3;EGF;STOX1;SKA1;SKA3;FGF8;TPX2;OBSL1;NCAPH;KIF4A;ASPM;FBXO5;KIF4B;RACGAP1;HELLS;BIRC5;SKA2;INCENP;KIF11;KIFC1;CENPW;MAD2L1;MKI67;MYBL2;NEK2;NEUROG1;NUSAP1;PLK1;ANLN;FAM64A;NCAPG2;SPDL1;CDCA8;CEP55;MIS18BP1;PBK;RCC2;KIF15;SPC25;NCAPG;BMP7;AURKA;BUB1;BUB1B;TERF1;TTK;VRK1;DSCC1;BIRC7;MAP9;HMGA2;KIF18A;…
GO:0048598	embryonic morphogenesis	embryo development	GO:0009790	http://amigo.geneontology.org/amigo/term/GO:0048598	565	110	57.7928	1.90335	1.58416e-11	2.33499e-09	93;220;655;657;668;775;1284;1289;1294;1301;1382;1749;1846;2201;2202;2247;2249;2253;2254;2260;2263;2321;2535;2625;2637;2697;2702;2719;2736;2737;3066;3167;3675;3975;4038;4188;4237;4313;4318;4325;4488;4613;4617;4762;4838;4920;5015;5087;5100;5308;5311;5460;5727;5754;5916;5979;6422;6423;6491;6608;6657;6664;6692;6862;7473;7483;7547;7976;8091;8320;8324;8434;8463;8820;8928;9350;9573;9585;10653;10736;2294…	APELA;SPINT2;SIX2;COL4A2;COL5A1;COL7A1;COL11A1;TRIM71;CRABP2;PRICKLE1;IRX2;DLX5;DUSP4;STOX1;ALDH1A3;FBN2;EFEMP1;SP8;FGF2;FGF4;FGF8;FGF9;FGFR1;FGFR2;DKK1;FLT1;FZD2;TENM4;GATA3;GBX2;GJA1;GJA5;INTU;GPC3;GLI2;GLI3;FLVCR1;HDAC2;HMX2;NOTO;RBPMS2;ITGA3;LHX1;LRP4;MDFI;MFAP2;MMP2;MMP9;MMP16;MSX2;MYCN;MYF5;NEUROG1;NODAL;ROR2;OTX2;CHST11;PBX1;PCDH8;LEF1;DACT1;ATP8A2;SIX4;PITX2;PKD2;POU5F1;SALL4;VANGL2;PTCH1…
GO:0045666	positive regulation of neuron differentiation	regulation of cell differentiation;regulation of multicellular organismal development;neurogenesis;cell development	GO:0045595;GO:2000026;GO:0022008;GO:0048468	http://amigo.geneontology.org/amigo/term/GO:0045666	304	71	31.0956	2.28328	1.70972e-11	2.47736e-09	151;152;627;655;1002;1268;1382;1600;1620;1789;1809;1894;1946;2260;2534;2736;3569;3675;3897;4131;4674;4747;4762;4803;4804;4821;4825;5063;5365;5754;5764;5979;6091;6387;6664;6857;6860;6925;6929;7074;7077;7225;7473;7804;8153;8437;9037;9638;9699;10507;11075;11141;22871;22943;23025;23363;23566;23613;29993;50944;51761;55607;55714;57611;65981;79727;84258;151835;163404;221336;389549	CDH4;SEMA4D;STMN2;IL1RAPL1;CNR1;CRABP2;ADRA2B;CPNE9;ADRA2C;DAB1;BRINP1;PLPPR5;DNMT3B;DPYSL3;ECT2;EFNA5;BEND6;FGFR1;NLGN1;DKK1;UNC13A;OBSL1;LPAR3;ZMYND8;FYN;GLI2;PACSIN1;IL6;ITGA3;FEZF1;L1CAM;MAP1B;NAP1L2;NEFL;NEUROG1;NGF;NGFR;NKX2-2;NKX6-1;PAK3;SHANK1;ATP8A2;PLXNB3;PPP1R9A;TENM3;PTK7;ISLR2;PTN;RET;ROBO1;BDNF;CXCL12;BMP7;CAPRIN2;SOX11;SYT1;SYT4;TCF4;TCF3;TIAM1;TIMP2;TRPC6;WNT3;LRP8;LIN28A;RND2;SYT…
GO:0035295	tube development	tube development	GO:0035295	http://amigo.geneontology.org/amigo/term/GO:0035295	574	111	58.7134	1.89054	1.97493e-11	2.81395e-09	93;231;359;639;655;657;780;887;891;1282;1600;1910;1948;1950;2045;2118;2247;2253;2254;2260;2263;2300;2324;2535;2625;2637;2697;2702;2719;2736;2737;3274;3675;3815;3975;4072;4488;4613;4776;4821;4838;4846;5081;5087;5270;5308;5311;5420;5613;5727;5754;5764;5916;5979;6297;6422;6423;6491;6608;6664;6678;6692;6714;6862;7547;7976;8463;8642;8842;8914;8928;9350;9585;9723;10409;10512;10630;10653;10736;23129;262…	CD24;BASP1;SEMA3C;PDPN;SPINT2;SIX2;COL4A1;TRIM71;PRICKLE1;DPPA2;IRX2;DAB1;ADAMTS16;EDNRB;EFNB2;EGF;EPHA7;ETV4;FGF2;FGF8;FGF9;FGFR1;FGFR2;FOXL1;AKR1B1;PLXND1;FLT4;FZD2;PHGDH;GATA3;GBX2;GJA1;GJA5;FOXB1;INTU;GPC3;GLI2;GLI3;HRH2;FMN1;NOTO;RBPMS2;AQP2;ITGA3;KIT;LHX1;EPCAM;AARD;MSX2;MYCN;NFATC4;NKX2-2;NODAL;NOS3;PAX7;PBX1;LEF1;CLDN18;DACT1;SIX4;SERPINE2;PITX2;PKD2;PODXL;DPPA4;PRKX;SALL4;VANGL2;PTCH1;PT…
GO:0003013	circulatory system process	system process	GO:0003008	http://amigo.geneontology.org/amigo/term/GO:0003013	491	99	50.2235	1.97119	2.15641e-11	3e-09	40;70;134;151;152;287;477;478;489;554;774;775;778;781;782;1128;1129;1131;1268;1278;1535;1636;1674;1908;1910;2149;2257;2697;2702;2740;2784;3274;3350;3352;3363;3751;3757;3779;3792;4311;4846;4852;4881;4886;4922;5023;5028;5443;5592;5608;5973;6261;6263;6331;6387;6444;6543;6714;6846;6863;6865;6869;7010;7137;7220;8048;9254;9424;10008;10021;10052;10242;10266;10345;10371;10659;11149;11156;22953;23630;2703…	KCNE3;HCN4;GJC1;KCNMB2;RAMP2;TRDN;SEMA3A;CELF2;BVES;PTP4A3;CHRM1;CHRM2;CHRM3;CNR1;COL1A2;ADORA1;FGFBP3;ADRA2B;ADRA2C;CYBA;ACE;DES;ADAMTS16;EDN3;EDNRB;F2R;FGF12;P2RX2;KCNE5;GJA1;GJA5;NOX1;CACNG5;CACNG4;KCNMB4;GLP1R;GNB3;ANK2;KCNIP1;EHD3;HRH2;HTR1A;HTR1D;HTR7;KCND2;KCNH2;KCNMB1;KEL;ASIC2;MME;ATP1A2;ATP1A3;NOS3;NPY;NPR1;NPY1R;ATP2A3;NTS;P2RX1;P2RY1;FXYD7;FXYD6;POMC;AVPR2;CACNA2D3;SCN3B;PRKG1;MAP2K6;…
GO:0050803	regulation of synapse structure or activity	regulation of synapse structure or activity	GO:0050803	http://amigo.geneontology.org/amigo/term/GO:0050803	121	39	12.3769	3.15104	2.97962e-11	4.10851e-09	40;575;576;627;1496;1946;2045;2047;4038;4776;5764;6622;7058;7162;8831;9378;9758;11202;22859;22871;22883;22943;23284;23613;23768;26050;51804;55607;57408;57555;57633;79953;84189;114798;139065;158038;347730;347731;375790	KLK8;SLITRK1;SLITRK4;CTNNA2;LINGO2;EFNA5;EPHA7;EPHB1;ADGRL1;NLGN1;CLSTN1;DKK1;ADGRL3;ZMYND8;FLRT2;SLITRK5;LRRTM1;LRRTM3;AGRN;ASIC2;LRP4;NFATC4;SIX4;PPP1R9A;LRTM1;ADGRB1;NLGN2;ADGRB2;LRRN1;PTN;BDNF;SNCA;THBS2;TPBG;SYNDIG1;SLITRK6;SYNGAP1;NRXN1;FRMPD4
GO:0045596	negative regulation of cell differentiation	regulation of cell differentiation	GO:0045595	http://amigo.geneontology.org/amigo/term/GO:0045596	609	115	62.2935	1.8461	4.04285e-11	5.48609e-09	430;627;655;657;862;1289;1400;1600;1620;1809;1869;1910;1946;2045;2192;2202;2625;2736;2737;3066;3375;3400;3569;3635;3670;3718;4038;4488;4613;4776;4804;4821;4825;4838;4854;4856;5087;5196;5727;5764;5793;5916;6272;6422;6423;6608;6657;6658;6664;6696;6860;7015;7070;7225;7473;7480;7483;8313;8324;8831;9037;9547;9573;9723;10371;10459;10501;10507;10512;10683;10718;10736;11075;11173;11202;22871;22876;22943;…	SEMA3A;MAD2L2;SEMA6B;SEMA4D;SEMA3C;DLL3;NRG3;SIX2;STMN2;ADAMTS7;KLK8;TWIST2;TRIM6;COL5A1;CRMP1;ZBTB46;PRICKLE1;DAB1;BRINP1;TMEM64;ZNF675;DPYSL3;E2F1;EDNRB;EFNA5;EPHA7;FBLN1;EFEMP1;NLGN1;INPP5F;DKK1;FSTL4;RAP1GAP2;SPG20;ASPM;GATA3;INPP5J;GLI2;GLI3;TRIB2;GPR171;HDAC2;IAPP;C1QL4;ID4;RBPMS2;IL6;INPP5D;ISL1;JAK3;DRAXIN;LRP4;ASCL2;MSX2;MYCN;NFATC4;NGFR;NKX2-2;NKX6-1;NODAL;NOTCH3;NOV;PBX1;GAL;CLDN18;SIX…
GO:0050807	regulation of synapse organization	regulation of synapse structure or activity;synapse organization	GO:0050803;GO:0050808	http://amigo.geneontology.org/amigo/term/GO:0050807	117	38	11.9677	3.17521	4.12094e-11	5.50467e-09	40;575;576;627;1496;1946;2045;2047;4038;4776;5764;6622;7058;7162;9378;9758;11202;22859;22871;22883;22943;23284;23613;23768;26050;51804;55607;57408;57555;57633;79953;84189;114798;139065;158038;347730;347731;375790	KLK8;SLITRK1;SLITRK4;CTNNA2;LINGO2;EFNA5;EPHA7;EPHB1;ADGRL1;NLGN1;CLSTN1;DKK1;ADGRL3;ZMYND8;FLRT2;SLITRK5;LRRTM1;LRRTM3;AGRN;ASIC2;LRP4;NFATC4;SIX4;PPP1R9A;LRTM1;ADGRB1;NLGN2;ADGRB2;LRRN1;PTN;BDNF;SNCA;THBS2;TPBG;SYNDIG1;SLITRK6;NRXN1;FRMPD4
GO:0007417	central nervous system development	central nervous system development	GO:0007417	http://amigo.geneontology.org/amigo/term/GO:0007417	890	153	91.0364	1.68065	4.24909e-11	5.58853e-09	40;220;306;554;558;655;657;773;1009;1063;1152;1282;1462;1496;1600;1808;1869;1950;2009;2045;2047;2068;2128;2177;2253;2254;2260;2263;2334;2534;2558;2637;2736;2737;2895;2950;3066;3167;3400;3670;3720;3925;3975;4192;4340;4613;4692;4747;4807;4808;4821;4825;4838;4852;4854;4919;4920;5015;5019;5081;5121;5270;5308;5311;5354;5592;5727;5764;5793;5803;6091;6331;6387;6422;6423;6456;6457;6491;6608;6656;6657;665…	CDH11;TSPAN2;LAMC3;SEMA3A;BASP1;TACC3;CENPF;IGF2BP1;NRG3;NES;PPP1R17;CKB;ZNF488;DMBX1;COL4A1;UNC5D;PTCHD1;HAPLN3;VCAN;CTNNA2;DAB1;OLIG3;ARX;DPYSL2;E2F1;EGF;EML1;EPHA7;EPHB1;ERCC2;EVX1;FANCD2;ALDH1A3;FGF8;FGF9;FGFR1;FGFR2;DKK1;AFF2;SLC7A11;FYN;GABRA5;ASPM;TENM4;CNTNAP2;SLITRK5;PHGDH;GBX2;FOXB1;INTU;SALL3;RPS6KA6;GLI2;GLI3;WDR62;GRID2;TAGLN3;GSTP1;ANXA3;HDAC2;HMX2;ID4;ISL1;JARID2;DRAXIN;FEZF1;STMN1…
GO:0000070	mitotic sister chromatid segregation	chromosome segregation;organelle fission;cell cycle process	GO:0007059;GO:0048285;GO:0022402	http://amigo.geneontology.org/amigo/term/GO:0000070	133	41	13.6043	3.01375	4.56613e-11	5.91452e-09	699;701;891;990;1062;1063;3833;4085;4751;5347;7272;9055;9212;9493;9700;9787;9928;10403;10459;10460;10592;11004;11065;11130;23397;24137;29127;51203;54908;55143;55165;64151;79075;81930;83903;84101;84250;84722;113130;146909;285643	NDC80;MAD2L2;TACC3;SMC2;CENPE;CENPF;KIF2C;UBE2C;ZWINT;CDCA5;KIF18B;NCAPH;KIF4A;KIF4B;RACGAP1;KIFC1;MAD2L1;NEK2;NUSAP1;PLK1;SPDL1;CDCA8;CEP55;NCAPG;BUB1;BUB1B;TTK;DSCC1;KIF18A;GSG2;USP44;SLF1;PSRC1;CCNB1;PRC1;AURKB;KIF23;ESPL1;DLGAP5;CDC6;KIF14
GO:0045597	positive regulation of cell differentiation	regulation of cell differentiation	GO:0045595	http://amigo.geneontology.org/amigo/term/GO:0045597	826	144	84.49	1.70434	5.97489e-11	7.62378e-09	93;151;152;558;627;639;655;657;1002;1240;1268;1277;1382;1496;1600;1620;1789;1809;1894;1908;1946;1948;2201;2247;2253;2260;2534;2625;2697;2736;2737;3037;3066;3358;3400;3569;3635;3642;3675;3791;3815;3897;3958;3975;4023;4131;4254;4488;4617;4618;4656;4674;4747;4762;4803;4804;4821;4825;4920;5063;5196;5270;5324;5365;5727;5754;5764;5979;6091;6387;6422;6423;6608;6657;6664;6692;6790;6850;6857;6860;6925;692…	CD24;CDH4;RAMP2;SEMA3A;OLFM1;SEMA4D;STMN2;IL1RAPL1;ZNF488;CMKLR1;CNR1;COL1A1;OCSTAMP;CRABP2;ZBTB46;IL34;CTNNA2;ADRA2B;CPNE9;ADRA2C;GLIPR2;DAB1;BRINP1;PLPPR5;TMEM64;DNMT3B;DPYSL3;ECT2;EDN3;EFNA5;EFNB2;FBN2;BEND6;FGF2;FGF8;FGFR1;NLGN1;DKK1;UNC13A;OBSL1;LPAR3;ZMYND8;FYN;ASPM;TENM4;GATA3;GJA1;GLI2;GLI3;PACSIN1;HAS2;HDAC2;HTR2C;ID4;IL6;INPP5D;INSM1;ITGA3;KDR;KIT;FEZF1;L1CAM;LGALS3;LHX1;LPL;MAP1B;KITLG…
GO:0072359	circulatory system development	circulatory system development	GO:0072359	http://amigo.geneontology.org/amigo/term/GO:0072359	920	156	94.1051	1.65772	7.83962e-11	9.70512e-09	70;88;93;287;306;575;576;639;655;657;775;891;983;1012;1139;1277;1278;1282;1284;1289;1301;1747;1948;1950;2047;2247;2251;2253;2254;2257;2260;2263;2300;2321;2324;2535;2625;2637;2697;2702;2719;2736;2737;3037;3339;3569;3670;3675;3696;3791;3815;4016;4240;4313;4488;4776;4804;4838;4846;4854;4856;4881;4886;5019;5196;5308;5311;5579;5613;5727;5740;5754;5764;5784;6091;6261;6331;6422;6423;6444;6491;6608;6664;…	APELA;GJC1;CDH13;RAMP2;BASP1;OLFM1;VAV3;SEMA3C;NEBL;PDPN;LEFTY1;HPSE;SPINK5;BVES;CHRNA7;COL1A1;COL1A2;COL4A1;COL4A2;COL5A1;COL11A1;CCM2L;PRICKLE1;E2F7;DLX3;EFNB2;EGF;EPHB1;UNC5B;FGF2;FGF6;FGF8;FGF9;FGF12;FGFR1;FGFR2;DKK1;FOXL1;PLXND1;STAB1;FLT1;FLT4;OBSL1;FLRT2;FZD2;TENM4;SLITRK5;PPP1R16B;GATA3;GBX2;GJA1;GJA5;NOX1;GPC3;GLI2;GLI3;ANK2;FLVCR1;HAS2;ANXA3;HSPG2;FREM2;NOTO;IL6;ISL1;ITGA3;ITGB8;KDR;KIT…
GO:0009888	tissue development	tissue development	GO:0009888	http://amigo.geneontology.org/amigo/term/GO:0009888	1734	258	177.368	1.45461	7.94186e-11	9.70512e-09	58;70;72;88;93;220;430;632;639;646;655;657;668;768;780;891;983;1001;1063;1277;1282;1284;1289;1294;1301;1382;1419;1421;1515;1741;1747;1749;1846;1908;1910;1948;1950;1952;2045;2068;2118;2171;2201;2202;2239;2247;2249;2251;2253;2254;2260;2263;2300;2535;2625;2637;2650;2697;2702;2719;2736;2737;2824;3037;3066;3274;3400;3569;3642;3670;3675;3696;3791;3792;3936;3958;3975;4038;4072;4145;4254;4313;4318;4488;4…	CDH3;CD24;APELA;GJC1;SEMA3A;BASP1;OLFM1;MAD2L2;SEMA6B;SEMA4D;SEMA3C;NEBL;CENPF;SPINT2;DLL3;PLK4;SIX2;HPSE;SPINK5;BVES;SOX21;ADAMTS7;COL1A1;COL4A1;IQGAP3;ARHGEF19;COL4A2;COL5A1;COL7A1;COL11A1;TRIM71;RIPPLY2;CRABP2;CCM2L;CRYGB;CRYGD;PSMA8;PRICKLE1;E2F7;APCDD1;CTSV;DPPA2;GLIPR2;IRX2;PHOSPHO1;ARX;ADAMTS16;DLG3;DLX3;DLX5;DUSP4;EDN3;EDNRB;EFNB2;EGF;CELSR2;NRK;EPHA7;ERCC2;ETV4;FABP5;AMER2;STOX1;ALDH1A3;…
GO:0022604	regulation of cell morphogenesis	cellular component morphogenesis	GO:0032989	http://amigo.geneontology.org/amigo/term/GO:0022604	433	89	44.2907	2.00945	7.97636e-11	9.70512e-09	627;773;1002;1123;1136;1382;1600;1808;1946;2045;2192;2245;2534;3037;3569;3791;3792;3815;3897;4038;4131;4651;4747;4776;4803;4804;4825;5063;5365;5764;5979;6091;6387;6678;6696;6714;6857;6860;7070;7074;7225;7443;7473;7694;7804;8153;8317;8437;8831;9037;9203;9699;9723;10090;10371;10439;10501;10507;10512;10630;11141;11149;11178;22871;23025;23105;23111;23129;23136;23363;23566;51177;53335;54437;55607;5592…	CDH4;UST;SEMA3A;OLFM1;SEMA6B;SEMA4D;SEMA3C;PDPN;IL1RAPL1;BVES;LZTS1;CHN1;CHRNA3;WTIP;CRABP2;CPNE9;DAB1;DPYSL2;EFNA5;EPHA7;FBLN1;FGD1;NLGN1;UNC13A;FSTL4;SPG20;PLXND1;EPB41L3;OBSL1;LPAR3;FYN;HAS2;IL6;DRAXIN;KDR;KEL;KIT;L1CAM;LRP4;MAP1B;MYO10;NEFL;NFATC4;NGF;NGFR;NKX6-1;PAK3;PLEKHO1;BCL11A;PLXNB3;SEMA5B;PPP1R9A;RCC2;ATP10A;STRIP2;SEMA6A;ISLR2;PTN;RET;ROBO1;BDNF;CXCL12;ARAP3;CAPRIN2;SPARC;SPP1;SRC;SY…
GO:0051965	positive regulation of synapse assembly	regulation of multicellular organismal development;regulation of synapse structure or activity;synapse organization	GO:2000026;GO:0050803;GO:0050808	http://amigo.geneontology.org/amigo/term/GO:0051965	62	26	6.34186	4.09974	8.06016e-11	9.70512e-09	40;575;576;627;1946;2047;7058;7162;9378;22859;22871;22883;23284;23768;26050;57408;57555;57633;79953;84189;114798;139065;158038;347730;347731;375790	SLITRK1;SLITRK4;LINGO2;EFNA5;EPHB1;ADGRL1;NLGN1;CLSTN1;ADGRL3;FLRT2;SLITRK5;LRRTM1;LRRTM3;AGRN;ASIC2;LRTM1;ADGRB1;NLGN2;ADGRB2;LRRN1;BDNF;THBS2;TPBG;SYNDIG1;SLITRK6;NRXN1
GO:0051963	regulation of synapse assembly	regulation of multicellular organismal development;regulation of synapse structure or activity;synapse organization	GO:2000026;GO:0050803;GO:0050808	http://amigo.geneontology.org/amigo/term/GO:0051963	81	30	8.28534	3.62085	1.19035e-10	1.41338e-08	40;575;576;627;1946;2045;2047;6622;7058;7162;9378;22859;22871;22883;23284;23768;26050;51804;55607;57408;57555;57633;79953;84189;114798;139065;158038;347730;347731;375790	SLITRK1;SLITRK4;LINGO2;EFNA5;EPHA7;EPHB1;ADGRL1;NLGN1;CLSTN1;ADGRL3;FLRT2;SLITRK5;LRRTM1;LRRTM3;AGRN;ASIC2;SIX4;PPP1R9A;LRTM1;ADGRB1;NLGN2;ADGRB2;LRRN1;BDNF;SNCA;THBS2;TPBG;SYNDIG1;SLITRK6;NRXN1
GO:0022402	cell cycle process	cell cycle	GO:0007049	http://amigo.geneontology.org/amigo/term/GO:0022402	1288	202	131.747	1.53324	1.45437e-10	1.7e-08	199;288;332;580;586;641;655;699;701;890;891;894;899;983;990;993;1062;1063;1111;1112;1620;1663;1820;1869;1894;1908;1950;2009;2068;2177;2253;2260;2305;2491;3070;3161;3400;3619;3642;3832;3833;3925;3978;4085;4171;4172;4173;4174;4175;4176;4288;4291;4436;4488;4582;4605;4656;4751;4762;4998;5017;5087;5311;5347;5422;5557;5558;5569;5577;5579;5608;6118;6241;6422;6491;6657;6790;7013;7015;7153;7272;7443;7480;…	USH1C;KIF20A;TUBB3;TUBB4A;NDC80;MAD2L2;TACC3;SMC2;P3H4;CENPE;CENPF;PDPN;PLK4;PTTG2;NES;KIF2C;UBE2C;CHEK1;CIT;FOXN3;ZWINT;DMC1;LZTS1;CDCA5;IQGAP3;M1AP;TRIM71;ZFP42;E2F7;KIF18B;SPC24;CDCA2;BRINP1;DDX11;ARID3A;E2F1;ECT2;EDN3;EGF;AIF1;EML1;ERCC2;FANCD2;STOX1;DDIAS;SKA1;SKA3;FGF8;FGFR1;TPX2;NINL;CEP131;FOXM1;OBSL1;NCAPH;ORC6;KIF4A;CENPI;RAD54B;POC1A;ASPM;PHGDH;FBXO5;CKAP2;PPP2R3B;WDR62;KIF4B;ANK3;RACG…
GO:0010721	negative regulation of cell development	regulation of cell differentiation;cell development	GO:0045595;GO:0048468	http://amigo.geneontology.org/amigo/term/GO:0010721	280	65	28.6407	2.2695	1.61639e-10	1.86736e-08	430;655;657;1400;1600;1620;1809;1910;1946;2045;2192;2737;3066;3400;3670;4038;4613;4776;4804;4821;4825;4838;4854;5087;5764;5793;6657;6658;6664;6696;6860;7015;7070;7225;7473;8831;9037;9723;10371;10501;10507;10512;10683;10718;11075;11202;22871;22876;23105;23108;23111;27124;51083;51208;53335;54328;54437;55920;56963;57556;79727;81618;84894;259266;374946	SEMA3A;SEMA6B;SEMA4D;SEMA3C;DLL3;NRG3;STMN2;KLK8;CRMP1;DAB1;BRINP1;DPYSL3;EDNRB;EFNA5;EPHA7;FBLN1;NLGN1;INPP5F;FSTL4;RAP1GAP2;SPG20;ASPM;INPP5J;GLI3;HDAC2;ID4;ISL1;DRAXIN;LRP4;ASCL2;MYCN;NFATC4;NGFR;NKX2-2;NKX6-1;NODAL;NOTCH3;PBX1;GAL;CLDN18;BCL11A;GPR173;SEMA5B;RCC2;RGMA;SEMA6A;PTN;PTPRG;BMP7;BMPR1A;SOX2;SOX3;SOX11;SPP1;SYT4;TERT;THY1;TRPC6;WNT3;LIN28A;ITM2C;LINGO1;SYNGAP1;SEMA5A;SEMA3E
GO:0050768	negative regulation of neurogenesis	regulation of cell differentiation;regulation of multicellular organismal development;neurogenesis;cell development	GO:0045595;GO:2000026;GO:0022008;GO:0048468	http://amigo.geneontology.org/amigo/term/GO:0050768	244	59	24.9583	2.36394	2.07117e-10	2.36086e-08	430;655;657;1400;1600;1620;1809;1910;2045;2737;3066;3400;3670;4038;4613;4776;4804;4821;4825;4854;5087;5764;5793;6657;6658;6664;6696;6860;7015;7070;7225;7473;8831;9037;9723;10371;10501;10507;10512;10683;10718;11075;11202;22871;22876;23105;23108;23111;27124;53335;54328;54437;56963;57556;79727;81618;84894;259266;374946	SEMA3A;SEMA6B;SEMA4D;SEMA3C;DLL3;NRG3;STMN2;KLK8;CRMP1;DAB1;BRINP1;DPYSL3;EDNRB;EPHA7;NLGN1;INPP5F;FSTL4;RAP1GAP2;SPG20;ASPM;INPP5J;GLI3;HDAC2;ID4;ISL1;DRAXIN;LRP4;ASCL2;MYCN;NFATC4;NGFR;NKX2-2;NKX6-1;NOTCH3;PBX1;BCL11A;GPR173;SEMA5B;RGMA;SEMA6A;PTN;PTPRG;BMP7;BMPR1A;SOX2;SOX3;SOX11;SPP1;SYT4;TERT;THY1;TRPC6;WNT3;LIN28A;ITM2C;LINGO1;SYNGAP1;SEMA5A;SEMA3E
GO:0035107	appendage morphogenesis	appendage development	GO:0048736	http://amigo.geneontology.org/amigo/term/GO:0035107	145	42	14.8318	2.83176	2.38731e-10	2.65054e-08	655;657;775;1382;1749;2201;2249;2253;2254;2260;2263;2697;2702;2719;2736;2737;3066;4038;4488;4613;4920;5087;5308;5727;5916;6423;6664;7473;7483;8434;10512;22943;27152;27164;28982;50515;51176;57167;79977;80144;221833;342184	SEMA3C;CRABP2;DLX5;FBN2;SP8;FGF4;FGF8;FGF9;FGFR1;FGFR2;DKK1;GJA1;GJA5;INTU;SALL3;GPC3;GLI2;GLI3;FLVCR1;HDAC2;FMN1;LRP4;MSX2;MYCN;ROR2;CHST11;PBX1;LEF1;PITX2;SALL4;PTCH1;RARG;SFRP2;BMP7;BMPR1A;SOX11;WNT3;WNT9A;CACNA1C;GRHL2;FRAS1;RECK
GO:0035108	limb morphogenesis	appendage development	GO:0048736	http://amigo.geneontology.org/amigo/term/GO:0035108	145	42	14.8318	2.83176	2.38731e-10	2.65054e-08	655;657;775;1382;1749;2201;2249;2253;2254;2260;2263;2697;2702;2719;2736;2737;3066;4038;4488;4613;4920;5087;5308;5727;5916;6423;6664;7473;7483;8434;10512;22943;27152;27164;28982;50515;51176;57167;79977;80144;221833;342184	SEMA3C;CRABP2;DLX5;FBN2;SP8;FGF4;FGF8;FGF9;FGFR1;FGFR2;DKK1;GJA1;GJA5;INTU;SALL3;GPC3;GLI2;GLI3;FLVCR1;HDAC2;FMN1;LRP4;MSX2;MYCN;ROR2;CHST11;PBX1;LEF1;PITX2;SALL4;PTCH1;RARG;SFRP2;BMP7;BMPR1A;SOX11;WNT3;WNT9A;CACNA1C;GRHL2;FRAS1;RECK
GO:0050804	modulation of synaptic transmission	cell-cell signaling	GO:0007267	http://amigo.geneontology.org/amigo/term/GO:0050804	280	64	28.6407	2.23458	4.4246e-10	4.84948e-08	134;477;766;773;1136;1143;1268;1627;2149;2899;2901;2903;2913;2914;2916;3274;3749;3815;3908;4776;4920;5270;5764;5865;6507;6543;6622;6857;6860;6863;6865;6869;7804;8224;8831;9145;9254;9378;9699;10814;10874;11178;22871;22883;22943;22997;23025;23613;25769;27345;50944;55607;56853;57338;57502;57555;64854;81832;84502;140730;347730;388336;392862;729993	CPLX2;NMU;LZTS1;CHRNA3;CHRNB4;CNR1;ADORA1;RIMS4;DBN1;F2R;NLGN1;CLSTN1;DKK1;IGSF9B;UNC13A;ZMYND8;SLC24A2;KCNMB4;GRIK3;GRIK5;GRIN2A;GRM3;GRM4;GRM6;HRH2;LRRTM1;KCNC4;KIT;SHISA6;LAMA2;GRID2IP;ATP1A2;NFATC4;ROR2;SHANK1;SERPINE2;PPP1R9A;CELF4;JPH3;NLGN4X;NLGN2;PTN;RAB3B;USP46;SLC1A3;SLC8A2;SNCA;SYT1;SYT4;TAC1;TACR2;TACR1;SHISA9;CA7;CACNA1A;LRP8;NETO1;SYN3;JPH4;SYNGAP1;SYNGR1;CACNA2D2;NRXN1;RIMS2
GO:0044772	mitotic cell cycle phase transition	cell cycle process;cell cycle	GO:0022402;GO:0007049	http://amigo.geneontology.org/amigo/term/GO:0044772	454	90	46.4388	1.93803	4.49829e-10	4.86783e-08	199;586;641;699;701;890;891;894;983;990;993;1062;1063;1111;1112;1820;1869;2068;2305;3161;3400;4085;4171;4172;4173;4174;4175;4176;4582;4751;4762;4998;5087;5311;5347;5422;5557;5558;5569;5577;6118;6241;6790;7015;7272;7480;7846;8091;8317;8318;9088;9700;9735;9787;9833;9928;10083;10382;10403;10459;10460;10630;10733;10763;11065;11113;11178;22974;22981;22994;23594;26271;51339;51499;51512;54443;55388;5583…	USH1C;TUBB4A;NDC80;MAD2L2;TACC3;CENPE;CENPF;PDPN;PLK4;NES;UBE2C;CHEK1;CIT;FOXN3;LZTS1;CDCA5;IQGAP3;TRIM71;E2F7;ARID3A;E2F1;AIF1;ERCC2;STOX1;TPX2;NINL;CEP131;FOXM1;ORC6;FBXO5;HMMR;ID4;MAD2L1;MCM2;MCM3;MCM4;MCM5;MCM6;MCM7;MUC1;NEK2;NEUROG1;ORC1;PBX1;DACT1;TRIAP1;GTSE1;PKD2;PLK1;POLA1;ANLN;MCM10;PRIM1;PRIM2;PKIA;PRKAR2B;CENPJ;RCC2;BCAT1;RPA2;RRM2;CLSPN;BLM;AURKA;BUB1;BUB1B;TERT;TTK;WNT10B;TUBA1A;DBF…
GO:0042127	regulation of cell proliferation	cell proliferation	GO:0008283	http://amigo.geneontology.org/amigo/term/GO:0042127	1501	226	153.534	1.47198	4.99053e-10	5.333e-08	134;199;231;332;430;554;575;639;646;655;657;780;887;890;891;894;943;983;990;1001;1012;1111;1128;1139;1264;1488;1515;1535;1636;1741;1749;1786;1869;1908;1910;1948;1950;1961;2118;2149;2172;2192;2247;2249;2251;2253;2254;2260;2263;2305;2321;2324;2534;2625;2697;2719;2736;2737;2925;2950;2984;3012;3037;3066;3113;3115;3159;3167;3350;3400;3480;3569;3589;3620;3635;3642;3670;3718;3720;3791;3815;3932;3958;397…	CDH3;CD24;CDH13;SPEG;CCL26;VAV3;P3H3;SPINT2;SIX2;NES;HPSE;ADAMTS8;CHEK1;CHRM1;CHRNA7;TNFRSF13C;CNN1;IQGAP3;OCSTAMP;TRIM71;ADORA1;E2F7;IL34;CTBP2;CTSV;DPPA2;CYBA;C18orf54;ACE;ARX;DLG3;DLX5;DNMT1;E2F1;EDN3;EDNRB;EFNB2;EGF;EGR4;AIF1;NRK;ETV4;F2R;FABP6;FBLN1;STOX1;FGF2;FGF4;FGF6;FGF8;FGF9;FGFR1;FGFR2;CEP131;FOXM1;AKR1B1;FLT1;FLT4;LDOC1;FYN;ASPM;PPP1R16B;GATA3;GJA1;NOX1;INTU;GPC3;GLI2;GLI3;GRPR;GSTP1;…
GO:0042391	regulation of membrane potential	regulation of membrane potential	GO:0042391	http://amigo.geneontology.org/amigo/term/GO:0042391	360	76	36.8237	2.06389	5.4758e-10	5.77933e-08	40;88;134;287;288;477;478;773;774;775;778;781;1136;1143;1268;2257;2562;2697;2702;2895;2899;2901;2903;3569;3751;3757;3783;3786;3791;4985;5023;5311;5366;5764;5831;6329;6331;6511;6622;6714;6863;6869;7351;9378;9424;9699;10008;10021;10052;10242;10345;11149;22871;22997;23111;23613;23630;27092;27345;30845;50944;55186;55607;55800;56660;56853;57502;57555;60598;64208;81832;131096;140730;151647;219736;378807	KCNE3;HCN4;GJC1;KCNMB2;TRDN;BVES;CHRNA3;CHRNB4;CNR1;KCNH8;ADORA1;RIMS4;FAM19A4;STOX1;FGF12;NLGN1;IGSF9B;SPG20;ZMYND8;KCNE5;GABRB3;GJA1;GJA5;CACNG4;KCNMB4;ANK2;ANK3;GRID2;GRIK3;GRIK5;GRIN2A;EHD3;IL6;KCND2;KCNH2;KCNN4;KCNQ3;CATSPER4;KDR;ASIC2;ATP1A2;ATP1A3;OPRD1;P2RX1;SHANK1;PKD2;PMAIP1;SLC25A36;PPP1R9A;SCN3B;KCNK12;CELF4;NLGN4X;NLGN2;PTN;PYCR1;KCNK15;SCN4A;SCN5A;POPDC3;SLC1A6;SNCA;SRC;TAC1;TACR1;U…
GO:0007610	behavior	behavior	GO:0007610	http://amigo.geneontology.org/amigo/term/GO:0007610	542	102	55.4402	1.83982	6.48164e-10	6.7575e-08	109;114;134;220;321;477;478;773;774;887;894;1136;1138;1139;1143;1268;1600;1620;2115;2257;2334;2534;2558;2566;2697;2740;2903;2906;2916;3066;3274;3350;3352;3358;3375;3569;3620;3675;3751;3815;4192;4326;4808;4852;4857;4886;4985;4986;5028;5270;5577;5582;5764;5803;6387;6507;6543;6622;6860;6863;6865;6869;6939;7122;7345;8831;9378;9456;10396;10874;11202;22871;22876;22943;22953;23284;25769;26047;26050;2702…	ATP8A1;NMU;ADCY3;KLK8;MRAP2;CHRNA3;CHRNA5;CHRNA7;ADCY8;CHRNB4;SLITRK1;CNR1;DMBX1;ADORA1;PTCHD1;DAB1;BRINP1;ETV1;ALDH1A3;FGF12;NLGN1;INPP5F;DKK1;P2RX2;ADGRL3;AFF2;FYN;GABRA5;GABRG2;SLC24A2;CNTNAP2;SLITRK5;GJA1;FOXB1;GLP1R;GRIN2A;GRIN2D;GRM6;HDAC2;APBA2;HRH2;HTR1A;HTR1D;HTR2C;IAPP;LRRTM1;IL6;IDO1;ITGA3;KCND2;KIT;MDK;LHX8;MMP17;ATP1A2;ATP1A3;NHLH2;NPY;NOVA1;NPY1R;OPRD1;OPRK1;P2RY1;SHANK1;GAL;ATP8A2;…
GO:0048729	tissue morphogenesis	tissue development	GO:0009888	http://amigo.geneontology.org/amigo/term/GO:0048729	615	112	62.9072	1.7804	6.91382e-10	7.12124e-08	58;70;72;220;655;657;768;780;1282;1289;1301;1515;1741;1948;1950;1952;2045;2118;2239;2247;2253;2260;2263;2300;2535;2625;2637;2650;2697;2719;2736;2737;3400;3569;3670;3675;3936;3975;4488;4613;4617;4618;4776;4838;4919;4920;5081;5087;5100;5308;5311;5420;5613;5727;5754;5916;5979;6422;6423;6491;6608;6664;6692;6714;6862;6939;7074;7137;7473;7547;7976;8091;8320;8324;8463;8642;8820;8914;8928;9585;9723;10371…	SEMA3A;SEMA3C;SPINT2;SIX2;COL4A1;ARHGEF19;COL5A1;COL11A1;TRIM71;CCM2L;PSMA8;PRICKLE1;CTSV;IRX2;ADAMTS16;DLG3;EFNB2;EGF;CELSR2;EPHA7;ETV4;STOX1;ALDH1A3;GPC4;FGF2;FGF8;FGFR1;FGFR2;DKK1;FOXL1;PLXND1;FZD2;GATA3;GBX2;GCNT1;GJA1;INTU;GPC3;GLI2;GLI3;ID4;FREM2;FMN1;NOTO;IL6;ISL1;ITGA3;LCP1;LHX1;MSX2;MYCN;MYF5;MYF6;NFATC4;NODAL;ROR1;ROR2;PAX7;PBX1;PCDH8;LEF1;DACT1;SIX4;PITX2;PKD2;PODXL;PRKX;SALL4;VANGL2;P…
GO:0000280	nuclear division	organelle fission	GO:0048285	http://amigo.geneontology.org/amigo/term/GO:0000280	573	106	58.6111	1.80853	8.13761e-10	8.28196e-08	332;655;699;701;890;891;899;983;990;993;1062;1063;1111;1908;1950;2177;2253;3070;3619;3832;3833;4085;4288;4436;4488;4605;4751;4762;5347;6790;7013;7153;7272;7443;7516;8091;8914;9055;9088;9212;9319;9493;9585;9639;9700;9735;9787;9928;10381;10403;10459;10460;10592;10609;10744;11004;11065;11113;11130;11144;22974;23363;23397;24137;25788;26271;29127;51203;54443;54478;54892;54908;55143;55165;55320;55872;5…	TUBB3;NDC80;MAD2L2;TACC3;SMC2;P3H4;CENPE;CENPF;PTTG2;KIF2C;UBE2C;CHEK1;CIT;ZWINT;DMC1;CDCA5;M1AP;ZFP42;KIF18B;SPC24;CDCA2;EDN3;EGF;FANCD2;STOX1;SKA1;SKA3;FGF8;TPX2;OBSL1;NCAPH;KIF4A;RAD54B;ASPM;FBXO5;KIF4B;RACGAP1;HELLS;BIRC5;SKA2;INCENP;KIF11;KIFC1;CENPW;MAD2L1;MKI67;MSH2;MSX2;MYBL2;NEK2;NEUROG1;NUSAP1;PLK1;ANLN;FAM64A;NCAPG2;SPDL1;CDCA8;CEP55;MIS18BP1;PBK;RCC2;TEX15;KIF15;SPC25;NCAPG;BMP7;AURKA…
GO:0007155	cell adhesion	biological adhesion	GO:0022610	http://amigo.geneontology.org/amigo/term/GO:0007155	1667	245	170.514	1.43683	8.78136e-10	8.83199e-08	88;199;288;558;575;632;639;655;780;1001;1002;1004;1006;1009;1012;1265;1277;1288;1289;1294;1305;1364;1462;1496;1600;1627;1794;1946;1948;1952;2045;2046;2047;2177;2192;2199;2534;2625;2650;2736;2737;2824;2895;3036;3037;3111;3113;3115;3569;3620;3671;3675;3696;3718;3730;3791;3815;3897;3908;3932;3936;3958;4004;4072;4240;4254;4340;4345;4582;4606;4617;4651;4838;4854;4856;4958;4978;5063;5099;5100;5133;5270…	CDH3;CD24;CDH4;TROAP;CDH6;CDH8;EDIL3;CDH11;CDH13;CHST4;EFS;LAMC3;MYL9;LRRN2;VAV3;MAD2L2;SEMA4D;PDPN;SPINT2;HPSE;SPINK5;IL1RAPL1;BVES;PKP3;TNFRSF13C;FAT3;CNN2;COL1A1;COL4A6;COL5A1;COL7A1;COL13A1;COL26A1;CLDN4;UNC5D;CCM2L;HAPLN3;VCAN;CTNNA2;IGSF5;CCDC80;MB21D2;FREM1;DAB1;DBN1;DOCK2;EFNA5;EFNB2;CELSR2;AIF1;EPHA7;EPHA8;EPHB1;FANCD2;FBLN1;FBLN2;ADGRL1;NLGN1;CLSTN1;IGSF9B;STAB1;ADGRL3;PATZ1;SLC7A11;FLR…
GO:0044770	cell cycle phase transition	cell cycle	GO:0007049	http://amigo.geneontology.org/amigo/term/GO:0044770	481	93	49.2006	1.89022	8.96256e-10	8.90941e-08	199;586;641;699;701;890;891;894;983;990;993;1062;1063;1111;1112;1820;1869;2068;2305;3161;3400;4085;4171;4172;4173;4174;4175;4176;4582;4751;4762;4998;5017;5087;5311;5347;5422;5557;5558;5569;5577;6118;6241;6790;7015;7272;7480;7846;8091;8317;8318;8914;9088;9700;9735;9787;9833;9928;10083;10382;10403;10459;10460;10630;10733;10763;11065;11113;11178;22974;22981;22994;23594;26271;51339;51499;51512;54443;…	USH1C;TUBB4A;NDC80;MAD2L2;TACC3;CENPE;CENPF;PDPN;PLK4;NES;UBE2C;CHEK1;CIT;FOXN3;LZTS1;CDCA5;IQGAP3;TRIM71;E2F7;ARID3A;E2F1;AIF1;ERCC2;STOX1;TPX2;NINL;CEP131;FOXM1;ORC6;FBXO5;HMMR;ID4;MAD2L1;MCM2;MCM3;MCM4;MCM5;MCM6;MCM7;MUC1;NEK2;NEUROG1;ORC1;OVOL1;PBX1;DACT1;TRIAP1;GTSE1;PKD2;PLK1;POLA1;ANLN;MCM10;PRIM1;PRIM2;PKIA;PRKAR2B;CENPJ;RCC2;SUSD2;BCAT1;RPA2;RRM2;CLSPN;BLM;AURKA;BUB1;BUB1B;TERT;TTK;WNT10…
GO:0022603	regulation of anatomical structure morphogenesis	regulation of anatomical structure morphogenesis	GO:0022603	http://amigo.geneontology.org/amigo/term/GO:0022603	935	154	95.6394	1.61022	9.11802e-10	8.95976e-08	306;575;576;627;655;657;773;1002;1123;1136;1139;1284;1289;1382;1600;1808;1946;1948;1952;2045;2118;2192;2239;2245;2247;2253;2260;2263;2321;2324;2534;2535;2625;2719;3037;3569;3670;3791;3792;3815;3897;3975;4038;4131;4617;4618;4651;4656;4747;4776;4803;4804;4825;4838;4846;4881;4919;4920;5015;5063;5196;5365;5579;5740;5754;5764;5979;6091;6387;6422;6423;6608;6678;6696;6714;6857;6860;7010;7015;7058;7070;7…	CDH4;UST;RAMP2;SEMA3A;BASP1;OLFM1;SEMA6B;SEMA4D;SEMA3C;PDPN;SIX2;SPINK5;IL1RAPL1;BVES;LZTS1;CHN1;CHRNA3;CHRNA7;TNFRSF13C;WTIP;ARHGEF19;COL4A2;OCSTAMP;COL5A1;CRABP2;PSMA8;PRICKLE1;CPNE9;DAB1;DPYSL2;EFNA5;EFNB2;CELSR2;EPHA7;ETV4;FBLN1;STOX1;GPC4;FGD1;FGF2;FGF8;FGFR1;FGFR2;NLGN1;DKK1;UNC13A;FSTL4;SPG20;PLXND1;EPB41L3;STAB1;FLT1;FLT4;OBSL1;LPAR3;FYN;FZD2;TENM4;PPP1R16B;GATA3;GPC3;HAS2;ANXA3;IL6;ISL1;…
GO:0035637	multicellular organismal signaling	multicellular organismal signaling	GO:0035637	http://amigo.geneontology.org/amigo/term/GO:0035637	192	49	19.6393	2.495	1e-09	9.78919e-08	287;288;477;478;489;773;775;778;781;782;1143;2257;2697;2702;3569;3751;3757;4881;5023;6261;6263;6329;6331;6543;7137;7220;9254;9424;10008;10021;10052;10242;10345;23630;26047;27091;27092;27345;30820;30845;53822;53826;55799;55800;59283;59284;59285;60598;378807	KCNE3;HCN4;GJC1;KCNMB2;TRDN;CHRNB4;FGF12;KCNE5;CNTNAP2;GJA1;GJA5;CACNG5;CACNG4;KCNMB4;ANK2;ANK3;KCNIP1;EHD3;IL6;KCND2;KCNH2;CATSPER4;ATP1A2;ATP1A3;NPR1;ATP2A3;P2RX1;FXYD7;FXYD6;CACNA2D3;SCN3B;CACNG8;CACNG7;CACNG6;KCNK15;RYR1;RYR3;SCN4A;SCN5A;SLC8A2;TNNI3;TRPC1;CACNA1A;CACNA1C;CACNA1F;CACNA2D1;CACNB1;CACNA2D2;KCNK6
GO:0051093	negative regulation of developmental process	negative regulation of developmental process	GO:0051093	http://amigo.geneontology.org/amigo/term/GO:0051093	799	136	81.7282	1.66405	1.08724e-09	1.04436e-07	430;575;576;627;655;657;862;1001;1284;1289;1400;1600;1620;1809;1869;1910;1946;2045;2118;2192;2202;2253;2305;2625;2697;2736;2737;3066;3375;3400;3569;3635;3670;3718;4038;4488;4613;4776;4804;4821;4825;4838;4854;4856;4881;5087;5133;5196;5727;5764;5793;5916;6091;6272;6422;6423;6608;6657;6658;6664;6678;6696;6860;7010;7015;7058;7070;7225;7473;7480;7483;7976;8313;8324;8614;8831;9037;9350;9547;9573;9723;1…	CDH3;SEMA3A;MAD2L2;SEMA6B;SEMA4D;SEMA3C;DLL3;NRG3;SIX2;SPINK5;STMN2;ADAMTS7;KLK8;TWIST2;TRIM6;COL4A2;COL5A1;CRMP1;ZBTB46;PRICKLE1;DAB1;BRINP1;TMEM64;ZNF675;DPYSL3;E2F1;EDNRB;EFNA5;EPHA7;ETV4;FBLN1;EFEMP1;FGF8;NLGN1;INPP5F;DKK1;FOXM1;FSTL4;RAP1GAP2;SPG20;STAB1;ASPM;GATA3;GJA1;INPP5J;RPS6KA6;GLI2;GLI3;TRIB2;GPR171;HDAC2;IAPP;C1QL4;ID4;RBPMS2;IL6;INPP5D;ISL1;JAK3;DRAXIN;LRP4;ASCL2;MSX2;MYCN;NFATC4;N…
GO:0009887	animal organ morphogenesis	animal organ morphogenesis	GO:0009887	http://amigo.geneontology.org/amigo/term/GO:0009887	969	158	99.1172	1.59407	1.14035e-09	1.0832e-07	58;70;72;93;220;363;632;639;655;657;668;780;1112;1277;1278;1289;1297;1301;1305;1419;1496;1747;1749;1948;1952;2118;2177;2201;2202;2239;2245;2247;2249;2251;2253;2254;2260;2263;2300;2535;2625;2637;2650;2697;2702;2719;2736;2737;3037;3066;3167;3400;3569;3670;3975;4038;4188;4237;4313;4325;4488;4613;4617;4618;4762;4825;4838;4886;4919;4920;5081;5087;5308;5311;5324;5613;5727;5754;5764;5916;6261;6331;6422;…	SEMA3A;BASP1;OLFM1;SEMA3C;LEFTY1;NRG3;SIX2;FOXN3;RDH13;COL1A1;COL1A2;ARHGEF19;COL5A1;COL9A1;COL11A1;COL13A1;RIPPLY2;CCM2L;CRYGB;PSMA8;PRICKLE1;CTNNA2;IRX2;FREM1;PHOSPHO1;ADAMTS16;DLX3;DLX5;EFNB2;CELSR2;ETV4;FANCD2;STOX1;ALDH1A3;FBN2;EFEMP1;GPC4;FGD1;FGF2;FGF4;FGF6;FGF8;FGF9;FGFR1;FGFR2;DKK1;FOXL1;PLXND1;FLRT2;FZD2;POC1A;GATA3;GBX2;GCNT1;GJA1;GJA5;GPC3;GLI2;GLI3;FLVCR1;HAS2;HDAC2;HMX2;ID4;FMN1;NOT…
GO:0022610	biological adhesion	biological adhesion	GO:0022610	http://amigo.geneontology.org/amigo/term/GO:0022610	1673	245	171.128	1.43168	1.24052e-09	1.1654e-07	88;199;288;558;575;632;639;655;780;1001;1002;1004;1006;1009;1012;1265;1277;1288;1289;1294;1305;1364;1462;1496;1600;1627;1794;1946;1948;1952;2045;2046;2047;2177;2192;2199;2534;2625;2650;2736;2737;2824;2895;3036;3037;3111;3113;3115;3569;3620;3671;3675;3696;3718;3730;3791;3815;3897;3908;3932;3936;3958;4004;4072;4240;4254;4340;4345;4582;4606;4617;4651;4838;4854;4856;4958;4978;5063;5099;5100;5133;5270…	CDH3;CD24;CDH4;TROAP;CDH6;CDH8;EDIL3;CDH11;CDH13;CHST4;EFS;LAMC3;MYL9;LRRN2;VAV3;MAD2L2;SEMA4D;PDPN;SPINT2;HPSE;SPINK5;IL1RAPL1;BVES;PKP3;TNFRSF13C;FAT3;CNN2;COL1A1;COL4A6;COL5A1;COL7A1;COL13A1;COL26A1;CLDN4;UNC5D;CCM2L;HAPLN3;VCAN;CTNNA2;IGSF5;CCDC80;MB21D2;FREM1;DAB1;DBN1;DOCK2;EFNA5;EFNB2;CELSR2;AIF1;EPHA7;EPHA8;EPHB1;FANCD2;FBLN1;FBLN2;ADGRL1;NLGN1;CLSTN1;IGSF9B;STAB1;ADGRL3;PATZ1;SLC7A11;FLR…
GO:1903522	regulation of blood circulation	system process	GO:0003008	http://amigo.geneontology.org/amigo/term/GO:1903522	294	65	30.0727	2.16143	1.38791e-09	1.29e-07	40;134;151;152;287;477;478;489;554;774;775;778;781;782;1128;1129;1131;1636;1674;1908;2149;2697;2702;2740;3274;3751;3757;3779;4846;4881;5023;5028;6261;6263;6331;6543;6863;6869;7137;7220;8048;9254;9424;10008;10021;10052;10242;10345;10371;10659;11149;23630;27091;27092;27345;30820;30845;53822;53826;55799;55800;59283;59284;59285;60598	KCNE3;HCN4;GJC1;KCNMB2;TRDN;SEMA3A;CELF2;BVES;CHRM1;CHRM2;CHRM3;ADORA1;ADRA2B;ADRA2C;ACE;DES;EDN3;F2R;KCNE5;GJA1;GJA5;CACNG5;CACNG4;KCNMB4;GLP1R;ANK2;KCNIP1;EHD3;HRH2;KCND2;KCNH2;KCNMB1;ASIC2;ATP1A2;ATP1A3;NOS3;NPR1;ATP2A3;P2RX1;P2RY1;FXYD7;FXYD6;AVPR2;CACNA2D3;SCN3B;CACNG8;CACNG7;CACNG6;KCNK15;RYR1;RYR3;SCN5A;SLC8A2;TAC1;TACR1;TNNI3;TRPC1;CACNA1B;CACNA1C;CACNA1F;CACNA2D1;CACNB1;CSRP3;CACNA2D2;KC…
GO:0060560	developmental growth involved in morphogenesis	growth	GO:0040007	http://amigo.geneontology.org/amigo/term/GO:0060560	212	52	21.6851	2.39796	1.42531e-09	1.31e-07	627;780;1002;1382;1808;1946;2045;2263;3897;3975;4131;4692;4825;5754;5916;6387;6422;6423;6696;6790;6857;6860;7074;7473;8153;8437;8828;9037;9201;9699;9723;10371;10439;10501;10507;10512;23025;23105;23111;23129;23566;51083;51804;53335;54437;57216;57556;57611;84258;151835;342184;374946	CDH4;SEMA3A;OLFM1;SEMA6B;SEMA4D;SEMA3C;CRABP2;CPNE9;DPYSL2;EFNA5;EPHA7;FGFR2;UNC13A;FSTL4;SPG20;PLXND1;LPAR3;FMN1;DRAXIN;L1CAM;LHX1;MAP1B;NDN;NKX6-1;GAL;SIX4;BCL11A;SEMA5B;VANGL2;PTK7;SEMA6A;ISLR2;RARG;BDNF;CXCL12;SFRP1;SFRP2;SPP1;AURKA;SYT1;SYT4;TIAM1;WNT3;DDR1;RND2;SYT3;RASAL1;NRP2;SEMA5A;DCLK1;RIMS2;SEMA3E
GO:0006811	ion transport	ion transport	GO:0006811	http://amigo.geneontology.org/amigo/term/GO:0006811	1537	228	157.217	1.45023	1.63383e-09	1.48591e-07	40;88;117;134;287;288;359;363;477;478;479;489;766;768;773;774;775;778;781;782;1128;1136;1138;1139;1143;1268;1535;1636;1741;1808;1908;1950;2149;2172;2182;2247;2257;2260;2534;2558;2562;2566;2568;2697;2702;2742;2824;2895;2899;2901;2903;2906;2916;3350;3352;3358;3742;3749;3751;3755;3757;3779;3780;3783;3785;3786;3792;3932;3958;4318;4363;4846;4852;4985;4986;5023;5028;5270;5311;5579;5608;5865;6261;6263;6…	KCNE3;HCN4;GJC1;FXYD6-FXYD2;KCNMB2;RAMP2;TRDN;ATP8A1;SLC34A2;PDPN;PRELID3A;ADAMTS8;IL1RAPL1;CHRM1;TMC6;CHRNA3;CHRNA5;CHRNA7;CHRNB4;OSBPL5;ADCYAP1R1;ANO4;COX6B2;JSRP1;CNR1;NKAIN4;KCNH8;EMB;SLCO6A1;ADORA1;SLC34A3;CYBA;SLC5A12;ACE;KCNG3;DLG3;DPYSL2;EDN3;EGF;SLC10A4;F2R;FABP6;ACSL4;SLC16A9;FGF2;FGF12;FGFR1;NLGN1;PLA2R1;P2RX2;NCS1;SLC7A8;LPAR3;KCNE5;SLC7A11;FYN;CALHM1;GABRA5;GABRB3;STEAP1B;GABRG2;GABR…
GO:0030326	embryonic limb morphogenesis	embryo development;appendage development	GO:0009790;GO:0048736	http://amigo.geneontology.org/amigo/term/GO:0030326	126	37	12.8883	2.87082	1.8225e-09	1.62297e-07	655;657;775;1382;1749;2201;2249;2253;2254;2260;2697;2702;2719;2736;2737;3066;4038;4488;4613;4920;5087;5308;5727;5916;6423;7473;7483;8434;22943;27152;28982;50515;51176;57167;79977;80144;221833	CRABP2;DLX5;FBN2;SP8;FGF4;FGF8;FGF9;FGFR1;DKK1;GJA1;GJA5;INTU;GPC3;GLI2;GLI3;FLVCR1;HDAC2;LRP4;MSX2;MYCN;ROR2;CHST11;PBX1;LEF1;PITX2;SALL4;PTCH1;RARG;SFRP2;BMP7;BMPR1A;WNT3;WNT9A;CACNA1C;GRHL2;FRAS1;RECK
GO:0035113	embryonic appendage morphogenesis	embryo development;appendage development	GO:0009790;GO:0048736	http://amigo.geneontology.org/amigo/term/GO:0035113	126	37	12.8883	2.87082	1.8225e-09	1.62297e-07	655;657;775;1382;1749;2201;2249;2253;2254;2260;2697;2702;2719;2736;2737;3066;4038;4488;4613;4920;5087;5308;5727;5916;6423;7473;7483;8434;22943;27152;28982;50515;51176;57167;79977;80144;221833	CRABP2;DLX5;FBN2;SP8;FGF4;FGF8;FGF9;FGFR1;DKK1;GJA1;GJA5;INTU;GPC3;GLI2;GLI3;FLVCR1;HDAC2;LRP4;MSX2;MYCN;ROR2;CHST11;PBX1;LEF1;PITX2;SALL4;PTCH1;RARG;SFRP2;BMP7;BMPR1A;WNT3;WNT9A;CACNA1C;GRHL2;FRAS1;RECK
GO:0050770	regulation of axonogenesis	regulation of multicellular organismal development;neurogenesis;cellular component morphogenesis	GO:2000026;GO:0022008;GO:0032989	http://amigo.geneontology.org/amigo/term/GO:0050770	166	44	16.9798	2.59131	2e-09	1.76848e-07	627;773;1002;1123;1382;1600;1808;1946;2045;3792;3897;4038;4131;4747;4803;4804;4825;5365;5979;6091;6387;6696;7070;7074;7473;8153;8831;9037;9723;10090;10371;10439;10501;10507;10512;23105;23111;23129;23566;54437;57556;57611;84894;374946	CDH4;UST;SEMA3A;OLFM1;SEMA6B;SEMA4D;SEMA3C;CHN1;CRABP2;DAB1;DPYSL2;EFNA5;EPHA7;FSTL4;SPG20;PLXND1;LPAR3;DRAXIN;KEL;L1CAM;LRP4;MAP1B;NEFL;NGF;NGFR;NKX6-1;PLXNB3;SEMA5B;SEMA6A;ISLR2;RET;ROBO1;BDNF;CXCL12;SPP1;THY1;TIAM1;WNT3;CACNA1A;RND2;LINGO1;SYNGAP1;SEMA5A;SEMA3E
GO:0044708	single-organism behavior	behavior	GO:0007610	http://amigo.geneontology.org/amigo/term/GO:0044708	393	79	40.1992	1.96521	2.73908e-09	2.38943e-07	109;114;134;477;478;773;894;1136;1138;1139;1143;1268;1600;1620;2115;2257;2334;2534;2558;2566;2697;2740;2903;2906;3066;3274;3350;3358;3569;3675;3815;4192;4852;4985;4986;5270;5577;5582;5764;5803;6387;6507;6543;6622;6860;6863;6865;6869;7122;7345;8831;9378;9456;10396;11202;22876;22943;22953;25769;26047;26050;27023;50944;53358;57338;57502;57555;64220;64854;80243;81832;84189;84502;85446;90410;114798;12…	ATP8A1;ADCY3;KLK8;CHRNA3;CHRNA5;CHRNA7;ADCY8;CHRNB4;SLITRK1;CNR1;DMBX1;ADORA1;DAB1;BRINP1;ETV1;FGF12;INPP5F;DKK1;P2RX2;AFF2;FYN;GABRA5;GABRG2;SLC24A2;CNTNAP2;SLITRK5;GJA1;FOXB1;GLP1R;GRIN2A;GRIN2D;HDAC2;HRH2;HTR1A;HTR2C;LRRTM1;IL6;ITGA3;KIT;MDK;LHX8;ATP1A2;ATP1A3;NPY;OPRD1;OPRK1;SHANK1;SERPINE2;SHC3;PRKAR2B;PRKCG;JPH3;NLGN4X;NLGN2;PTN;PTPRZ1;CXCL12;STRA6;USP46;SLC1A3;SLC8A2;SNCA;SYT4;TAC1;TACR2;T…
GO:0060485	mesenchyme development	tissue development	GO:0009888	http://amigo.geneontology.org/amigo/term/GO:0060485	241	56	24.6514	2.27167	2.87089e-09	2.47911e-07	58;70;72;655;657;1277;1908;1910;2253;2254;2260;2263;2637;3037;3066;3670;4254;4488;4838;5308;5311;5754;5979;6422;6423;6608;6664;6939;8091;8313;8320;8463;8642;8928;9037;9350;9723;9965;10371;10409;10439;10459;10501;10507;10512;10683;10736;51176;51804;54437;54796;55211;57556;58495;151871;152007	SEMA3A;BASP1;OLFM1;MAD2L2;SEMA6B;SEMA4D;SEMA3C;DLL3;SIX2;COL1A1;DPPA2;GLIPR2;EDN3;EDNRB;FGF8;FGF9;FGFR1;FGFR2;GBX2;HAS2;HDAC2;ISL1;KITLG;MSX2;NODAL;LEF1;SIX4;PITX2;PKD2;SEMA5B;BNC2;DPPA4;PTK7;SEMA6A;ACTA1;OVOL2;RET;SFRP1;SFRP2;BMP7;BMPR1A;SMO;SOX11;TCF15;ACTC1;ACTG2;HMGA2;AXIN2;EOMES;TEAD2;DCHS1;FOXH1;SEMA5A;CER1;SEMA3E;FGF19
GO:0034765	regulation of ion transmembrane transport	regulation of transport;ion transport;transmembrane transport	GO:0051049;GO:0006811;GO:0055085	http://amigo.geneontology.org/amigo/term/GO:0034765	383	77	39.1763	1.96547	4.32835e-09	3.7e-07	40;88;287;288;477;773;774;775;778;781;782;1535;1908;2149;2257;2697;2702;3742;3749;3751;3755;3757;3779;3785;3786;3792;4318;4986;5311;6329;6331;6375;6622;6769;7070;7220;7225;7809;9254;9312;9424;9456;10008;10021;10345;22871;23630;27012;27035;27091;27092;30820;30845;50944;51083;53827;54102;55799;55800;56660;56704;57338;57555;57628;59283;59284;59285;60598;65268;81831;84502;126306;131096;170850;255022;…	KCNE3;HCN4;TRDN;JSRP1;KCNH8;CYBA;KCNG3;EDN3;F2R;FGF12;NLGN1;KCNE5;CALHM1;GJA1;KCNV1;GJA5;NOX1;CACNG5;CACNG4;ANK2;ANK3;KCNIP1;EHD3;KCNA6;KCNC4;KCND2;KCNG1;KCNH2;KCNMB1;KCNQ2;KCNQ3;CATSPER4;KEL;ASIC2;MMP9;ATP1A2;OPRK1;SHANK1;GAL;PKD2;FXYD5;CLIC6;CACNA2D3;SCN3B;KCNK12;JPH1;JPH3;NLGN2;DPP10;CACNG8;CACNG7;CACNG6;KCNK15;SCN4A;SCN5A;XCL1;WNK2;SNCA;STAC;THY1;TRPC1;TRPC6;SHISA9;CACNA1A;CACNA1B;CACNA1C;CAC…
GO:0010769	regulation of cell morphogenesis involved in differentiation	cellular component morphogenesis	GO:0032989	http://amigo.geneontology.org/amigo/term/GO:0010769	263	59	26.9018	2.19316	4.47542e-09	3.75102e-07	627;773;1002;1123;1136;1382;1600;1808;1946;2045;2192;3037;3792;3897;4038;4131;4747;4776;4803;4804;4825;5063;5365;5979;6091;6387;6696;7070;7074;7225;7473;7804;8153;8831;9037;9723;10090;10371;10439;10501;10507;10512;11141;11178;22871;23105;23111;23129;23363;23566;54437;55607;55920;57556;57611;65981;84894;85442;374946	CDH4;UST;SEMA3A;OLFM1;SEMA6B;SEMA4D;SEMA3C;IL1RAPL1;LZTS1;CHN1;CHRNA3;CRABP2;DAB1;DPYSL2;EFNA5;EPHA7;FBLN1;NLGN1;FSTL4;SPG20;PLXND1;OBSL1;LPAR3;HAS2;DRAXIN;KEL;L1CAM;LRP4;MAP1B;NEFL;NFATC4;NGF;NGFR;NKX6-1;PAK3;PLXNB3;SEMA5B;PPP1R9A;RCC2;SEMA6A;ISLR2;RET;ROBO1;BDNF;CXCL12;CAPRIN2;SPP1;THY1;TIAM1;TRPC6;WNT3;CACNA1A;LRP8;RND2;LINGO1;KNDC1;SYNGAP1;SEMA5A;SEMA3E
GO:0051961	negative regulation of nervous system development	regulation of multicellular organismal development	GO:2000026	http://amigo.geneontology.org/amigo/term/GO:0051961	263	59	26.9018	2.19316	4.47542e-09	3.75102e-07	430;655;657;1400;1600;1620;1809;1910;2045;2737;3066;3400;3670;4038;4613;4776;4804;4821;4825;4854;5087;5764;5793;6657;6658;6664;6696;6860;7015;7070;7225;7473;8831;9037;9723;10371;10501;10507;10512;10683;10718;11075;11202;22871;22876;23105;23108;23111;27124;53335;54328;54437;56963;57556;79727;81618;84894;259266;374946	SEMA3A;SEMA6B;SEMA4D;SEMA3C;DLL3;NRG3;STMN2;KLK8;CRMP1;DAB1;BRINP1;DPYSL3;EDNRB;EPHA7;NLGN1;INPP5F;FSTL4;RAP1GAP2;SPG20;ASPM;INPP5J;GLI3;HDAC2;ID4;ISL1;DRAXIN;LRP4;ASCL2;MYCN;NFATC4;NGFR;NKX2-2;NKX6-1;NOTCH3;PBX1;BCL11A;GPR173;SEMA5B;RGMA;SEMA6A;PTN;PTPRG;BMP7;BMPR1A;SOX2;SOX3;SOX11;SPP1;SYT4;TERT;THY1;TRPC6;WNT3;LIN28A;ITM2C;LINGO1;SYNGAP1;SEMA5A;SEMA3E
GO:0030001	metal ion transport	ion transport	GO:0006811	http://amigo.geneontology.org/amigo/term/GO:0030001	794	133	81.2168	1.63759	4.75712e-09	3.94841e-07	40;88;117;134;287;288;477;478;479;489;773;774;775;778;781;782;1139;1535;1908;1950;2149;2247;2257;2534;2697;2702;2903;2916;3352;3358;3742;3749;3751;3755;3757;3779;3780;3783;3785;3786;3792;3932;3958;4846;4852;4985;4986;5023;5270;5311;5579;6261;6263;6329;6331;6337;6375;6387;6543;6553;6622;6769;6948;7070;7220;7223;7225;7991;8614;9254;9312;9424;9456;9498;9843;10008;10021;10242;10266;10345;10568;11141;…	KCNE3;HCN4;KCNMB2;RAMP2;TRDN;SLC34A2;IL1RAPL1;CHRNA7;ADCYAP1R1;JSRP1;NKAIN4;KCNH8;ADORA1;SLC34A3;CYBA;SLC5A12;KCNG3;EDN3;EGF;SLC10A4;F2R;FGF2;FGF12;P2RX2;NCS1;LPAR3;KCNE5;FYN;CALHM1;STEAP1B;SLC24A2;GJA1;KCNV1;GJA5;CACNG5;CACNG4;KCNMB4;SLC24A5;ANK2;ANK3;GRIN2A;GRM6;KCNIP1;EHD3;HTR1D;HTR2C;KCNA6;KCNC4;KCND2;KCNG1;KCNH2;KCNMB1;KCNN1;KCNN4;KCNQ2;KCNQ3;CATSPER4;KEL;LCK;LGALS3;ASIC2;ATP1A2;ATP1A3;ATP12…
GO:0034220	ion transmembrane transport	ion transport;transmembrane transport	GO:0006811;GO:0055085	http://amigo.geneontology.org/amigo/term/GO:0034220	1005	160	102.8	1.55643	5.07369e-09	4.17067e-07	40;88;287;288;359;363;477;478;479;489;773;774;775;778;781;782;1136;1138;1139;1143;1535;1741;1908;2149;2247;2257;2558;2562;2566;2568;2697;2702;2742;2895;2899;2901;2903;2906;3352;3358;3742;3749;3751;3755;3757;3779;3780;3783;3785;3786;3792;3932;4318;4363;4986;5023;5311;6261;6263;6329;6331;6337;6375;6507;6508;6510;6511;6533;6534;6543;6553;6622;6769;7070;7220;7223;7225;7809;9121;9254;9312;9424;9456;94…	KCNE3;HCN4;GJC1;FXYD6-FXYD2;KCNMB2;TRDN;ATP8A1;SLC34A2;ADAMTS8;IL1RAPL1;CHRNA3;CHRNA5;CHRNA7;CHRNB4;ANO4;COX6B2;JSRP1;KCNH8;EMB;SLC34A3;CYBA;SLC5A12;KCNG3;DLG3;EDN3;F2R;FGF2;FGF12;NLGN1;P2RX2;NCS1;SLC7A8;KCNE5;SLC7A11;CALHM1;GABRA5;GABRB3;GABRG2;GABRP;SLC24A2;GJA1;KCNV1;GJA5;NOX1;CACNG5;CACNG4;KCNMB4;GLRA2;SLC24A5;ANK2;ANK3;GRID2;GRIK3;GRIK5;GRIN2A;GRIN2D;KCNIP1;EHD3;HTR1D;HTR2C;SLC6A18;AQP2;AQP6…
GO:0006816	calcium ion transport	ion transport	GO:0006811	http://amigo.geneontology.org/amigo/term/GO:0006816	364	74	37.2329	1.98749	5.25817e-09	4.28115e-07	117;287;477;489;773;774;775;778;781;782;1139;1535;1950;2149;2247;2534;2697;2903;2916;3352;3358;3783;3932;3958;4846;4852;4985;5023;5311;5579;6261;6263;6375;6387;6543;6622;6769;7070;7220;7223;7225;8614;9254;9456;10008;10266;10345;11141;22953;23413;23566;25769;27091;27092;30845;55283;55503;55799;56704;57338;57419;57685;59283;59284;59285;64805;80036;80228;84502;126306;255022;283652;378807;728215	KCNE3;RAMP2;TRDN;IL1RAPL1;CHRNA7;ADCYAP1R1;JSRP1;CYBA;EGF;F2R;FGF2;P2RX2;NCS1;LPAR3;FYN;CALHM1;SLC24A2;GJA1;CACNG5;CACNG4;SLC24A5;ANK2;GRIN2A;GRM6;EHD3;HTR1D;HTR2C;KCNN4;CATSPER4;LCK;LGALS3;ATP1A2;NOS3;NPY;ATP2A3;OPRD1;P2RX1;PKD2;MCOLN3;TRPV6;PRKCB;CACNA2D3;JPH1;JPH3;SLC24A3;CACHD1;CACNG8;CACNG7;CACNG6;RYR1;RYR3;XCL1;CXCL12;P2RY12;SLC8A2;SNCA;STAC;THY1;TRPC1;TRPC4;TRPC6;FAM155A;CACNA1A;CACNA1B;CA…
GO:0007062	sister chromatid cohesion	chromosome segregation;cell cycle process	GO:0007059;GO:0022402	http://amigo.geneontology.org/amigo/term/GO:0007062	125	36	12.786	2.81558	5.35725e-09	4.32067e-07	332;699;701;1062;1063;1663;2491;3619;4085;5347;8313;9212;9700;9735;10403;11004;11130;54908;55143;55166;55920;57405;64105;64946;79019;79075;79172;79682;81930;83540;83903;84250;113130;147841;220134;348235	NDC80;CENPE;CENPF;KIF2C;ZWINT;CDCA5;SPC24;DDX11;SKA1;CENPI;BIRC5;SKA2;INCENP;MAD2L1;PLK1;SPDL1;CDCA8;CENPQ;RCC2;SPC25;CENPK;CENPH;BUB1;BUB1B;CENPM;DSCC1;CENPO;CENPU;KIF18A;AXIN2;NUF2;GSG2;SLF1;AURKB;ESPL1;KNTC1
GO:0061337	cardiac conduction	system process;circulatory system process	GO:0003008;GO:0003013	http://amigo.geneontology.org/amigo/term/GO:0061337	137	38	14.0135	2.71168	6.43408e-09	5.14065e-07	287;477;478;489;775;778;781;782;2697;2702;3751;3757;4881;6261;6263;6331;6543;7137;7220;9254;9424;10008;10021;10052;10345;23630;27091;27092;30820;30845;53822;53826;55799;55800;59283;59284;59285;60598	KCNE3;HCN4;GJC1;TRDN;KCNE5;GJA1;GJA5;CACNG5;CACNG4;ANK2;KCNIP1;EHD3;KCND2;KCNH2;ATP1A2;ATP1A3;NPR1;ATP2A3;FXYD7;FXYD6;CACNA2D3;SCN3B;CACNG8;CACNG7;CACNG6;KCNK15;RYR1;RYR3;SCN5A;SLC8A2;TNNI3;TRPC1;CACNA1C;CACNA1F;CACNA2D1;CACNB1;CACNA2D2;KCNK6
GO:0060562	epithelial tube morphogenesis	tissue development	GO:0009888	http://amigo.geneontology.org/amigo/term/GO:0060562	306	65	31.3002	2.07667	7.53707e-09	5.96615e-07	655;780;1282;1948;1950;2045;2118;2247;2253;2263;2535;2625;2637;2697;2719;2736;2737;3975;4488;4613;4776;4838;5087;5308;5311;5420;5613;5727;5754;5916;5979;6422;6423;6491;6608;6664;6692;6714;6862;7547;7976;8463;8642;8914;8928;9585;9723;10653;10736;23129;51176;51804;57167;57216;58495;79192;79977;81792;84678;131405;144165;153572;170690;342184;344022	SPINT2;SIX2;COL4A1;TRIM71;PRICKLE1;IRX2;ADAMTS16;EFNB2;EGF;EPHA7;ETV4;FGF2;FGF8;FGFR2;PLXND1;FZD2;GATA3;GBX2;GJA1;GPC3;GLI2;GLI3;FMN1;NOTO;LHX1;MSX2;MYCN;NFATC4;NODAL;PBX1;LEF1;SIX4;PITX2;PKD2;PODXL;PRKX;SALL4;VANGL2;PTCH1;PTK7;OVOL2;RARG;RET;SFRP1;SFRP2;STIL;BMP7;SMO;SOX11;SPINT1;SRC;T;ZIC3;DDR1;IRX1;FZD3;GRHL2;ADAMTS12;TEAD2;KDM2B;DCHS1;TIMELESS;FOXH1;KIF20B;SEMA3E
GO:0048736	appendage development	appendage development	GO:0048736	http://amigo.geneontology.org/amigo/term/GO:0048736	167	43	17.0821	2.51725	7.90019e-09	6.14e-07	655;657;775;1382;1749;2201;2249;2253;2254;2260;2263;2697;2702;2719;2736;2737;3066;4038;4488;4613;4920;5087;5308;5727;5916;6423;6664;7473;7483;8434;10512;22943;27152;27164;28982;50515;51176;57167;79977;80144;221833;342184;343637	SEMA3C;CRABP2;DLX5;FBN2;SP8;FGF4;FGF8;FGF9;FGFR1;FGFR2;DKK1;GJA1;GJA5;INTU;SALL3;GPC3;GLI2;GLI3;FLVCR1;HDAC2;FMN1;RSPO4;LRP4;MSX2;MYCN;ROR2;CHST11;PBX1;LEF1;PITX2;SALL4;PTCH1;RARG;SFRP2;BMP7;BMPR1A;SOX11;WNT3;WNT9A;CACNA1C;GRHL2;FRAS1;RECK
GO:0060173	limb development	appendage development	GO:0048736	http://amigo.geneontology.org/amigo/term/GO:0060173	167	43	17.0821	2.51725	7.90019e-09	6.14e-07	655;657;775;1382;1749;2201;2249;2253;2254;2260;2263;2697;2702;2719;2736;2737;3066;4038;4488;4613;4920;5087;5308;5727;5916;6423;6664;7473;7483;8434;10512;22943;27152;27164;28982;50515;51176;57167;79977;80144;221833;342184;343637	SEMA3C;CRABP2;DLX5;FBN2;SP8;FGF4;FGF8;FGF9;FGFR1;FGFR2;DKK1;GJA1;GJA5;INTU;SALL3;GPC3;GLI2;GLI3;FLVCR1;HDAC2;FMN1;RSPO4;LRP4;MSX2;MYCN;ROR2;CHST11;PBX1;LEF1;PITX2;SALL4;PTCH1;RARG;SFRP2;BMP7;BMPR1A;SOX11;WNT3;WNT9A;CACNA1C;GRHL2;FRAS1;RECK
GO:0006260	DNA replication	DNA replication	GO:0006260	http://amigo.geneontology.org/amigo/term/GO:0006260	294	63	30.0727	2.09492	9e-09	6.92464e-07	580;641;890;983;990;993;1111;1663;1854;1950;2260;2736;3159;3480;3569;3978;4171;4172;4173;4174;4175;4176;4254;4998;5422;5557;5558;5983;6118;6241;6282;6418;7013;7153;8317;8318;8914;9156;9837;10036;10535;10721;10919;23594;51514;55388;63922;63967;64785;79075;79733;80174;83695;83990;84250;84296;84515;90381;116028;144455;157570;253714;345643	CHAF1A;RNASEH2A;POLQ;EHMT2;CHEK1;RMI2;E2F7;ESCO2;DDX11;DUT;EGF;FGFR1;ORC6;MMS22L;GLI2;HMGA1;MCIDAS;IGF1R;IL6;LIG1;MCM2;MCM3;MCM4;MCM5;MCM6;MCM7;KITLG;ORC1;DTL;POLA1;MCM10;PRIM1;PRIM2;BARD1;RFC3;RPA2;RRM2;S100A11;CHTF18;CLSPN;BLM;SET;GINS3;TERF1;TOP2A;DSCC1;E2F8;DBF4B;CDC7;CDC45;RHNO1;BRIP1;SLF1;GINS4;MCM8;CCNA2;TIMELESS;TICRR;EXO1;CDK1;GINS1;CDC6;CDC25A
GO:0007049	cell cycle	cell cycle	GO:0007049	http://amigo.geneontology.org/amigo/term/GO:0007049	1684	242	172.253	1.40491	9.18065e-09	7.00763e-07	199;288;332;440;580;586;641;655;699;701;890;891;894;899;983;990;993;1012;1062;1063;1111;1112;1620;1663;1820;1869;1870;1894;1908;1950;2009;2068;2177;2253;2260;2263;2305;2491;2625;3070;3161;3400;3619;3642;3832;3833;3925;3978;4085;4171;4172;4173;4174;4175;4176;4288;4291;4436;4488;4582;4605;4656;4751;4762;4998;5017;5063;5087;5311;5347;5422;5521;5522;5557;5558;5569;5577;5579;5608;5655;5727;5933;6118;6…	CHAF1A;SAE1;USH1C;KIF20A;CDH13;TUBB3;TUBB4A;NDC80;MAD2L2;TACC3;SMC2;P3H4;CENPE;CENPF;PDPN;PLK4;PTTG2;NES;SPIN1;KIF2C;UBE2C;PRDM5;CHEK1;CIT;FOXN3;ZWINT;DMC1;LZTS1;CDCA5;IQGAP3;M1AP;TRIM71;ZFP42;E2F7;KIF18B;SPC24;CDCA2;ESCO2;BRINP1;ZNF519;DDX11;ARID3A;E2F1;E2F2;ECT2;EDN3;EGF;AIF1;EML1;ERCC2;FANCD2;STOX1;DDIAS;SKA1;SKA3;FGF8;FGFR1;FGFR2;TPX2;NINL;CEP131;FOXM1;OBSL1;NCAPH;ORC6;KIF4A;CENPI;RAD54B;POC1…
GO:0016477	cell migration	movement of cell or subcellular component;locomotion;localization of cell	GO:0006928;GO:0040011;GO:0051674	http://amigo.geneontology.org/amigo/term/GO:0016477	1207	184	123.462	1.49034	1e-08	7.54056e-07	134;199;306;558;657;780;962;983;1012;1240;1277;1278;1289;1496;1588;1600;1636;1809;1908;1910;1948;2046;2047;2149;2247;2249;2253;2260;2321;2324;2534;2625;2637;2650;2697;2737;2950;3036;3037;3480;3569;3635;3642;3670;3675;3718;3791;3815;3897;3908;3932;3936;3958;3975;4139;4145;4192;4254;4318;4488;4692;4825;4838;4846;4856;4920;5028;5063;5196;5270;5308;5328;5365;5420;5588;5592;5613;5754;5764;5793;5880;59…	CD24;APELA;CDH13;CCL26;SEMA3A;ATP8A1;VAV3;SEMA6B;SEMA4D;SEMA3C;NRG3;SIX2;BVES;PTP4A3;CMKLR1;COL1A1;COL1A2;COL5A1;ADORA1;UNC5D;APCDD1;CTNNA2;GLIPR2;CYP19A1;DAB1;ACE;OLIG3;ARX;DPYSL3;EDN3;EDNRB;EFNB2;AIF1;EPHA8;EPHB1;F2R;RASGEF1A;FGF2;FGF4;FGF8;FGFR1;PLXND1;FLT1;FLT4;ADGRL3;SLC7A8;ZMYND8;SLC7A11;FLRT2;FYN;ASPM;GATA3;GBX2;GCNT1;GJA1;FOXB1;NOX1;GLI3;LAMA1;GSTP1;HAS1;HAS2;ANXA3;NLRP10;TUBB2B;IGF1R;IL6…
GO:0006270	DNA replication initiation	DNA replication	GO:0006260	http://amigo.geneontology.org/amigo/term/GO:0006270	39	18	3.98924	4.51214	1.04266e-08	7.81907e-07	990;4171;4172;4173;4174;4175;4176;4998;5422;5557;5558;8317;8318;23594;55388;84250;84296;90381	ORC6;MCM2;MCM3;MCM4;MCM5;MCM6;MCM7;ORC1;POLA1;MCM10;PRIM1;PRIM2;CDC7;CDC45;SLF1;GINS4;TICRR;CDC6
GO:0051983	regulation of chromosome segregation	chromosome segregation	GO:0007059	http://amigo.geneontology.org/amigo/term/GO:0051983	80	27	8.18305	3.2995	1.05216e-08	7.82165e-07	699;701;891;990;1062;1063;1663;1894;4085;4288;4751;5347;7272;8313;9212;9700;9787;10403;10459;10460;11004;11065;29127;55920;84101;84250;113130	NDC80;MAD2L2;TACC3;CENPE;CENPF;KIF2C;UBE2C;CDCA5;DDX11;ECT2;RACGAP1;MAD2L1;MKI67;NEK2;PLK1;RCC2;BUB1;BUB1B;TTK;AXIN2;USP44;SLF1;CCNB1;AURKB;ESPL1;DLGAP5;CDC6
GO:0003015	heart process	system process	GO:0003008	http://amigo.geneontology.org/amigo/term/GO:0003015	258	57	26.3903	2.15988	1.45944e-08	1.07558e-06	70;134;287;477;478;489;774;775;778;781;782;1129;1636;1674;1908;2257;2697;2702;2740;3751;3757;4846;4881;5608;6261;6263;6331;6444;6543;6714;6863;7137;7220;8048;9254;9424;10008;10021;10052;10345;10371;10659;11149;23630;27091;27092;30820;30845;53822;53826;55799;55800;59283;59284;59285;60598;85366	KCNE3;HCN4;GJC1;TRDN;SEMA3A;CELF2;BVES;CHRM2;ADORA1;ACE;DES;EDN3;FGF12;KCNE5;GJA1;GJA5;CACNG5;CACNG4;GLP1R;ANK2;KCNIP1;EHD3;KCND2;KCNH2;ATP1A2;ATP1A3;NOS3;NPR1;ATP2A3;FXYD7;FXYD6;CACNA2D3;SCN3B;MAP2K6;CACNG8;CACNG7;CACNG6;KCNK15;RYR1;RYR3;SCN5A;SGCD;SLC8A2;SRC;TAC1;ACTC1;TNNI3;TRPC1;CACNA1B;CACNA1C;CACNA1F;CACNA2D1;CACNB1;CSRP3;MYLK2;CACNA2D2;KCNK6
GO:0072358	cardiovascular system development	circulatory system development	GO:0072359	http://amigo.geneontology.org/amigo/term/GO:0072358	604	106	61.782	1.71571	1.58832e-08	1.16056e-06	93;306;575;576;639;655;657;1012;1139;1277;1278;1282;1284;1289;1747;1948;1950;2047;2247;2251;2253;2254;2260;2263;2321;2324;2637;2697;2702;2719;2737;3037;3339;3569;3670;3696;3791;3815;4016;4240;4313;4776;4804;4838;4846;4854;4856;4881;5196;5308;5311;5579;5613;5740;5754;5764;5784;6091;6422;6423;6608;6678;6692;6850;6862;6997;7010;7015;7058;7070;7137;7857;8434;8463;8828;8928;9037;9723;10052;10266;10451…	GJC1;CDH13;RAMP2;VAV3;SEMA3C;PDPN;HPSE;SPINK5;CHRNA7;COL1A1;COL1A2;COL4A1;COL4A2;COL5A1;PRICKLE1;E2F7;DLX3;EFNB2;EGF;EPHB1;UNC5B;FGF2;FGF6;FGF8;FGF9;FGFR1;FGFR2;PLXND1;STAB1;FLT1;FLT4;SLITRK5;PPP1R16B;GBX2;GJA1;GJA5;NOX1;GPC3;GLI3;FLVCR1;HAS2;ANXA3;HSPG2;IL6;ISL1;ITGB8;KDR;KIT;LOXL1;MFGE8;MMP2;NFATC4;NGFR;NODAL;NOS3;NOTCH3;NOV;NPR1;LEF1;PF4;PITX2;PKD2;PRKCB;PRKX;PTGIS;ADGRB1;PTK7;ADGRB2;PTN;PTPN1…
GO:0008284	positive regulation of cell proliferation	cell proliferation	GO:0008283	http://amigo.geneontology.org/amigo/term/GO:0008284	825	135	84.3877	1.59976	1.61458e-08	1.16975e-06	199;231;332;554;646;657;887;890;891;894;983;990;1001;1012;1128;1139;1535;1749;1869;1908;1910;1948;1950;1961;2149;2247;2249;2251;2253;2254;2260;2263;2305;2321;2324;2736;2737;3037;3066;3113;3115;3167;3350;3400;3480;3569;3589;3642;3670;3718;3791;3815;3975;4072;4081;4145;4254;4313;4318;4613;4838;4854;5081;5087;5308;5324;5365;5588;5764;5798;5880;5916;6331;6374;6375;6387;6422;6423;6608;6664;6850;6862;6…	CDH3;CD24;CDH13;CCL26;VAV3;SIX2;NES;HPSE;CHRM1;CHRNA7;TNFRSF13C;IQGAP3;OCSTAMP;IL34;DPPA2;CYBA;DLX5;E2F1;EDN3;EDNRB;EFNB2;EGF;EGR4;AIF1;F2R;STOX1;FGF2;FGF4;FGF6;FGF8;FGF9;FGFR1;FGFR2;CEP131;FOXM1;AKR1B1;FLT1;FLT4;ASPM;PPP1R16B;NOX1;GLI2;GLI3;HAS2;HDAC2;HLA-DPA1;HLA-DPB1;HMX2;BIRC5;HTR1A;ID4;IGF1R;RBPMS2;IL6;IL11;INSM1;ISL1;JAK3;KDR;KIT;LHX1;EPCAM;MAB21L1;MATK;KITLG;MMP2;MMP9;MYCN;NODAL;NOTCH3;PAX…
GO:0007423	sensory organ development	sensory organ development	GO:0007423	http://amigo.geneontology.org/amigo/term/GO:0007423	495	91	50.6326	1.79726	1.8e-08	1.28963e-06	93;220;639;655;668;775;780;890;1282;1289;1301;1419;1421;1749;2201;2202;2253;2254;2260;2263;2535;2558;2562;2625;2637;2697;2736;2737;2916;3066;3167;3975;4081;4171;4237;4613;4617;4762;4810;4920;5158;5308;5754;5764;5916;5979;6297;6656;6657;6658;6664;6678;6939;7070;7275;7287;7480;7483;7976;8642;8820;8842;9547;9573;9890;10319;10736;10763;23657;51176;51761;51804;54360;54549;54796;55283;55714;56853;57216…	LAMC3;SIX2;NES;RDH13;COL4A1;COL5A1;COL11A1;CRYGB;CRYGD;DLX5;STOX1;ALDH1A3;FBN2;EFEMP1;FGF8;FGF9;FGFR1;FGFR2;SLC7A11;FZD2;GABRA5;GABRB3;GATA3;GBX2;GJA1;GLI2;GLI3;GRM6;HDAC2;HMX2;FREM2;LHX1;MAB21L1;MCM2;MFAP2;MYCN;MYF5;NEUROG1;NHS;ROR2;LEF1;PDE6B;ATP8A2;SIX4;PITX2;CYTL1;SDK2;BNC2;MCOLN3;TENM3;CELF4;VANGL2;PTK7;PTN;SLC4A5;RARG;RET;SALL2;PRDM1;STRA6;BCL11B;BMP7;SOX1;SOX2;SOX3;SOX11;SPARC;FOXL2;TCF15;…
GO:0048870	cell motility	movement of cell or subcellular component;locomotion;localization of cell	GO:0006928;GO:0040011;GO:0051674	http://amigo.geneontology.org/amigo/term/GO:0048870	1331	198	136.145	1.45433	1.8253e-08	1.28963e-06	109;134;199;306;558;657;780;962;983;1012;1240;1277;1278;1289;1496;1588;1600;1636;1809;1908;1910;1948;1950;2046;2047;2149;2192;2247;2249;2253;2260;2321;2324;2534;2625;2637;2650;2697;2737;2950;3036;3037;3480;3569;3635;3642;3670;3675;3718;3791;3815;3897;3908;3932;3936;3958;3975;4072;4139;4145;4192;4254;4318;4488;4692;4825;4838;4846;4856;4920;5028;5063;5196;5270;5308;5328;5365;5420;5588;5592;5613;575…	CD24;APELA;CDH13;CCL26;SEMA3A;ATP8A1;VAV3;SEMA6B;SEMA4D;SEMA3C;PDPN;SPINT2;NRG3;SIX2;ADCY3;BVES;PTP4A3;CMKLR1;COL1A1;COL1A2;COL5A1;ADORA1;UNC5D;PIH1D3;APCDD1;CTNNA2;GLIPR2;CYP19A1;DAB1;ACE;OLIG3;ARX;DPYSL3;EDN3;EDNRB;EFNB2;EGF;AIF1;EPHA8;EPHB1;F2R;FBLN1;RASGEF1A;PHACTR1;FGF2;FGF4;FGF8;FGFR1;INPP5F;PLXND1;FLT1;FLT4;ADGRL3;SLC7A8;ZMYND8;SLC7A11;FLRT2;FYN;ASPM;GATA3;GBX2;GCNT1;GJA1;FOXB1;NOX1;GLI3;L…
GO:0051674	localization of cell	localization of cell	GO:0051674	http://amigo.geneontology.org/amigo/term/GO:0051674	1331	198	136.145	1.45433	1.8253e-08	1.28963e-06	109;134;199;306;558;657;780;962;983;1012;1240;1277;1278;1289;1496;1588;1600;1636;1809;1908;1910;1948;1950;2046;2047;2149;2192;2247;2249;2253;2260;2321;2324;2534;2625;2637;2650;2697;2737;2950;3036;3037;3480;3569;3635;3642;3670;3675;3718;3791;3815;3897;3908;3932;3936;3958;3975;4072;4139;4145;4192;4254;4318;4488;4692;4825;4838;4846;4856;4920;5028;5063;5196;5270;5308;5328;5365;5420;5588;5592;5613;575…	CD24;APELA;CDH13;CCL26;SEMA3A;ATP8A1;VAV3;SEMA6B;SEMA4D;SEMA3C;PDPN;SPINT2;NRG3;SIX2;ADCY3;BVES;PTP4A3;CMKLR1;COL1A1;COL1A2;COL5A1;ADORA1;UNC5D;PIH1D3;APCDD1;CTNNA2;GLIPR2;CYP19A1;DAB1;ACE;OLIG3;ARX;DPYSL3;EDN3;EDNRB;EFNB2;EGF;AIF1;EPHA8;EPHB1;F2R;FBLN1;RASGEF1A;PHACTR1;FGF2;FGF4;FGF8;FGFR1;INPP5F;PLXND1;FLT1;FLT4;ADGRL3;SLC7A8;ZMYND8;SLC7A11;FLRT2;FYN;ASPM;GATA3;GBX2;GCNT1;GJA1;FOXB1;NOX1;GLI3;L…
GO:0045665	negative regulation of neuron differentiation	regulation of cell differentiation;regulation of multicellular organismal development;neurogenesis;cell development	GO:0045595;GO:2000026;GO:0022008;GO:0048468	http://amigo.geneontology.org/amigo/term/GO:0045665	190	46	19.4347	2.3669	1.92834e-08	1.35126e-06	655;1400;1600;1809;1910;2045;2737;3066;3400;3670;4038;4776;4804;4821;4854;5087;5793;6657;6658;6696;7070;7225;7473;8831;9037;9723;10371;10501;10507;10512;11075;11202;22871;22876;23105;23108;23111;27124;53335;54437;56963;57556;81618;84894;259266;374946	SEMA3A;SEMA6B;SEMA4D;SEMA3C;STMN2;KLK8;CRMP1;DAB1;DPYSL3;EDNRB;EPHA7;NLGN1;INPP5F;FSTL4;RAP1GAP2;SPG20;ASPM;INPP5J;GLI3;HDAC2;ID4;ISL1;DRAXIN;LRP4;NFATC4;NGFR;NKX2-2;NOTCH3;PBX1;BCL11A;SEMA5B;RGMA;SEMA6A;PTPRG;BMP7;SOX2;SOX3;SPP1;THY1;TRPC6;WNT3;ITM2C;LINGO1;SYNGAP1;SEMA5A;SEMA3E
GO:0048285	organelle fission	organelle fission	GO:0048285	http://amigo.geneontology.org/amigo/term/GO:0048285	614	107	62.8049	1.70369	1.99229e-08	1.38472e-06	332;655;699;701;890;891;899;983;990;993;1062;1063;1111;1908;1950;2177;2253;3070;3619;3791;3832;3833;4085;4288;4436;4488;4605;4751;4762;5347;6790;7013;7153;7272;7443;7516;8091;8914;9055;9088;9212;9319;9493;9585;9639;9700;9735;9787;9928;10381;10403;10459;10460;10592;10609;10744;11004;11065;11113;11130;11144;22974;23363;23397;24137;25788;26271;29127;51203;54443;54478;54892;54908;55143;55165;55320;55…	TUBB3;NDC80;MAD2L2;TACC3;SMC2;P3H4;CENPE;CENPF;PTTG2;KIF2C;UBE2C;CHEK1;CIT;ZWINT;DMC1;CDCA5;M1AP;ZFP42;KIF18B;SPC24;CDCA2;EDN3;EGF;FANCD2;STOX1;SKA1;SKA3;FGF8;TPX2;OBSL1;NCAPH;KIF4A;RAD54B;ASPM;FBXO5;KIF4B;RACGAP1;HELLS;BIRC5;SKA2;INCENP;KDR;KIF11;KIFC1;CENPW;MAD2L1;MKI67;MSH2;MSX2;MYBL2;NEK2;NEUROG1;NUSAP1;PLK1;ANLN;FAM64A;NCAPG2;SPDL1;CDCA8;CEP55;MIS18BP1;PBK;RCC2;TEX15;KIF15;SPC25;NCAPG;BMP7;A…
GO:0048568	embryonic organ development	embryo development	GO:0009790	http://amigo.geneontology.org/amigo/term/GO:0048568	418	80	42.7564	1.87106	2.18324e-08	1.5052e-06	220;430;639;655;657;668;1301;1749;2068;2201;2202;2253;2254;2260;2263;2535;2625;2637;2697;2702;2736;2737;3167;3791;3815;3880;3975;4188;4237;4254;4325;4613;4617;4762;4838;4920;5087;5308;5311;5727;5754;5916;6491;6608;6664;6692;6862;7004;7173;7483;7547;7976;8320;8463;8820;8928;9573;10653;10733;10736;10763;28982;50515;51176;51761;51804;57216;58495;64220;79733;79805;79955;79977;84189;84678;144455;20344…	SPINT2;PLK4;SIX2;NES;COL11A1;E2F7;DLX5;NRK;ERCC2;STOX1;ALDH1A3;FBN2;EFEMP1;FGF8;FGF9;FGFR1;FGFR2;FZD2;GATA3;GBX2;GJA1;GJA5;GLI2;GLI3;FLVCR1;HMX2;NOTO;RBPMS2;KDR;KIT;KRT19;LHX1;MDFI;MFAP2;KITLG;ASCL2;MMP16;MYCN;MYF5;NEUROG1;NODAL;ROR2;CHST11;PBX1;LEF1;ATP8A2;SIX4;PITX2;PKD2;VANGL2;PTCH1;PTK7;OVOL2;RARG;PRDM1;STRA6;STIL;BMP7;BMPR1A;SMO;SOX11;FOXL2;SPINT1;T;TEAD4;TPO;WNT9A;ZIC3;E2F8;FZD3;VASH2;PDZD7…
GO:0007088	regulation of mitotic nuclear division	organelle fission;cell cycle process;cell cycle	GO:0048285;GO:0022402;GO:0007049	http://amigo.geneontology.org/amigo/term/GO:0007088	137	37	14.0135	2.64032	2.21119e-08	1.50827e-06	655;699;701;891;990;1062;1063;1111;1908;1950;2253;3832;4085;4288;4751;4762;5347;6790;7272;9088;9585;9700;9735;9787;10403;10459;10460;11065;23363;26271;51203;54443;79884;83987;84101;84250;113130	NDC80;MAD2L2;TACC3;CENPE;CENPF;UBE2C;CHEK1;CDCA5;EDN3;EGF;FGF8;OBSL1;FBXO5;KIF11;MAD2L1;MKI67;NEK2;NEUROG1;NUSAP1;PLK1;ANLN;BMP7;AURKA;BUB1;BUB1B;TTK;MAP9;CCDC8;USP44;SLF1;CCNB1;PKMYT1;KIF20B;ESPL1;KNTC1;DLGAP5;CDC6
GO:0034762	regulation of transmembrane transport	regulation of transport;transmembrane transport	GO:0051049;GO:0055085	http://amigo.geneontology.org/amigo/term/GO:0034762	397	77	40.6084	1.89616	2.22297e-08	1.50827e-06	40;88;287;288;477;773;774;775;778;781;782;1535;1908;2149;2257;2697;2702;3742;3749;3751;3755;3757;3779;3785;3786;3792;4318;4986;5311;6329;6331;6375;6622;6769;7070;7220;7225;7809;9254;9312;9424;9456;10008;10021;10345;22871;23630;27012;27035;27091;27092;30820;30845;50944;51083;53827;54102;55799;55800;56660;56704;57338;57555;57628;59283;59284;59285;60598;65268;81831;84502;126306;131096;170850;255022;…	KCNE3;HCN4;TRDN;JSRP1;KCNH8;CYBA;KCNG3;EDN3;F2R;FGF12;NLGN1;KCNE5;CALHM1;GJA1;KCNV1;GJA5;NOX1;CACNG5;CACNG4;ANK2;ANK3;KCNIP1;EHD3;KCNA6;KCNC4;KCND2;KCNG1;KCNH2;KCNMB1;KCNQ2;KCNQ3;CATSPER4;KEL;ASIC2;MMP9;ATP1A2;OPRK1;SHANK1;GAL;PKD2;FXYD5;CLIC6;CACNA2D3;SCN3B;KCNK12;JPH1;JPH3;NLGN2;DPP10;CACNG8;CACNG7;CACNG6;KCNK15;SCN4A;SCN5A;XCL1;WNK2;SNCA;STAC;THY1;TRPC1;TRPC6;SHISA9;CACNA1A;CACNA1B;CACNA1C;CAC…
GO:0071103	DNA conformation change	chromosome organization	GO:0051276	http://amigo.geneontology.org/amigo/term/GO:0071103	248	55	25.3674	2.16813	2.26736e-08	1.52627e-06	641;891;983;1663;2068;2491;3007;3009;3024;3070;3159;4171;4172;4173;4174;4175;4176;4674;4675;6418;7153;8091;8318;8340;8341;8342;8345;8348;9837;10036;10592;10595;23397;25788;51203;54892;55166;55320;55355;55723;64105;64151;64946;79019;79172;79682;80119;83990;84296;113130;126961;128312;130951;387103;646817	CHAF1A;SMC2;ERN2;CDCA5;HIST2H3C;HIST3H2BB;M1AP;DDX11;ERCC2;NCAPH;CENPI;RAD54B;HIST1H1D;HIST1H1B;HIST1H1A;HELLS;HMGA1;CENPW;MCM2;MCM3;MCM4;MCM5;MCM6;MCM7;NAP1L2;NAP1L3;NUSAP1;NCAPG2;CENPQ;MIS18BP1;HJURP;ASF1B;BLM;CENPK;NCAPG;SET;SETSIP;CENPH;TOP2A;CENPM;CENPO;CENPU;PIF1;HMGA2;CDC45;HIST1H2BL;HIST1H2BN;HIST1H2BM;HIST1H2BH;HIST1H2BO;BRIP1;GINS4;CCNB1;CDK1;GINS1
GO:0010977	negative regulation of neuron projection development	regulation of cell differentiation;regulation of multicellular organismal development;neurogenesis;cell development	GO:0045595;GO:2000026;GO:0022008;GO:0048468	http://amigo.geneontology.org/amigo/term/GO:0010977	126	35	12.8883	2.71564	2.42137e-08	1.614e-06	1400;1600;1809;2045;3066;4038;4776;4804;5793;6696;7070;7225;7473;8831;9037;9723;10371;10501;10507;10512;11075;11202;22871;22876;23105;23108;23111;27124;53335;54437;56963;57556;81618;84894;374946	SEMA3A;SEMA6B;SEMA4D;SEMA3C;STMN2;KLK8;CRMP1;DAB1;DPYSL3;EPHA7;NLGN1;INPP5F;FSTL4;RAP1GAP2;SPG20;INPP5J;HDAC2;DRAXIN;LRP4;NFATC4;NGFR;BCL11A;SEMA5B;RGMA;SEMA6A;PTPRG;SPP1;THY1;TRPC6;WNT3;ITM2C;LINGO1;SYNGAP1;SEMA5A;SEMA3E
GO:0060047	heart contraction	system process	GO:0003008	http://amigo.geneontology.org/amigo/term/GO:0060047	255	56	26.0835	2.14695	2.43541e-08	1.614e-06	70;134;287;477;478;489;774;775;778;781;782;1129;1636;1674;1908;2257;2697;2702;2740;3751;3757;4846;4881;5608;6261;6263;6331;6444;6543;6863;7137;7220;8048;9254;9424;10008;10021;10052;10345;10371;10659;11149;23630;27091;27092;30820;30845;53822;53826;55799;55800;59283;59284;59285;60598;85366	KCNE3;HCN4;GJC1;TRDN;SEMA3A;CELF2;BVES;CHRM2;ADORA1;ACE;DES;EDN3;FGF12;KCNE5;GJA1;GJA5;CACNG5;CACNG4;GLP1R;ANK2;KCNIP1;EHD3;KCND2;KCNH2;ATP1A2;ATP1A3;NOS3;NPR1;ATP2A3;FXYD7;FXYD6;CACNA2D3;SCN3B;MAP2K6;CACNG8;CACNG7;CACNG6;KCNK15;RYR1;RYR3;SCN5A;SGCD;SLC8A2;TAC1;ACTC1;TNNI3;TRPC1;CACNA1B;CACNA1C;CACNA1F;CACNA2D1;CACNB1;CSRP3;MYLK2;CACNA2D2;KCNK6
GO:0007507	heart development	circulatory system development	GO:0072359	http://amigo.geneontology.org/amigo/term/GO:0007507	499	91	51.0418	1.78285	2.67503e-08	1.75914e-06	70;88;93;287;639;655;657;775;891;983;1289;1301;1948;2247;2253;2254;2257;2260;2263;2300;2535;2625;2697;2702;2719;2736;2737;3037;3670;3675;4488;4776;4838;4886;5019;5308;5311;5727;5754;5764;6091;6261;6331;6423;6444;6491;6608;6664;6678;6862;6997;7010;7122;7137;7547;8048;8313;8320;8463;8642;8928;9350;9965;10052;10266;10409;10439;10512;10529;10637;11149;22943;23129;23363;23768;26011;50805;57167;57216;5…	APELA;GJC1;RAMP2;BASP1;OLFM1;SEMA3C;NEBL;LEFTY1;BVES;COL5A1;COL11A1;CCM2L;PRICKLE1;EFNB2;FGF2;FGF8;FGF9;FGF12;FGFR1;FGFR2;DKK1;FOXL1;PLXND1;OBSL1;FLRT2;FZD2;TENM4;GATA3;GJA1;GJA5;GPC3;GLI2;GLI3;ANK2;HAS2;FREM2;NOTO;ISL1;ITGA3;MSX2;NFATC4;NODAL;NPY1R;OXCT1;IRX4;PITX2;PKD2;SALL4;VANGL2;PTCH1;PTK7;PTN;OVOL2;ROBO1;RYR1;SCN5A;PRDM1;STRA6;SFRP2;SGCD;STIL;BMP7;BMPR1A;SMO;SOX11;SPARC;T;TDGF1;ACTC1;TEK;CL…
GO:0001944	vasculature development	circulatory system development	GO:0072359	http://amigo.geneontology.org/amigo/term/GO:0001944	596	104	60.9637	1.70593	2.95157e-08	1.92618e-06	93;306;575;576;639;655;657;1012;1139;1277;1278;1282;1284;1289;1747;1948;1950;2047;2247;2251;2253;2254;2260;2263;2321;2324;2637;2697;2702;2719;2737;3037;3339;3569;3670;3696;3791;3815;4016;4240;4313;4776;4804;4838;4846;4854;4856;4881;5196;5308;5311;5579;5613;5740;5754;5764;5784;6091;6422;6423;6608;6678;6692;6850;6862;6997;7010;7015;7058;7070;7137;7857;8434;8463;8828;8928;9037;9723;10052;10266;10451…	GJC1;CDH13;RAMP2;VAV3;SEMA3C;PDPN;HPSE;SPINK5;CHRNA7;COL1A1;COL1A2;COL4A1;COL4A2;COL5A1;PRICKLE1;E2F7;DLX3;EFNB2;EGF;EPHB1;UNC5B;FGF2;FGF6;FGF8;FGF9;FGFR1;FGFR2;PLXND1;STAB1;FLT1;FLT4;PPP1R16B;GBX2;GJA1;GJA5;NOX1;GPC3;GLI3;FLVCR1;HAS2;ANXA3;HSPG2;IL6;ISL1;ITGB8;KDR;KIT;LOXL1;MFGE8;MMP2;NFATC4;NGFR;NODAL;NOS3;NOTCH3;NOV;NPR1;LEF1;PF4;PITX2;PKD2;PRKCB;PRKX;PTGIS;ADGRB1;PTK7;ADGRB2;PTN;PTPN14;OVOL2;…
GO:0035239	tube morphogenesis	tube development	GO:0035295	http://amigo.geneontology.org/amigo/term/GO:0035239	344	69	35.1871	1.96095	3.03482e-08	1.96551e-06	93;655;780;1282;1948;1950;2045;2118;2247;2253;2263;2535;2625;2637;2697;2719;2736;2737;3975;4488;4613;4776;4838;5087;5308;5311;5420;5613;5727;5754;5916;5979;6422;6423;6491;6608;6664;6692;6714;6862;7547;7976;8463;8642;8914;8928;9585;9723;10653;10736;23129;51176;51339;51804;57167;57216;58495;64220;79192;79977;81792;84678;131405;144165;153572;170690;342184;344022;348093	SPINT2;SIX2;COL4A1;TRIM71;PRICKLE1;IRX2;ADAMTS16;EFNB2;EGF;EPHA7;ETV4;FGF2;FGF8;FGFR2;PLXND1;FZD2;GATA3;GBX2;GJA1;GPC3;GLI2;GLI3;FMN1;NOTO;RBPMS2;LHX1;MSX2;MYCN;NFATC4;NODAL;PBX1;LEF1;DACT1;SIX4;PITX2;PKD2;PODXL;PRKX;SALL4;VANGL2;PTCH1;PTK7;OVOL2;RARG;RET;SFRP1;STRA6;SFRP2;STIL;BMP7;SMO;SOX11;SPINT1;SRC;T;ZIC3;DDR1;IRX1;FZD3;GRHL2;ADAMTS12;TEAD2;KDM2B;DCHS1;TIMELESS;FOXH1;ACVR2B;KIF20B;SEMA3E
GO:0060429	epithelium development	tissue development	GO:0009888	http://amigo.geneontology.org/amigo/term/GO:0060429	1056	163	108.016	1.50903	3.22822e-08	2.075e-06	93;220;639;655;657;668;768;780;983;1001;1282;1289;1419;1421;1515;1741;1747;1749;1948;1950;1952;2045;2068;2118;2239;2247;2253;2260;2263;2535;2625;2637;2697;2702;2719;2736;2737;3066;3274;3400;3569;3642;3791;3936;3958;3975;4038;4072;4488;4613;4617;4618;4776;4821;4825;4838;4919;4920;5081;5087;5100;5270;5308;5311;5420;5613;5727;5754;5764;5916;5979;6091;6297;6422;6423;6491;6608;6664;6692;6714;6862;6876…	CDH3;CD24;SEMA3A;BASP1;SEMA3C;SPINT2;DLL3;PLK4;SIX2;HPSE;SPINK5;SOX21;COL4A1;IQGAP3;ARHGEF19;COL5A1;TRIM71;RIPPLY2;CRYGB;CRYGD;PSMA8;PRICKLE1;E2F7;APCDD1;CTSV;IRX2;ARX;ADAMTS16;DLG3;DLX3;DLX5;EFNB2;EGF;CELSR2;EPHA7;ERCC2;ETV4;STOX1;ALDH1A3;GPC4;FGF2;FGF8;FGFR1;FGFR2;DKK1;PLXND1;KAZN;SLC7A11;FZD2;PPP1R16B;PHGDH;GATA3;GBX2;GJA1;GJA5;FOXB1;INTU;GPC3;GLI2;GLI3;HDAC2;HRH2;ID4;FREM2;FMN1;NOTO;MCIDAS;IL…
GO:0001568	blood vessel development	circulatory system development	GO:0072359	http://amigo.geneontology.org/amigo/term/GO:0001568	575	101	58.8157	1.71723	3.3377e-08	2.1294e-06	93;306;575;576;639;655;657;1012;1139;1277;1278;1282;1284;1289;1747;1948;1950;2047;2247;2251;2253;2254;2260;2263;2321;2324;2637;2697;2702;2719;2737;3037;3339;3569;3670;3696;3791;4016;4240;4313;4776;4804;4838;4846;4854;4856;4881;5196;5308;5311;5579;5613;5740;5754;5764;6091;6422;6423;6608;6678;6692;6850;6862;6997;7010;7015;7058;7070;7137;7857;8434;8463;8828;8928;9037;9723;10052;10266;10451;10512;108…	GJC1;CDH13;RAMP2;VAV3;SEMA3C;HPSE;SPINK5;CHRNA7;COL1A1;COL1A2;COL4A1;COL4A2;COL5A1;PRICKLE1;E2F7;DLX3;EFNB2;EGF;EPHB1;UNC5B;FGF2;FGF6;FGF8;FGF9;FGFR1;FGFR2;PLXND1;STAB1;FLT1;FLT4;PPP1R16B;GBX2;GJA1;GJA5;NOX1;GPC3;GLI3;FLVCR1;HAS2;ANXA3;HSPG2;IL6;ISL1;ITGB8;KDR;LOXL1;MFGE8;MMP2;NFATC4;NGFR;NODAL;NOS3;NOTCH3;NOV;NPR1;LEF1;PF4;PITX2;PKD2;PRKCB;PRKX;PTGIS;ADGRB1;PTK7;ADGRB2;PTN;OVOL2;PROK2;ROBO1;PRDM…
GO:0010976	positive regulation of neuron projection development	regulation of cell differentiation;regulation of multicellular organismal development;neurogenesis;cell development	GO:0045595;GO:2000026;GO:0022008;GO:0048468	http://amigo.geneontology.org/amigo/term/GO:0010976	225	51	23.0148	2.21596	3.45578e-08	2.18841e-06	627;655;1002;1268;1382;1809;1946;2260;2534;3569;3675;3897;4131;4747;4803;4804;5063;5365;5754;5764;5979;6091;6387;6857;6860;7074;7473;7804;8153;8437;9037;9638;9699;10507;11075;11141;22871;23025;23363;23566;23613;29993;50944;51761;55607;55714;57611;65981;84258;151835;163404	CDH4;SEMA4D;STMN2;IL1RAPL1;CNR1;CRABP2;CPNE9;PLPPR5;DPYSL3;EFNA5;FGFR1;NLGN1;UNC13A;OBSL1;LPAR3;ZMYND8;FYN;PACSIN1;IL6;ITGA3;L1CAM;MAP1B;NEFL;NGF;NGFR;PAK3;SHANK1;ATP8A2;PLXNB3;PPP1R9A;TENM3;PTK7;ISLR2;PTN;RET;ROBO1;BDNF;CXCL12;BMP7;CAPRIN2;SYT1;SYT4;TIAM1;WNT3;LRP8;RND2;SYT3;RASAL1;SEMA5A;FEZ1;RIMS2
GO:0002009	morphogenesis of an epithelium	tissue development	GO:0009888	http://amigo.geneontology.org/amigo/term/GO:0002009	517	93	52.8829	1.7586	3.7096e-08	2.33187e-06	220;655;768;780;1282;1289;1515;1741;1948;1950;1952;2045;2118;2239;2247;2253;2260;2263;2535;2625;2637;2697;2719;2736;2737;3400;3569;3936;3975;4488;4613;4776;4838;4919;4920;5087;5100;5308;5311;5420;5613;5727;5754;5916;5979;6422;6423;6491;6608;6664;6692;6714;6862;6939;7074;7547;7976;8324;8463;8642;8820;8914;8928;9585;9723;10371;10512;10653;10736;23129;27152;51176;51339;51804;57167;57216;58495;79192;…	SEMA3A;SEMA3C;SPINT2;SIX2;COL4A1;ARHGEF19;COL5A1;TRIM71;PSMA8;PRICKLE1;CTSV;IRX2;ADAMTS16;DLG3;EFNB2;EGF;CELSR2;EPHA7;ETV4;STOX1;ALDH1A3;GPC4;FGF2;FGF8;FGFR1;FGFR2;PLXND1;FZD2;GATA3;GBX2;GJA1;INTU;GPC3;GLI2;GLI3;ID4;FREM2;FMN1;NOTO;IL6;LCP1;LHX1;MSX2;MYCN;NFATC4;NODAL;ROR1;ROR2;PBX1;PCDH8;LEF1;DACT1;SIX4;PITX2;PKD2;PODXL;PRKX;SALL4;VANGL2;PTCH1;PTK7;OVOL2;RARG;RET;SFRP1;SFRP2;STIL;BMP7;SMO;SOX11;…
GO:0007010	cytoskeleton organization	cytoskeleton organization	GO:0007010	http://amigo.geneontology.org/amigo/term/GO:0007010	1140	173	116.608	1.4836	4e-08	2.495e-06	58;70;88;119;120;199;286;287;288;332;408;636;827;891;899;983;1111;1264;1265;1400;1496;1515;1627;1674;1794;1808;1809;1946;2009;2245;2275;2824;3815;3832;3833;3880;3925;3936;4131;4139;4281;4605;4741;4744;4747;4751;5063;5311;5347;5592;5754;5880;6387;6422;6491;6622;6624;6714;6790;6863;6869;7010;7070;7169;7272;7368;7516;7694;7846;8048;8440;9037;9055;9118;9203;9212;9260;9493;9639;9700;9723;9828;9928;101…	KIF20A;CCL26;TRDN;TUBB3;TUBB4A;CORO2B;NDC80;MAD2L2;TACC3;NEBL;PLK4;NES;KIF2C;TMSB15A;STMN2;CHEK1;CIT;FZD10;PRKCDBP;ADD2;ADD3;WTIP;CNN1;CNN2;ARHGEF19;LRGUK;PIH1D3;CRMP1;KIF18B;CTNNA2;CTSV;DBN1;DES;DOCK2;DPYSL2;DPYSL3;EFNA5;AIF1;EML1;SKA1;SKA3;PHACTR1;FGD1;FHL3;NLGN1;TPX2;NINL;MAST1;CEP131;IQSEC2;EPB41L3;OBSL1;KIF4A;POC1A;ASPM;CLIP3;FBXO5;CKAP2;INPP5J;PCLO;GPM6B;WDR62;KIF4B;ANK1;ANK2;ANK3;RACGAP1;P…
GO:0006935	chemotaxis	locomotion	GO:0040011	http://amigo.geneontology.org/amigo/term/GO:0006935	540	96	55.2356	1.73801	4.0389e-08	2.50207e-06	199;627;655;1002;1012;1123;1240;1400;1588;1749;1794;1808;1908;1910;1946;1948;2045;2046;2047;2115;2118;2247;2249;2253;2260;2321;2534;2625;2637;2736;2737;2950;3569;3670;3730;3791;3798;3800;3815;3897;3908;3958;3975;4804;4856;5015;5196;5328;5329;5365;5588;5880;6091;6370;6374;6375;6387;6846;6850;7074;7473;7857;7976;8828;9037;9378;9547;9638;9723;10344;10371;10381;10451;10501;10507;10512;10570;10718;231…	CDH4;DEFB4B;CDH13;CCL26;SEMA3A;TUBB3;VAV3;SEMA6B;SEMA4D;SEMA3C;DPYSL4;NRG3;CHN1;CMKLR1;UNC5D;CRMP1;ZNF280B;CYP19A1;ARX;DLX5;DOCK2;DPYSL2;EDN3;EDNRB;EFNA5;EFNB2;AIF1;EPHA7;EPHA8;EPHB1;ETV1;ETV4;UNC5B;FGF2;FGF4;FGF8;FGFR1;PLXND1;FLT1;FLRT2;FYN;KIF26A;GATA3;GBX2;GLI2;GLI3;OR10A4;GSTP1;IL6;ISL1;ANOS1;DRAXIN;KDR;KIF5A;KIF5C;KIT;FEZF1;L1CAM;LAMA2;LGALS3;LHX1;NGFR;NOV;OTX2;LEF1;PF4;PLAU;PLAUR;PLXNB3;SEM…
GO:0042330	taxis	locomotion	GO:0040011	http://amigo.geneontology.org/amigo/term/GO:0042330	541	96	55.3379	1.7348	4.43078e-08	2.72509e-06	199;627;655;1002;1012;1123;1240;1400;1588;1749;1794;1808;1908;1910;1946;1948;2045;2046;2047;2115;2118;2247;2249;2253;2260;2321;2534;2625;2637;2736;2737;2950;3569;3670;3730;3791;3798;3800;3815;3897;3908;3958;3975;4804;4856;5015;5196;5328;5329;5365;5588;5880;6091;6370;6374;6375;6387;6846;6850;7074;7473;7857;7976;8828;9037;9378;9547;9638;9723;10344;10371;10381;10451;10501;10507;10512;10570;10718;231…	CDH4;DEFB4B;CDH13;CCL26;SEMA3A;TUBB3;VAV3;SEMA6B;SEMA4D;SEMA3C;DPYSL4;NRG3;CHN1;CMKLR1;UNC5D;CRMP1;ZNF280B;CYP19A1;ARX;DLX5;DOCK2;DPYSL2;EDN3;EDNRB;EFNA5;EFNB2;AIF1;EPHA7;EPHA8;EPHB1;ETV1;ETV4;UNC5B;FGF2;FGF4;FGF8;FGFR1;PLXND1;FLT1;FLRT2;FYN;KIF26A;GATA3;GBX2;GLI2;GLI3;OR10A4;GSTP1;IL6;ISL1;ANOS1;DRAXIN;KDR;KIF5A;KIF5C;KIT;FEZF1;L1CAM;LAMA2;LGALS3;LHX1;NGFR;NOV;OTX2;LEF1;PF4;PLAU;PLAUR;PLXNB3;SEM…
GO:0006323	DNA packaging	chromosome organization	GO:0051276	http://amigo.geneontology.org/amigo/term/GO:0006323	165	41	16.8775	2.42926	5.18037e-08	3.16336e-06	891;983;2491;3007;3009;3024;3070;3159;4171;4674;4675;6418;7153;8091;8340;8341;8342;8345;8348;10036;10592;10595;23397;51203;54892;55166;55320;55355;55723;64105;64151;64946;79019;79172;79682;113130;126961;128312;130951;387103;646817	CHAF1A;SMC2;ERN2;CDCA5;HIST2H3C;HIST3H2BB;M1AP;NCAPH;CENPI;HIST1H1D;HIST1H1B;HIST1H1A;HELLS;HMGA1;CENPW;MCM2;NAP1L2;NAP1L3;NUSAP1;NCAPG2;CENPQ;MIS18BP1;HJURP;ASF1B;CENPK;NCAPG;SET;SETSIP;CENPH;TOP2A;CENPM;CENPO;CENPU;HMGA2;HIST1H2BL;HIST1H2BN;HIST1H2BM;HIST1H2BH;HIST1H2BO;CCNB1;CDK1
GO:0003002	regionalization	pattern specification process	GO:0007389	http://amigo.geneontology.org/amigo/term/GO:0003002	329	66	33.6528	1.9612	6.01189e-08	3.64508e-06	93;657;1950;1952;2128;2253;2260;2263;2637;2719;2736;2737;3670;3975;4038;4188;4488;4617;4618;4821;4825;4838;4920;5015;5081;5087;5100;5308;5727;5916;6422;6423;6608;6656;6790;6862;6939;6997;7473;7516;7547;8313;8320;8928;9350;9573;10371;10409;10512;10683;10736;22943;27023;27152;51176;55329;57216;58495;63950;79192;84678;134701;153572;221833;344022;389549	SEMA3A;BASP1;SEMA3C;DLL3;SIX2;RIPPLY2;IRX2;EGF;CELSR2;EVX1;SP8;FGF8;FGFR1;FGFR2;DKK1;GBX2;FOXB1;INTU;GPC3;GLI2;GLI3;NOTO;ISL1;FEZF1;LHX1;LRP4;MDFI;MSX2;MYF5;MYF6;NKX2-2;NKX6-1;NODAL;ROR2;OTX2;PAX7;PBX1;PCDH8;LEF1;PITX2;MNS1;VANGL2;PTCH1;OVOL2;RARG;DMRTA2;SFRP1;SFRP2;BMPR1A;SMO;SOX1;AURKA;T;TCF15;TDGF1;WNT3;XRCC2;ZIC3;IRX1;AXIN2;EOMES;KDM2B;FOXH1;ACVR2B;CER1;GDF3
GO:0060322	head development	head development	GO:0060322	http://amigo.geneontology.org/amigo/term/GO:0060322	704	117	72.0108	1.62476	6.51535e-08	3.92251e-06	220;306;554;558;655;657;773;1063;1152;1277;1282;1496;1600;1749;1808;1869;1950;2009;2045;2177;2253;2254;2260;2263;2334;2534;2558;2637;2736;2737;2895;3167;3400;3670;3925;3975;4192;4313;4747;4821;4838;4852;4854;5015;5019;5270;5308;5354;5592;5727;5764;5793;5916;6091;6331;6387;6422;6423;6491;6608;6656;6657;6658;6714;6857;6860;7122;7301;7473;7546;7804;7976;8320;8820;9037;9118;9201;9915;9928;10100;10371…	TSPAN2;SEMA3A;BASP1;TACC3;CENPF;IGF2BP1;NRG3;NES;CKB;DMBX1;COL1A1;COL4A1;PTCHD1;CTNNA2;DAB1;ARX;DLX5;DPYSL2;E2F1;EGF;EML1;EPHA7;FANCD2;ALDH1A3;FGF8;FGF9;FGFR1;FGFR2;DKK1;AFF2;SLC7A11;FYN;GABRA5;ASPM;CNTNAP2;SLITRK5;PHGDH;GBX2;FOXB1;SALL3;GLI2;GLI3;WDR62;GRID2;FLVCR1;ANXA3;HMX2;ID4;ISL1;DRAXIN;FEZF1;STMN1;LHX1;MDK;MMP2;LHX8;NEFL;NKX2-2;NODAL;NPY;NOTCH3;OTX2;OXCT1;LEF1;SERPINE2;PITX2;PLP1;PCDH18;AV…
GO:0006261	DNA-dependent DNA replication	DNA replication	GO:0006260	http://amigo.geneontology.org/amigo/term/GO:0006261	143	37	14.6272	2.52953	7.5e-08	4.48146e-06	641;890;990;1663;2260;3159;3978;4171;4172;4173;4174;4175;4176;4998;5422;5557;5558;5983;7013;7153;8317;8318;9837;10535;10721;23594;55388;63922;64785;79075;79733;80174;84250;84296;90381;144455;253714	RNASEH2A;POLQ;E2F7;DDX11;FGFR1;ORC6;MMS22L;HMGA1;LIG1;MCM2;MCM3;MCM4;MCM5;MCM6;MCM7;ORC1;POLA1;MCM10;PRIM1;PRIM2;RFC3;CHTF18;BLM;GINS3;TERF1;TOP2A;DSCC1;E2F8;DBF4B;CDC7;CDC45;SLF1;GINS4;CCNA2;TICRR;GINS1;CDC6
GO:0051241	negative regulation of multicellular organismal process	negative regulation of multicellular organismal process	GO:0051241	http://amigo.geneontology.org/amigo/term/GO:0051241	974	151	99.6286	1.51563	8.1667e-08	4.84841e-06	134;152;408;430;477;554;558;575;576;655;657;1001;1139;1240;1284;1289;1400;1535;1600;1620;1809;1910;2045;2118;2149;2202;2247;2253;2260;2625;2697;2702;2736;2737;2950;3066;3375;3400;3569;3620;3635;3670;3718;3720;4038;4488;4613;4776;4804;4821;4825;4838;4846;4854;4856;4881;4986;5087;5133;5196;5270;5328;5329;5443;5592;5727;5764;5793;5916;6091;6375;6422;6423;6608;6657;6658;6664;6678;6696;6860;6863;6865;…	KCNE3;CDH3;CD24;TRAIP;SEMA3A;MAD2L2;SEMA6B;SEMA4D;SEMA3C;DLL3;NRG3;SPINK5;STMN2;ADAMTS7;KLK8;CHRNA7;TWIST2;CMKLR1;COL4A2;COL5A1;ADORA1;CRMP1;ZBTB46;PRICKLE1;ADRA2C;CYBA;DAB1;BRINP1;TMEM64;ZNF675;DPYSL3;EDNRB;EPHA7;ETV4;F2R;EFEMP1;HS3ST5;FGF2;FGF8;FGFR1;NLGN1;INPP5F;DKK1;FSTL4;RAP1GAP2;SPG20;STAB1;ASPM;GATA3;GJA1;GJA5;INPP5J;RPS6KA6;GLI2;GLI3;SSC5D;TRIB2;GSTP1;GPR171;HDAC2;IAPP;ID4;IL6;IDO1;INPP5D…
GO:0048670	regulation of collateral sprouting	regulation of multicellular organismal development;neurogenesis;cellular component morphogenesis	GO:2000026;GO:0022008;GO:0032989	http://amigo.geneontology.org/amigo/term/GO:0048670	17	11	1.7389	6.32585	8.575e-08	5.0557e-06	627;1382;1946;2045;6696;7473;8153;10507;23105;23111;23566	SEMA4D;CRABP2;EFNA5;EPHA7;FSTL4;SPG20;LPAR3;BDNF;SPP1;WNT3;RND2
GO:1905114	cell surface receptor signaling pathway involved in cell-cell signaling	cell-cell signaling	GO:0007267	http://amigo.geneontology.org/amigo/term/GO:1905114	528	93	54.0081	1.72196	1.03232e-07	6.04474e-06	134;1001;1136;1277;1749;1950;1952;2239;2253;2254;2263;2300;2535;2562;2625;2719;2736;2737;2895;2901;2903;3670;3675;4038;4139;4188;4776;4919;4920;5158;5308;5330;5754;5916;6422;6423;6608;6622;6657;6714;6862;7015;7074;7473;7480;7483;7976;8313;8324;8532;9350;9378;9699;10459;10927;11211;22871;22943;22997;23072;23613;26523;50944;51176;51339;55607;55789;56853;57216;57502;57555;57690;59352;64359;65062;659…	CDH3;CD24;MAD2L2;SPIN1;FZD10;CHRNA3;COL1A1;ARHGEF19;ADORA1;PSMA8;PRICKLE1;APCDD1;TMEM64;DLX5;EGF;CELSR2;AMER3;AMER2;GPC4;FGF8;FGF9;FGFR2;NLGN1;DKK1;IGSF9B;FOXL1;HECW1;ZMYND8;FZD2;GABRB3;ASPM;GATA3;AGO1;GPC3;GLI2;GLI3;GRID2;GRIK5;GRIN2A;RSPO4;ISL1;ITGA3;DRAXIN;SHISA2;LRP4;MARK1;MDFI;CCDC88C;NFATC4;ROR1;ROR2;SHANK1;LEF1;DACT1;PDE6B;PITX2;PLCB2;PPP1R9A;DEPDC1B;CELF4;VANGL2;NLGN4X;PTK7;NLGN2;TNRC6C;R…
GO:0001763	morphogenesis of a branching structure	morphogenesis of a branching structure	GO:0001763	http://amigo.geneontology.org/amigo/term/GO:0001763	194	45	19.8439	2.2677	1.06776e-07	6.20969e-06	639;655;780;1282;1305;1950;2045;2118;2247;2253;2260;2263;2637;2719;2736;2737;3569;3975;4488;4613;4776;5087;5308;5311;5727;6422;6423;6608;6692;6714;6997;8642;8914;9723;10371;10512;10653;10736;23129;51176;51804;53335;57216;79977;170690	SEMA3A;SEMA3C;SPINT2;SIX2;COL4A1;COL13A1;ADAMTS16;EGF;EPHA7;ETV4;FGF2;FGF8;FGFR1;FGFR2;PLXND1;GBX2;GPC3;GLI2;GLI3;IL6;LHX1;MSX2;MYCN;NFATC4;PBX1;LEF1;SIX4;PITX2;PKD2;BCL11A;VANGL2;PTCH1;PRDM1;SFRP1;SFRP2;BMP7;SMO;SPINT1;SRC;TDGF1;DDR1;GRHL2;DCHS1;TIMELESS;SEMA3E
GO:0048638	regulation of developmental growth	growth	GO:0040007	http://amigo.geneontology.org/amigo/term/GO:0048638	293	60	29.9704	2.00197	1.12317e-07	6.48781e-06	627;657;891;983;1002;1382;1808;1946;2045;2247;2253;2254;2260;2263;2697;3897;4131;4825;4886;5727;6387;6422;6423;6608;6696;6857;6860;7473;8153;8437;8614;9037;9254;9699;9723;10371;10409;10439;10501;10507;10512;23025;23105;23111;23129;23566;28982;51083;51761;51804;53335;54437;57556;57611;84258;151835;170302;203447;374946;375790	CDH4;SEMA3A;BASP1;OLFM1;SEMA6B;SEMA4D;SEMA3C;CRABP2;CPNE9;ARX;DPYSL2;EFNA5;NRK;EPHA7;FGF2;FGF8;FGF9;FGFR1;FGFR2;UNC13A;FSTL4;SPG20;PLXND1;LPAR3;GJA1;FLVCR1;DRAXIN;AGRN;L1CAM;MAP1B;NKX6-1;NPY1R;GAL;ATP8A2;SIX4;BCL11A;SEMA5B;PTCH1;SEMA6A;ISLR2;BDNF;CXCL12;SFRP1;SFRP2;BMPR1A;SMO;SPP1;SYT1;SYT4;WNT3;RND2;SYT3;RASAL1;STC2;CCNB1;SEMA5A;CACNA2D2;RIMS2;SEMA3E;CDK1
GO:0048588	developmental cell growth	growth	GO:0040007	http://amigo.geneontology.org/amigo/term/GO:0048588	195	45	19.9462	2.25607	1.2529e-07	7.18864e-06	627;668;780;1002;1382;1808;1946;2045;3897;4131;4692;4825;5916;6387;6696;6790;6857;6860;7074;7473;8153;8437;8828;9037;9201;9699;9723;10371;10439;10501;10507;10512;23025;23105;23111;23129;23566;51083;53335;54437;57556;57611;84258;151835;374946	CDH4;SEMA3A;OLFM1;SEMA6B;SEMA4D;SEMA3C;CRABP2;CPNE9;DPYSL2;EFNA5;EPHA7;UNC13A;FSTL4;SPG20;PLXND1;LPAR3;DRAXIN;L1CAM;MAP1B;NDN;NKX6-1;GAL;BCL11A;SEMA5B;SEMA6A;ISLR2;RARG;BDNF;CXCL12;FOXL2;SPP1;AURKA;SYT1;SYT4;TIAM1;WNT3;DDR1;RND2;SYT3;RASAL1;NRP2;SEMA5A;DCLK1;RIMS2;SEMA3E
GO:0016339	calcium-dependent cell-cell adhesion via plasma membrane cell adhesion molecules	biological adhesion	GO:0022610	http://amigo.geneontology.org/amigo/term/GO:0016339	28	14	2.86407	4.88815	1.30632e-07	7.44514e-06	1012;8642;22871;26167;53827;56122;56123;56125;56126;56127;56131;56132;56133;57717	CDH13;NLGN1;PCDHB5;FXYD5;PCDHB14;PCDHB13;PCDHB11;PCDHB10;PCDHB9;PCDHB4;PCDHB3;PCDHB2;PCDHB16;DCHS1
GO:0072511	divalent inorganic cation transport	ion transport	GO:0006811	http://amigo.geneontology.org/amigo/term/GO:0072511	414	77	42.3473	1.8183	1.38327e-07	7.83151e-06	117;287;477;489;773;774;775;778;781;782;1139;1535;1950;2149;2247;2534;2697;2903;2916;3352;3358;3783;3932;3958;4846;4852;4985;5023;5311;5579;6261;6263;6375;6387;6543;6622;6769;6948;7070;7220;7223;7225;7991;8614;9254;9456;10008;10266;10345;11141;22953;23413;23566;25769;27091;27092;30845;55283;55503;55799;56704;57338;57380;57419;57685;59283;59284;59285;64805;80036;80228;84502;126306;255022;283652;37…	KCNE3;RAMP2;TRDN;IL1RAPL1;CHRNA7;ADCYAP1R1;JSRP1;CYBA;EGF;F2R;FGF2;P2RX2;NCS1;LPAR3;FYN;CALHM1;SLC24A2;GJA1;CACNG5;CACNG4;SLC24A5;ANK2;GRIN2A;GRM6;EHD3;HTR1D;HTR2C;KCNN4;CATSPER4;LCK;LGALS3;ATP1A2;NOS3;NPY;ATP2A3;OPRD1;P2RX1;PKD2;MCOLN3;TRPV6;PRKCB;CACNA2D3;JPH1;JPH3;MRS2;SLC24A3;CACHD1;CACNG8;CACNG7;CACNG6;RYR1;RYR3;XCL1;CXCL12;P2RY12;SLC8A2;SNCA;STAC;TCN2;THY1;TRPC1;TRPC4;TRPC6;FAM155A;CACNA1A;…
GO:0008016	regulation of heart contraction	system process	GO:0003008	http://amigo.geneontology.org/amigo/term/GO:0008016	228	50	23.3217	2.14393	1.41728e-07	7.97126e-06	134;287;477;478;489;774;775;778;781;782;1129;1674;1908;2697;2702;2740;3751;3757;4846;4881;6261;6263;6331;6543;6863;7137;7220;8048;9254;9424;10008;10021;10052;10345;10371;10659;11149;23630;27091;27092;30820;30845;53822;53826;55799;55800;59283;59284;59285;60598	KCNE3;HCN4;GJC1;TRDN;SEMA3A;CELF2;BVES;CHRM2;ADORA1;DES;EDN3;KCNE5;GJA1;GJA5;CACNG5;CACNG4;GLP1R;ANK2;KCNIP1;EHD3;KCND2;KCNH2;ATP1A2;ATP1A3;NOS3;NPR1;ATP2A3;FXYD7;FXYD6;CACNA2D3;SCN3B;CACNG8;CACNG7;CACNG6;KCNK15;RYR1;RYR3;SCN5A;SLC8A2;TAC1;TNNI3;TRPC1;CACNA1B;CACNA1C;CACNA1F;CACNA2D1;CACNB1;CSRP3;CACNA2D2;KCNK6
GO:0006812	cation transport	ion transport	GO:0006811	http://amigo.geneontology.org/amigo/term/GO:0006812	1040	158	106.38	1.48525	1.52142e-07	8.50107e-06	40;88;117;134;287;288;477;478;479;489;773;774;775;778;781;782;1136;1138;1139;1143;1268;1535;1908;1950;2149;2247;2257;2534;2697;2702;2824;2903;2916;3350;3352;3358;3742;3749;3751;3755;3757;3779;3780;3783;3785;3786;3792;3932;3958;4318;4846;4852;4985;4986;5023;5270;5311;5579;5865;6261;6263;6329;6331;6337;6375;6387;6510;6534;6543;6553;6565;6622;6769;6850;6857;6860;6865;6948;7070;7220;7223;7225;7351;79…	KCNE3;HCN4;KCNMB2;RAMP2;TRDN;ATP8A1;SLC34A2;IL1RAPL1;CHRNA3;CHRNA5;CHRNA7;CHRNB4;ADCYAP1R1;COX6B2;JSRP1;CNR1;NKAIN4;KCNH8;ADORA1;SLC34A3;CYBA;SLC5A12;KCNG3;EDN3;EGF;SLC10A4;F2R;FGF2;FGF12;NLGN1;P2RX2;NCS1;SLC7A8;LPAR3;KCNE5;FYN;CALHM1;STEAP1B;SLC24A2;GJA1;KCNV1;GJA5;NOX1;CACNG5;CACNG4;KCNMB4;GPM6B;SLC24A5;ANK2;ANK3;GRIN2A;GRM6;KCNIP1;EHD3;HTR1A;HTR1D;HTR2C;KCNA6;KCNC4;KCND2;KCNG1;KCNH2;KCNMB1;KCN…
GO:0007052	mitotic spindle organization	cell cycle process;cell cycle	GO:0022402;GO:0007049	http://amigo.geneontology.org/amigo/term/GO:0007052	95	28	9.71737	2.88144	1.53451e-07	8.51854e-06	332;891;2009;3832;3833;3925;4605;4751;5347;6491;6790;7272;9055;9212;9493;9639;10403;10460;22974;24137;25886;29127;57405;79444;79884;84722;284403;285643	NDC80;TACC3;EML1;TPX2;KIF4A;POC1A;WDR62;KIF4B;RACGAP1;BIRC5;KIF11;KIFC1;STMN1;MYBL2;NEK2;PLK1;SPC25;STIL;AURKA;TTK;BIRC7;MAP9;PSRC1;CCNB1;PRC1;AURKB;KIF23;ARHGEF10
GO:0003008	system process	system process	GO:0003008	http://amigo.geneontology.org/amigo/term/GO:0003008	1906	261	194.961	1.33873	1.86203e-07	1.027e-05	40;58;70;72;88;108;109;114;134;151;152;199;220;231;287;288;359;363;477;478;489;554;668;773;774;775;778;781;782;887;894;1001;1128;1129;1131;1136;1139;1143;1264;1268;1277;1278;1301;1414;1419;1421;1469;1496;1535;1620;1636;1674;1908;1910;2047;2149;2202;2257;2260;2324;2334;2534;2535;2558;2562;2587;2625;2697;2702;2740;2784;2895;2903;2906;2916;3037;3066;3274;3350;3352;3358;3363;3375;3569;3675;3720;3751;…	KCNE3;CDH3;HCN4;GFY;GJC1;USH1C;KCNMB2;RAMP2;LAMC3;TRDN;SEMA3A;ATP8A1;MYL9;CELF2;ADCY2;NMU;ADCY3;BVES;PTP4A3;KLK8;CHRM1;CHRM2;CHRM3;CHRNA3;CHRNA7;ADCY8;CHRNB4;OR5P2;OR5P3;JSRP1;CNN1;CNR1;COL1A1;COL1A2;COL11A1;RTP1;ADORA1;PTCHD1;CRYBB1;CRYGB;CRYGD;FGFBP3;CST1;CTNNA2;ADRA2B;FAM19A4;ADRA2C;JAKMIP1;CYBA;BRINP1;ACE;DES;ADAMTS16;EDN3;EDNRB;AIF1;EPHB1;F2R;ALDH1A3;EFEMP1;FGF12;FGFR1;NLGN1;INPP5F;DKK1;P2RX…
GO:0070838	divalent metal ion transport	ion transport	GO:0006811	http://amigo.geneontology.org/amigo/term/GO:0070838	410	76	41.9381	1.81219	1.91928e-07	1.05179e-05	117;287;477;489;773;774;775;778;781;782;1139;1535;1950;2149;2247;2534;2697;2903;2916;3352;3358;3783;3932;3958;4846;4852;4985;5023;5311;5579;6261;6263;6375;6387;6543;6622;6769;7070;7220;7223;7225;7991;8614;9254;9456;10008;10266;10345;11141;22953;23413;23566;25769;27091;27092;30845;55283;55503;55799;56704;57338;57380;57419;57685;59283;59284;59285;64805;80036;80228;84502;126306;255022;283652;378807;…	KCNE3;RAMP2;TRDN;IL1RAPL1;CHRNA7;ADCYAP1R1;JSRP1;CYBA;EGF;F2R;FGF2;P2RX2;NCS1;LPAR3;FYN;CALHM1;SLC24A2;GJA1;CACNG5;CACNG4;SLC24A5;ANK2;GRIN2A;GRM6;EHD3;HTR1D;HTR2C;KCNN4;CATSPER4;LCK;LGALS3;ATP1A2;NOS3;NPY;ATP2A3;OPRD1;P2RX1;PKD2;MCOLN3;TRPV6;PRKCB;CACNA2D3;JPH1;JPH3;MRS2;SLC24A3;CACHD1;CACNG8;CACNG7;CACNG6;RYR1;RYR3;XCL1;CXCL12;P2RY12;SLC8A2;SNCA;STAC;THY1;TRPC1;TRPC4;TRPC6;FAM155A;CACNA1A;CACNA…
GO:0031345	negative regulation of cell projection organization	cell projection organization	GO:0030030	http://amigo.geneontology.org/amigo/term/GO:0031345	148	37	15.1386	2.44408	1.94e-07	1.0561e-05	1400;1600;1809;2045;3066;3675;4038;4776;4804;5365;5793;6696;7070;7225;7473;8831;9037;9723;10371;10501;10507;10512;11075;11202;22871;22876;23105;23108;23111;27124;53335;54437;56963;57556;81618;84894;374946	SEMA3A;SEMA6B;SEMA4D;SEMA3C;STMN2;KLK8;CRMP1;DAB1;DPYSL3;EPHA7;NLGN1;INPP5F;FSTL4;RAP1GAP2;SPG20;INPP5J;HDAC2;ITGA3;DRAXIN;LRP4;NFATC4;NGFR;BCL11A;PLXNB3;SEMA5B;RGMA;SEMA6A;PTPRG;SPP1;THY1;TRPC6;WNT3;ITM2C;LINGO1;SYNGAP1;SEMA5A;SEMA3E
GO:0031346	positive regulation of cell projection organization	cell projection organization	GO:0030030	http://amigo.geneontology.org/amigo/term/GO:0031346	305	61	31.1979	1.95526	2.11605e-07	1.14494e-05	627;655;1002;1268;1382;1809;1946;2260;2534;3569;3675;3815;3897;4131;4747;4803;4804;5063;5365;5754;5764;5880;5979;6091;6387;6624;6714;6857;6860;7074;7473;7804;8153;8437;9037;9638;9699;10507;11075;11141;22871;23025;23363;23566;23613;29993;50944;51761;55329;55607;55714;55835;57451;57611;65981;84258;90167;150696;151835;163404;375790	CDH4;SEMA4D;STMN2;IL1RAPL1;CNR1;CRABP2;PROM2;CPNE9;PLPPR5;DPYSL3;EFNA5;FGFR1;NLGN1;UNC13A;OBSL1;LPAR3;ZMYND8;FYN;PACSIN1;IL6;ITGA3;AGRN;KIT;L1CAM;MAP1B;NEFL;NGF;NGFR;PAK3;SHANK1;ATP8A2;PLXNB3;MNS1;PPP1R9A;TENM3;CENPJ;TENM2;PTK7;ISLR2;PTN;RAC2;RET;ROBO1;BDNF;CXCL12;BMP7;CAPRIN2;FSCN1;SRC;SYT1;SYT4;TIAM1;WNT3;LRP8;RND2;SYT3;RASAL1;FRMD7;SEMA5A;FEZ1;RIMS2
GO:0051783	regulation of nuclear division	organelle fission	GO:0048285	http://amigo.geneontology.org/amigo/term/GO:0051783	161	39	16.4684	2.36817	2.24e-07	1.20449e-05	655;699;701;891;990;1062;1063;1111;1908;1950;2253;3832;4085;4288;4436;4488;4751;4762;5347;6790;7272;9088;9585;9700;9735;9787;10403;10459;10460;11065;23363;26271;51203;54443;79884;83987;84101;84250;113130	NDC80;MAD2L2;TACC3;CENPE;CENPF;UBE2C;CHEK1;CDCA5;EDN3;EGF;FGF8;OBSL1;FBXO5;KIF11;MAD2L1;MKI67;MSH2;MSX2;NEK2;NEUROG1;NUSAP1;PLK1;ANLN;BMP7;AURKA;BUB1;BUB1B;TTK;MAP9;CCDC8;USP44;SLF1;CCNB1;PKMYT1;KIF20B;ESPL1;KNTC1;DLGAP5;CDC6
GO:0009792	embryo development ending in birth or egg hatching	embryo development	GO:0009790	http://amigo.geneontology.org/amigo/term/GO:0009792	568	97	58.0996	1.66955	2.4835e-07	1.32696e-05	321;430;639;655;657;891;1111;1277;1301;2068;2128;2182;2253;2254;2260;2263;2535;2625;2637;2697;2736;2737;3670;3880;3975;4188;4325;4436;4613;4617;4618;4751;4838;4846;4920;5081;5087;5100;5308;5311;5460;5727;5754;5916;6297;6422;6423;6491;6608;6664;6692;6862;6939;7483;7516;7976;8313;8320;8463;8642;9573;9585;9837;9915;10512;10568;10653;10683;10733;10736;22943;26227;27022;27023;27152;28982;50515;51176;5…	SEMA3C;SLC34A2;SPINT2;DLL3;PLK4;SIX2;CHEK1;COL1A1;COL11A1;TRIM71;RIPPLY2;PRICKLE1;E2F7;NRK;ERCC2;EVX1;ACSL4;FGF8;FGF9;FGFR1;FGFR2;DKK1;FZD2;PHGDH;GATA3;GBX2;GJA1;FOXD3;FOXB1;INTU;GLI2;GLI3;FLVCR1;APBA2;ISL1;KRT19;LHX1;MDFI;ASCL2;MMP16;MSH2;MYCN;MYF5;MYF6;NEK2;NODAL;NOS3;ROR2;CHST11;PAX7;PBX1;PCDH8;LEF1;DACT1;SIX4;PITX2;PKD2;POU5F1;NCAPG2;SALL4;VANGL2;PTCH1;PTK7;OVOL2;RARG;SALL2;PRDM1;PRDM14;SFRP1…
GO:0070588	calcium ion transmembrane transport	cation transport;ion transport;transmembrane transport	GO:0006812;GO:0006811;GO:0055085	http://amigo.geneontology.org/amigo/term/GO:0070588	259	54	26.4926	2.0383	2.61793e-07	1.3901e-05	287;477;489;773;774;775;778;781;782;1535;2149;2247;2903;3352;3358;3932;5311;6261;6263;6375;6543;6622;6769;7070;7220;7223;7225;9254;10008;10345;11141;23413;25769;27091;27092;30845;55283;55503;55799;56704;57338;57419;59283;59284;59285;64805;80036;80228;84502;126306;255022;283652;378807;728215	KCNE3;TRDN;IL1RAPL1;JSRP1;CYBA;F2R;FGF2;NCS1;CALHM1;SLC24A2;CACNG5;CACNG4;SLC24A5;ANK2;GRIN2A;EHD3;HTR1D;HTR2C;CATSPER4;LCK;ATP1A2;ATP2A3;PKD2;MCOLN3;TRPV6;CACNA2D3;JPH1;JPH3;SLC24A3;CACNG8;CACNG7;CACNG6;RYR1;RYR3;XCL1;P2RY12;SLC8A2;SNCA;STAC;THY1;TRPC1;TRPC4;TRPC6;FAM155A;CACNA1A;CACNA1B;CACNA1C;CACNA1F;CACNA2D1;CACNB1;TRPM3;ORAI2;JPH4;CACNA2D2
GO:0090068	positive regulation of cell cycle process	cell cycle	GO:0007049	http://amigo.geneontology.org/amigo/term/GO:0090068	239	51	24.4469	2.08616	2.63619e-07	1.39116e-05	199;891;894;983;990;1663;1820;1869;1894;1908;1950;2253;2260;3642;4085;4488;4582;4656;4762;5087;5311;6790;7015;7480;8091;8317;8318;9212;9493;9585;9700;9787;9928;10403;10733;11065;11113;25886;29127;51203;51499;51512;55835;55920;79733;80174;83695;84250;113130;144455;219736	NDC80;PLK4;UBE2C;CIT;CDCA5;E2F7;DDX11;ARID3A;E2F1;ECT2;EDN3;EGF;AIF1;STOX1;FGF8;FGFR1;POC1A;RACGAP1;INSM1;MAD2L1;MSX2;MUC1;MYOG;NEUROG1;PBX1;NUSAP1;TRIAP1;GTSE1;PKD2;CENPJ;RCC2;AURKA;TERT;WNT10B;E2F8;DBF4B;HMGA2;CDC7;CDC45;RHNO1;SLF1;CCNB1;CCND2;AURKB;KIF23;KIF20B;ESPL1;DLGAP5;CDK1;CDC6;KIF14
GO:0006940	regulation of smooth muscle contraction	system process	GO:0003008	http://amigo.geneontology.org/amigo/term/GO:0006940	56	20	5.72813	3.49154	2.94381e-07	1.54397e-05	134;151;152;477;1128;1129;1131;1136;1143;1264;2149;5023;5592;6865;6869;7137;9312;10874;60675;93649	NMU;CHRM1;CHRM2;CHRM3;CHRNA3;CHRNB4;CNN1;ADORA1;ADRA2B;ADRA2C;F2R;ATP1A2;P2RX1;PRKG1;PROK2;TACR2;TACR1;TNNI3;KCNB2;MYOCD
GO:0010564	regulation of cell cycle process	cell cycle	GO:0007049	http://amigo.geneontology.org/amigo/term/GO:0010564	555	95	56.7699	1.67342	2.96576e-07	1.54599e-05	199;641;655;699;701;890;891;894;899;983;990;1062;1063;1111;1112;1663;1820;1869;1894;1908;1950;2068;2253;2260;2305;3642;3832;4085;4288;4436;4488;4582;4656;4751;4762;5017;5087;5311;5347;5569;6118;6422;6491;6790;7013;7015;7272;7480;8091;8313;8317;8318;9088;9212;9493;9585;9700;9735;9787;9928;10403;10459;10460;10630;10733;11065;11113;22974;22994;23363;25886;26271;29127;51203;51339;51499;51512;54443;55…	NDC80;MAD2L2;TACC3;CENPE;CENPF;PDPN;PLK4;UBE2C;CHEK1;CIT;FOXN3;CDCA5;PSMA8;E2F7;DDX11;ARID3A;E2F1;ECT2;EDN3;EGF;AIF1;ERCC2;STOX1;FGF8;FGFR1;TPX2;CEP131;FOXM1;OBSL1;POC1A;FBXO5;RACGAP1;INSM1;KIF11;MAD2L1;MKI67;MSH2;MSX2;MUC1;MYOG;NEK2;NEUROG1;OVOL1;PBX1;NUSAP1;DACT1;TRIAP1;GTSE1;PKD2;PLK1;ANLN;PKIA;CENPJ;RCC2;SUSD2;RPA2;CLSPN;BLM;SFRP1;STIL;BMP7;AURKA;BUB1;BUB1B;TERF1;TERT;TTK;WNT10B;E2F8;MAP9;DBF…
GO:0048565	digestive tract development	tube development;digestive system development	GO:0035295;GO:0055123	http://amigo.geneontology.org/amigo/term/GO:0048565	133	34	13.6043	2.49921	3.4084e-07	1.76596e-05	93;639;887;891;1600;1910;2254;2263;2300;2625;2736;2737;3274;3815;4821;4838;5308;5979;6422;6423;6608;6664;7547;8642;10736;51208;51339;57216;58495;64220;79827;83881;93649;348093	SIX2;DAB1;EDNRB;FGF9;FGFR2;FOXL1;GATA3;GLI2;GLI3;HRH2;RBPMS2;KIT;NKX2-2;NODAL;CLDN18;DACT1;PITX2;VANGL2;OVOL2;RET;PRDM1;SFRP1;STRA6;SFRP2;SMO;SOX11;ZIC3;CLMP;MIXL1;DCHS1;CCKBR;CCNB1;ACVR2B;MYOCD
GO:0001708	cell fate specification	cell fate commitment	GO:0045165	http://amigo.geneontology.org/amigo/term/GO:0001708	82	25	8.38762	2.98058	3.43925e-07	1.77121e-05	657;2128;2247;2260;2736;2737;3670;4821;4825;4838;5460;5727;6423;6608;6656;6657;8320;8324;10736;22943;26011;63950;63978;79923;167826	SIX2;OLIG3;EVX1;FGF2;FGFR1;DKK1;TENM4;GLI2;GLI3;ISL1;NKX2-2;NKX6-1;NODAL;POU5F1;PTCH1;DMRTA2;PRDM14;SFRP2;BMPR1A;SMO;SOX1;SOX2;NANOG;EOMES;FZD7
GO:0040007	growth	growth	GO:0040007	http://amigo.geneontology.org/amigo/term/GO:0040007	950	145	97.1737	1.49217	3.88057e-07	1.98652e-05	58;93;321;627;655;657;668;773;780;891;983;1002;1111;1382;1535;1588;1808;1946;2045;2068;2247;2253;2254;2260;2263;2625;2697;2719;2736;2737;2786;3009;3569;3897;3975;4038;4131;4488;4618;4656;4692;4825;4856;4881;4886;5081;5270;5315;5324;5393;5588;5727;5754;5916;6387;6422;6423;6491;6608;6657;6696;6790;6857;6860;7044;7059;7074;7473;7480;7516;8091;8153;8324;8437;8614;8828;8839;9037;9201;9254;9350;9573;96…	CDH4;MUC12;SEMA3A;BASP1;OLFM1;MAD2L2;SEMA6B;SEMA4D;SEMA3C;LEFTY1;NRG3;CHEK1;SLITRK1;DMBX1;CRABP2;CCM2L;CPNE9;CYBA;CYP19A1;ARX;DPYSL2;EFNA5;NRK;EPHA7;ERCC2;FGF2;FGF8;FGF9;FGFR1;FGFR2;CLSTN1;UNC13A;FSTL4;SPG20;PLXND1;EPB41L3;LPAR3;POC1A;ASPM;TENM4;KIF26A;GATA3;GJA1;GPC3;GLI2;GLI3;GNG4;FLVCR1;LRP12;HIST1H1B;APBA2;FMN1;IGFBPL1;IL6;DRAXIN;AGRN;L1CAM;LHX1;LRP4;MAP1B;MSX2;MYF6;MYOG;NDN;NKX6-1;NOV;NPR1;N…
GO:0007346	regulation of mitotic cell cycle	cell cycle	GO:0007049	http://amigo.geneontology.org/amigo/term/GO:0007346	484	85	49.5074	1.71691	4.16726e-07	2.12059e-05	199;440;641;655;699;701;890;891;894;983;990;1062;1063;1111;1112;1620;1820;1869;1908;1950;2068;2253;2260;3832;4085;4288;4436;4582;4751;4762;5017;5087;5311;5347;5569;5727;6118;6790;7015;7077;7153;7272;7480;7483;7976;8091;8317;8318;9088;9585;9700;9735;9787;9928;10055;10403;10459;10460;10630;11065;11130;22974;23363;26271;51203;51339;51499;51512;54443;55835;55920;56475;63967;79884;80174;83987;84101;84…	SAE1;NDC80;MAD2L2;TACC3;CENPE;CENPF;PDPN;UBE2C;CHEK1;FOXN3;ZWINT;CDCA5;PSMA8;E2F7;BRINP1;ARID3A;E2F1;EDN3;EGF;AIF1;ERCC2;STOX1;FGF8;FGFR1;TPX2;OBSL1;FBXO5;MCIDAS;KIF11;MAD2L1;MKI67;ASNS;MSH2;MUC1;NEK2;NEUROG1;OVOL1;PBX1;NUSAP1;DACT1;TRIAP1;GTSE1;PKD2;PLK1;ANLN;PKIA;CENPJ;RCC2;RPRM;PTCH1;RPA2;CLSPN;BLM;BMP7;AURKA;BUB1;BUB1B;TERT;TIMP2;TOP2A;TTK;WNT10B;WNT9A;FZD3;MAP9;DBF4B;HMGA2;CDC7;CDC45;CCDC8;U…
GO:0048863	stem cell differentiation	stem cell differentiation	GO:0048863	http://amigo.geneontology.org/amigo/term/GO:0048863	171	40	17.4913	2.28686	4.23724e-07	2.14344e-05	657;1636;1908;1910;2068;2118;2263;2637;3670;3720;3815;4072;4254;4488;5308;5979;6422;6608;6664;6862;7473;8091;8320;8463;9037;9723;9965;10371;10501;10507;10512;11166;51176;54437;57556;58495;79727;93649;117854;144165	SEMA3A;SEMA6B;SEMA4D;SEMA3C;SOX21;TRIM6;PRICKLE1;ACE;EDN3;EDNRB;ERCC2;ETV4;FGFR2;GBX2;ISL1;JARID2;KIT;EPCAM;KITLG;MSX2;LEF1;PITX2;SEMA5B;SEMA6A;OVOL2;RET;SFRP1;BMPR1A;SMO;SOX11;T;WNT3;LIN28A;HMGA2;EOMES;TEAD2;SEMA5A;MYOCD;SEMA3E;FGF19
GO:0007420	brain development	central nervous system development;head development	GO:0007417;GO:0060322	http://amigo.geneontology.org/amigo/term/GO:0007420	668	109	68.3285	1.59524	4.74089e-07	2.38411e-05	220;306;554;558;655;657;773;1063;1152;1282;1496;1600;1808;1869;1950;2009;2045;2177;2253;2254;2260;2263;2334;2534;2558;2637;2736;2737;2895;3167;3400;3670;3925;3975;4192;4747;4821;4838;4852;4854;5015;5019;5270;5308;5354;5592;5727;5764;5793;6091;6331;6387;6422;6423;6491;6608;6656;6657;6658;6714;6857;6860;7301;7473;7546;7804;7976;8320;8820;9037;9118;9201;9915;9928;10100;10371;10409;10460;10642;10718;…	TSPAN2;SEMA3A;BASP1;TACC3;CENPF;IGF2BP1;NRG3;NES;CKB;DMBX1;COL4A1;PTCHD1;CTNNA2;DAB1;ARX;DPYSL2;E2F1;EGF;EML1;EPHA7;FANCD2;ALDH1A3;FGF8;FGF9;FGFR1;FGFR2;DKK1;AFF2;SLC7A11;FYN;GABRA5;ASPM;CNTNAP2;SLITRK5;PHGDH;GBX2;FOXB1;SALL3;GLI2;GLI3;WDR62;GRID2;ANXA3;HMX2;ID4;ISL1;DRAXIN;FEZF1;STMN1;LHX1;MDK;LHX8;NEFL;NKX2-2;NODAL;NPY;NOTCH3;OTX2;OXCT1;LEF1;SERPINE2;PITX2;PLP1;PCDH18;AVPR2;AXL;PRKG1;PTCH1;SHRO…
GO:0048705	skeletal system morphogenesis	skeletal system development	GO:0001501	http://amigo.geneontology.org/amigo/term/GO:0048705	204	45	20.8668	2.15654	4.9438e-07	2.47161e-05	93;655;1112;1277;1301;1305;1749;2201;2249;2251;2260;2263;2737;3037;3975;4188;4313;4325;4488;4613;4617;4838;4920;5916;6422;6423;6664;6862;6939;7010;7059;7480;7483;8313;9350;10736;25886;28982;50515;51804;79977;134701;158326;162466;342184	SIX2;FOXN3;COL1A1;COL11A1;COL13A1;RIPPLY2;FREM1;PHOSPHO1;DLX5;FBN2;FGF4;FGF6;FGFR1;FGFR2;POC1A;GLI3;FLVCR1;HAS2;FMN1;LHX1;MDFI;MMP2;MMP16;MSX2;MYCN;MYF5;NODAL;ROR2;CHST11;SIX4;RARG;SFRP1;SFRP2;BMP7;SOX11;T;TCF15;TEK;THBS3;WNT10B;WNT9A;GRHL2;AXIN2;ACVR2B;CER1
GO:0010771	negative regulation of cell morphogenesis involved in differentiation	cellular component morphogenesis	GO:0032989	http://amigo.geneontology.org/amigo/term/GO:0010771	89	26	9.10364	2.856	5.11659e-07	2.54312e-05	1600;1946;2045;2192;4038;4776;4804;6696;7070;7225;7473;8831;9037;9723;10371;10501;10507;10512;22871;23105;23111;54437;55920;57556;84894;374946	SEMA3A;SEMA6B;SEMA4D;SEMA3C;DAB1;EFNA5;EPHA7;FBLN1;NLGN1;FSTL4;SPG20;DRAXIN;LRP4;NFATC4;NGFR;SEMA5B;RCC2;SEMA6A;SPP1;THY1;TRPC6;WNT3;LINGO1;SYNGAP1;SEMA5A;SEMA3E
GO:0050890	cognition	system process	GO:0003008	http://amigo.geneontology.org/amigo/term/GO:0050890	251	52	25.6743	2.02537	5.33535e-07	2.63652e-05	109;114;134;477;478;894;1128;1139;1268;1620;2334;2534;2558;2740;2903;3274;3675;3815;3973;4192;4986;5577;5582;5764;5803;6543;6860;6863;6865;6869;7122;7991;8831;9378;10396;11202;22943;25769;26047;27023;50944;53358;57338;57477;57502;64220;81832;84502;90410;139411;152789;431707	ATP8A1;ADCY3;KLK8;CHRM1;CHRNA7;ADCY8;CNR1;ADORA1;PTCHD1;JAKMIP1;BRINP1;DKK1;AFF2;FYN;GABRA5;SLC24A2;CNTNAP2;FOXB1;GLP1R;GRIN2A;HRH2;ITGA3;KIT;LHCGR;MDK;LHX8;ATP1A2;ATP1A3;OPRK1;SHANK1;SHC3;PRKAR2B;PRKCG;JPH3;SHROOM4;NLGN4X;PTN;PTPRZ1;STRA6;SLC8A2;SYT4;TAC1;TACR2;TACR1;CLDN5;TUSC3;NETO1;JPH4;SYNGAP1;CCND2;IFT20;NRXN1
GO:0001755	neural crest cell migration	tissue development	GO:0009888	http://amigo.geneontology.org/amigo/term/GO:0001755	53	19	5.42127	3.50471	5.43391e-07	2.6698e-05	1908;1910;2637;3670;4254;5308;5979;6608;9037;9723;9965;10371;10501;10507;10512;51176;54437;57556;58495	SEMA3A;SEMA6B;SEMA4D;SEMA3C;EDN3;EDNRB;GBX2;ISL1;KITLG;LEF1;PITX2;SEMA5B;SEMA6A;OVOL2;RET;SMO;SEMA5A;SEMA3E;FGF19
GO:0007389	pattern specification process	pattern specification process	GO:0007389	http://amigo.geneontology.org/amigo/term/GO:0007389	421	76	43.0633	1.76484	5.7e-07	2.78467e-05	93;655;657;1950;1952;2128;2253;2260;2263;2637;2697;2719;2736;2737;3670;3975;4038;4188;4281;4488;4617;4618;4821;4825;4838;4920;5015;5081;5087;5100;5308;5311;5727;5916;6422;6423;6491;6608;6656;6790;6862;6939;6997;7473;7516;7547;8313;8320;8642;8831;8928;9350;9573;10371;10409;10512;10637;10683;10718;10736;22943;27023;27152;50805;51176;55329;57216;58495;63950;79192;84678;134701;153572;221833;344022;38…	SEMA3A;BASP1;SEMA3C;LEFTY1;DLL3;NRG3;SIX2;RIPPLY2;IRX2;EGF;CELSR2;EVX1;SP8;FGF8;FGFR1;FGFR2;DKK1;GBX2;GJA1;FOXB1;INTU;GPC3;GLI2;GLI3;NOTO;ISL1;FEZF1;LHX1;LRP4;MDFI;MID1;MSX2;MYF5;MYF6;NKX2-2;NKX6-1;NODAL;ROR2;OTX2;IRX4;PAX7;PBX1;PCDH8;LEF1;PITX2;PKD2;MNS1;VANGL2;PTCH1;OVOL2;RARG;DMRTA2;SFRP1;SFRP2;STIL;BMP7;BMPR1A;SMO;SOX1;AURKA;T;TCF15;TDGF1;WNT3;XRCC2;ZIC3;IRX1;AXIN2;EOMES;KDM2B;DCHS1;SYNGAP1;F…
GO:0061387	regulation of extent of cell growth	regulation of anatomical structure size;growth	GO:0090066;GO:0040007	http://amigo.geneontology.org/amigo/term/GO:0061387	101	28	10.3311	2.71026	6.21283e-07	3.01781e-05	627;1002;1382;1808;1946;2045;3897;4131;4825;6387;6696;7473;8153;9037;9723;10371;10439;10501;10507;10512;23105;23111;23129;23566;54437;57556;57611;374946	CDH4;SEMA3A;OLFM1;SEMA6B;SEMA4D;SEMA3C;CRABP2;DPYSL2;EFNA5;EPHA7;FSTL4;SPG20;PLXND1;LPAR3;DRAXIN;L1CAM;MAP1B;NKX6-1;SEMA5B;SEMA6A;ISLR2;BDNF;CXCL12;SPP1;WNT3;RND2;SEMA5A;SEMA3E
GO:0043009	chordate embryonic development	embryo development	GO:0009790	http://amigo.geneontology.org/amigo/term/GO:0043009	564	95	57.6905	1.64672	6.26618e-07	3.02653e-05	321;430;639;655;657;891;1111;1277;1301;2068;2253;2254;2260;2263;2535;2625;2637;2697;2736;2737;3670;3880;3975;4188;4325;4436;4613;4617;4618;4751;4838;4846;4920;5081;5087;5100;5308;5311;5460;5727;5754;5916;6297;6422;6423;6491;6608;6664;6692;6862;6939;7483;7516;7976;8313;8320;8463;8642;9573;9585;9837;9915;10512;10568;10653;10683;10733;10736;22943;26227;27022;27023;27152;28982;50515;51176;51339;51804…	SEMA3C;SLC34A2;SPINT2;DLL3;PLK4;SIX2;CHEK1;COL1A1;COL11A1;TRIM71;RIPPLY2;PRICKLE1;E2F7;NRK;ERCC2;FGF8;FGF9;FGFR1;FGFR2;DKK1;FZD2;PHGDH;GATA3;GBX2;GJA1;FOXD3;FOXB1;INTU;GLI2;GLI3;FLVCR1;APBA2;ISL1;KRT19;LHX1;MDFI;ASCL2;MMP16;MSH2;MYCN;MYF5;MYF6;NEK2;NODAL;NOS3;ROR2;CHST11;PAX7;PBX1;PCDH8;LEF1;DACT1;SIX4;PITX2;PKD2;POU5F1;NCAPG2;SALL4;VANGL2;PTCH1;PTK7;OVOL2;RARG;SALL2;PRDM1;PRDM14;SFRP1;SFRP2;STIL…
GO:0006836	neurotransmitter transport	neurotransmitter transport	GO:0006836	http://amigo.geneontology.org/amigo/term/GO:0006836	193	43	19.7416	2.17814	6.62e-07	3.17946e-05	477;773;774;1136;1143;2571;2824;2901;2914;3749;5865;6507;6533;6534;6622;6854;6857;6860;6865;8224;8618;9378;9699;9900;10814;22859;22871;23025;27345;27445;55117;55607;55879;57586;84258;84446;84958;126567;140730;148281;255928;341359;348932	CPLX2;CHRNA3;CHRNB4;C2CD4C;RIMS4;SYT6;ADGRL1;NLGN1;UNC13A;SYT14;GAD1;KCNMB4;PCLO;GPM6B;GRIK5;GRM4;SYT10;SLC6A18;KCNC4;ATP1A2;SLC6A15;PPP1R9A;GABRQ;SYT13;RAB3B;SLC1A3;SLC6A6;SLC6A7;SNCA;SYN2;SYT1;SYT4;TACR2;CACNA1A;CACNA1B;SYN3;SYT3;BRSK1;SYTL1;CADPS;NRXN1;RIMS2;SV2A
GO:0048562	embryonic organ morphogenesis	embryo development	GO:0009790	http://amigo.geneontology.org/amigo/term/GO:0048562	281	56	28.743	1.9483	7.43326e-07	3.55011e-05	220;655;668;1301;1749;2201;2202;2253;2254;2260;2263;2535;2625;2637;2697;2736;2737;3167;3975;4188;4237;4325;4613;4617;4762;4838;4920;5308;5311;5754;5916;6491;6608;6664;6862;7483;7547;7976;8463;8820;8928;10736;28982;50515;51761;51804;57216;58495;64220;79955;79977;84189;84678;219736;344022;348093	SIX2;COL11A1;DLX5;STOX1;ALDH1A3;FBN2;EFEMP1;FGF8;FGF9;FGFR1;FGFR2;FZD2;GATA3;GBX2;GJA1;GLI2;GLI3;FLVCR1;HMX2;NOTO;RBPMS2;LHX1;MDFI;MFAP2;MMP16;MYCN;MYF5;NEUROG1;NODAL;ROR2;CHST11;ATP8A2;SIX4;PITX2;PKD2;VANGL2;PTK7;OVOL2;RARG;STRA6;STIL;BMP7;SMO;SOX11;FOXL2;T;WNT9A;ZIC3;FZD3;PDZD7;GRHL2;SLITRK6;TEAD2;KDM2B;HESX1;FOXH1
GO:0071363	cellular response to growth factor stimulus	response to growth factor	GO:0070848	http://amigo.geneontology.org/amigo/term/GO:0071363	605	100	61.8843	1.61592	7.7937e-07	3.70157e-05	93;632;655;657;890;1277;1278;1284;1749;1869;2201;2247;2249;2251;2253;2254;2257;2260;2263;2321;2324;2534;2591;2625;2719;2950;3036;3037;3066;3569;3675;3730;3791;3975;4038;4176;4488;4656;4692;4803;4804;4838;4920;4985;5015;5579;5764;6272;6375;6422;6423;6622;6664;6678;6692;6714;6862;6863;6997;7044;7122;7804;8828;8928;9350;9573;9638;9965;10266;10637;10653;11075;11156;11167;11173;22943;23089;23090;23111…	RAMP2;LEFTY1;SPINT2;STMN2;PTP4A3;FSTL1;ADAMTS7;COL1A1;COL1A2;COL4A2;TRIM71;FGFBP3;SPRED1;DLX5;E2F1;FBN2;FGF2;FGF4;FGF6;FGF8;FGF9;FGF12;FGFR1;FGFR2;DKK1;PEG10;ZNF423;SPG20;FLT1;FLT4;FLRT2;FYN;GALNT3;GATA3;GPC3;GSTP1;HAS1;HAS2;HDAC2;RBPMS2;IL6;ITGA3;ANOS1;KCP;KDR;SHISA2;LHX1;LRP4;MCM7;MSX2;MYOG;NDN;NGF;NGFR;NODAL;ROR2;OPRD1;OTX2;CHST11;LEF1;ESRP1;PRKCB;DOK5;PMEPA1;RGMA;PTN;SORT1;BGLAP;XCL1;PRDM14;S…
GO:0098655	cation transmembrane transport	ion transport;transmembrane transport	GO:0006811;GO:0055085	http://amigo.geneontology.org/amigo/term/GO:0098655	722	115	73.852	1.55717	7.99523e-07	3.77631e-05	40;88;287;288;477;478;479;489;773;774;775;778;781;782;1136;1138;1139;1143;1535;1908;2149;2247;2257;2903;3352;3358;3742;3749;3751;3755;3757;3779;3780;3783;3785;3786;3792;3932;4318;4986;5023;5311;6261;6263;6329;6331;6337;6375;6534;6543;6553;6622;6769;7070;7220;7223;7225;9254;9312;9424;9456;10008;10021;10242;10345;10396;10568;11141;22871;22953;23413;23630;25769;27012;27091;27092;27345;30820;30845;51…	KCNE3;HCN4;KCNMB2;TRDN;ATP8A1;SLC34A2;IL1RAPL1;CHRNA3;CHRNA5;CHRNA7;CHRNB4;COX6B2;JSRP1;KCNH8;SLC34A3;CYBA;KCNG3;EDN3;F2R;FGF2;FGF12;NLGN1;P2RX2;NCS1;KCNE5;CALHM1;SLC24A2;KCNV1;CACNG5;CACNG4;KCNMB4;SLC24A5;ANK2;ANK3;GRIN2A;KCNIP1;EHD3;HTR1D;HTR2C;KCNA6;KCNC4;KCND2;KCNG1;KCNH2;KCNMB1;KCNN1;KCNN4;KCNQ2;KCNQ3;CATSPER4;KEL;LCK;ASIC2;MMP9;ATP1A2;ATP1A3;ATP12A;ATP2A3;OPRK1;P2RX1;GAL;PKD2;FXYD5;SLC6A15;…
GO:0070848	response to growth factor	response to growth factor	GO:0070848	http://amigo.geneontology.org/amigo/term/GO:0070848	629	103	64.3392	1.60089	8.32738e-07	3.91158e-05	93;306;632;655;657;890;1277;1278;1284;1749;1869;2201;2247;2249;2251;2253;2254;2257;2260;2263;2321;2324;2534;2591;2625;2719;2950;3036;3037;3066;3569;3675;3730;3791;3975;4038;4176;4488;4656;4692;4803;4804;4838;4920;4985;5015;5028;5579;5764;6272;6375;6422;6423;6622;6657;6664;6678;6692;6714;6862;6863;6997;7044;7122;7804;8828;8928;9350;9573;9638;9965;10266;10637;10653;11075;11156;11167;11173;22943;230…	RAMP2;LEFTY1;SPINT2;STMN2;PTP4A3;FSTL1;ADAMTS7;COL1A1;COL1A2;COL4A2;TRIM71;FGFBP3;SPRED1;DLX5;E2F1;FBN2;FGF2;FGF4;FGF6;FGF8;FGF9;FGF12;FGFR1;FGFR2;DKK1;PEG10;ZNF423;SPG20;FLT1;FLT4;FLRT2;FYN;GALNT3;GATA3;GPC3;GSTP1;HAS1;HAS2;ANXA3;HDAC2;RBPMS2;IL6;ITGA3;ANOS1;KCP;KDR;SHISA2;LHX1;LRP4;MCM7;MSX2;MYOG;NDN;NGF;NGFR;NODAL;ROR2;OPRD1;OTX2;P2RY1;CHST11;LEF1;ESRP1;PRKCB;DOK5;PMEPA1;RGMA;PTN;SORT1;BGLAP;X…
GO:0044848	biological phase	biological phase	GO:0044848	http://amigo.geneontology.org/amigo/term/GO:0044848	8	7	0.818305	8.55427	8.44065e-07	3.94312e-05	668;1001;4488;6422;7480;11005;51083	CDH3;SPINK5;MSX2;GAL;SFRP1;FOXL2;WNT10B
GO:0019233	sensory perception of pain	system process	GO:0003008	http://amigo.geneontology.org/amigo/term/GO:0019233	92	26	9.41051	2.76287	1.03632e-06	4.81411e-05	134;152;1268;1910;2047;2149;2534;2903;2906;3375;3751;4311;4692;4856;4886;4985;4986;5028;6863;6869;7345;10874;55800;57555;60675;151647	NMU;CNR1;ADORA1;FAM19A4;ADRA2C;EDNRB;EPHB1;F2R;FYN;GRIN2A;GRIN2D;IAPP;KCND2;MME;NDN;NOV;NPY1R;OPRD1;OPRK1;P2RY1;SCN3B;NLGN2;PROK2;TAC1;TACR1;UCHL1
GO:0001667	ameboidal-type cell migration	movement of cell or subcellular component;locomotion;localization of cell	GO:0006928;GO:0040011;GO:0051674	http://amigo.geneontology.org/amigo/term/GO:0001667	326	62	33.3459	1.8593	1.04177e-06	4.81411e-05	306;1012;1908;1910;1948;2247;2249;2253;2260;2324;2625;2637;3036;3037;3670;3675;3791;3815;4254;4318;4838;4846;4856;5063;5308;5613;5793;5979;6091;6608;6678;6714;6862;6863;6869;6997;7010;7857;8828;9037;9350;9723;9965;10371;10501;10507;10512;11156;23129;51176;54437;54443;55612;55920;57111;57556;58495;79899;83881;90355;152007;100506013	APELA;CDH13;SEMA3A;SEMA6B;SEMA4D;SEMA3C;PTP4A3;GLIPR2;EDN3;EDNRB;EFNB2;FGF2;FGF4;FGF8;FGFR1;PLXND1;FLT4;GATA3;GBX2;HAS1;HAS2;ANXA3;ISL1;ITGA3;KDR;KIT;KITLG;MMP9;NODAL;NOS3;NOV;PAK3;LEF1;PITX2;SEMA5B;ANLN;FERMT1;RCC2;PRKX;RAB25;SEMA6A;PTPRG;OVOL2;RET;ROBO1;SMO;SPARC;SRC;T;TAC1;TACR1;TDGF1;TEK;SCG2;PRR5L;MIXL1;NRP2;C5orf30;SEMA5A;CER1;SEMA3E;FGF19
GO:0021915	neural tube development	embryo development	GO:0009790	http://amigo.geneontology.org/amigo/term/GO:0021915	158	37	16.1615	2.28939	1.10325e-06	5.07078e-05	655;2253;2535;2637;2736;2737;4838;5081;5311;5727;5754;5916;6297;6422;6423;6491;6608;6664;6692;6862;7976;8463;8642;9585;10512;10653;26227;27023;27152;51339;57167;57216;58495;79977;84678;131405;144165	SEMA3C;SPINT2;TRIM71;PRICKLE1;FGF8;FZD2;PHGDH;GBX2;FOXB1;INTU;GLI2;GLI3;NODAL;PAX7;DACT1;PKD2;SALL4;VANGL2;PTCH1;PTK7;OVOL2;RARG;SALL2;SFRP1;SFRP2;STIL;BMP7;SMO;SOX11;SPINT1;T;FZD3;GRHL2;TEAD2;KDM2B;DCHS1;KIF20B
GO:0023061	signal release	secretion	GO:0046903	http://amigo.geneontology.org/amigo/term/GO:0023061	421	75	43.0633	1.74162	1.14142e-06	5.21819e-05	93;134;151;152;408;668;773;774;775;1136;1143;1268;1908;1946;2260;2571;2587;2625;2697;2740;2850;2901;2914;3350;3358;3569;3589;3670;3749;4825;4856;4986;5019;5028;5443;5798;6422;6513;6622;6664;6854;6857;6860;6863;6865;6869;7074;7351;7447;8224;8618;9254;9378;9699;10814;10874;22859;22871;23025;23178;27345;27445;51083;55607;57555;57586;84258;84446;84958;91608;126567;140730;148281;255928;341359	CPLX2;NMU;CHRNA3;CHRNB4;C2CD4C;CNR1;ADORA1;RIMS4;SYT6;ADRA2B;ADRA2C;EDN3;EFNA5;FGFR1;ADGRL1;NLGN1;UNC13A;PASK;SYT14;GAD1;GALR1;GATA3;GJA1;KCNMB4;GLP1R;PCLO;GPR27;GRIK5;GRM4;HTR1A;HTR2C;SYT10;IL6;IL11;ISL1;KCNC4;ARRB1;NKX6-1;NOV;OPRK1;OXCT1;P2RY1;GAL;POMC;PPP1R9A;NLGN2;SYT13;PTPRN;SFRP1;SLC2A1;SNCA;SOX11;FOXL2;SYN2;SYT1;SYT4;TAC1;TACR2;TACR1;TIAM1;UCP2;VSNL1;CACNA1A;CACNA1B;CACNA1C;SYN3;SYT3;BRSK1…
GO:0051130	positive regulation of cellular component organization	positive regulation of cellular component organization	GO:0051130	http://amigo.geneontology.org/amigo/term/GO:0051130	1149	167	117.529	1.42093	1.19547e-06	5.43623e-05	40;88;286;288;408;558;575;576;627;636;655;891;1002;1268;1382;1535;1663;1786;1789;1794;1809;1869;1908;1946;1950;2047;2068;2253;2260;2534;2625;2719;3009;3037;3099;3569;3670;3675;3720;3791;3815;3897;3936;4038;4131;4240;4318;4488;4582;4617;4618;4656;4674;4747;4751;4762;4803;4804;5063;5081;5329;5365;5366;5570;5588;5754;5764;5806;5880;5979;6091;6118;6387;6422;6622;6624;6714;6790;6850;6857;6860;6863;686…	CDH4;SAE1;CCL26;ATP8A1;SEMA4D;PRELID3A;PLK4;NES;UBE2C;STMN2;IL1RAPL1;CDCA5;SLITRK1;CNR1;OCSTAMP;CRABP2;SLITRK4;PROM2;CPNE9;CYBA;LINGO2;PLPPR5;DDX11;DNMT1;DNMT3B;DOCK2;DPYSL3;E2F1;EDN3;EFNA5;EGF;EPHB1;ERCC2;FGF8;FGFR1;ADGRL1;NLGN1;CLSTN1;UNC13A;ADGRL3;OBSL1;LPAR3;ZMYND8;FLRT2;FYN;POC1A;CLIP3;SLITRK5;GATA3;NOX1;GPC3;DTWD2;ANK1;ANK3;PACSIN1;HIST1H1B;HAS2;HK2;FMN1;LRRTM1;LRRTM3;IL6;ISL1;ITGA3;JARID2;…
GO:0007193	adenylate cyclase-inhibiting G-protein coupled receptor signaling pathway	G-protein coupled receptor signaling pathway, coupled to cyclic nucleotide second messenger	GO:0007187	http://amigo.geneontology.org/amigo/term/GO:0007193	71	22	7.26246	3.02928	1.26586e-06	5.72583e-05	108;109;114;134;1128;1129;1131;1132;2550;2781;2899;2913;2914;2916;3350;3352;3358;4886;4985;4986;5028;64805	ADCY2;ADCY3;CHRM1;CHRM2;CHRM3;CHRM4;ADCY8;ADORA1;GABBR1;GNAZ;GRIK3;GRM3;GRM4;GRM6;HTR1A;HTR1D;HTR2C;NPY1R;OPRD1;OPRK1;P2RY1;P2RY12
GO:0003012	muscle system process	system process	GO:0003008	http://amigo.geneontology.org/amigo/term/GO:0003012	394	71	40.3015	1.76172	1.42776e-06	6.42415e-05	58;70;72;88;134;151;152;199;287;477;478;775;781;1128;1129;1131;1136;1143;1264;1535;1674;1908;1910;2149;2257;2697;2702;3066;3352;3363;3720;3757;4606;4620;4656;4846;5023;5028;5152;5592;5608;6261;6329;6331;6769;6865;6869;7074;7137;7138;7169;8048;9312;9456;10008;10021;10052;10345;10398;10874;22876;22953;23630;30845;51761;55800;58498;60675;85366;93649;126306	KCNE3;HCN4;GJC1;TRDN;MYL9;NMU;CHRM1;CHRM2;CHRM3;CHRNA3;CHRNB4;JSRP1;CNN1;ADORA1;ADRA2B;ADRA2C;CYBA;DES;EDN3;EDNRB;AIF1;F2R;FGF12;INPP5F;P2RX2;KCNE5;GJA1;GJA5;ANK2;HDAC2;EHD3;HTR1D;HTR7;JARID2;KCNH2;MYBPC2;MYH2;MYOG;ATP1A2;ATP1A3;NOS3;P2RX1;P2RY1;PDE9A;ATP8A2;SCN3B;PRKG1;MAP2K6;ACTA1;MYL7;PROK2;RYR1;SCN4A;SCN5A;STAC;TACR2;TACR1;ACTC1;TIAM1;TNNI3;TNNT1;TPM2;ACTG2;CACNA1C;CACNA2D1;CSRP3;MYLK2;ACTN2;…
GO:0009952	anterior/posterior pattern specification	pattern specification process	GO:0007389	http://amigo.geneontology.org/amigo/term/GO:0009952	200	43	20.4576	2.10191	1.81381e-06	8.11845e-05	93;657;1952;2253;2637;2719;2736;2737;3975;4488;4617;4618;4838;4920;5015;5087;5100;5916;6422;6423;6608;6790;6862;6939;6997;7473;7516;7547;8313;8928;9350;9573;10409;10512;10683;10736;22943;27023;51176;57216;84678;134701;389549	BASP1;SEMA3C;DLL3;SIX2;RIPPLY2;CELSR2;FGF8;DKK1;GBX2;FOXB1;GPC3;GLI2;GLI3;FEZF1;LHX1;MSX2;MYF5;MYF6;NODAL;ROR2;OTX2;PBX1;PCDH8;LEF1;VANGL2;RARG;SFRP1;SFRP2;BMPR1A;SMO;AURKA;T;TCF15;TDGF1;WNT3;XRCC2;ZIC3;AXIN2;KDM2B;FOXH1;ACVR2B;CER1;GDF3
GO:0010959	regulation of metal ion transport	ion transport	GO:0006811	http://amigo.geneontology.org/amigo/term/GO:0010959	310	59	31.7093	1.86065	1.84259e-06	8.20432e-05	88;117;134;287;288;477;774;775;781;782;1535;1908;1950;2149;2257;2697;2916;3755;3757;3779;3792;3958;4846;4985;4986;5023;5270;5311;6331;6375;6387;6622;6769;7070;7220;7225;8614;9456;10008;10345;22953;23566;23630;30820;30845;51083;53827;55799;55800;56704;57338;57628;64805;65268;79570;81831;84502;126306;128414	KCNE3;TRDN;ADCYAP1R1;JSRP1;NKAIN4;ADORA1;CYBA;EDN3;EGF;F2R;FGF12;P2RX2;LPAR3;KCNE5;GJA1;ANK2;ANK3;GRM6;KCNIP1;EHD3;KCNG1;KCNH2;KCNMB1;KEL;LGALS3;ATP1A2;NOS3;OPRD1;OPRK1;P2RX1;GAL;SERPINE2;PKD2;FXYD5;CACNA2D3;SCN3B;JPH1;JPH3;DPP10;SCN5A;XCL1;CXCL12;P2RY12;WNK2;SNCA;STAC;THY1;TRPC1;TRPC6;CACNA1B;CACNA1C;CACNA2D1;CACNB1;NKAIN1;NETO2;JPH4;STC2;ACTN2;HOMER1
GO:0050771	negative regulation of axonogenesis	regulation of multicellular organismal development;neurogenesis	GO:2000026;GO:0022008	http://amigo.geneontology.org/amigo/term/GO:0050771	62	20	6.34186	3.15365	1.889e-06	8.36751e-05	1600;2045;4038;4804;6696;7070;7473;8831;9037;9723;10371;10501;10507;10512;23105;23111;54437;57556;84894;374946	SEMA3A;SEMA6B;SEMA4D;SEMA3C;DAB1;EPHA7;FSTL4;SPG20;DRAXIN;LRP4;NGFR;SEMA5B;SEMA6A;SPP1;THY1;WNT3;LINGO1;SYNGAP1;SEMA5A;SEMA3E
GO:0061138	morphogenesis of a branching epithelium	tissue development	GO:0009888	http://amigo.geneontology.org/amigo/term/GO:0061138	181	40	18.5141	2.16051	1.99424e-06	8.75926e-05	655;780;1282;1950;2118;2247;2253;2260;2263;2637;2719;2736;2737;3569;3975;4488;4613;4776;5087;5308;5311;5727;6422;6423;6608;6692;6714;8642;8914;9723;10371;10512;10653;10736;23129;51176;51804;57216;79977;170690	SEMA3A;SEMA3C;SPINT2;SIX2;COL4A1;ADAMTS16;EGF;ETV4;FGF2;FGF8;FGFR1;FGFR2;PLXND1;GBX2;GPC3;GLI2;GLI3;IL6;LHX1;MSX2;MYCN;NFATC4;PBX1;LEF1;SIX4;PITX2;PKD2;VANGL2;PTCH1;SFRP1;SFRP2;BMP7;SMO;SPINT1;SRC;DDR1;GRHL2;DCHS1;TIMELESS;SEMA3E
GO:0006936	muscle contraction	system process	GO:0003008	http://amigo.geneontology.org/amigo/term/GO:0006936	325	61	33.2436	1.83494	1.998e-06	8.75926e-05	58;70;72;88;134;151;152;287;477;478;775;781;1128;1129;1131;1136;1143;1264;1674;1908;1910;2149;2257;2697;2702;3352;3363;3757;4606;4620;5023;5592;5608;6261;6329;6331;6769;6865;6869;7137;7138;7169;8048;9312;9456;10008;10021;10052;10345;10398;10874;22953;23630;30845;51761;55800;58498;60675;85366;93649;126306	KCNE3;HCN4;GJC1;TRDN;MYL9;NMU;CHRM1;CHRM2;CHRM3;CHRNA3;CHRNB4;JSRP1;CNN1;ADORA1;ADRA2B;ADRA2C;DES;EDN3;EDNRB;F2R;FGF12;P2RX2;KCNE5;GJA1;GJA5;ANK2;EHD3;HTR1D;HTR7;KCNH2;MYBPC2;MYH2;ATP1A2;ATP1A3;P2RX1;ATP8A2;SCN3B;PRKG1;MAP2K6;ACTA1;MYL7;PROK2;RYR1;SCN4A;SCN5A;STAC;TACR2;TACR1;ACTC1;TNNI3;TNNT1;TPM2;ACTG2;CACNA1C;CACNA2D1;CSRP3;MYLK2;ACTN2;KCNB2;MYOCD;HOMER1
GO:0042310	vasoconstriction	system process	GO:0003008	http://amigo.geneontology.org/amigo/term/GO:0042310	73	22	7.46703	2.94628	2.13344e-06	9.26913e-05	40;151;152;477;554;1128;1131;1636;1908;1910;2149;2697;2702;3274;3350;3352;3363;3792;5023;6869;10242;27345	KCNMB2;CHRM1;CHRM3;ADRA2B;ADRA2C;ACE;EDN3;EDNRB;F2R;GJA1;GJA5;KCNMB4;HRH2;HTR1A;HTR1D;HTR7;KEL;ASIC2;ATP1A2;P2RX1;AVPR2;TACR1
GO:0016358	dendrite development	neurogenesis	GO:0022008	http://amigo.geneontology.org/amigo/term/GO:0016358	188	41	19.2302	2.13207	2.13594e-06	9.26913e-05	655;773;1136;1496;1600;1627;1952;2047;2182;2534;3066;4038;4131;4776;5063;5592;7074;7225;7287;7804;8440;8831;9201;10371;10507;11141;11178;22871;23105;23363;23426;23613;26050;29993;50944;53335;55607;65981;80243;85442;342184	SEMA3A;SEMA4D;IL1RAPL1;LZTS1;CHRNA3;CTNNA2;DAB1;DBN1;CELSR2;EPHB1;ACSL4;NLGN1;FSTL4;OBSL1;GRIP1;ZMYND8;FYN;SLITRK5;PACSIN1;HDAC2;FMN1;LRP4;MAP1B;NFATC4;PAK3;SHANK1;BCL11A;PPP1R9A;PRKG1;BMP7;CAPRIN2;TIAM1;TRPC6;TULP1;CACNA1A;LRP8;PREX2;NCK2;KNDC1;SYNGAP1;DCLK1
GO:0090596	sensory organ morphogenesis	sensory organ development	GO:0007423	http://amigo.geneontology.org/amigo/term/GO:0090596	242	49	24.7537	1.9795	2.24578e-06	9.69654e-05	220;639;655;668;1289;1301;1419;1749;2201;2202;2253;2254;2260;2263;2535;2625;2637;2736;2737;3066;3167;3975;4237;4762;4920;5308;5754;5764;5916;6656;6664;7070;7287;7483;7976;8820;8842;10736;51761;51804;54549;55714;57216;64220;79955;84189;84678;112724;219736	SIX2;RDH13;COL5A1;COL11A1;CRYGB;DLX5;STOX1;ALDH1A3;FBN2;EFEMP1;FGF8;FGF9;FGFR1;FGFR2;FZD2;GATA3;GBX2;GLI2;GLI3;HDAC2;HMX2;LHX1;MFAP2;NEUROG1;ROR2;ATP8A2;SIX4;PITX2;SDK2;TENM3;VANGL2;PTK7;PTN;RARG;PRDM1;STRA6;BMP7;SOX1;SOX11;FOXL2;THY1;TULP1;WNT9A;FZD3;PDZD7;SLITRK6;KDM2B;HESX1;PROM1
GO:0001501	skeletal system development	skeletal system development	GO:0001501	http://amigo.geneontology.org/amigo/term/GO:0001501	481	82	49.2006	1.66665	2.2675e-06	9.74112e-05	93;165;632;655;657;1009;1112;1240;1277;1278;1301;1305;1462;1749;2201;2202;2247;2249;2251;2253;2254;2260;2263;2702;2736;2737;3037;3696;3815;3975;4188;4313;4318;4325;4488;4613;4617;4838;4856;4920;5081;5087;5308;5916;6261;6422;6423;6664;6678;6714;6862;6939;6949;7004;7010;7059;7480;7483;8091;8313;8642;9350;9573;10507;10683;10736;11173;25886;28982;50515;51208;51804;54360;60484;79705;79977;81792;134701…	CDH11;SEMA4D;DLL3;SIX2;FOXN3;ADAMTS7;CMKLR1;COL1A1;COL1A2;COL11A1;COL13A1;RIPPLY2;HAPLN3;VCAN;FREM1;PHOSPHO1;AEBP1;DLX5;FBN2;EFEMP1;FGF2;FGF4;FGF6;FGF8;FGF9;FGFR1;FGFR2;POC1A;GJA5;GLI2;GLI3;FLVCR1;HAS2;FMN1;ITGB8;KIT;LHX1;MDFI;MMP2;MMP9;MMP16;MSX2;MYCN;MYF5;NODAL;NOV;ROR2;CHST11;PAX7;PBX1;CLDN18;SIX4;PITX2;CYTL1;RARG;HAPLN2;RYR1;BGLAP;SFRP1;SFRP2;BMP7;BMPR1A;SOX11;SPARC;SRC;T;TCF15;TCOF1;TEAD4;TE…
GO:0098660	inorganic ion transmembrane transport	ion transport;transmembrane transport	GO:0006811;GO:0055085	http://amigo.geneontology.org/amigo/term/GO:0098660	722	113	73.852	1.53009	2.37474e-06	0.000101508	40;88;287;288;477;478;479;489;773;774;775;778;781;782;1535;1908;2149;2247;2257;2558;2562;2566;2568;2742;2903;3352;3358;3742;3749;3751;3755;3757;3779;3780;3783;3785;3786;3792;3932;4986;5311;6261;6263;6329;6331;6337;6375;6508;6543;6553;6622;6769;7070;7220;7223;7225;7809;9254;9312;9424;10008;10021;10242;10345;10568;11095;11141;23413;23630;25769;27012;27091;27092;27345;30820;30845;51083;53827;54102;5…	KCNE3;HCN4;KCNMB2;TRDN;SLC34A2;ADAMTS8;IL1RAPL1;ANO4;COX6B2;JSRP1;KCNH8;SLC34A3;CYBA;KCNG3;EDN3;F2R;FGF2;FGF12;NCS1;KCNE5;CALHM1;GABRA5;GABRB3;GABRG2;GABRP;SLC24A2;KCNV1;CACNG5;CACNG4;KCNMB4;GLRA2;SLC24A5;ANK2;ANK3;GRIN2A;KCNIP1;EHD3;HTR1D;HTR2C;KCNA6;KCNC4;KCND2;KCNG1;KCNH2;KCNMB1;KCNN1;KCNN4;KCNQ2;KCNQ3;CATSPER4;KEL;LCK;ASIC2;ATP1A2;ATP1A3;ATP12A;ATP2A3;OPRK1;GAL;PKD2;FXYD5;CLIC6;MCOLN3;TRPV6;A…
GO:0033045	regulation of sister chromatid segregation	chromosome segregation;cell cycle process;cell cycle	GO:0007059;GO:0022402;GO:0007049	http://amigo.geneontology.org/amigo/term/GO:0033045	63	20	6.44415	3.10359	2.5036e-06	0.00010607	699;701;891;990;1062;1063;1663;4085;5347;7272;8313;9700;9787;10403;10459;10460;11065;84101;84250;113130	NDC80;MAD2L2;TACC3;CENPE;CENPF;UBE2C;CDCA5;DDX11;MAD2L1;PLK1;BUB1;BUB1B;TTK;AXIN2;USP44;SLF1;CCNB1;ESPL1;DLGAP5;CDC6
GO:0000281	mitotic cytokinesis	cell division	GO:0051301	http://amigo.geneontology.org/amigo/term/GO:0000281	34	14	3.4778	4.02554	2.50627e-06	0.00010607	288;3925;5347;9493;9585;10112;11113;24137;26586;29127;51203;54443;55165;285643	KIF20A;CIT;KIF4A;CKAP2;KIF4B;ANK3;RACGAP1;STMN1;NUSAP1;PLK1;ANLN;CEP55;KIF23;KIF20B
GO:0001503	ossification	ossification	GO:0001503	http://amigo.geneontology.org/amigo/term/GO:0001503	364	66	37.2329	1.77263	2.67607e-06	0.000112373	93;632;655;657;1009;1277;1301;1305;1462;1749;2068;2201;2254;2263;2697;2719;2736;2737;2824;3400;3569;4038;4313;4318;4325;4330;4488;4617;4656;4920;4958;5087;5727;5764;6261;6272;6422;6423;6608;6657;6664;6678;6696;6863;6869;7010;7059;7473;7480;8313;8642;9260;9350;9902;10507;10736;27152;51176;54857;90993;91851;117581;134701;162466;169200;285313	CDH11;SEMA4D;SIX2;TWIST2;COL1A1;COL11A1;COL13A1;RIPPLY2;VCAN;PHOSPHO1;TMEM64;DLX5;ERCC2;FBN2;FGF9;FGFR2;GJA1;INTU;GPC3;GLI2;GLI3;GPM6B;IGSF10;ID4;IL6;LRP4;MMP2;MMP9;MMP16;MN1;MSX2;MYF5;MYOG;ROR2;OMD;PBX1;LEF1;GDPD2;PTCH1;PTN;RYR1;SORT1;BGLAP;SFRP1;SFRP2;BMP7;BMPR1A;SMO;SOX2;SOX11;SPARC;SPP1;TAC1;TACR1;TEK;THBS3;WNT3;WNT10B;AXIN2;DCHS1;CREB3L1;CHRDL1;PDLIM7;ACVR2B;CER1;MRC2
GO:0072089	stem cell proliferation	cell proliferation	GO:0008283	http://amigo.geneontology.org/amigo/term/GO:0072089	108	28	11.0471	2.5346	2.68149e-06	0.000112373	1636;2009;2192;2247;2260;2263;2737;3400;4072;4254;5017;6423;6608;6664;7015;7473;7480;7976;8091;10736;10763;29127;51176;58495;63950;131405;151871;259266	SIX2;NES;TRIM71;DPPA2;ACE;EML1;FBLN1;FGF2;FGFR1;FGFR2;ASPM;GLI3;RACGAP1;ID4;EPCAM;KITLG;OVOL1;LEF1;OVOL2;DMRTA2;SFRP2;SMO;SOX11;TERT;WNT3;WNT10B;FZD3;HMGA2
GO:0060078	regulation of postsynaptic membrane potential	regulation of membrane potential	GO:0042391	http://amigo.geneontology.org/amigo/term/GO:0060078	85	24	8.69449	2.76037	2.71586e-06	0.000113258	134;1136;2562;2895;2901;2903;5311;6329;6331;6622;9378;9699;10021;22871;22997;23613;50944;55607;55800;56853;57502;57555;81832;378807	HCN4;CHRNA3;ADORA1;NLGN1;IGSF9B;ZMYND8;GABRB3;GRID2;GRIK5;GRIN2A;CATSPER4;SHANK1;PKD2;PPP1R9A;SCN3B;CELF4;NLGN4X;NLGN2;SCN4A;SCN5A;SNCA;NETO1;NRXN1;RIMS2
GO:0048514	blood vessel morphogenesis	circulatory system development	GO:0072359	http://amigo.geneontology.org/amigo/term/GO:0048514	491	83	50.2235	1.65261	2.77444e-06	0.000115139	306;575;576;639;657;1012;1139;1282;1284;1948;1950;2047;2247;2251;2253;2254;2260;2263;2321;2324;2637;2697;2702;3037;3339;3569;3670;3791;4240;4313;4776;4804;4838;4846;4854;4856;4881;5196;5308;5311;5579;5613;5740;5764;6091;6422;6423;6608;6678;6850;6862;6997;7010;7015;7058;7070;7137;7857;8463;8828;8928;9037;9723;10052;10266;10451;10855;11005;23129;23166;26051;27035;51176;58495;60675;64220;64344;79733…	GJC1;CDH13;RAMP2;VAV3;HPSE;SPINK5;CHRNA7;COL4A1;COL4A2;E2F7;EFNB2;EGF;EPHB1;UNC5B;FGF2;FGF6;FGF8;FGF9;FGFR1;FGFR2;PLXND1;STAB1;FLT1;FLT4;PPP1R16B;GBX2;GJA1;GJA5;NOX1;HAS2;ANXA3;HSPG2;IL6;ISL1;KDR;MFGE8;MMP2;NFATC4;NGFR;NODAL;NOS3;NOTCH3;NOV;NPR1;LEF1;PF4;PITX2;PKD2;PRKCB;PRKX;PTGIS;ADGRB1;ADGRB2;PTN;OVOL2;PROK2;ROBO1;PRDM1;SFRP1;STRA6;SFRP2;HIF3A;BMPR1A;SMO;SPARC;SYK;T;TDGF1;TEK;TERT;THBS2;THY1;T…
GO:0007611	learning or memory	system process	GO:0003008	http://amigo.geneontology.org/amigo/term/GO:0007611	217	45	22.1965	2.02734	2.958e-06	0.000122164	109;114;477;478;894;1139;1268;1620;2334;2534;2558;2740;2903;3274;3675;3815;4192;4986;5577;5582;5764;5803;6543;6860;6863;6865;6869;7122;8831;9378;10396;11202;22943;25769;26047;27023;50944;53358;57338;57502;64220;81832;84502;90410;431707	ATP8A1;ADCY3;KLK8;CHRNA7;ADCY8;CNR1;BRINP1;DKK1;AFF2;FYN;GABRA5;SLC24A2;CNTNAP2;FOXB1;GLP1R;GRIN2A;HRH2;ITGA3;KIT;MDK;LHX8;ATP1A2;ATP1A3;OPRK1;SHANK1;SHC3;PRKAR2B;PRKCG;JPH3;NLGN4X;PTN;PTPRZ1;STRA6;SLC8A2;SYT4;TAC1;TACR2;TACR1;CLDN5;NETO1;JPH4;SYNGAP1;CCND2;IFT20;NRXN1
GO:0098662	inorganic cation transmembrane transport	ion transport;transmembrane transport	GO:0006811;GO:0055085	http://amigo.geneontology.org/amigo/term/GO:0098662	632	101	64.6461	1.56235	3.26051e-06	0.00013401	40;88;287;288;477;478;479;489;773;774;775;778;781;782;1535;1908;2149;2247;2257;2903;3352;3358;3742;3749;3751;3755;3757;3779;3780;3783;3785;3786;3792;3932;4986;5311;6261;6263;6329;6331;6337;6375;6543;6553;6622;6769;7070;7220;7223;7225;9254;9312;9424;10008;10021;10242;10345;10568;11141;23413;23630;25769;27012;27091;27092;27345;30820;30845;51083;53827;55283;55503;55515;55799;55800;56660;56704;57338;…	KCNE3;HCN4;KCNMB2;TRDN;SLC34A2;IL1RAPL1;COX6B2;JSRP1;KCNH8;SLC34A3;CYBA;KCNG3;EDN3;F2R;FGF2;FGF12;NCS1;KCNE5;CALHM1;SLC24A2;KCNV1;CACNG5;CACNG4;KCNMB4;SLC24A5;ANK2;ANK3;GRIN2A;KCNIP1;EHD3;HTR1D;HTR2C;KCNA6;KCNC4;KCND2;KCNG1;KCNH2;KCNMB1;KCNN1;KCNN4;KCNQ2;KCNQ3;CATSPER4;KEL;LCK;ASIC2;ATP1A2;ATP1A3;ATP12A;ATP2A3;OPRK1;GAL;PKD2;FXYD5;MCOLN3;TRPV6;ASIC4;CACNA2D3;SCN3B;KCNK12;JPH1;JPH3;SLC24A3;DPP10;S…
GO:0055123	digestive system development	digestive system development	GO:0055123	http://amigo.geneontology.org/amigo/term/GO:0055123	146	34	14.9341	2.27667	3.38506e-06	0.000138463	93;639;887;891;1600;1910;2254;2263;2300;2625;2736;2737;3274;3815;4821;4838;5308;5979;6422;6423;6608;6664;7547;8642;10736;51208;51339;57216;58495;64220;79827;83881;93649;348093	SIX2;DAB1;EDNRB;FGF9;FGFR2;FOXL1;GATA3;GLI2;GLI3;HRH2;RBPMS2;KIT;NKX2-2;NODAL;CLDN18;DACT1;PITX2;VANGL2;OVOL2;RET;PRDM1;SFRP1;STRA6;SFRP2;SMO;SOX11;ZIC3;CLMP;MIXL1;DCHS1;CCKBR;CCNB1;ACVR2B;MYOCD
GO:0048672	positive regulation of collateral sprouting	regulation of multicellular organismal development;neurogenesis	GO:2000026;GO:0022008	http://amigo.geneontology.org/amigo/term/GO:0048672	9	7	0.920593	7.6038	3.46013e-06	0.00014086	627;1382;1946;7473;8153;10507;23566	SEMA4D;CRABP2;EFNA5;LPAR3;BDNF;WNT3;RND2
GO:0001822	kidney development	urogenital system development	GO:0001655	http://amigo.geneontology.org/amigo/term/GO:0001822	267	52	27.3109	1.904	3.70914e-06	0.000150282	93;231;359;655;1063;1636;1948;2045;2247;2253;2260;2263;2625;2650;2719;2736;2737;3037;3675;3975;4038;4072;4311;4326;4854;5017;5087;5311;5420;5613;5727;5979;6422;6608;6664;8642;8842;9350;10409;10736;51804;57216;64220;79192;79727;80144;80310;90410;153572;170690;342184;100133941	CD24;BASP1;CENPF;SIX2;IRX2;ACE;ADAMTS16;EFNB2;EPHA7;FGF2;FGF8;FGFR1;FGFR2;AKR1B1;GATA3;GCNT1;GPC3;GLI2;GLI3;HAS2;FMN1;AQP2;ITGA3;LHX1;LRP4;EPCAM;MME;MMP17;NOTCH3;OVOL1;PBX1;SIX4;PKD2;PODXL;PRKX;VANGL2;PTCH1;RET;SFRP1;STRA6;BMP7;SMO;SOX11;IRX1;LIN28A;FRAS1;PDGFD;DCHS1;PROM1;IFT20;ACVR2B;CER1
GO:0031497	chromatin assembly	chromosome organization	GO:0051276	http://amigo.geneontology.org/amigo/term/GO:0031497	128	31	13.0929	2.3677	3.80534e-06	0.000153452	2491;3007;3009;3024;3070;3159;4171;4674;4675;6418;8091;8340;8341;8342;8345;8348;10036;55166;55320;55355;55723;64105;64946;79019;79172;79682;126961;128312;130951;387103;646817	CHAF1A;HIST2H3C;HIST3H2BB;M1AP;CENPI;HIST1H1D;HIST1H1B;HIST1H1A;HELLS;HMGA1;CENPW;MCM2;NAP1L2;NAP1L3;CENPQ;MIS18BP1;HJURP;ASF1B;CENPK;SET;SETSIP;CENPH;CENPM;CENPO;CENPU;HMGA2;HIST1H2BL;HIST1H2BN;HIST1H2BM;HIST1H2BH;HIST1H2BO
GO:0001655	urogenital system development	urogenital system development	GO:0001655	http://amigo.geneontology.org/amigo/term/GO:0001655	317	59	32.4253	1.81957	3.85658e-06	0.000154788	93;231;359;655;1063;1282;1588;1636;1948;2045;2247;2253;2260;2263;2625;2650;2719;2736;2737;3037;3400;3675;3975;4038;4072;4311;4326;4854;5017;5087;5311;5324;5420;5613;5727;5916;5979;6422;6608;6664;8642;8842;9350;10409;10736;27023;51804;57216;64220;79192;79727;80144;80310;90410;93649;153572;170690;342184;100133941	CD24;BASP1;CENPF;SIX2;COL4A1;IRX2;CYP19A1;ACE;ADAMTS16;EFNB2;EPHA7;FGF2;FGF8;FGFR1;FGFR2;AKR1B1;GATA3;GCNT1;FOXB1;GPC3;GLI2;GLI3;HAS2;ID4;FMN1;AQP2;ITGA3;LHX1;LRP4;EPCAM;MME;MMP17;NOTCH3;OVOL1;PBX1;SIX4;PKD2;PLAG1;PODXL;PRKX;VANGL2;PTCH1;RARG;RET;SFRP1;STRA6;BMP7;SMO;SOX11;IRX1;LIN28A;FRAS1;PDGFD;DCHS1;PROM1;IFT20;ACVR2B;CER1;MYOCD
GO:0014032	neural crest cell development	tissue development	GO:0009888	http://amigo.geneontology.org/amigo/term/GO:0014032	70	21	7.16017	2.93289	3.92076e-06	0.00015521	657;1908;1910;2637;3670;4254;5308;5979;6608;6664;9037;9723;9965;10371;10501;10507;10512;51176;54437;57556;58495	SEMA3A;SEMA6B;SEMA4D;SEMA3C;EDN3;EDNRB;GBX2;ISL1;KITLG;LEF1;PITX2;SEMA5B;SEMA6A;OVOL2;RET;BMPR1A;SMO;SOX11;SEMA5A;SEMA3E;FGF19
GO:0035249	synaptic transmission, glutamatergic	cell-cell signaling	GO:0007267	http://amigo.geneontology.org/amigo/term/GO:0035249	70	21	7.16017	2.93289	3.92076e-06	0.00015521	134;477;773;1006;1268;2895;2899;2901;2913;2914;2916;4920;5023;5270;6857;9378;22871;22943;23025;53358;57555	CDH8;CNR1;ADORA1;NLGN1;DKK1;UNC13A;GRID2;GRIK3;GRIK5;GRM3;GRM4;GRM6;ATP1A2;ROR2;P2RX1;SERPINE2;SHC3;NLGN2;SYT1;CACNA1A;NRXN1
GO:0043583	ear development	sensory organ development	GO:0007423	http://amigo.geneontology.org/amigo/term/GO:0043583	199	42	20.3553	2.06334	3.92155e-06	0.00015521	220;780;890;1301;1749;2253;2254;2260;2263;2535;2558;2562;2625;2637;2736;2737;3167;4171;4613;4762;4920;5754;6657;6678;6939;7976;8642;8820;9547;9890;10736;51761;51804;54360;55283;57216;64220;79955;84189;90410;219736;341640	SIX2;COL11A1;DLX5;STOX1;ALDH1A3;FGF8;FGF9;FGFR1;FGFR2;FZD2;GABRA5;GABRB3;GATA3;GBX2;GLI2;GLI3;HMX2;FREM2;MCM2;MYCN;NEUROG1;ROR2;ATP8A2;SIX4;CYTL1;MCOLN3;VANGL2;PTK7;STRA6;SOX2;SPARC;TCF15;DDR1;FZD3;PDZD7;SLITRK6;DCHS1;HESX1;CCNA2;IFT20;CXCL14;PLPPR4
GO:0019827	stem cell population maintenance	maintenance of cell number	GO:0098727	http://amigo.geneontology.org/amigo/term/GO:0019827	147	34	15.0364	2.26119	3.97741e-06	0.000156695	430;655;657;2177;2247;2249;3815;4838;5087;5460;6422;6608;6657;6997;7547;8091;8320;8324;9079;9282;10642;10736;27022;55211;57167;57216;63978;79727;79923;80312;84678;84891;151871;259266	IGF2BP1;SIX2;DPPA2;FANCD2;FGF2;FGF4;ASPM;FOXD3;KIT;ASCL2;NODAL;PBX1;POU5F1;DPPA4;SALL4;VANGL2;PRDM14;SFRP1;BMP7;BMPR1A;SMO;SOX2;TDGF1;ZIC3;LIN28A;NANOG;TET1;HMGA2;EOMES;FZD7;KDM2B;ZSCAN10;LDB2;MED14
GO:0072001	renal system development	urogenital system development	GO:0001655	http://amigo.geneontology.org/amigo/term/GO:0072001	282	54	28.8452	1.87206	4.11878e-06	0.000161398	93;231;359;655;1063;1282;1636;1948;2045;2247;2253;2260;2263;2625;2650;2719;2736;2737;3037;3675;3975;4038;4072;4311;4326;4854;5017;5087;5311;5420;5613;5727;5979;6422;6608;6664;8642;8842;9350;10409;10736;51804;57216;64220;79192;79727;80144;80310;90410;93649;153572;170690;342184;100133941	CD24;BASP1;CENPF;SIX2;COL4A1;IRX2;ACE;ADAMTS16;EFNB2;EPHA7;FGF2;FGF8;FGFR1;FGFR2;AKR1B1;GATA3;GCNT1;GPC3;GLI2;GLI3;HAS2;FMN1;AQP2;ITGA3;LHX1;LRP4;EPCAM;MME;MMP17;NOTCH3;OVOL1;PBX1;SIX4;PKD2;PODXL;PRKX;VANGL2;PTCH1;RET;SFRP1;STRA6;BMP7;SMO;SOX11;IRX1;LIN28A;FRAS1;PDGFD;DCHS1;PROM1;IFT20;ACVR2B;CER1;MYOCD
GO:0021953	central nervous system neuron differentiation	neurogenesis	GO:0022008	http://amigo.geneontology.org/amigo/term/GO:0021953	173	38	17.6958	2.1474	4.15341e-06	0.000161398	773;1009;2047;2128;2253;2263;2637;2736;2737;2895;3400;3670;3975;4821;4825;4852;5081;5727;6091;6422;6423;6608;6656;7473;8320;9201;10371;22943;27164;51176;64211;64919;85442;137970;167826;170302;374946;431707	CDH11;SEMA3A;UNC5D;OLIG3;ARX;EPHB1;EVX1;FGF8;FGFR2;DKK1;GBX2;SALL3;GLI2;GLI3;GRID2;ID4;ISL1;DRAXIN;LHX1;LHX8;NKX2-2;NKX6-1;NPY;PAX7;LEF1;PTCH1;ROBO1;LHX5;SFRP1;SFRP2;BCL11B;SMO;SOX1;WNT3;CACNA1A;EOMES;KNDC1;DCLK1
GO:0048839	inner ear development	sensory organ development	GO:0007423	http://amigo.geneontology.org/amigo/term/GO:0048839	173	38	17.6958	2.1474	4.15341e-06	0.000161398	220;890;1301;1749;2253;2254;2260;2263;2535;2558;2562;2625;2637;2736;2737;3167;4171;4613;4762;4920;5754;6657;6678;7976;8642;8820;9547;9890;51761;51804;54360;55283;57216;79955;84189;90410;219736;341640	COL11A1;DLX5;STOX1;ALDH1A3;FGF8;FGF9;FGFR1;FGFR2;FZD2;GABRA5;GABRB3;GATA3;GBX2;GLI2;GLI3;HMX2;FREM2;MCM2;MYCN;NEUROG1;ROR2;ATP8A2;SIX4;CYTL1;MCOLN3;VANGL2;PTK7;SOX2;SPARC;FZD3;PDZD7;SLITRK6;DCHS1;HESX1;CCNA2;IFT20;CXCL14;PLPPR4
GO:0051049	regulation of transport	regulation of transport	GO:0051049	http://amigo.geneontology.org/amigo/term/GO:0051049	1746	234	178.595	1.31023	4.57783e-06	0.000177085	40;88;117;134;151;152;287;288;408;477;554;558;580;636;655;657;668;766;773;774;775;778;781;782;983;1001;1012;1128;1136;1143;1268;1535;1794;1808;1869;1894;1908;1910;1946;1950;2149;2257;2260;2587;2625;2697;2702;2719;2737;2740;2824;2850;2901;2916;3099;3350;3358;3569;3589;3670;3742;3749;3751;3755;3757;3779;3783;3785;3786;3792;3936;3958;4023;4131;4188;4240;4318;4744;4804;4825;4838;4846;4856;4881;4935;4…	KCNE3;CDH3;HCN4;SAE1;CDH13;TRDN;ATP8A1;PRELID3A;CPLX2;NMU;IL1RAPL1;BVES;CHRM1;CHRNA3;CHRNB4;ADCYAP1R1;TRIM6;JSRP1;C2CD4C;CNR1;NKAIN4;KCNH8;ADORA1;RIMS4;SYT6;PROM2;ADRA2B;ADRA2C;CYBA;KCNG3;DOCK2;DPYSL2;E2F1;ECT2;EDN3;EDNRB;SCAMP5;EFNA5;EGF;F2R;FGF12;FGFR1;NLGN1;INPP5F;PLA2R1;DKK1;P2RX2;CEP131;UNC13A;PASK;NCS1;LPAR3;KCNE5;CALHM1;SYT14;GALR1;CLIP3;GATA3;GJA1;KCNV1;GJA5;NOX1;CACNG5;CACNG4;GPC3;KCNMB4…
GO:0007091	metaphase/anaphase transition of mitotic cell cycle	organelle fission;cell cycle process	GO:0048285;GO:0022402	http://amigo.geneontology.org/amigo/term/GO:0007091	45	16	4.60296	3.47602	4.81706e-06	0.000184668	699;701;891;990;1062;1063;4085;5347;7272;9700;9787;10403;10459;10460;11065;84101	NDC80;MAD2L2;TACC3;CENPE;CENPF;UBE2C;MAD2L1;PLK1;BUB1;BUB1B;TTK;USP44;CCNB1;ESPL1;DLGAP5;CDC6
GO:0010965	regulation of mitotic sister chromatid separation	chromosome segregation;organelle fission	GO:0007059;GO:0048285	http://amigo.geneontology.org/amigo/term/GO:0010965	45	16	4.60296	3.47602	4.81706e-06	0.000184668	699;701;891;990;1062;1063;4085;5347;7272;9700;9787;10403;10459;10460;11065;84101	NDC80;MAD2L2;TACC3;CENPE;CENPF;UBE2C;MAD2L1;PLK1;BUB1;BUB1B;TTK;USP44;CCNB1;ESPL1;DLGAP5;CDC6
GO:0000075	cell cycle checkpoint	cell cycle	GO:0007049	http://amigo.geneontology.org/amigo/term/GO:0000075	221	45	22.6057	1.99065	4.91894e-06	0.000187732	641;699;701;891;983;990;1063;1111;1112;1820;1869;4085;4436;4582;5347;6118;6664;6790;7153;7272;7483;8091;8318;9212;9735;10403;10459;11130;26270;51499;51512;51514;54908;55835;57646;63967;79968;83695;83903;83990;84101;84250;84446;90381;144455	NDC80;MAD2L2;CENPF;CHEK1;FOXN3;ZWINT;E2F7;ARID3A;E2F1;FBXO6;MAD2L1;MSH2;MUC1;TRIAP1;GTSE1;DTL;PLK1;SPDL1;CENPJ;USP28;RPA2;CLSPN;BLM;SOX11;AURKA;BUB1;BUB1B;TOP2A;TTK;WNT9A;WDR76;HMGA2;CDC45;RHNO1;GSG2;BRIP1;USP44;SLF1;BRSK1;CCNB1;TICRR;AURKB;KNTC1;CDK1;CDC6
GO:0007215	glutamate receptor signaling pathway	glutamate receptor signaling pathway	GO:0007215	http://amigo.geneontology.org/amigo/term/GO:0007215	71	21	7.26246	2.89158	5.03582e-06	0.000191339	478;2895;2899;2901;2903;2906;2913;2914;2916;9454;9456;22871;23025;27091;27092;50944;57555;59283;59284;81831;729993	NLGN1;UNC13A;CACNG5;CACNG4;GRID2;GRIK3;GRIK5;GRIN2A;GRIN2D;GRM3;GRM4;GRM6;ATP1A3;SHANK1;NLGN2;CACNG8;CACNG7;SHISA9;NETO2;HOMER3;HOMER1
GO:0008361	regulation of cell size	regulation of anatomical structure size	GO:0090066	http://amigo.geneontology.org/amigo/term/GO:0008361	168	37	17.1844	2.15312	5.18157e-06	0.000196005	359;363;627;1002;1382;1808;1946;2045;3783;3792;3897;4131;4825;5916;5979;6387;6696;7473;8153;9037;9723;10371;10439;10451;10501;10507;10512;23105;23108;23111;23129;23566;54437;57556;57611;128239;374946	CDH4;SEMA3A;OLFM1;VAV3;SEMA6B;SEMA4D;SEMA3C;IQGAP3;CRABP2;DPYSL2;EFNA5;EPHA7;FSTL4;RAP1GAP2;SPG20;PLXND1;LPAR3;AQP2;AQP6;DRAXIN;KCNN4;KEL;L1CAM;MAP1B;NKX6-1;SEMA5B;SEMA6A;ISLR2;RARG;RET;BDNF;CXCL12;SPP1;WNT3;RND2;SEMA5A;SEMA3E
GO:0048668	collateral sprouting	cellular component morphogenesis;neurogenesis	GO:0032989;GO:0022008	http://amigo.geneontology.org/amigo/term/GO:0048668	23	11	2.35263	4.67563	5.2276e-06	0.000196876	627;1382;1946;2045;6696;7473;8153;10507;23105;23111;23566	SEMA4D;CRABP2;EFNA5;EPHA7;FSTL4;SPG20;LPAR3;BDNF;SPP1;WNT3;RND2
GO:0051129	negative regulation of cellular component organization	negative regulation of cellular component organization	GO:0051129	http://amigo.geneontology.org/amigo/term/GO:0051129	584	94	59.7363	1.57358	5.2796e-06	0.000197962	119;655;699;701;891;899;1063;1111;1400;1600;1636;1786;1789;1809;1946;2045;2192;3066;3159;3675;3720;3925;3958;4038;4085;4281;4436;4751;4776;4804;4985;5347;5365;5764;5793;6418;6622;6696;6714;6860;7013;7070;7225;7272;7473;8831;9037;9638;9700;9723;9928;10371;10403;10459;10501;10507;10512;11013;11075;11202;22871;22876;22943;23105;23108;23111;25999;26271;26586;27124;29993;50810;50944;51339;51499;53335;…	SEMA3A;NDC80;MAD2L2;SEMA6B;SEMA4D;SEMA3C;CENPF;TMSB15A;STMN2;CHEK1;KLK8;MALSU1;ADD2;CRMP1;PROM2;DAB1;ACE;DNMT1;DNMT3B;DPYSL3;SCAMP5;EFNA5;EPHA7;FBLN1;NLGN1;INPP5F;DKK1;FSTL4;RAP1GAP2;SPG20;CLIP3;FBXO5;CKAP2;INPP5J;PACSIN1;HDAC2;HMGA1;LRRTM1;ITGA3;JARID2;DRAXIN;STMN1;LGALS3;LRP4;MAD2L1;MID1;MSH2;NEK2;NFATC4;NGFR;OPRD1;HDGFRP3;SHANK1;DACT1;TRIAP1;BCL11A;PLK1;PLXNB3;SEMA5B;PPP1R9A;RCC2;PMEPA1;RGMA;S…
GO:0061351	neural precursor cell proliferation	cell proliferation	GO:0008283	http://amigo.geneontology.org/amigo/term/GO:0061351	130	31	13.2975	2.33127	5.36857e-06	0.000200419	1627;1950;2009;2047;2253;2260;2263;2637;2737;3400;3642;5803;6608;6692;7976;9833;9928;10642;10653;10763;29127;51176;57650;63950;64211;79801;84678;90410;131405;170302;259266	IGF2BP1;SPINT2;NES;TRIM71;DBN1;ARX;EGF;EML1;EPHB1;FGF8;FGFR1;FGFR2;ASPM;GBX2;GLI3;RACGAP1;ID4;INSM1;LEF1;KIAA1524;PTPRZ1;DMRTA2;LHX5;SMO;SPINT1;FZD3;SHCBP1;KDM2B;IFT20;MELK;KIF14
GO:0006813	potassium ion transport	ion transport	GO:0006811	http://amigo.geneontology.org/amigo/term/GO:0006813	215	44	21.9919	2.00073	5.44422e-06	0.000202004	88;134;287;288;477;478;479;1908;2702;3742;3749;3751;3755;3757;3779;3780;3783;3785;3786;3792;4846;4986;5311;6553;9312;9424;10008;10021;10242;23630;25769;27012;27345;30820;51083;56660;57419;57628;60598;64805;81831;131096;170850;283652	KCNE3;HCN4;KCNMB2;KCNH8;ADORA1;KCNG3;EDN3;KCNE5;SLC24A2;KCNV1;GJA5;KCNMB4;SLC24A5;ANK2;ANK3;KCNIP1;KCNA6;KCNC4;KCND2;KCNG1;KCNH2;KCNMB1;KCNN1;KCNN4;KCNQ2;KCNQ3;KEL;ATP1A2;ATP1A3;ATP12A;NOS3;OPRK1;GAL;PKD2;KCNK12;SLC24A3;DPP10;KCNK15;P2RY12;SLC9A5;NETO2;ACTN2;KCNB2;KCNK6
GO:0098727	maintenance of cell number	maintenance of cell number	GO:0098727	http://amigo.geneontology.org/amigo/term/GO:0098727	149	34	15.2409	2.23084	5.45828e-06	0.000202004	430;655;657;2177;2247;2249;3815;4838;5087;5460;6422;6608;6657;6997;7547;8091;8320;8324;9079;9282;10642;10736;27022;55211;57167;57216;63978;79727;79923;80312;84678;84891;151871;259266	IGF2BP1;SIX2;DPPA2;FANCD2;FGF2;FGF4;ASPM;FOXD3;KIT;ASCL2;NODAL;PBX1;POU5F1;DPPA4;SALL4;VANGL2;PRDM14;SFRP1;BMP7;BMPR1A;SMO;SOX2;TDGF1;ZIC3;LIN28A;NANOG;TET1;HMGA2;EOMES;FZD7;KDM2B;ZSCAN10;LDB2;MED14
GO:0006939	smooth muscle contraction	system process	GO:0003008	http://amigo.geneontology.org/amigo/term/GO:0006939	94	25	9.61508	2.60008	5.54008e-06	0.000204147	134;151;152;477;1128;1129;1131;1136;1143;1264;1908;1910;2149;3352;3363;5023;5592;6865;6869;7137;9312;10874;22953;60675;93649	NMU;CHRM1;CHRM2;CHRM3;CHRNA3;CHRNB4;CNN1;ADORA1;ADRA2B;ADRA2C;EDN3;EDNRB;F2R;P2RX2;HTR1D;HTR7;ATP1A2;P2RX1;PRKG1;PROK2;TACR2;TACR1;TNNI3;KCNB2;MYOCD
GO:0030198	extracellular matrix organization	extracellular structure organization	GO:0043062	http://amigo.geneontology.org/amigo/term/GO:0030198	328	60	33.5505	1.78835	5.65171e-06	0.000207367	780;1277;1278;1282;1284;1287;1288;1289;1294;1297;1301;1305;1462;1515;2068;2192;2201;2247;2824;3036;3037;3339;3675;3696;3791;3908;3936;4016;4237;4313;4318;4325;4617;6423;6622;6624;6678;6692;6696;6939;7077;7837;8434;10266;10319;10653;10855;11005;23768;27035;60484;64094;80070;84168;90993;140766;151887;169611;284217;375790	RAMP2;LAMC3;SPINT2;HPSE;SPINK5;COL1A1;COL1A2;COL4A1;COL4A2;COL4A5;COL4A6;COL5A1;COL7A1;COL9A1;COL11A1;COL13A1;ADAMTS14;VCAN;CTSV;CCDC80;OLFML2A;ERCC2;FBLN1;FBN2;FGF2;FLRT2;NOX1;GPM6B;LAMA1;HAS1;HAS2;HSPG2;ITGA3;ITGB8;AGRN;KDR;LAMA2;LCP1;LOXL1;MFAP2;MMP2;MMP9;MMP16;MYF5;HAPLN2;SMOC2;SFRP2;SNCA;FSCN1;SPARC;SPINT1;SPP1;TCF15;TIMP2;DDR1;PXDN;ADAMTS20;ANTXR1;RECK;CREB3L1
GO:0050806	positive regulation of synaptic transmission	cell-cell signaling	GO:0007267	http://amigo.geneontology.org/amigo/term/GO:0050806	112	28	11.4563	2.44408	5.75572e-06	0.000210281	134;766;2903;3908;4920;5270;5764;5865;6507;6543;6622;6857;6863;6865;6869;9378;9699;10874;22871;22883;22997;23025;25769;50944;55607;57555;81832;347730	NMU;ADORA1;NLGN1;CLSTN1;IGSF9B;UNC13A;SLC24A2;GRIN2A;LRRTM1;LAMA2;ROR2;SHANK1;SERPINE2;PPP1R9A;NLGN2;PTN;RAB3B;SLC1A3;SLC8A2;SNCA;SYT1;TAC1;TACR2;TACR1;CA7;NETO1;NRXN1;RIMS2
GO:0003018	vascular process in circulatory system	system process	GO:0003008	http://amigo.geneontology.org/amigo/term/GO:0003018	156	35	15.9569	2.1934	5.9749e-06	0.000217359	40;134;151;152;477;554;1128;1131;1636;1908;1910;2149;2697;2702;3274;3350;3352;3363;3779;3792;4846;4881;4922;5023;5028;5592;6714;6865;6869;7010;10242;10266;11156;27345;143282	KCNMB2;RAMP2;PTP4A3;CHRM1;CHRM3;ADORA1;FGFBP3;ADRA2B;ADRA2C;ACE;EDN3;EDNRB;F2R;GJA1;GJA5;KCNMB4;HRH2;HTR1A;HTR1D;HTR7;KCNMB1;KEL;ASIC2;ATP1A2;NOS3;NPR1;NTS;P2RX1;P2RY1;AVPR2;PRKG1;SRC;TACR2;TACR1;TEK
GO:0030900	forebrain development	central nervous system development;head development	GO:0007417;GO:0060322	http://amigo.geneontology.org/amigo/term/GO:0030900	358	64	36.6191	1.74772	6.10606e-06	0.000221189	220;306;554;558;657;1600;1808;1869;2253;2260;2263;2534;2637;2736;2737;3400;3670;3975;4192;4747;4852;4854;5015;5308;5592;5764;6091;6331;6387;6491;6608;6656;6657;6658;6714;7301;7804;8320;8820;9037;9201;9928;10371;10460;10642;10718;22943;26047;26050;27023;27164;51176;63950;64211;64919;84678;89839;139411;170302;259266;284403;374946;389549;431707	SEMA3A;TACC3;IGF2BP1;NRG3;PTCHD1;DAB1;ARX;DPYSL2;E2F1;ALDH1A3;FGF8;FGFR1;FGFR2;DKK1;FYN;ASPM;CNTNAP2;SLITRK5;GBX2;FOXB1;SALL3;GLI2;GLI3;WDR62;ANXA3;ID4;ISL1;DRAXIN;FEZF1;LHX1;MDK;LHX8;NEFL;NPY;NOTCH3;OTX2;LEF1;PITX2;AVPR2;AXL;PRKG1;PTN;ROBO1;SCN5A;CXCL12;DMRTA2;LHX5;STIL;BCL11B;BMPR1A;SMO;SOX1;SOX2;SOX3;SRC;TYRO3;LRP8;EOMES;KDM2B;HESX1;ARHGAP11B;SEMA5A;DCLK1;KIF14
GO:0043062	extracellular structure organization	extracellular structure organization	GO:0043062	http://amigo.geneontology.org/amigo/term/GO:0043062	329	60	33.6528	1.78291	6.23822e-06	0.000225023	780;1277;1278;1282;1284;1287;1288;1289;1294;1297;1301;1305;1462;1515;2068;2192;2201;2247;2824;3036;3037;3339;3675;3696;3791;3908;3936;4016;4237;4313;4318;4325;4617;6423;6622;6624;6678;6692;6696;6939;7077;7837;8434;10266;10319;10653;10855;11005;23768;27035;60484;64094;80070;84168;90993;140766;151887;169611;284217;375790	RAMP2;LAMC3;SPINT2;HPSE;SPINK5;COL1A1;COL1A2;COL4A1;COL4A2;COL4A5;COL4A6;COL5A1;COL7A1;COL9A1;COL11A1;COL13A1;ADAMTS14;VCAN;CTSV;CCDC80;OLFML2A;ERCC2;FBLN1;FBN2;FGF2;FLRT2;NOX1;GPM6B;LAMA1;HAS1;HAS2;HSPG2;ITGA3;ITGB8;AGRN;KDR;LAMA2;LCP1;LOXL1;MFAP2;MMP2;MMP9;MMP16;MYF5;HAPLN2;SMOC2;SFRP2;SNCA;FSCN1;SPARC;SPINT1;SPP1;TCF15;TIMP2;DDR1;PXDN;ADAMTS20;ANTXR1;RECK;CREB3L1
GO:0043270	positive regulation of ion transport	regulation of transport;ion transport	GO:0051049;GO:0006811	http://amigo.geneontology.org/amigo/term/GO:0043270	223	45	22.8102	1.9728	6.29954e-06	0.000226281	88;117;134;287;288;781;1128;1808;1908;2149;2257;2916;3757;3779;3958;4986;5023;5028;5311;5608;5865;6331;6375;6387;6622;6860;6865;7070;7220;7225;9456;10008;10345;10396;22925;22953;23566;23630;30845;51083;51499;51761;55800;64805;65268	KCNE3;TRDN;ATP8A1;CHRM1;ADCYAP1R1;ADORA1;DPYSL2;EDN3;F2R;FGF12;PLA2R1;P2RX2;LPAR3;KCNE5;ANK2;ANK3;GRM6;EHD3;KCNH2;KCNMB1;LGALS3;OPRK1;P2RX1;P2RY1;GAL;TRIAP1;ATP8A2;PKD2;SCN3B;MAP2K6;RAB3B;SCN5A;XCL1;CXCL12;P2RY12;WNK2;SNCA;SYT4;TACR2;THY1;TRPC1;TRPC6;CACNA2D1;ACTN2;HOMER1
GO:0044784	metaphase/anaphase transition of cell cycle	cell cycle;cell cycle process	GO:0007049;GO:0022402	http://amigo.geneontology.org/amigo/term/GO:0044784	46	16	4.70525	3.40045	6.68881e-06	0.000239258	699;701;891;990;1062;1063;4085;5347;7272;9700;9787;10403;10459;10460;11065;84101	NDC80;MAD2L2;TACC3;CENPE;CENPF;UBE2C;MAD2L1;PLK1;BUB1;BUB1B;TTK;USP44;CCNB1;ESPL1;DLGAP5;CDC6
GO:0007269	neurotransmitter secretion	cell-cell signaling	GO:0007267	http://amigo.geneontology.org/amigo/term/GO:0007269	144	33	14.7295	2.2404	6.7694e-06	0.000240131	773;774;1136;1143;2571;2901;2914;3749;6622;6854;6857;6860;6865;8224;8618;9378;9699;10814;22859;22871;23025;27345;27445;55607;57586;84258;84446;84958;126567;140730;148281;255928;341359	CPLX2;CHRNA3;CHRNB4;C2CD4C;RIMS4;SYT6;ADGRL1;NLGN1;UNC13A;SYT14;GAD1;KCNMB4;PCLO;GRIK5;GRM4;SYT10;KCNC4;PPP1R9A;SYT13;SNCA;SYN2;SYT1;SYT4;TACR2;CACNA1A;CACNA1B;SYN3;SYT3;BRSK1;SYTL1;CADPS;NRXN1;RIMS2
GO:0099643	signal release from synapse	secretion	GO:0046903	http://amigo.geneontology.org/amigo/term/GO:0099643	144	33	14.7295	2.2404	6.7694e-06	0.000240131	773;774;1136;1143;2571;2901;2914;3749;6622;6854;6857;6860;6865;8224;8618;9378;9699;10814;22859;22871;23025;27345;27445;55607;57586;84258;84446;84958;126567;140730;148281;255928;341359	CPLX2;CHRNA3;CHRNB4;C2CD4C;RIMS4;SYT6;ADGRL1;NLGN1;UNC13A;SYT14;GAD1;KCNMB4;PCLO;GRIK5;GRM4;SYT10;KCNC4;PPP1R9A;SYT13;SNCA;SYN2;SYT1;SYT4;TACR2;CACNA1A;CACNA1B;SYN3;SYT3;BRSK1;SYTL1;CADPS;NRXN1;RIMS2
GO:0090066	regulation of anatomical structure size	regulation of anatomical structure size	GO:0090066	http://amigo.geneontology.org/amigo/term/GO:0090066	472	79	48.28	1.63629	7.01432e-06	0.000247791	40;88;119;134;151;152;359;363;477;554;627;1002;1128;1131;1382;1636;1808;1908;1910;1946;2045;2149;2697;2702;3274;3350;3352;3363;3779;3783;3792;3897;4131;4747;4825;4846;4881;4922;5023;5028;5063;5592;5865;5916;5979;6387;6696;6869;7473;8153;8440;9037;9723;10083;10242;10344;10371;10439;10451;10501;10507;10512;11013;11113;23105;23108;23111;23129;23566;27345;54437;54551;55243;55607;57556;57611;128239;34…	CDH4;USH1C;KCNMB2;CCL26;SEMA3A;OLFM1;VAV3;SEMA6B;SEMA4D;SEMA3C;TMSB15A;CIT;CHRM1;CHRM3;ADD2;IQGAP3;ADORA1;CRABP2;ADRA2B;ADRA2C;ACE;DPYSL2;EDN3;EDNRB;EFNA5;EPHA7;F2R;FSTL4;RAP1GAP2;SPG20;PLXND1;LPAR3;GJA1;GJA5;KCNMB4;HRH2;HTR1A;HTR1D;HTR7;FMN1;AQP2;AQP6;DRAXIN;KCNMB1;KCNN4;KEL;L1CAM;ASIC2;MAP1B;NEFL;ATP1A2;NKX6-1;NOS3;NPR1;NTS;P2RX1;P2RY1;PAK3;SEMA5B;MAGEL2;KIRREL;AVPR2;PPP1R9A;PRKG1;SEMA6A;ISLR2;…
GO:0014033	neural crest cell differentiation	tissue development	GO:0009888	http://amigo.geneontology.org/amigo/term/GO:0014033	78	22	7.97847	2.75742	7.132e-06	0.00025091	657;1908;1910;2637;3670;4254;5308;5979;6422;6608;6664;9037;9723;9965;10371;10501;10507;10512;51176;54437;57556;58495	SEMA3A;SEMA6B;SEMA4D;SEMA3C;EDN3;EDNRB;GBX2;ISL1;KITLG;LEF1;PITX2;SEMA5B;SEMA6A;OVOL2;RET;SFRP1;BMPR1A;SMO;SOX11;SEMA5A;SEMA3E;FGF19
GO:0009798	axis specification	pattern specification process	GO:0007389	http://amigo.geneontology.org/amigo/term/GO:0009798	90	24	9.20593	2.60702	8.06749e-06	0.000282109	657;1950;2719;3975;4188;4838;5015;5308;5727;6422;6491;6608;6790;6862;6997;7473;8313;9350;9573;10409;10736;50805;55329;134701	BASP1;SIX2;RIPPLY2;EGF;GPC3;LHX1;MDFI;NODAL;OTX2;IRX4;PITX2;MNS1;PTCH1;SFRP1;STIL;BMPR1A;SMO;AURKA;T;TDGF1;WNT3;AXIN2;CER1;GDF3
GO:0045931	positive regulation of mitotic cell cycle	cell cycle	GO:0007049	http://amigo.geneontology.org/amigo/term/GO:0045931	120	29	12.2746	2.36261	8.08477e-06	0.000282109	199;440;891;894;983;990;1908;1950;2253;2260;4085;4762;5087;6790;7015;7480;8317;8318;9585;9700;9787;10403;11065;51203;55920;80174;84250;113130;219736	NDC80;UBE2C;CDCA5;EDN3;EGF;AIF1;STOX1;FGF8;FGFR1;MAD2L1;ASNS;NEUROG1;PBX1;NUSAP1;RCC2;AURKA;TERT;WNT10B;DBF4B;CDC7;CDC45;SLF1;CCNB1;CCND2;KIF20B;ESPL1;DLGAP5;CDK1;CDC6
GO:0007270	neuron-neuron synaptic transmission	cell-cell signaling	GO:0007267	http://amigo.geneontology.org/amigo/term/GO:0007270	133	31	13.6043	2.27869	8.83848e-06	0.000307155	134;477;766;773;1006;1268;2566;2742;2895;2899;2901;2913;2914;2916;4920;5023;5270;5865;6622;6857;6863;6869;8224;9228;9378;22871;22943;23025;53358;57555;64854	CDH8;CNR1;ADORA1;NLGN1;DKK1;UNC13A;GABRG2;GLRA2;GRID2;GRIK3;GRIK5;GRM3;GRM4;GRM6;ATP1A2;ROR2;P2RX1;SERPINE2;SHC3;NLGN2;RAB3B;USP46;SNCA;SYT1;TAC1;TACR1;CA7;CACNA1A;SYN3;DLGAP2;NRXN1
GO:0061640	cytoskeleton-dependent cytokinesis	cell cycle	GO:0007049	http://amigo.geneontology.org/amigo/term/GO:0061640	42	15	4.2961	3.49154	8.93742e-06	0.000309336	288;3925;5347;9212;9493;9585;10112;11113;24137;26586;29127;51203;54443;55165;285643	KIF20A;CIT;KIF4A;CKAP2;KIF4B;ANK3;RACGAP1;STMN1;NUSAP1;PLK1;ANLN;CEP55;AURKB;KIF23;KIF20B
GO:0033047	regulation of mitotic sister chromatid segregation	chromosome segregation;organelle fission	GO:0007059;GO:0048285	http://amigo.geneontology.org/amigo/term/GO:0033047	52	17	5.31898	3.1961	9.02633e-06	0.000311154	699;701;891;990;1062;1063;4085;5347;7272;9700;9787;10403;10459;10460;11065;84101;84250	NDC80;MAD2L2;TACC3;CENPE;CENPF;UBE2C;MAD2L1;PLK1;BUB1;BUB1B;TTK;USP44;SLF1;CCNB1;ESPL1;DLGAP5;CDC6
GO:0051306	mitotic sister chromatid separation	chromosome segregation;organelle fission	GO:0007059;GO:0048285	http://amigo.geneontology.org/amigo/term/GO:0051306	47	16	4.80754	3.3281	9.18409e-06	0.000314059	699;701;891;990;1062;1063;4085;5347;7272;9700;9787;10403;10459;10460;11065;84101	NDC80;MAD2L2;TACC3;CENPE;CENPF;UBE2C;MAD2L1;PLK1;BUB1;BUB1B;TTK;USP44;CCNB1;ESPL1;DLGAP5;CDC6
GO:0071695	anatomical structure maturation	developmental maturation	GO:0021700	http://amigo.geneontology.org/amigo/term/GO:0071695	47	16	4.80754	3.3281	9.18409e-06	0.000314059	773;1001;2068;2625;4313;4488;5979;6261;7059;7480;8434;8642;10507;11005;51083;162466	CDH3;SEMA4D;SPINK5;PHOSPHO1;ERCC2;GATA3;MMP2;MSX2;GAL;RET;RYR1;THBS3;WNT10B;CACNA1A;RECK;DCHS1
GO:0055085	transmembrane transport	transmembrane transport	GO:0055085	http://amigo.geneontology.org/amigo/term/GO:0055085	1299	180	132.872	1.35468	9.44407e-06	0.000321058	40;88;119;120;287;288;359;363;477;478;479;489;773;774;775;778;781;782;1136;1138;1139;1143;1535;1741;1908;2149;2247;2257;2558;2562;2566;2568;2697;2702;2742;2895;2899;2901;2903;2906;3177;3352;3358;3742;3749;3751;3755;3757;3779;3780;3783;3785;3786;3792;3932;4318;4363;4986;5023;5311;6261;6263;6329;6331;6337;6375;6507;6508;6510;6511;6513;6515;6533;6534;6543;6553;6565;6622;6769;7070;7220;7223;7225;7809…	KCNE3;HCN4;GJC1;FXYD6-FXYD2;KCNMB2;TRDN;ATP8A1;SLC34A2;ADAMTS8;IL1RAPL1;CHRNA3;CHRNA5;CHRNA7;CHRNB4;ADD2;ADD3;ANO4;COX6B2;JSRP1;KCNH8;EMB;SLC34A3;SLC2A14;CYBA;SLC5A12;KCNG3;DLG3;EDN3;SLC10A4;F2R;SLC16A9;FGF2;FGF12;NLGN1;P2RX2;NCS1;SLC7A8;KCNE5;SLC7A11;CALHM1;GABRA5;GABRB3;GABRG2;GABRP;SLC24A2;GJA1;KCNV1;GJA5;NOX1;CACNG5;CACNG4;KCNMB4;GLRA2;SLC24A5;ANK2;ANK3;GRID2;FLVCR1;GRIK3;GRIK5;GRIN2A;GRIN2D;…
GO:0061430	bone trabecula morphogenesis	trabecula morphogenesis	GO:0061383	http://amigo.geneontology.org/amigo/term/GO:0061430	13	8	1.32975	6.01619	9.46388e-06	0.000321058	1277;2201;4313;4488;6422;7059;7480;10507	SEMA4D;COL1A1;FBN2;MMP2;MSX2;SFRP1;THBS3;WNT10B
GO:0007017	microtubule-based process	microtubule-based process	GO:0007017	http://amigo.geneontology.org/amigo/term/GO:0007017	624	98	63.8278	1.53538	9.64761e-06	0.000325998	332;547;636;827;891;899;983;1062;1111;1400;1780;1946;2009;3797;3798;3800;3832;3833;3925;4131;4139;4281;4605;4744;4747;4751;4803;5311;5347;6456;6491;6622;6790;7272;7345;7516;7846;8120;9055;9212;9493;9585;9639;9700;9787;9928;10112;10345;10381;10382;10403;10460;10733;11004;11075;22974;22981;22994;23363;24137;25886;25999;26153;26271;26586;27124;29127;50487;50810;51203;51512;54908;55835;56992;57405;79…	KIF20A;TRDN;TUBB3;TUBB4A;NDC80;TACC3;CENPE;PLK4;KIF2C;STMN2;CHEK1;LRGUK;PIH1D3;CRMP1;KIF18B;KLC3;DYNC1I1;EFNA5;EML1;SKA1;SKA3;TPX2;NINL;CEP131;OBSL1;KIF4A;POC1A;ASPM;CLIP3;KIF26A;FBXO5;CKAP2;INPP5J;WDR62;KIF4B;RACGAP1;BIRC5;MCIDAS;TUBB2B;SKA2;DNAJB13;KIF7;KIF3C;KIF5A;KIF5C;KIF11;KIFC1;STMN1;MAP1B;MARK1;MID1;CCDC88C;MYBL2;NEFH;NEFL;NEK2;NGF;PLA2G3;HDGFRP3;NUSAP1;GTSE1;PKD2;PLK1;KIF1A;SPDL1;CENPJ;K…
GO:0000226	microtubule cytoskeleton organization	microtubule-based process;cytoskeleton organization;single-organism organelle organization	GO:0007017;GO:0007010;GO:1902589	http://amigo.geneontology.org/amigo/term/GO:0000226	446	75	45.6205	1.644	1.00512e-05	0.000338297	332;636;827;891;899;983;1111;1400;1946;2009;3832;3833;3925;4131;4139;4281;4605;4744;4747;4751;5311;5347;6491;6622;6790;7272;7516;9055;9212;9493;9639;9700;9928;10112;10345;10403;10460;10733;11004;11075;22974;22981;22994;23363;24137;25886;25999;26271;26586;27124;29127;50487;50810;51203;54908;55835;57405;79444;79884;81930;83987;84446;84722;92521;136332;139212;146909;220134;221150;259266;284403;28564…	KIF20A;TRDN;NDC80;TACC3;PLK4;KIF2C;STMN2;CHEK1;LRGUK;PIH1D3;CRMP1;KIF18B;EFNA5;EML1;SKA1;SKA3;TPX2;NINL;CEP131;OBSL1;KIF4A;POC1A;ASPM;CLIP3;FBXO5;CKAP2;INPP5J;WDR62;KIF4B;RACGAP1;BIRC5;SKA2;DNAJB13;KIF11;KIFC1;STMN1;MAP1B;MARK1;MID1;CCDC88C;MYBL2;NEFH;NEFL;NEK2;PLA2G3;HDGFRP3;NUSAP1;PKD2;PLK1;SPDL1;CENPJ;SPC25;BICD1;STIL;SNCA;AURKA;TTK;XRCC2;BIRC7;MAP9;KIF18A;CAPN6;CCDC8;BRSK1;PSRC1;CCNB1;CCNF;PR…
GO:0021510	spinal cord development	central nervous system development	GO:0007417	http://amigo.geneontology.org/amigo/term/GO:0021510	97	25	9.92195	2.51967	1.01189e-05	0.000339243	773;1600;1808;2068;2128;2736;2737;3670;3975;4747;4821;4825;5081;5311;5727;5764;6608;6656;6664;26227;27023;27152;64211;167826;374946	DAB1;OLIG3;DPYSL2;ERCC2;EVX1;PHGDH;FOXB1;INTU;GLI2;GLI3;ISL1;DRAXIN;LHX1;NEFL;NKX2-2;NKX6-1;PAX7;PKD2;PTCH1;PTN;LHX5;SMO;SOX1;SOX11;CACNA1A
GO:1902749	regulation of cell cycle G2/M phase transition	cell cycle	GO:0007049	http://amigo.geneontology.org/amigo/term/GO:1902749	63	19	6.44415	2.94841	1.02926e-05	0.000341759	641;890;983;1063;1112;5087;5347;5569;7480;8091;8317;9928;51512;55920;63967;80174;84250;90381;219736	CENPF;FOXN3;STOX1;PBX1;GTSE1;PLK1;PKIA;RCC2;CLSPN;BLM;WNT10B;DBF4B;HMGA2;CDC7;SLF1;CCNA2;TICRR;CDK1;KIF14
GO:0014031	mesenchymal cell development	tissue development	GO:0009888	http://amigo.geneontology.org/amigo/term/GO:0014031	74	21	7.56932	2.77436	1.03139e-05	0.000341759	657;1908;1910;2637;3670;4254;5308;5979;6608;6664;9037;9723;9965;10371;10501;10507;10512;51176;54437;57556;58495	SEMA3A;SEMA6B;SEMA4D;SEMA3C;EDN3;EDNRB;GBX2;ISL1;KITLG;LEF1;PITX2;SEMA5B;SEMA6A;OVOL2;RET;BMPR1A;SMO;SOX11;SEMA5A;SEMA3E;FGF19
GO:0048864	stem cell development	cell development;stem cell differentiation	GO:0048468;GO:0048863	http://amigo.geneontology.org/amigo/term/GO:0048864	74	21	7.56932	2.77436	1.03139e-05	0.000341759	657;1908;1910;2637;3670;4254;5308;5979;6608;6664;9037;9723;9965;10371;10501;10507;10512;51176;54437;57556;58495	SEMA3A;SEMA6B;SEMA4D;SEMA3C;EDN3;EDNRB;GBX2;ISL1;KITLG;LEF1;PITX2;SEMA5B;SEMA6A;OVOL2;RET;BMPR1A;SMO;SOX11;SEMA5A;SEMA3E;FGF19
GO:0060346	bone trabecula formation	anatomical structure formation involved in morphogenesis;trabecula morphogenesis;skeletal system development	GO:0048646;GO:0061383;GO:0001501	http://amigo.geneontology.org/amigo/term/GO:0060346	10	7	1.02288	6.84342	1.05085e-05	0.000346861	1277;2201;4313;4488;6422;7059;7480	COL1A1;FBN2;MMP2;MSX2;SFRP1;THBS3;WNT10B
GO:0016331	morphogenesis of embryonic epithelium	tissue development	GO:0009888	http://amigo.geneontology.org/amigo/term/GO:0016331	147	33	15.0364	2.19468	1.07637e-05	0.000352799	220;655;2253;2263;2535;2625;2736;4838;5100;5727;5754;5916;5979;6422;6423;6491;6664;6692;6862;7976;8463;9585;10653;51804;57167;57216;58495;79192;79977;84678;131405;144165;153572	SPINT2;TRIM71;PRICKLE1;IRX2;ALDH1A3;FGF8;FGFR2;FZD2;GATA3;GLI2;NODAL;PCDH8;SIX4;SALL4;VANGL2;PTCH1;PTK7;OVOL2;RARG;RET;SFRP1;SFRP2;STIL;BMP7;SOX11;SPINT1;T;IRX1;FZD3;GRHL2;TEAD2;KDM2B;KIF20B
GO:0001525	angiogenesis	circulatory system development	GO:0072359	http://amigo.geneontology.org/amigo/term/GO:0001525	409	70	41.8358	1.67321	1.07709e-05	0.000352799	306;575;576;1012;1139;1282;1284;1948;1950;2047;2247;2251;2253;2254;2260;2263;2321;2324;2637;2702;3339;3569;3670;3791;4240;4313;4776;4804;4838;4846;4854;4856;4881;5196;5308;5579;5613;5740;5764;6091;6422;6423;6678;6850;6997;7010;7015;7058;7070;7857;8828;9037;9723;10266;10451;10855;11005;23129;23166;26051;27035;51176;58495;60675;64344;79733;79805;91010;144455;219699	CDH13;RAMP2;VAV3;HPSE;SPINK5;CHRNA7;COL4A1;COL4A2;E2F7;EFNB2;EGF;EPHB1;UNC5B;FGF2;FGF6;FGF8;FGF9;FGFR1;FGFR2;PLXND1;STAB1;FLT1;FLT4;PPP1R16B;GBX2;GJA5;NOX1;ANXA3;HSPG2;IL6;ISL1;KDR;MFGE8;MMP2;NFATC4;NGFR;NODAL;NOS3;NOTCH3;NOV;NPR1;LEF1;PF4;PITX2;PRKCB;PRKX;PTGIS;ADGRB1;ADGRB2;PTN;OVOL2;PROK2;ROBO1;SFRP1;SFRP2;HIF3A;SPARC;SYK;TDGF1;TEK;TERT;THBS2;THY1;SCG2;E2F8;VASH2;NRP2;SEMA5A;FMNL3;SEMA3E
GO:0051302	regulation of cell division	cell division	GO:0051301	http://amigo.geneontology.org/amigo/term/GO:0051302	128	30	13.0929	2.29132	1.0917e-05	0.00035622	641;990;1894;2247;2249;2251;2253;2254;2263;4192;4674;5460;5727;5764;6423;6790;9212;9493;9585;9928;11113;27152;29127;56241;79733;80310;144455;146909;259266;346389	CIT;E2F7;KIF18B;ECT2;FGF2;FGF4;FGF6;FGF8;FGF9;FGFR2;ASPM;INTU;RACGAP1;MACC1;MDK;NAP1L2;POU5F1;SUSD2;PTCH1;PTN;BLM;SFRP2;AURKA;E2F8;PDGFD;AURKB;KIF23;KIF20B;CDC6;KIF14
GO:0072175	epithelial tube formation	tissue development	GO:0009888	http://amigo.geneontology.org/amigo/term/GO:0072175	122	29	12.4791	2.32388	1.13908e-05	0.000370264	655;2535;2625;4838;5420;5727;5754;5916;5979;6422;6423;6491;6664;6692;6862;7976;8463;9585;10653;51804;57167;57216;58495;79192;79977;84678;131405;144165;153572	SPINT2;TRIM71;PRICKLE1;IRX2;FZD2;GATA3;NODAL;SIX4;PODXL;SALL4;VANGL2;PTCH1;PTK7;OVOL2;RARG;RET;SFRP1;SFRP2;STIL;BMP7;SOX11;SPINT1;T;IRX1;FZD3;GRHL2;TEAD2;KDM2B;KIF20B
GO:0003007	heart morphogenesis	circulatory system development	GO:0072359	http://amigo.geneontology.org/amigo/term/GO:0003007	228	45	23.3217	1.92953	1.14678e-05	0.000371355	70;655;657;1289;1301;2253;2263;2535;2625;2697;2702;3037;3670;4488;4838;4886;5308;5311;5727;6261;6423;6491;6608;6664;6862;7010;7122;7137;7547;8313;8463;8642;8928;10439;10512;10637;22943;23129;23768;57216;58495;79977;85366;140706;344022	OLFM1;SEMA3C;LEFTY1;COL5A1;COL11A1;CCM2L;FGF8;FGFR2;DKK1;PLXND1;FLRT2;FZD2;GATA3;GJA1;GJA5;HAS2;NOTO;ISL1;MSX2;NODAL;NPY1R;PITX2;PKD2;VANGL2;PTCH1;OVOL2;RYR1;SFRP2;STIL;BMP7;BMPR1A;SMO;SOX11;T;ACTC1;TEK;CLDN5;TNNI3;ZIC3;GRHL2;AXIN2;TEAD2;MYLK2;DCHS1;FOXH1
GO:0099531	presynaptic process involved in chemical synaptic transmission	cell-cell signaling	GO:0007267	http://amigo.geneontology.org/amigo/term/GO:0099531	154	34	15.7524	2.15841	1.16428e-05	0.000375602	773;774;1136;1143;2571;2901;2914;3749;5865;6622;6854;6857;6860;6865;8224;8618;9378;9699;10814;22859;22871;23025;27345;27445;55607;57586;84258;84446;84958;126567;140730;148281;255928;341359	CPLX2;CHRNA3;CHRNB4;C2CD4C;RIMS4;SYT6;ADGRL1;NLGN1;UNC13A;SYT14;GAD1;KCNMB4;PCLO;GRIK5;GRM4;SYT10;KCNC4;PPP1R9A;SYT13;RAB3B;SNCA;SYN2;SYT1;SYT4;TACR2;CACNA1A;CACNA1B;SYN3;SYT3;BRSK1;SYTL1;CADPS;NRXN1;RIMS2
GO:0061053	somite development	tissue development	GO:0009888	http://amigo.geneontology.org/amigo/term/GO:0061053	86	23	8.79678	2.61459	1.17505e-05	0.00037765	657;3975;4617;4618;4920;5100;5727;6422;6423;6608;6664;6862;6939;7516;8313;9573;10512;10683;22943;27023;51176;51804;134701	SEMA3C;DLL3;RIPPLY2;DKK1;FOXB1;LHX1;MYF5;MYF6;ROR2;PCDH8;LEF1;SIX4;PTCH1;SFRP1;SFRP2;BMPR1A;SMO;SOX11;T;TCF15;XRCC2;AXIN2;GDF3
GO:0001764	neuron migration	movement of cell or subcellular component;locomotion;localization of cell	GO:0006928;GO:0040011;GO:0051674	http://amigo.geneontology.org/amigo/term/GO:0001764	135	31	13.8089	2.24493	1.21846e-05	0.000390136	558;1600;2260;2534;2625;2697;3675;3975;4139;4692;4825;5308;5592;6387;6656;7976;8403;9201;9585;10371;10718;23284;23768;54328;57556;137970;167826;170302;259266;347733;389549	SEMA3A;NRG3;UNC5D;DAB1;OLIG3;ARX;FGFR1;ADGRL3;FLRT2;FYN;ASPM;GATA3;GJA1;TUBB2B;ITGA3;FEZF1;LHX1;MARK1;NDN;NKX6-1;PITX2;GPR173;AXL;PRKG1;SEMA6A;CXCL12;SOX1;FZD3;SOX14;DCLK1;KIF20B
GO:0030071	regulation of mitotic metaphase/anaphase transition	regulation of cell cycle;regulation of mitotic cell cycle;regulation of nuclear division;nuclear chromosome segregation;single-organism organelle organization	GO:0051726;GO:0007346;GO:0051783;GO:0098813;GO:1902589	http://amigo.geneontology.org/amigo/term/GO:0030071	43	15	4.39839	3.41034	1.24347e-05	0.000396657	699;701;891;990;1062;1063;4085;5347;7272;9700;9787;10403;10459;11065;84101	NDC80;MAD2L2;CENPE;CENPF;UBE2C;MAD2L1;PLK1;BUB1;BUB1B;TTK;USP44;CCNB1;ESPL1;DLGAP5;CDC6
GO:0055001	muscle cell development	muscle structure development	GO:0061061	http://amigo.geneontology.org/amigo/term/GO:0055001	148	33	15.1386	2.17985	1.25141e-05	0.000397707	58;70;88;287;891;983;2318;3792;3880;4617;4618;4656;4776;5308;6261;6444;6608;7345;7480;8048;9254;9456;9750;10266;10529;11149;22953;23363;51176;51804;84033;84466;91977	RAMP2;NEBL;BVES;P2RX2;FLNC;OBSL1;ANK2;KEL;KRT19;MYF5;MYF6;MYOG;NFATC4;LEF1;SIX4;PITX2;ACTA1;RYR1;SGCD;SMO;ACTC1;UCHL1;WNT10B;CSRP3;OBSCN;MEGF10;ACTN2;CCNB1;MYOZ3;CACNA2D2;HOMER1;FAM65B;CDK1
GO:0006468	protein phosphorylation	protein phosphorylation	GO:0006468	http://amigo.geneontology.org/amigo/term/GO:0006468	1824	240	186.574	1.28636	1.29397e-05	0.000409708	88;93;108;109;114;134;151;152;199;332;408;558;641;655;657;699;701;780;890;891;894;983;990;993;1062;1111;1136;1139;1438;1600;1636;1846;1894;1908;1910;1946;1950;2045;2046;2047;2068;2149;2192;2202;2247;2249;2251;2253;2254;2260;2263;2305;2321;2324;2534;2903;2906;2914;2950;2984;3066;3358;3480;3561;3569;3589;3609;3642;3670;3718;3757;3791;3815;3932;3991;4038;4139;4145;4254;4281;4318;4747;4751;4803;4804;…	CD24;SPEG;CCL26;MAD2L2;SEMA4D;ERN2;CENPE;LEFTY1;NRG3;PLK4;ADCY2;NPFFR2;ADCY3;CHEK1;CIT;MAP4K1;FZD10;PRKCDBP;CHRNA3;CHRNA7;ADCY8;TRIM6;IQGAP3;KCNH8;ADORA1;PNCK;PSMA8;CSF2RA;IL34;DIRAS1;PROM2;ADRA2B;ADRA2C;GLIPR2;DAB1;SPRED1;ACE;ZNF675;DUSP4;ECT2;EDN3;EDNRB;EFNA5;EGF;AIF1;STK32A;NRK;EPHA7;EPHA8;EPHB1;ERCC2;F2R;FBLN1;STOX1;EFEMP1;RASGEF1A;FGF2;FGF4;FGF6;FGF8;FGF9;FGFR1;FGFR2;INPP5F;DKK1;TPX2;MAST1;F…
GO:0051270	regulation of cellular component movement	movement of cell or subcellular component	GO:0006928	http://amigo.geneontology.org/amigo/term/GO:0051270	790	118	80.8076	1.46026	1.37148e-05	0.000432649	134;199;287;306;477;657;775;1012;1240;1277;1588;1636;1809;1908;1950;2149;2192;2247;2249;2260;2321;2324;2625;2702;2950;3036;3037;3480;3569;3642;3675;3791;3815;3908;3925;3958;4072;4254;4318;4744;4825;4838;4856;4920;5063;5196;5270;5308;5328;5365;5420;5613;5764;5793;5880;5979;6091;6331;6370;6374;6375;6387;6422;6423;6678;6714;6863;6869;6997;7010;7015;7070;7074;7473;8403;8434;8828;9037;9079;9547;9585;9…	KCNE3;HCN4;CDH13;CCL26;SEMA3A;ATP8A1;SEMA6B;SEMA4D;SEMA3C;PDPN;SPINT2;NRG3;CMKLR1;COL1A1;ADORA1;UNC5D;GLIPR2;CYP19A1;ACE;DPYSL3;EDN3;EGF;AIF1;F2R;FBLN1;FGF2;FGF4;FGFR1;INPP5F;PLXND1;FLT1;FLT4;ZMYND8;FLRT2;GATA3;GJA5;LAMA1;ANK2;GSTP1;HAS1;HAS2;ANXA3;IGF1R;IL6;INSM1;ITGA3;KDR;KIT;RNASE9;LAMA2;STMN1;LGALS3;EPCAM;KITLG;MMP9;NEFH;ATP1A2;NKX6-1;NODAL;NOV;ROR2;PAK3;LEF1;ABI3;GTSE1;PF4;SERPINE2;PITX2;PLA…
GO:0030534	adult behavior	behavior	GO:0007610	http://amigo.geneontology.org/amigo/term/GO:0030534	136	31	13.9112	2.22842	1.42596e-05	0.000448181	477;478;773;894;1136;1138;1143;1600;2257;2566;2906;3066;4852;4985;4986;6387;6622;7345;9378;9456;22876;26047;26050;50944;57502;64854;80243;84189;85446;114798;127343	CHRNA3;CHRNA5;CHRNB4;SLITRK1;DMBX1;DAB1;FGF12;INPP5F;GABRG2;CNTNAP2;SLITRK5;GRIN2D;HDAC2;ATP1A2;ATP1A3;NPY;OPRD1;OPRK1;SHANK1;NLGN4X;CXCL12;USP46;SNCA;UCHL1;CACNA1A;PREX2;SLITRK6;ZFHX2;CCND2;NRXN1;HOMER1
GO:0006334	nucleosome assembly	chromosome organization;DNA conformation change	GO:0051276;GO:0071103	http://amigo.geneontology.org/amigo/term/GO:0006334	111	27	11.354	2.37802	1.4438e-05	0.000452125	2491;3007;3009;3024;4171;4674;4675;6418;8340;8341;8342;8345;8348;10036;55166;55320;55355;55723;64105;64946;79019;79172;79682;126961;128312;387103;646817	CHAF1A;HIST2H3C;HIST3H2BB;CENPI;HIST1H1D;HIST1H1B;HIST1H1A;CENPW;MCM2;NAP1L2;NAP1L3;CENPQ;MIS18BP1;HJURP;ASF1B;CENPK;SET;SETSIP;CENPH;CENPM;CENPO;CENPU;HIST1H2BL;HIST1H2BN;HIST1H2BM;HIST1H2BH;HIST1H2BO
GO:1990138	neuron projection extension	neurogenesis	GO:0022008	http://amigo.geneontology.org/amigo/term/GO:1990138	149	33	15.2409	2.16522	1.45214e-05	0.000453077	780;1002;1808;3897;4131;4692;4825;6387;6790;6857;6860;7074;7473;8437;8828;9037;9201;9699;9723;10371;10439;10501;10507;10512;23025;23129;53335;54437;57556;57611;84258;151835;374946	CDH4;SEMA3A;OLFM1;SEMA6B;SEMA4D;SEMA3C;CPNE9;DPYSL2;UNC13A;PLXND1;DRAXIN;L1CAM;MAP1B;NDN;NKX6-1;BCL11A;SEMA5B;SEMA6A;ISLR2;CXCL12;AURKA;SYT1;SYT4;TIAM1;WNT3;DDR1;SYT3;RASAL1;NRP2;SEMA5A;DCLK1;RIMS2;SEMA3E
GO:0035019	somatic stem cell population maintenance	maintenance of cell number	GO:0098727	http://amigo.geneontology.org/amigo/term/GO:0035019	70	20	7.16017	2.79323	1.49071e-05	0.000463422	430;655;2247;3815;5087;5460;6422;6657;6997;7547;9079;10736;27022;55211;57167;57216;63978;79727;79923;84891	SIX2;FGF2;FOXD3;KIT;ASCL2;PBX1;POU5F1;DPPA4;SALL4;VANGL2;PRDM14;SFRP1;BMP7;SOX2;TDGF1;ZIC3;LIN28A;NANOG;ZSCAN10;LDB2
GO:1902099	regulation of metaphase/anaphase transition of cell cycle	regulation of cell cycle;cell cycle	GO:0051726;GO:0007049	http://amigo.geneontology.org/amigo/term/GO:1902099	44	15	4.50068	3.33283	1.70932e-05	0.000529457	699;701;891;990;1062;1063;4085;5347;7272;9700;9787;10403;10459;11065;84101	NDC80;MAD2L2;CENPE;CENPF;UBE2C;MAD2L1;PLK1;BUB1;BUB1B;TTK;USP44;CCNB1;ESPL1;DLGAP5;CDC6
GO:2000021	regulation of ion homeostasis	regulation of homeostatic process;ion homeostasis	GO:0032844;GO:0050801	http://amigo.geneontology.org/amigo/term/GO:2000021	197	40	20.1508	1.98504	1.73505e-05	0.000535485	117;134;287;288;477;554;766;775;1535;1910;2149;2247;2257;2697;2702;3352;3358;3791;3932;4881;5311;6261;6263;6331;6375;6622;6714;6863;6869;7070;7220;10021;10345;22953;55800;56704;57338;65268;84502;126306	HCN4;TRDN;ADCYAP1R1;JSRP1;ADORA1;CYBA;EDNRB;F2R;FGF2;FGF12;P2RX2;GJA1;GJA5;ANK2;ANK3;HTR1D;HTR2C;KDR;LCK;ATP1A2;NPR1;PKD2;AVPR2;SCN3B;JPH1;JPH3;RYR1;RYR3;SCN5A;XCL1;WNK2;SNCA;SRC;TAC1;TACR1;THY1;TRPC1;CA7;CACNA1C;JPH4
GO:0007612	learning	system process	GO:0003008	http://amigo.geneontology.org/amigo/term/GO:0007612	131	30	13.3997	2.23885	1.76972e-05	0.000544222	109;477;478;2534;2558;2903;3274;3815;4986;5577;5764;6543;6863;6865;6869;7122;8831;9378;10396;22943;25769;26047;27023;50944;57338;57502;64220;81832;84502;90410	ATP8A1;ADCY3;DKK1;FYN;GABRA5;SLC24A2;CNTNAP2;FOXB1;GRIN2A;HRH2;KIT;ATP1A2;ATP1A3;OPRK1;SHANK1;PRKAR2B;JPH3;NLGN4X;PTN;STRA6;SLC8A2;TAC1;TACR2;TACR1;CLDN5;NETO1;JPH4;SYNGAP1;IFT20;NRXN1
GO:0035282	segmentation	pattern specification process	GO:0007389	http://amigo.geneontology.org/amigo/term/GO:0035282	94	24	9.61508	2.49608	1.79351e-05	0.000547872	657;3975;4617;4618;4920;5100;6422;6423;6862;6939;6997;7516;8313;9573;10371;10409;10512;10683;22943;27023;51176;79192;134701;153572	SEMA3A;BASP1;SEMA3C;DLL3;RIPPLY2;IRX2;DKK1;FOXB1;LHX1;MYF5;MYF6;ROR2;PCDH8;LEF1;SFRP1;SFRP2;BMPR1A;T;TCF15;TDGF1;XRCC2;IRX1;AXIN2;GDF3
GO:0048639	positive regulation of developmental growth	growth	GO:0040007	http://amigo.geneontology.org/amigo/term/GO:0048639	157	34	16.0592	2.11716	1.79441e-05	0.000547872	627;657;891;983;1002;1382;1946;2247;2253;2254;2260;2263;3897;4131;6387;6608;6857;6860;7473;8153;8437;9037;9254;9699;10409;10507;23025;23566;51761;57611;84258;151835;170302;375790	CDH4;BASP1;SEMA4D;CRABP2;CPNE9;ARX;EFNA5;FGF2;FGF8;FGF9;FGFR1;FGFR2;UNC13A;LPAR3;AGRN;L1CAM;MAP1B;ATP8A2;ISLR2;BDNF;CXCL12;BMPR1A;SMO;SYT1;SYT4;WNT3;RND2;SYT3;RASAL1;CCNB1;SEMA5A;CACNA2D2;RIMS2;CDK1
GO:0007369	gastrulation	embryo development	GO:0009790	http://amigo.geneontology.org/amigo/term/GO:0007369	177	37	18.105	2.04363	1.80762e-05	0.00054994	93;655;657;1284;1289;1294;1301;1846;2253;2260;2263;3675;3975;4313;4318;4838;5015;5460;6422;6423;6657;6862;7473;8091;8320;8324;9350;9573;10736;22943;26011;51176;57216;79923;83881;653275;100506013	APELA;SIX2;COL4A2;COL5A1;COL7A1;COL11A1;DUSP4;FGF8;FGFR1;FGFR2;DKK1;TENM4;ITGA3;LHX1;MMP2;MMP9;NODAL;OTX2;LEF1;POU5F1;VANGL2;SFRP1;SFRP2;CFC1B;BMP7;BMPR1A;SOX2;T;WNT3;NANOG;HMGA2;EOMES;FZD7;MIXL1;ACVR2B;CER1;GDF3
GO:0098609	cell-cell adhesion	biological adhesion	GO:0022610	http://amigo.geneontology.org/amigo/term/GO:0098609	1138	159	116.404	1.36593	2.08166e-05	0.00062947	199;288;639;655;1001;1002;1004;1006;1009;1012;1265;1305;1364;1496;1600;1627;1794;1946;1948;1952;2045;2177;2534;2625;2650;2736;2737;2895;3037;3111;3113;3115;3569;3620;3718;3815;3932;3936;3958;4004;4072;4345;4651;4838;4854;4856;5063;5099;5100;5133;5270;5315;5365;5420;5588;5592;5793;5880;5979;6091;6282;6370;6375;6387;6624;6657;6714;6850;7070;7112;7122;7301;8320;8324;8440;8642;9071;9074;9378;9752;103…	CDH3;CD24;CDH4;CDH6;CDH8;CDH11;CDH13;MYL9;MAD2L2;SEMA4D;PDPN;SPINT2;SPINK5;IL1RAPL1;BVES;PKP3;TNFRSF13C;FAT3;CNN2;COL13A1;CLDN4;UNC5D;CCM2L;CTNNA2;IGSF5;MB21D2;DAB1;DBN1;DOCK2;EFNA5;EFNB2;CELSR2;AIF1;EPHA7;FANCD2;ADGRL1;NLGN1;CLSTN1;IGSF9B;ADGRL3;PATZ1;SLC7A11;FYN;CADM2;TENM4;PCDHB5;GATA3;GCNT1;SIT1;PCDH11X;GLI2;GLI3;ANK3;GRID2;HAS2;HLA-DOA;HLA-DPA1;HLA-DPB1;GLDN;IL6;IDO1;JAK3;KIT;CDHR4;LCK;LCP1;…
GO:0010389	regulation of G2/M transition of mitotic cell cycle	cell cycle process	GO:0022402	http://amigo.geneontology.org/amigo/term/GO:0010389	55	17	5.62585	3.02177	2.08375e-05	0.00062947	641;890;983;1063;1112;5087;5569;7480;8091;8317;9928;55920;63967;80174;84250;90381;219736	CENPF;FOXN3;STOX1;PBX1;PKIA;RCC2;CLSPN;BLM;WNT10B;DBF4B;HMGA2;CDC7;SLF1;CCNA2;TICRR;CDK1;KIF14
GO:0000086	G2/M transition of mitotic cell cycle	cell cycle process	GO:0022402	http://amigo.geneontology.org/amigo/term/GO:0000086	185	38	18.9233	2.00811	2.12561e-05	0.000639854	641;890;891;983;993;1063;1111;1112;2305;3161;4751;5087;5347;5569;5577;6790;7480;7846;8091;8317;9088;9833;9928;10083;10382;10733;10763;11113;22974;22981;22994;55835;55920;63967;80174;84250;90381;219736	USH1C;TUBB4A;CENPF;PLK4;NES;CHEK1;CIT;FOXN3;STOX1;TPX2;NINL;CEP131;FOXM1;HMMR;NEK2;PBX1;PLK1;PKIA;PRKAR2B;CENPJ;RCC2;CLSPN;BLM;AURKA;WNT10B;TUBA1A;DBF4B;HMGA2;CDC7;SLF1;CCNA2;CCNB1;TICRR;PKMYT1;CDK1;MELK;KIF14;CDC25A
GO:0001505	regulation of neurotransmitter levels	regulation of neurotransmitter levels	GO:0001505	http://amigo.geneontology.org/amigo/term/GO:0001505	192	39	19.6393	1.98581	2.17821e-05	0.000653388	477;773;774;1136;1143;2571;2824;2901;2914;3749;5865;6507;6622;6854;6857;6860;6865;8224;8618;9378;9699;9900;10814;22859;22871;23025;27345;27445;55607;57586;84258;84446;84958;126567;140730;145270;148281;255928;341359	CPLX2;CHRNA3;CHRNB4;C2CD4C;RIMS4;PRIMA1;SYT6;ADGRL1;NLGN1;UNC13A;SYT14;GAD1;KCNMB4;PCLO;GPM6B;GRIK5;GRM4;SYT10;KCNC4;ATP1A2;PPP1R9A;SYT13;RAB3B;SLC1A3;SNCA;SYN2;SYT1;SYT4;TACR2;CACNA1A;CACNA1B;SYN3;SYT3;BRSK1;SYTL1;CADPS;NRXN1;RIMS2;SV2A
GO:0061061	muscle structure development	muscle structure development	GO:0061061	http://amigo.geneontology.org/amigo/term/GO:0061061	566	89	57.8951	1.53726	2.34826e-05	0.000701932	58;70;88;165;287;627;657;668;891;983;1063;1301;1496;1910;1948;2115;2247;2251;2253;2254;2260;2263;2275;2318;2535;2697;3569;3670;3792;3815;3880;3908;4617;4618;4656;4776;4856;5081;5308;6261;6272;6444;6608;6664;6862;6876;6929;6939;7004;7137;7345;7480;8048;8320;8928;9254;9456;9547;9573;9750;10266;10290;10409;10529;11149;22943;22953;23363;26548;50804;51176;51177;51804;56704;57216;63950;64220;84033;8446…	RAMP2;SPEG;BASP1;NEBL;CENPF;BVES;COL11A1;CHODL;CCM2L;PRICKLE1;CTNNA2;AEBP1;EDNRB;EFNB2;ETV1;FGF2;FGF6;FGF8;FGF9;FGFR1;FGFR2;FHL3;DKK1;P2RX2;FLNC;OBSL1;FZD2;ITGB1BP2;GJA1;ANK2;MURC;RBPMS2;IL6;ISL1;KEL;KIT;KRT19;LAMA2;MYF5;MYF6;MYOG;NFATC4;NOV;MYEF2;PAX7;LEF1;PLEKHO1;SIX4;PITX2;JPH1;VANGL2;ACTA1;RYR1;BDNF;SORT1;DMRTA2;STRA6;SGCD;BMPR1A;SMO;SOX11;FOXL2;T;TAGLN;TCF3;TCF15;ACTC1;TEAD4;TNNI3;UCHL1;WNT1…
GO:0021700	developmental maturation	developmental maturation	GO:0021700	http://amigo.geneontology.org/amigo/term/GO:0021700	242	46	24.7537	1.85831	2.51643e-05	0.00074958	558;773;891;1001;1910;2046;2068;2260;2625;2697;4313;4488;4776;4825;5354;5452;5798;5979;6261;6790;6860;7059;7480;8434;8642;9319;9378;9928;10507;11005;11144;22859;23025;23682;26047;26271;28982;50944;51083;53335;158866;162466;342035;375790;378807;390443	CDH3;SEMA4D;SPINK5;DMC1;ZDHHC15;PHOSPHO1;EDNRB;EPHA8;ERCC2;FGFR1;ADGRL1;UNC13A;RAB38;CNTNAP2;GATA3;FBXO5;GJA1;FLVCR1;GLDN;AGRN;CATSPER4;RNASE9;MMP2;MSX2;NFATC4;NKX6-1;SHANK1;GAL;BCL11A;PLP1;POU2F2;AXL;PTPRN;RET;RYR1;AURKA;SYT4;THBS3;WNT10B;CACNA1A;RECK;DCHS1;CCNB1;TRIP13;NRXN1;KIF14
GO:0048608	reproductive structure development	reproductive process;reproduction	GO:0022414;GO:0000003	http://amigo.geneontology.org/amigo/term/GO:0048608	412	69	42.1427	1.63729	2.57831e-05	0.000765348	408;430;558;639;655;668;899;1515;1588;1747;2253;2254;2263;2625;2736;3400;3696;3815;3880;3973;3975;4188;4254;4436;4838;4846;4920;5270;5308;5311;5324;5740;5798;5916;6422;6423;6692;6696;6714;7022;7301;8320;8433;8614;9468;10371;10409;10653;10733;11144;23598;23641;51176;51804;56154;56977;58495;64220;79733;79805;79977;81930;83990;93649;132625;144455;203447;259266;431707	SEMA3A;BASP1;SPINT2;PLK4;DMC1;ZFP42;E2F7;CTSV;CYP19A1;DLX3;NRK;FGF8;FGF9;FGFR2;PATZ1;LDOC1;ASPM;GATA3;GLI2;ID4;ITGB8;KIT;KRT19;LHCGR;LHX1;ARRB1;MDFI;KITLG;ASCL2;LHX8;MSH2;NODAL;NOS3;ROR2;LEF1;SIX4;SERPINE2;PITX2;PKD2;PLAG1;AXL;TEX15;STOX2;PTGIS;PTPRN;OVOL2;RARG;PRDM1;SFRP1;STRA6;SFRP2;BMP7;FOXL2;SPINT1;SPP1;SRC;TFAP2C;TYRO3;E2F8;VASH2;GRHL2;KIF18A;EOMES;BRIP1;UTF1;STC2;CCNF;MYOCD;PCYT1B
GO:0048820	hair follicle maturation	tissue development	GO:0009888	http://amigo.geneontology.org/amigo/term/GO:0048820	8	6	0.818305	7.33223	2.64995e-05	0.00078389	1001;2068;4488;7480;11005;51083	CDH3;SPINK5;ERCC2;MSX2;GAL;WNT10B
GO:0001838	embryonic epithelial tube formation	tissue development;tube development	GO:0009888;GO:0035295	http://amigo.geneontology.org/amigo/term/GO:0001838	121	28	12.3769	2.26229	2.71967e-05	0.000795244	655;2535;2625;4838;5727;5754;5916;5979;6422;6423;6491;6664;6692;6862;7976;8463;9585;10653;51804;57167;57216;58495;79192;79977;84678;131405;144165;153572	SPINT2;TRIM71;PRICKLE1;IRX2;FZD2;GATA3;NODAL;SIX4;SALL4;VANGL2;PTCH1;PTK7;OVOL2;RARG;RET;SFRP1;SFRP2;STIL;BMP7;SOX11;SPINT1;T;IRX1;FZD3;GRHL2;TEAD2;KDM2B;KIF20B
GO:0001756	somitogenesis	pattern specification process;embryo development;tissue development	GO:0007389;GO:0009790;GO:0009888	http://amigo.geneontology.org/amigo/term/GO:0001756	67	19	6.8533	2.77239	2.72011e-05	0.000795244	657;3975;4617;4618;4920;5100;6422;6423;6862;6939;7516;8313;9573;10512;10683;22943;27023;51176;134701	SEMA3C;DLL3;RIPPLY2;DKK1;FOXB1;LHX1;MYF5;MYF6;ROR2;PCDH8;LEF1;SFRP1;SFRP2;BMPR1A;T;TCF15;XRCC2;AXIN2;GDF3
GO:0048762	mesenchymal cell differentiation	tissue development	GO:0009888	http://amigo.geneontology.org/amigo/term/GO:0048762	187	38	19.1279	1.98663	2.73484e-05	0.000795244	655;657;1277;1908;1910;2253;2260;2263;2637;3037;3066;3670;4254;4488;5308;5979;6422;6423;6608;6664;8091;8313;8320;9037;9723;9965;10371;10439;10459;10501;10507;10512;10736;51176;54437;57556;58495;152007	SEMA3A;OLFM1;MAD2L2;SEMA6B;SEMA4D;SEMA3C;SIX2;COL1A1;GLIPR2;EDN3;EDNRB;FGF8;FGFR1;FGFR2;GBX2;HAS2;HDAC2;ISL1;KITLG;MSX2;LEF1;PITX2;SEMA5B;SEMA6A;OVOL2;RET;SFRP1;SFRP2;BMP7;BMPR1A;SMO;SOX11;HMGA2;AXIN2;EOMES;SEMA5A;SEMA3E;FGF19
GO:0071804	cellular potassium ion transport	ion transport	GO:0006811	http://amigo.geneontology.org/amigo/term/GO:0071804	187	38	19.1279	1.98663	2.73484e-05	0.000795244	88;287;288;477;478;479;1908;3742;3749;3751;3755;3757;3779;3780;3783;3785;3786;3792;4986;5311;6553;9312;9424;10008;10021;10242;23630;27012;27345;30820;51083;56660;57628;60598;64805;81831;131096;170850	KCNE3;HCN4;KCNMB2;KCNH8;KCNG3;EDN3;KCNE5;KCNV1;KCNMB4;ANK2;ANK3;KCNIP1;KCNA6;KCNC4;KCND2;KCNG1;KCNH2;KCNMB1;KCNN1;KCNN4;KCNQ2;KCNQ3;KEL;ATP1A2;ATP1A3;ATP12A;OPRK1;GAL;PKD2;KCNK12;DPP10;KCNK15;P2RY12;SLC9A5;NETO2;ACTN2;KCNB2;KCNK6
GO:0071805	potassium ion transmembrane transport	cation transport;ion transport;transmembrane transport	GO:0006812;GO:0006811;GO:0055085	http://amigo.geneontology.org/amigo/term/GO:0071805	187	38	19.1279	1.98663	2.73484e-05	0.000795244	88;287;288;477;478;479;1908;3742;3749;3751;3755;3757;3779;3780;3783;3785;3786;3792;4986;5311;6553;9312;9424;10008;10021;10242;23630;27012;27345;30820;51083;56660;57628;60598;64805;81831;131096;170850	KCNE3;HCN4;KCNMB2;KCNH8;KCNG3;EDN3;KCNE5;KCNV1;KCNMB4;ANK2;ANK3;KCNIP1;KCNA6;KCNC4;KCND2;KCNG1;KCNH2;KCNMB1;KCNN1;KCNN4;KCNQ2;KCNQ3;KEL;ATP1A2;ATP1A3;ATP12A;OPRK1;GAL;PKD2;KCNK12;DPP10;KCNK15;P2RY12;SLC9A5;NETO2;ACTN2;KCNB2;KCNK6
GO:0044839	cell cycle G2/M phase transition	cell cycle	GO:0007049	http://amigo.geneontology.org/amigo/term/GO:0044839	194	39	19.8439	1.96534	2.7868e-05	0.000807605	641;890;891;983;993;1063;1111;1112;2305;3161;4751;5087;5347;5569;5577;6790;7480;7846;8091;8317;9088;9833;9928;10083;10382;10733;10763;11113;22974;22981;22994;51512;55835;55920;63967;80174;84250;90381;219736	USH1C;TUBB4A;CENPF;PLK4;NES;CHEK1;CIT;FOXN3;STOX1;TPX2;NINL;CEP131;FOXM1;HMMR;NEK2;PBX1;GTSE1;PLK1;PKIA;PRKAR2B;CENPJ;RCC2;CLSPN;BLM;AURKA;WNT10B;TUBA1A;DBF4B;HMGA2;CDC7;SLF1;CCNA2;CCNB1;TICRR;PKMYT1;CDK1;MELK;KIF14;CDC25A
GO:1901990	regulation of mitotic cell cycle phase transition	cell cycle process;cell cycle	GO:0022402;GO:0007049	http://amigo.geneontology.org/amigo/term/GO:1901990	301	54	30.7887	1.75389	2.86617e-05	0.0008278	199;641;699;701;890;891;894;983;990;1062;1063;1112;1820;1869;2068;4085;4582;4762;5087;5311;5347;5569;6118;6790;7015;7272;7480;8091;8317;8318;9700;9735;9787;9928;10403;10459;10630;11065;26271;51339;51499;51512;54443;55835;55920;63967;80174;84101;84250;90381;113130;143471;144455;219736	NDC80;MAD2L2;CENPE;CENPF;PDPN;UBE2C;FOXN3;CDCA5;PSMA8;E2F7;ARID3A;E2F1;AIF1;ERCC2;STOX1;FBXO5;MAD2L1;MUC1;NEUROG1;PBX1;DACT1;TRIAP1;GTSE1;PKD2;PLK1;ANLN;PKIA;CENPJ;RCC2;RPA2;CLSPN;BLM;AURKA;BUB1;BUB1B;TERT;TTK;WNT10B;DBF4B;HMGA2;CDC7;CDC45;USP44;SLF1;CCNA2;CCNB1;CCND2;TICRR;ESPL1;KNTC1;DLGAP5;CDK1;CDC6;KIF14
GO:0031577	spindle checkpoint	cell cycle	GO:0007049	http://amigo.geneontology.org/amigo/term/GO:0031577	36	13	3.68237	3.53033	3.0878e-05	0.000888809	699;701;891;1063;4085;5347;7272;9212;10403;10459;54908;83903;84101	NDC80;MAD2L2;CENPF;MAD2L1;PLK1;SPDL1;BUB1;BUB1B;TTK;GSG2;USP44;CCNB1;AURKB
GO:0048754	branching morphogenesis of an epithelial tube	tissue development	GO:0009888	http://amigo.geneontology.org/amigo/term/GO:0048754	148	32	15.1386	2.1138	3.23406e-05	0.000927785	655;780;1282;1950;2118;2247;2253;2263;2637;2719;2736;2737;3975;4488;4613;4776;5087;5308;5311;5727;6423;6608;6714;8642;8914;9723;10736;23129;51176;51804;57216;170690	SIX2;COL4A1;ADAMTS16;EGF;ETV4;FGF2;FGF8;FGFR2;PLXND1;GBX2;GPC3;GLI2;GLI3;LHX1;MSX2;MYCN;NFATC4;PBX1;LEF1;SIX4;PITX2;PKD2;VANGL2;PTCH1;SFRP2;BMP7;SMO;SRC;DDR1;DCHS1;TIMELESS;SEMA3E
GO:0019229	regulation of vasoconstriction	system process	GO:0003008	http://amigo.geneontology.org/amigo/term/GO:0019229	57	17	5.83042	2.91574	3.49631e-05	0.000999665	40;151;152;477;554;1128;1131;1636;1908;2149;2697;2702;3274;5023;6869;10242;27345	KCNMB2;CHRM1;CHRM3;ADRA2B;ADRA2C;ACE;EDN3;F2R;GJA1;GJA5;KCNMB4;HRH2;ASIC2;ATP1A2;P2RX1;AVPR2;TACR1
GO:0061458	reproductive system development	reproductive system development	GO:0061458	http://amigo.geneontology.org/amigo/term/GO:0061458	416	69	42.5519	1.62155	3.54246e-05	0.00100948	408;430;558;639;655;668;899;1515;1588;1747;2253;2254;2263;2625;2736;3400;3696;3815;3880;3973;3975;4188;4254;4436;4838;4846;4920;5270;5308;5311;5324;5740;5798;5916;6422;6423;6692;6696;6714;7022;7301;8320;8433;8614;9468;10371;10409;10653;10733;11144;23598;23641;51176;51804;56154;56977;58495;64220;79733;79805;79977;81930;83990;93649;132625;144455;203447;259266;431707	SEMA3A;BASP1;SPINT2;PLK4;DMC1;ZFP42;E2F7;CTSV;CYP19A1;DLX3;NRK;FGF8;FGF9;FGFR2;PATZ1;LDOC1;ASPM;GATA3;GLI2;ID4;ITGB8;KIT;KRT19;LHCGR;LHX1;ARRB1;MDFI;KITLG;ASCL2;LHX8;MSH2;NODAL;NOS3;ROR2;LEF1;SIX4;SERPINE2;PITX2;PKD2;PLAG1;AXL;TEX15;STOX2;PTGIS;PTPRN;OVOL2;RARG;PRDM1;SFRP1;STRA6;SFRP2;BMP7;FOXL2;SPINT1;SPP1;SRC;TFAP2C;TYRO3;E2F8;VASH2;GRHL2;KIF18A;EOMES;BRIP1;UTF1;STC2;CCNF;MYOCD;PCYT1B
GO:0007517	muscle organ development	muscle structure development	GO:0061061	http://amigo.geneontology.org/amigo/term/GO:0007517	348	60	35.5963	1.68557	3.60218e-05	0.00102309	58;70;165;657;668;891;983;1063;1301;1948;2115;2247;2253;2254;2260;2263;2275;2535;2697;3569;3670;3792;3908;4617;4618;4656;5081;5308;6261;6444;6608;6664;6876;6939;7004;7137;7480;8048;8320;8928;9456;9750;10290;10409;11149;22943;22953;26548;51176;51804;56704;57216;63950;64220;84466;85366;93649;140578;140706;347273	SPEG;BASP1;CENPF;BVES;COL11A1;CHODL;CCM2L;AEBP1;EFNB2;ETV1;FGF2;FGF8;FGF9;FGFR1;FGFR2;FHL3;DKK1;P2RX2;FZD2;ITGB1BP2;GJA1;MURC;IL6;ISL1;KEL;LAMA2;MYF5;MYF6;MYOG;PAX7;LEF1;SIX4;PITX2;JPH1;VANGL2;ACTA1;RYR1;DMRTA2;STRA6;SGCD;BMPR1A;SMO;SOX11;FOXL2;TAGLN;TCF15;ACTC1;TEAD4;TNNI3;WNT10B;CSRP3;EOMES;MEGF10;MYLK2;CCNB1;FOXH1;MYOCD;HOMER1;FAM65B;CDK1
GO:0042472	inner ear morphogenesis	embryonic morphogenesis;sensory organ development;embryonic organ development	GO:0048598;GO:0007423;GO:0048568	http://amigo.geneontology.org/amigo/term/GO:0042472	92	23	9.41051	2.44408	3.82493e-05	0.00108276	220;1301;1749;2253;2254;2260;2263;2535;2625;2637;2736;3167;4762;4920;5754;7976;8820;51761;51804;57216;79955;84189;219736	COL11A1;DLX5;STOX1;ALDH1A3;FGF8;FGF9;FGFR1;FGFR2;FZD2;GATA3;GBX2;GLI2;HMX2;NEUROG1;ROR2;ATP8A2;SIX4;VANGL2;PTK7;FZD3;PDZD7;SLITRK6;HESX1
GO:0034501	protein localization to kinetochore	protein localization to chromosome	GO:0034502	http://amigo.geneontology.org/amigo/term/GO:0034501	15	8	1.53432	5.21403	3.91925e-05	0.00110216	701;983;7272;9212;54908;55166;55920;83903	SPDL1;CENPQ;RCC2;BUB1B;TTK;GSG2;AURKB;CDK1
GO:0051782	negative regulation of cell division	cell division	GO:0051301	http://amigo.geneontology.org/amigo/term/GO:0051782	15	8	1.53432	5.21403	3.91925e-05	0.00110216	641;5727;9212;27152;56241;79733;144455;259266	E2F7;ASPM;INTU;SUSD2;PTCH1;BLM;E2F8;AURKB
GO:0065004	protein-DNA complex assembly	protein-DNA complex subunit organization	GO:0071824	http://amigo.geneontology.org/amigo/term/GO:0065004	197	39	20.1508	1.93541	3.99457e-05	0.00111966	1062;1063;2068;2491;3007;3009;3024;3070;4171;4674;4675;6118;6418;6875;6925;7013;7480;7516;8318;8340;8341;8342;8345;8348;10036;11144;55166;55320;55355;55723;64105;64946;79019;79172;79682;126961;128312;387103;646817	CHAF1A;CENPE;CENPF;DMC1;HIST2H3C;HIST3H2BB;ERCC2;CENPI;HIST1H1D;HIST1H1B;HIST1H1A;HELLS;CENPW;MCM2;NAP1L2;NAP1L3;CENPQ;MIS18BP1;HJURP;ASF1B;RPA2;CENPK;SET;SETSIP;CENPH;TAF4B;TCF4;TERF1;WNT10B;XRCC2;CENPM;CENPO;CENPU;CDC45;HIST1H2BL;HIST1H2BN;HIST1H2BM;HIST1H2BH;HIST1H2BO
GO:0006024	glycosaminoglycan biosynthetic process	aminoglycan metabolic process;carbohydrate derivative biosynthetic process	GO:0006022;GO:1901137	http://amigo.geneontology.org/amigo/term/GO:0006024	111	26	11.354	2.28995	4.16411e-05	0.00115958	1462;1950;2239;2719;3036;3037;3339;4166;4958;9331;9435;9672;9955;9956;9957;10090;27087;50515;51363;54360;64131;90161;93010;221914;222537;375790	UST;VCAN;EGF;GPC2;HS3ST5;GPC4;B3GAT1;GPC3;HAS1;HAS2;HSPG2;AGRN;CHST6;OMD;CHST11;CHST15;CYTL1;XYLT1;HS6ST2;B3GNT7;B4GALT6;CHST2;SDC3;HS3ST3A1;HS3ST2;HS3ST1
GO:0048813	dendrite morphogenesis	cellular component morphogenesis;cell development;neurogenesis	GO:0032989;GO:0048468;GO:0022008	http://amigo.geneontology.org/amigo/term/GO:0048813	111	26	11.354	2.28995	4.16411e-05	0.00115958	773;1136;1496;1952;2047;2534;4038;4776;5063;7074;7225;7804;9201;10371;10507;11141;11178;22871;23363;26050;50944;55607;65981;80243;85442;342184	SEMA3A;SEMA4D;IL1RAPL1;LZTS1;CHRNA3;CTNNA2;CELSR2;EPHB1;NLGN1;OBSL1;FYN;SLITRK5;FMN1;LRP4;NFATC4;PAK3;SHANK1;PPP1R9A;CAPRIN2;TIAM1;TRPC6;CACNA1A;LRP8;PREX2;KNDC1;DCLK1
GO:0045165	cell fate commitment	cell fate commitment	GO:0045165	http://amigo.geneontology.org/amigo/term/GO:0045165	247	46	25.2652	1.82069	4.27094e-05	0.00118546	639;657;2128;2247;2253;2260;2263;2625;2736;2737;3569;3670;4617;4618;4656;4762;4821;4825;4838;4854;4920;5081;5460;5727;6422;6423;6608;6656;6657;6929;7473;7480;7483;8320;8324;9573;10736;22943;25925;26011;63950;63978;64919;79923;167826;170302	SIX2;OLIG3;ARX;EVX1;FGF2;FGF8;FGFR1;FGFR2;DKK1;ZNF521;TENM4;GATA3;GLI2;GLI3;IL6;ISL1;MYF5;MYF6;MYOG;NEUROG1;NKX2-2;NKX6-1;NODAL;NOTCH3;ROR2;PAX7;POU5F1;PTCH1;PRDM1;DMRTA2;PRDM14;SFRP1;SFRP2;BCL11B;BMPR1A;SMO;SOX1;SOX2;TCF3;WNT3;WNT10B;WNT9A;NANOG;EOMES;FZD7;GDF3
GO:0007498	mesoderm development	tissue development	GO:0009888	http://amigo.geneontology.org/amigo/term/GO:0007498	124	28	12.6837	2.20755	4.35949e-05	0.00120613	93;655;657;2253;2260;2263;3675;4145;4838;5017;6423;6608;6862;6939;7473;8091;8320;8463;8928;9350;9573;10683;10736;22943;27330;51176;83881;100506013	APELA;DLL3;SIX2;FGF8;FGFR1;FGFR2;DKK1;RPS6KA6;ITGA3;MATK;NODAL;OVOL1;LEF1;SFRP2;BMP7;BMPR1A;SMO;T;TCF15;WNT3;HMGA2;EOMES;MIXL1;TEAD2;FOXH1;ACVR2B;CER1;GDF3
GO:0040012	regulation of locomotion	locomotion	GO:0040011	http://amigo.geneontology.org/amigo/term/GO:0040012	786	115	80.3984	1.43038	4.41981e-05	0.00121887	134;199;306;657;1012;1128;1132;1240;1277;1588;1636;1809;1908;1948;1950;2149;2192;2247;2249;2260;2321;2324;2625;2950;3036;3037;3352;3480;3569;3642;3675;3791;3815;3908;3958;4072;4254;4318;4825;4838;4856;4920;4986;5063;5196;5270;5308;5328;5365;5420;5613;5764;5793;5880;5979;6091;6370;6374;6375;6387;6422;6423;6622;6678;6714;6863;6869;6997;7010;7015;7070;7074;7473;7857;8403;8434;8828;9037;9079;9547;958…	CDH13;CCL26;SEMA3A;ATP8A1;SEMA6B;SEMA4D;SEMA3C;SPINT2;NRG3;BVES;CHRM1;CHRM4;CMKLR1;COL1A1;ADORA1;UNC5D;GLIPR2;CYP19A1;ACE;DPYSL3;EDN3;EFNB2;EGF;AIF1;F2R;FBLN1;FGF2;FGF4;FGFR1;INPP5F;PLXND1;FLT1;FLT4;ZMYND8;FLRT2;GATA3;LAMA1;GSTP1;HAS1;HAS2;ANXA3;HTR1D;IGF1R;IL6;INSM1;ITGA3;KDR;KIT;RNASE9;LAMA2;LGALS3;EPCAM;KITLG;MMP9;NKX6-1;NODAL;NOV;ROR2;OPRK1;PAK3;LEF1;ABI3;GTSE1;PF4;SERPINE2;PITX2;PLAU;PLXNB3;…
GO:0060993	kidney morphogenesis	urogenital system development	GO:0001655	http://amigo.geneontology.org/amigo/term/GO:0060993	93	23	9.51279	2.4178	4.59637e-05	0.00126349	655;2247;2253;2625;2650;2719;2737;3975;5087;5311;5613;5727;6608;8642;10409;10736;51804;57216;79192;80144;153572;170690;342184	BASP1;SIX2;IRX2;ADAMTS16;FGF2;FGF8;GATA3;GCNT1;GPC3;GLI3;FMN1;LHX1;PBX1;SIX4;PKD2;PRKX;VANGL2;PTCH1;BMP7;SMO;IRX1;FRAS1;DCHS1
GO:1902589	single-organism organelle organization	single-organism organelle organization	GO:1902589	http://amigo.geneontology.org/amigo/term/GO:1902589	1691	221	172.969	1.27768	4.63331e-05	0.00126692	58;70;88;119;199;288;332;408;636;699;701;827;891;899;983;990;1062;1063;1111;1264;1265;1400;1515;1627;1663;1674;1794;1809;1869;1946;2009;2245;2275;2491;2824;2901;3099;3619;3815;3832;3833;3880;3925;3936;4085;4131;4139;4281;4605;4741;4744;4747;4751;5063;5311;5347;5366;5592;5754;5798;5880;6387;6422;6491;6622;6624;6714;6790;6857;6860;6863;6869;7010;7013;7153;7169;7272;7443;7516;8048;8313;8440;9037;905…	GFY;KIF20A;CCL26;TRDN;CORO2B;NDC80;VAV3;MAD2L2;TACC3;NEBL;SMC2;CENPE;CENPF;PLK4;NES;KIF2C;TMSB15A;UBE2C;STMN2;CHEK1;CIT;ZWINT;FZD10;PRKCDBP;CDCA5;ADD2;CNN1;CNN2;C2CD4C;ARHGEF19;LRGUK;PIH1D3;FUNDC1;CRMP1;KIF18B;SPC24;SYT6;CTSV;ZDHHC15;DBN1;DDX11;DES;ADAMTS16;DOCK2;DPYSL3;E2F1;EFNA5;AIF1;DZIP1L;EML1;SKA1;SKA3;PHACTR1;FGD1;FHL3;DZIP1;TPX2;NINL;CEP131;UNC13A;IQSEC2;EPB41L3;OBSL1;NCAPH;KIF4A;CENPI;SYT…
GO:0001704	formation of primary germ layer	embryo development	GO:0009790	http://amigo.geneontology.org/amigo/term/GO:0001704	118	27	12.07	2.23695	4.63851e-05	0.00126692	655;657;1284;1289;1294;1301;1846;2260;2263;3675;3975;4313;4318;4838;5460;6423;6657;6862;7473;8091;8320;8324;10736;22943;51176;79923;83881	SIX2;COL4A2;COL5A1;COL7A1;COL11A1;DUSP4;FGFR1;FGFR2;DKK1;ITGA3;LHX1;MMP2;MMP9;NODAL;LEF1;POU5F1;SFRP2;BMP7;BMPR1A;SOX2;T;WNT3;NANOG;HMGA2;EOMES;FZD7;MIXL1
GO:0007051	spindle organization	microtubule-based process;cytoskeleton organization;single-organism organelle organization;cell cycle	GO:0007017;GO:0007010;GO:1902589;GO:0007049	http://amigo.geneontology.org/amigo/term/GO:0007051	144	31	14.7295	2.10462	4.6596e-05	0.00126863	332;891;2009;3832;3833;3925;4605;4751;5347;6491;6790;7272;9055;9212;9493;9639;9700;10403;10460;22974;24137;25886;26271;29127;57405;79444;79884;84722;259266;284403;285643	NDC80;TACC3;EML1;TPX2;KIF4A;POC1A;ASPM;FBXO5;WDR62;KIF4B;RACGAP1;BIRC5;KIF11;KIFC1;STMN1;MYBL2;NEK2;PLK1;SPC25;STIL;AURKA;TTK;BIRC7;MAP9;PSRC1;CCNB1;PRC1;AURKB;KIF23;ARHGEF10;ESPL1
GO:0006023	aminoglycan biosynthetic process	aminoglycan metabolic process;carbohydrate derivative biosynthetic process	GO:0006022;GO:1901137	http://amigo.geneontology.org/amigo/term/GO:0006023	112	26	11.4563	2.2695	4.90316e-05	0.0013307	1462;1950;2239;2719;3036;3037;3339;4166;4958;9331;9435;9672;9955;9956;9957;10090;27087;50515;51363;54360;64131;90161;93010;221914;222537;375790	UST;VCAN;EGF;GPC2;HS3ST5;GPC4;B3GAT1;GPC3;HAS1;HAS2;HSPG2;AGRN;CHST6;OMD;CHST11;CHST15;CYTL1;XYLT1;HS6ST2;B3GNT7;B4GALT6;CHST2;SDC3;HS3ST3A1;HS3ST2;HS3ST1
GO:0034728	nucleosome organization	chromosome organization	GO:0051276	http://amigo.geneontology.org/amigo/term/GO:0034728	138	30	14.1158	2.12528	5.06199e-05	0.00136559	2491;3007;3009;3024;3159;4171;4674;4675;5757;6418;8340;8341;8342;8345;8348;10036;55166;55320;55355;55723;64105;64946;79019;79172;79682;92815;126961;128312;387103;646817	CHAF1A;HIST2H3C;HIST3H2BB;CENPI;HIST1H1D;HIST1H1B;HIST1H1A;HMGA1;CENPW;MCM2;NAP1L2;NAP1L3;CENPQ;MIS18BP1;HJURP;ASF1B;PTMA;CENPK;SET;SETSIP;CENPH;CENPM;CENPO;CENPU;HIST1H2BL;HIST1H2BN;HIST1H2BM;HIST1H2BH;HIST1H2BO;HIST3H2A
GO:1901987	regulation of cell cycle phase transition	cell cycle	GO:0007049	http://amigo.geneontology.org/amigo/term/GO:1901987	322	56	32.9368	1.70023	5.06365e-05	0.00136559	199;641;699;701;890;891;894;983;990;1062;1063;1112;1820;1869;2068;4085;4582;4762;5017;5087;5311;5347;5569;6118;6790;7015;7272;7480;8091;8317;8318;9700;9735;9787;9928;10403;10459;10630;11065;26271;51339;51499;51512;54443;55835;55920;56241;63967;80174;84101;84250;90381;113130;143471;144455;219736	NDC80;MAD2L2;CENPE;CENPF;PDPN;UBE2C;FOXN3;CDCA5;PSMA8;E2F7;ARID3A;E2F1;AIF1;ERCC2;STOX1;FBXO5;MAD2L1;MUC1;NEUROG1;OVOL1;PBX1;DACT1;TRIAP1;GTSE1;PKD2;PLK1;ANLN;PKIA;CENPJ;RCC2;SUSD2;RPA2;CLSPN;BLM;AURKA;BUB1;BUB1B;TERT;TTK;WNT10B;DBF4B;HMGA2;CDC7;CDC45;USP44;SLF1;CCNA2;CCNB1;CCND2;TICRR;ESPL1;KNTC1;DLGAP5;CDK1;CDC6;KIF14
GO:0050772	positive regulation of axonogenesis	regulation of multicellular organismal development;neurogenesis	GO:2000026;GO:0022008	http://amigo.geneontology.org/amigo/term/GO:0050772	70	19	7.16017	2.65357	5.30247e-05	0.0014255	627;1002;1382;1946;3897;4131;4747;4803;4804;5365;6091;6387;7074;7473;8153;9037;10507;23566;57611	CDH4;SEMA4D;CRABP2;EFNA5;LPAR3;L1CAM;MAP1B;NEFL;NGF;NGFR;PLXNB3;ISLR2;ROBO1;BDNF;CXCL12;TIAM1;WNT3;RND2;SEMA5A
GO:0070507	regulation of microtubule cytoskeleton organization	microtubule-based process;cytoskeleton organization;single-organism organelle organization	GO:0007017;GO:0007010;GO:1902589	http://amigo.geneontology.org/amigo/term/GO:0070507	119	27	12.1723	2.21815	5.42409e-05	0.00145362	899;1111;1946;3832;3925;4281;4751;5347;6491;6622;6790;10460;10733;11075;22974;22994;25886;25999;26586;27124;50810;55835;81930;84722;220134;221150;348235	TACC3;PLK4;STMN2;CHEK1;EFNA5;SKA1;SKA3;TPX2;CEP131;POC1A;CLIP3;CKAP2;INPP5J;SKA2;KIF11;STMN1;MID1;NEK2;HDGFRP3;PLK1;CENPJ;STIL;SNCA;AURKA;KIF18A;PSRC1;CCNF
GO:0086010	membrane depolarization during action potential	regulation of membrane potential	GO:0042391	http://amigo.geneontology.org/amigo/term/GO:0086010	48	15	4.90983	3.0551	5.47979e-05	0.00146396	287;288;477;773;774;775;778;781;2702;3757;6329;6331;10021;55800;378807	HCN4;GJA5;ANK2;ANK3;KCNH2;CATSPER4;ATP1A2;SCN3B;SCN4A;SCN5A;CACNA1A;CACNA1B;CACNA1C;CACNA1F;CACNA2D1
GO:0007093	mitotic cell cycle checkpoint	cell cycle	GO:0007049	http://amigo.geneontology.org/amigo/term/GO:0007093	152	32	15.5478	2.05817	5.60971e-05	0.001494	641;699;701;891;983;1063;1111;1112;1820;1869;4085;4436;4582;5347;6118;6790;7153;7272;7483;8091;9735;10403;10459;11130;51499;51512;55835;63967;84101;84250;90381;144455	NDC80;MAD2L2;CENPF;CHEK1;FOXN3;ZWINT;E2F7;ARID3A;E2F1;MAD2L1;MSH2;MUC1;TRIAP1;GTSE1;PLK1;CENPJ;RPA2;CLSPN;BLM;AURKA;BUB1;BUB1B;TOP2A;TTK;WNT9A;HMGA2;USP44;SLF1;CCNB1;TICRR;KNTC1;CDK1
GO:0035296	regulation of tube diameter	regulation of anatomical structure size	GO:0090066	http://amigo.geneontology.org/amigo/term/GO:0035296	126	28	12.8883	2.17251	5.90207e-05	0.00156213	40;134;151;152;477;554;1128;1131;1636;1908;1910;2149;2697;2702;3274;3350;3352;3363;3779;3792;4846;4881;5023;5028;5592;6869;10242;27345	KCNMB2;CHRM1;CHRM3;ADORA1;ADRA2B;ADRA2C;ACE;EDN3;EDNRB;F2R;GJA1;GJA5;KCNMB4;HRH2;HTR1A;HTR1D;HTR7;KCNMB1;KEL;ASIC2;ATP1A2;NOS3;NPR1;P2RX1;P2RY1;AVPR2;PRKG1;TACR1
[truncated: 534 more rows]
