# Supplementary material for: Extensive reprogramming of the nascent transcriptome during iPSC to hepatocyte differentiation
Source: Sci Rep. 2019 Mar 5;9:3562. doi: 10.1038/s41598-019-39215-0 (PMC6401154; doi:10.1038/s41598-019-39215-0)
Supplement: Supplementary file 4 — Supplementary Table S3 [file 41598_2019_39215_MOESM4_ESM.xlsx]

## Sheet: pluripotency&liver_spesific
Chromosome	Start coordinate	End coordinate	Strand	Length	Annotation.Divergence	Entrez ID	RefSeq ID	Ensembl ID	Gene symbol	Description	Gene type	Marker status	M2_10100_A	M2_10100_B	M2_11104_A	M2_11104_B	M2_11304_A	M2_11304_B	M1_11104_A	M1_11104_B	M1_11104_C	iPSC_11104_A	iPSC_1110_B	PHH_Hu8132	PHH_Hu8209	iPSC_11104_A_FPKM	iPSC_11104_B_FPKM	M2_10100_A_FPKM	M2_10100_B_FPKM	M2_11104_A_FPKM	M2_11104_B_FPKM	M2_11304_A_FPKM	M2_11304_B_FPKM	M1_11104_A_FPKM	M1_11104_B_FPKM	M1_11104_C_FPKM	PHH_Hu8132_FPKM	PHH_Hu8209_FPKM	M1.vs.M2.Log2.Fold.Change	M1.vs.M2.p.value	M1.vs.M2.adj.p.value	iPSC.vs.M2.Log2.Fold.Change	iPSC.vs.M2.p.value	iPSC.vs.M2.adj.p.value	PHH.vs.M2.Log2.Fold.Change	PHH.vs.M2.p.value	PHH.vs.M2.adj..p.value	PHH.vs.M1.Log2.Fold.Change	PHH.vs.M1.p.value
chr17	48261457	48279000	-	17543	COL1A1|EDSC|OI1|OI2|OI3|OI4|-|17q21.33|protein-coding	1277	NM_000088	ENSG00000108821	COL1A1	collagen, type I, alpha 1	protein-coding	ECM	354.13	421.45	283.91	265.75	376.36	458.88	7237.72	8118.33	9574.39	471.79	843.64	227.47	78.84	1.448	2.719	1.213	1.466	0.978	0.922	1.288	1.583	25.32	28.976	33.82	0.754	0.262	4.0813	2.75159e-68	3.2429e-65	0.336744	0.257846	0.357905	-1.7391	7.19142e-05	0.00034035	-5.92502	5.80438e-31
chr12	48366748	48398285	-	31537	COL2A1|ANFH|AOM|COL11A3|SEDC|STL1|-|12q13.11|protein-coding	1280	NM_001844	ENSG00000139219	COL2A1	collagen, type II, alpha 1	protein-coding	ECM	599.15	476.72	1187.8	876.16	816.78	827.01	231.92	191.11	171.74	24.34	99.99	19.5	33.6	0.042	0.179	1.142	0.923	2.277	1.691	1.555	1.587	0.451	0.379	0.337	0.036	0.062	-2.25244	3.04183e-10	3.59082e-09	-4.21701	4.88835e-15	6.70088e-14	-5.07184	1.29013e-24	7.12214e-23	-2.87607	2.53227e-09
chr2	136871919	136875725	-	3806	CXCR4|CD184|D2S201E|FB22|HM89|HSY3RR|LAP-3|LAP3|LCR1|LESTR|NPY3R|NPYR|NPYRL|NPYY3R|WHIM|WHIMS|-|2q21|protein-coding	7852	NM_003467	ENSG00000121966	CXCR4	chemokine (C-X-C motif) receptor 4	protein-coding	ENDODERMAL_MARKER	13.4	6.91	9.11	6.17	18.02	11.07	150.28	97.81	114.49	24.34	14.06	19.5	1.29	0.344	0.209	0.212	0.111	0.145	0.099	0.284	0.176	2.423	1.609	1.864	0.298	0.02	3.19691	6.76225e-15	1.42257e-13	0.338068	0.553604	0.654692	-1.13748	0.189458	0.298001	-4.41973	2.18465e-09
chr2	219919142	219925238	-	6096	IHH|BDA1|HHG2|-|2q33-q35|protein-coding	3549	NM_002181	ENSG00000163501	IHH	indian hedgehog	protein-coding	ENDODERMAL_MARKER	48.81	44.91	69.53	70.29	47.05	50.9	87.2	87.28	88.73	20.59	14.06	136.48	98.23	0.182	0.13	0.481	0.45	0.689	0.702	0.463	0.505	0.878	0.896	0.902	1.301	0.94	0.308978	0.437009	0.572415	-2.18814	5.88428e-05	0.000210939	0.668609	0.121424	0.207706	0.328025	0.471717
chr1	226411319	226414756	+	3437	MIXL1|MILD1|MIX|MIXL|-|1q42.12|protein-coding	83881	NM_031944	ENSG00000185155	MIXL1	Mix paired-like homeobox	protein-coding	ENDODERMAL_MARKER	19.14	21.88	28.97	20.35	21.02	9.59	102.04	75.24	104.47	353.84	92.18	0	12.92	5.543	1.516	0.335	0.388	0.509	0.36	0.367	0.169	1.822	1.371	1.884	0	0.219	1.78316	3.27915e-05	0.000163307	2.76865	3.70981e-09	2.54406e-08	-1.4131	0.0562049	0.111128	-3.22067	3.47018e-06
chr7	155594934	155604967	-	10033	SHH|HHG1|HLP3|HPE3|MCOPCB5|SMMCI|TPT|TPTPS|-|7q36|protein-coding	6469	NM_000193		SHH	sonic hedgehog	protein-coding	ENDODERMAL_MARKER	223.01	165.82	126.64	137.5	150.14	129.1	31.54	22.57	30.05	20.59	17.19	480.93	323.11	0.111	0.097	1.336	1.009	0.763	0.834	0.899	0.779	0.193	0.141	0.186	2.786	1.879	-2.87256	6.27634e-10	7.13807e-09	-3.53814	3.86195e-12	3.82183e-11	0.967661	0.00356804	0.0108063	3.81941	3.45569e-18
chr8	55370495	55373456	+	2961	SOX17|VUR3|-|8q11.23|protein-coding	64321	NM_022454	ENSG00000164736	SOX17	SRY box 17	protein-coding	ENDODERMAL_MARKER	1.91	1.15	3.31	2.47	20.02	5.9	66.79	66.21	70.13	1.87	0	13	0	0.034	0	0.039	0.024	0.068	0.051	0.406	0.121	1.384	1.4	1.468	0.255	0	3.36226	2.44e-07	1.81581e-06	-3.02898	0.0342312	0.0651336	-1.02419	0.428752	0.562822	-4.56602	5.13e-07
chr19	33790840	33793470	-	2630	CEBPA|C/EBP-alpha|CEBP|-|19q13.1|protein-coding	1050	NM_004364	ENSG00000245848	CEBPA	CCAAT/enhancer binding protein (C/EBP), alpha	protein-coding	LIVER_REGULATOR	123.47	71.39	188.72	114.07	197.19	129.84	326.54	204.65	226.12	65.53	65.62	636.91	553.17	1.342	1.411	2.822	1.657	4.337	2.639	4.502	2.987	7.62	4.872	5.328	14.075	12.272	0.61671	0.0542437	0.109792	-1.50439	0.000437662	0.0013178	1.80086	7.37554e-09	7.34601e-08	1.15101	0.000303984
chr14	38058757	38064325	-	5568	FOXA1|HNF3A|TCF3A|-|14q21.1|protein-coding	3169	NM_004496	ENSG00000129514	FOXA1	forkhead box A1	protein-coding	LIVER_REGULATOR	167.49	92.12	133.27	106.67	208.2	175.58	85.35	72.23	58.68	14.98	1.56	168.98	250.73	0.145	0.016	1.808	1.01	1.447	1.166	2.245	1.908	0.941	0.812	0.653	1.764	2.627	-1.21417	0.00165594	0.00544122	-4.75574	3.60128e-15	5.0402e-14	0.228593	0.542888	0.668233	1.37041	0.00148205
chr20	22561642	22566101	-	4459	FOXA2|HNF3B|TCF3B|-|20p11|protein-coding	3170	NM_021784	ENSG00000125798	FOXA2	forkhead box A2	protein-coding	LIVER_REGULATOR	132.08	84.06	273.15	181.27	514.49	396.17	59.37	72.23	71.56	9.36	6.25	370.45	277.88	0.113	0.079	1.781	1.15	3.703	2.474	6.929	5.375	0.817	1.014	0.994	4.828	3.636	-2.26279	9.61547e-05	0.000430471	-5.52315	5.90664e-13	6.42353e-12	-0.033223	0.947211	0.991137	2.2084	8.88138e-08
chr8	11561660	11617511	+	55851	GATA4|ASD2|TACHD|TOF|VSD1|-|8p23.1-p22|protein-coding	2626	NM_002052	ENSG00000136574	GATA4	GATA binding protein 4	protein-coding	LIVER_REGULATOR	2075.98	1920.72	2431.89	2421.3	2496.4	2401.35	2816.42	3247.33	3396.12	885.54	96.86	1241.32	794.85	0.854	0.098	2.234	2.099	2.632	2.638	2.684	2.601	3.095	3.641	3.768	1.292	0.83	0.0671589	0.775232	0.867382	-3.01762	7.6e-08	4.36101e-07	-1.56955	3.2e-08	2.85e-07	-1.66799	2.22995e-06
chr18	19749398	19782491	+	33093	GATA6|-|-|18q11.1-q11.2|protein-coding	2627	NM_005257	ENSG00000141448	GATA6	GATA binding protein 6	protein-coding	LIVER_REGULATOR	5119.59	4313.55	4638.63	3976.31	4369.2	4582.11	1992.65	1768.12	1588.58	215.3	28.12	1072.34	1136.06	0.35	0.048	9.3	7.955	8.473	7.312	7.928	8.377	3.695	3.345	2.975	1.883	2.003	-1.60086	7.7928e-10	8.73724e-09	-5.95596	1.17301e-24	4.00353e-23	-2.39207	1.77322e-16	4.62736e-15	-0.817111	0.00584688
chr10	94449681	94455408	+	5727	HHEX|HEX|HMPH|HOX11L-PEN|PRH|PRHX|-|10q23.33|protein-coding	3087	NM_002729	ENSG00000152804	HHEX	hematopoietically expressed homeobox	protein-coding	LIVER_REGULATOR	2.87	2.3	7.45	1.23	10.01	6.64	44.53	10.53	14.31	9.36	26.56	519.92	284.34	0.088	0.262	0.03	0.025	0.079	0.013	0.105	0.07	0.477	0.115	0.155	5.276	2.897	1.92149	0.00332957	0.0100961	1.44005	0.0732514	0.12566	5.93021	7.68244e-35	8.70985e-33	3.98422	7.50313e-17
chr12	121416371	121440314	+	23943	HNF1A|HNF-1A|HNF1|IDDM20|LFB1|MODY3|TCF-1|TCF1|-|12q24.2|protein-coding	6927	NM_000545	ENSG00000135100	HNF1A	HNF1 homeobox A	protein-coding	LIVER_REGULATOR	267.03	184.24	423.8	396.46	408.39	339.36	200.38	189.6	203.22	269.59	234.34	675.9	837.51	0.606	0.553	0.67	0.47	1.07	1.008	1.024	0.858	0.514	0.496	0.526	1.641	2.041	-1.11597	0.00161041	0.00531337	-0.913879	0.00942446	0.0210681	0.820536	0.0118235	0.0300082	1.90174	2.596e-09
chr17	36046434	36105069	-	58635	HNF1B|FJHN|HNF-1-beta|HNF-1B|HNF1beta|HNF2|HPC11|LF-B3|LFB3|MODY5|TCF-2|TCF2|VHNF1|-|17q12|protein-coding	6928	NM_000458	ENSG00000275410	HNF1B	HNF1 homeobox B	protein-coding	LIVER_REGULATOR	4735.79	4346.95	5318.2	5340.8	4738.55	4398.41	402.61	517.65	467.99	9.36	14.06	1267.31	1367.41	0.009	0.014	4.855	4.524	5.482	5.543	4.853	4.539	0.421	0.553	0.495	1.256	1.361	-3.72904	7.19629e-32	7.61365e-30	-9.14958	2.56331e-79	1.85576e-76	-2.24042	2.92588e-14	5.94062e-13	1.46813	1.91937e-06
chr20	42984441	43061485	+	77044	HNF4A|FRTS4|HNF4|HNF4a7|HNF4a8|HNF4a9|HNF4alpha|MODY|MODY1|NR2A1|NR2A21|TCF|TCF14|-|20q13.12|protein-coding	3172	NM_000457	ENSG00000101076	HNF4A	hepatocyte nuclear factor 4, alpha	protein-coding	LIVER_REGULATOR	2362.15	1980.6	3171.05	2938.61	1996.92	2078.22	332.11	388.24	300.54	22.47	18.75	2749.1	4395.61	0.016	0.014	1.843	1.569	2.488	2.321	1.556	1.632	0.265	0.316	0.242	2.074	3.329	-3.09197	1.30372e-19	4.50373e-18	-7.38029	3.41732e-53	8.48937e-51	0.174299	0.563745	0.686618	3.22435	9.62148e-23
chr8	76452203	76479061	+	26858	HNF4G|NR2A2|NR2A3|-|8q21.11|protein-coding	3174	NM_004133	ENSG00000164749	HNF4G	hepatocyte nuclear factor 4, gamma	protein-coding	LIVER_REGULATOR	217.26	210.73	62.91	55.49	76.07	70.82	12.99	13.54	14.31	16.85	9.37	175.47	179.65	0.034	0.02	0.486	0.479	0.142	0.126	0.17	0.16	0.03	0.032	0.033	0.38	0.39	-3.46127	3.94316e-06	2.33148e-05	-3.67138	2.461e-06	1.12204e-05	0.234768	0.675422	0.783262	3.66353	8.71848e-11
chr12	115108059	115121969	-	13910	TBX3|TBX3-ISO|UMS|XHL|-|12q24.21|protein-coding	6926	NM_005996	ENSG00000135111	TBX3	T-box 3	protein-coding	LIVER_REGULATOR	670.94	555.03	428.77	345.28	779.75	712.66	1181.86	993.16	1103.42	211.56	14.06	493.93	383.86	0.819	0.057	2.9	2.435	1.863	1.511	3.366	3.1	5.214	4.471	4.916	2.064	1.61	0.572479	0.0453881	0.0948566	-3.2368	5.38702e-07	2.71753e-06	-0.7767	0.0195045	0.045855	-1.37319	1.0478e-05
chr10	101542355	101611949	+	69594	ABCC2|ABC30|CMOAT|DJS|MRP2|cMRP|-|10q24|protein-coding	1244	NM_000392	ENSG00000023839	ABCC2	ATP binding cassette subfamily C member 2	protein-coding	LIVER_SPECIFIC	1782.14	1739.93	1104.2	1090.73	1815.74	2166.01	113.18	153.49	131.67	89.86	54.68	7818.35	13142.9	0.07	0.044	1.539	1.526	0.959	0.954	1.567	1.883	0.1	0.138	0.117	6.529	11.019	-3.93325	4.19003e-25	2.44353e-23	-4.98815	7.66452e-31	4.1721e-29	2.30741	1.66612e-16	4.3749e-15	6.21277	1.88137e-51
chr4	74301936	74321502	+	19566	AFP|AFPD|FETA|HPAFP|-|4q13.3|protein-coding	174	NM_001134	ENSG00000081051	AFP	alpha-fetoprotein	protein-coding	LIVER_SPECIFIC	2303.77	1809.02	2815.96	2359.03	4267.1	3494.68	254.18	412.31	377.82	7.49	14.06	26	50.41	0.021	0.041	7.078	5.642	8.699	7.337	13.096	10.806	0.797	1.319	1.197	0.077	0.15	-3.39872	9.24154e-19	2.87503e-17	-8.46131	2.10307e-56	6.42043e-54	-6.35315	1.75888e-40	2.94179e-38	-3.15981	6.57108e-13
chr4	74269972	74287129	+	17157	ALB|ANALBA|FDAH|PRO0883|PRO0903|PRO1341|-|4q13.3|protein-coding	213	NM_000477	ENSG00000163631	ALB	albumin	protein-coding	LIVER_SPECIFIC	148.35	130.12	255.77	260.81	208.2	201.4	12.99	3.01	11.45	5.62	4.69	12972.1	4938.44	0.018	0.015	0.52	0.463	0.901	0.925	0.729	0.71	0.046	0.011	0.041	43.943	16.794	-5.05049	7.48949e-18	2.15409e-16	-5.75186	2.51297e-20	5.85797e-19	5.01894	6.5469e-54	2.38693e-51	10.1017	2.23864e-76
chr11	116706469	116708338	-	1869	APOA1|-|-|11q23-q24|protein-coding	335	NM_000039	ENSG00000118137	APOA1	apolipoprotein A-I	protein-coding	LIVER_SPECIFIC	319.68	206.12	586.86	378.58	703.68	717.82	142.86	185.09	200.36	14.98	17.19	4360.86	1388.09	0.431	0.52	10.282	6.73	18.98	12.327	22.609	23.237	4.691	6.201	6.643	135.607	43.333	-1.8603	2.78731e-05	0.000141072	-5.36022	8.46517e-20	1.88986e-18	2.07422	5.20994e-08	4.49e-07	3.84881	1.46443e-15
chr1	161192083	161193418	-	1335	APOA2|Apo-AII|ApoA-II|apoAII|-|1q23.3|protein-coding	336	NM_001643	ENSG00000158874	APOA2	apolipoprotein A-II	protein-coding	LIVER_SPECIFIC	277.56	246.42	343.51	287.33	114.11	108.45	77.92	97.81	94.46	3.74	3.12	2014.7	467.87	0.151	0.132	12.498	11.265	15.553	13.098	5.133	4.915	3.582	4.588	4.384	87.71	20.448	-1.73771	0.000705592	0.00255214	-6.5261	2.71072e-16	4.27823e-15	1.84137	0.000137053	0.000607926	3.39895	1.63906e-09
chr2	21224301	21266945	-	42644	APOB|FLDB|LDLCQ4|apoB-100|apoB-48|-|2p24-p23|protein-coding	338	NM_000384	ENSG00000084674	APOB	apolipoprotein B	protein-coding	LIVER_SPECIFIC	21053.6	23290.4	37269.6	41210.8	38984.4	46631.9	807.08	1671.82	1335.26	24.34	28.12	8773.71	17786.7	0.031	0.037	29.679	33.331	52.828	58.812	54.898	66.161	1.162	2.455	1.94	11.958	24.336	-5.19057	4.42591e-29	3.67097e-27	-10.8538	3.38912e-68	1.60517e-65	-1.8014	3.49741e-06	2.17022e-05	3.37187	9.88497e-21
chr19	45417921	45422606	+	4685	APOC1|Apo-CI|ApoC-I|-|19q13.2|protein-coding	341	NM_001645	ENSG00000130208	APOC1	apolipoprotein C-I	protein-coding	LIVER_SPECIFIC	134	84.06	204.45	159.08	241.23	203.62	124.31	57.18	71.56	97.35	70.3	1384.3	469.16	1.119	0.849	1.719	1.095	2.638	2.066	3.092	2.63	1.628	0.764	0.946	17.173	5.843	-1.3071	0.00161819	0.00533376	-1.524	0.000392863	0.00119634	1.94007	8.76446e-08	7.26829e-07	3.21013	5.13009e-20
chr19	45449239	45452822	+	3583	APOC2|APO-CII|APOC-II|-|19q13.2|protein-coding	344	NM_000483	ENSG00000224916	APOC2	apolipoprotein C-II	protein-coding	LIVER_SPECIFIC	165.58	168.12	365.86	352.07	386.37	365.92	5.57	15.05	14.31	31.83	42.18	532.92	621.67	0.478	0.666	2.778	2.864	6.172	5.98	6.476	6.179	0.095	0.263	0.248	8.644	10.123	-5.14613	2.12479e-18	6.40189e-17	-3.50619	2.95471e-12	2.97337e-11	0.583709	0.113578	0.197798	5.71333	1.5297e-30
chr17	64208147	64225556	-	17409	APOH|B2G1|B2GP1|BG|-|17q24.2|protein-coding	350	NM_000042	ENSG00000091583	APOH	apolipoprotein H (beta-2-glycoprotein I)	protein-coding	LIVER_SPECIFIC	3.83	4.61	11.59	10.48	3	2.95	9.28	4.51	4.29	0	3.12	1072.34	781.93	0	0.01	0.013	0.016	0.04	0.037	0.01	0.01	0.033	0.016	0.015	3.58	2.621	-0.239689	0.778042	0.869423	-2.35494	0.0430399	0.0794108	6.77939	1.89122e-55	7.66748e-53	7.00871	6.89867e-48
chr17	7076751	7082883	-	6132	ASGR1|ASGPR|ASGPR1|CLEC4H1|HL-1|-|17p13.2|protein-coding	432	NM_001671	ENSG00000141505	ASGR1	asialoglycoprotein receptor 1	protein-coding	LIVER_SPECIFIC	28.71	35.7	103.47	93.72	65.06	61.97	131.73	121.89	108.77	65.53	85.93	890.37	461.4	0.575	0.792	0.281	0.355	1.02	0.93	0.637	0.611	1.318	1.245	1.099	8.439	4.39	0.621174	0.184291	0.295358	-0.284984	0.588246	0.687558	2.95375	3.16237e-12	5.0716e-11	2.27185	7.95845e-10
chr17	7004641	7018130	-	13489	ASGR2|ASGP-R2|ASGPR2|CLEC4H2|HBXBP|HL-2|-|17p|protein-coding	433	NM_001181	ENSG00000161944	ASGR2	asialoglycoprotein receptor 2	protein-coding	LIVER_SPECIFIC	59.34	35.7	76.98	59.81	45.04	55.33	35.25	52.67	65.83	1.87	1.56	1059.34	445.89	0.007	0.007	0.264	0.162	0.345	0.27	0.201	0.248	0.16	0.244	0.302	4.564	1.929	-0.657998	0.153949	0.255625	-5.3933	2.27265e-11	2.06146e-10	3.28618	1.1204e-21	4.79558e-20	3.88295	8.87859e-16
chr2	211342406	211543831	+	201425	CPS1|CPSASE1|PHN|-|2q35|protein-coding	1373	NM_001875	ENSG00000021826	CPS1	carbamoyl-phosphate synthase 1	protein-coding	LIVER_SPECIFIC	75.61	137.03	652.26	847.18	181.17	291.41	536.2	734.34	692.68	353.84	499.93	903.37	2750.33	0.095	0.14	0.023	0.042	0.196	0.256	0.054	0.088	0.163	0.228	0.213	0.261	0.797	0.452218	0.462159	0.596402	-0.287207	0.660404	0.752698	1.80724	0.00302415	0.00934329	1.29474	0.000174651
chr2	88422508	88427650	-	5142	FABP1|FABPL|L-FABP|-|2p11|protein-coding	2168	NM_001443	ENSG00000163586	FABP1	fatty acid binding protein 1, liver	protein-coding	LIVER_SPECIFIC	142.61	104.79	48.01	47.48	234.22	161.57	16.7	27.09	32.92	0	0	188.47	113.74	0	0	1.667	1.244	0.564	0.562	2.735	1.901	0.199	0.33	0.397	2.13	1.291	-2.74841	3.3489e-05	0.000166535	-10.032	5.55178e-14	6.75356e-13	-0.0817289	0.877059	0.939197	2.63926	5.54488e-06
chr4	155504280	155511897	-	7617	FGA|Fib2|-|4q28|protein-coding	2243	NM_000508	ENSG00000171560	FGA	fibrinogen alpha chain	protein-coding	LIVER_SPECIFIC	2181.26	1759.51	5495.33	4637.9	10261.9	8686.9	57.52	99.32	125.94	0	3.12	17937.4	1808.13	0	0.023	17.215	14.097	43.609	37.055	80.903	69.001	0.463	0.816	1.025	136.865	13.85	-6.42399	6.62438e-18	1.9107e-16	-11.9988	1.73862e-30	9.34356e-29	0.125476	0.847701	0.917454	6.14334	7.37516e-13
chr4	155484132	155493915	+	9783	FGB|HEL-S-78p|-|4q28|protein-coding	2244	NM_005141		FGB	fibrinogen beta chain	protein-coding	LIVER_SPECIFIC	2785.2	2323.75	5943.14	5902.5	10123.7	9102.25	218.93	242.27	211.81	0	3.12	11451.3	1938.67	0	0.018	17.114	14.496	36.72	36.718	62.143	56.293	1.373	1.551	1.342	68.03	11.562	-5.01488	1.5941e-17	4.42419e-16	-12.1474	7.94301e-38	6.85751e-36	-0.439151	0.437136	0.570488	4.29367	9.92233e-13
chr4	155525286	155533960	-	8674	FGG|-|-|4q28|protein-coding	2266	NM_000509	ENSG00000171557	FGG	fibrinogen gamma chain	protein-coding	LIVER_SPECIFIC	1294.02	894.72	3306.8	3116.19	5597.38	5100	20.41	58.69	64.4	1.87	3.12	5563.18	1148.99	0.012	0.02	8.968	6.295	23.044	21.863	38.752	35.574	0.144	0.424	0.46	37.275	7.729	-6.67083	5.17133e-17	1.37571e-15	-10.6796	2.12062e-27	8.98568e-26	-0.493264	0.403709	0.536508	5.99615	7.06284e-16
chr3	120347015	120401418	-	54403	HGD|AKU|HGO|-|3q13.33|protein-coding	3081	NM_000187	ENSG00000113924	HGD	homogentisate 1,2-dioxygenase	protein-coding	LIVER_SPECIFIC	8278.07	8810.19	8849.32	10209.3	9232.87	11739.7	148.43	159.51	170.31	52.42	139.04	1553.27	3709.32	0.052	0.145	9.147	9.883	9.832	11.421	10.191	13.056	0.167	0.184	0.194	1.659	3.978	-6.28221	1.25651e-69	1.51613e-66	-7.19261	3.40829e-58	1.1515e-55	-2.29429	3.79078e-12	6.02006e-11	3.92504	2.31174e-25
chr3	186383741	186396029	+	12288	HRG|HPRG|HRGP|THPH11|-|3q27|protein-coding	3273	NM_000412	ENSG00000113905	HRG	histidine-rich glycoprotein	protein-coding	LIVER_SPECIFIC	12.44	4.61	15.73	19.11	12.01	14.02	1.86	1.5	2.86	11.23	6.25	272.96	425.21	0.049	0.029	0.061	0.023	0.077	0.095	0.059	0.069	0.009	0.008	0.014	1.291	2.019	-3.21178	0.000601944	0.00222407	-1.11071	0.114659	0.182503	4.33498	3.48908e-23	1.69205e-21	7.49689	7.19402e-29
chr3	52811602	52826084	+	14482	ITIH1|H1P|IATIH|IGHEP1|ITI-HC1|ITIH|SHAP|-|3p21.1|protein-coding	3697	NM_002215	ENSG00000055957	ITIH1	inter-alpha-trypsin inhibitor heavy chain 1	protein-coding	LIVER_SPECIFIC	10.53	25.33	79.46	58.57	34.03	47.22	7.42	6.02	5.72	1.87	6.25	1462.28	1152.86	0.007	0.024	0.044	0.107	0.332	0.246	0.141	0.197	0.031	0.026	0.024	5.868	4.645	-2.98809	0.00019517	0.000812523	-3.84009	1.80804e-05	7.09138e-05	4.55346	1.02163e-22	4.74125e-21	7.50125	1.34882e-51
chr12	53342655	53346685	+	4030	KRT18|CK-18|CYK18|K18|-|12q13|protein-coding	3875	NM_000224	ENSG00000111057	KRT18	keratin 18, type I	protein-coding	LIVER_SPECIFIC	952.33	783.03	1088.47	837.31	1437.38	1019.56	3027.93	2275.24	2062.29	720.79	470.25	1709.25	1071.44	9.63	6.598	14.206	11.858	16.326	12.644	21.419	15.307	46.111	35.351	31.711	24.65	15.512	1.04568	4.12516e-06	2.43113e-05	-1.28614	3.8873e-06	1.71535e-05	0.0586399	0.817673	0.894178	-1.0121	0.00108998
chr12	53290971	53343650	-	52679	KRT8|CARD2|CK-8|CK8|CYK8|K2C8|K8|KO|-|12q13|protein-coding	3856	NM_002273	ENSG00000170421	KRT8	keratin 8, type II	protein-coding	LIVER_SPECIFIC	3173.78	2615.08	3461.59	2819	3825.67	2979	9089.36	7666.89	7067.02	1505.22	974.87	2534.63	2402.66	1.539	1.046	3.622	3.03	3.972	3.257	4.361	3.421	10.589	9.113	8.313	2.796	2.661	1.07969	6.96697e-07	4.7706e-06	-1.86282	1.85414e-11	1.69825e-10	-0.706151	0.0050583	0.014567	-1.81186	8.51004e-08
chr19	11200038	11244505	+	44467	LDLR|FH|FHC|LDLCQ2|-|19p13.2|protein-coding	3949	NM_000527	ENSG00000130164	LDLR	low density lipoprotein receptor	protein-coding	LIVER_SPECIFIC	5018.14	5425.91	7354.43	6924.79	4804.61	4852.12	9313.86	10185.9	11108.6	5008.05	2623.08	7103.45	7529.79	6.064	3.336	6.784	7.447	9.997	9.477	6.489	6.602	12.854	14.343	15.481	9.284	9.88	0.418926	0.120171	0.209885	-1.13106	0.000852338	0.00242327	-0.0267448	0.92549	0.97619	-0.46788	0.174325
chr14	94843084	94857029	-	13945	SERPINA1|A1A|A1AT|AAT|PI|PI1|PRO2275|alpha1AT|-|14q32.1|protein-coding	5265	NM_000295	ENSG00000197249	SERPINA1	serpin peptidase inhibitor, clade A (alpha-1 antiproteinase, antitrypsin), member 1	protein-coding	LIVER_SPECIFIC	580.97	346.6	1725	1411.96	1522.46	1811.15	243.05	204.65	180.32	3.74	9.37	24975.8	4232.76	0.014	0.038	2.504	1.517	7.477	6.162	6.556	7.858	1.07	0.919	0.801	104.093	17.71	-2.7858	4.42246e-07	3.12975e-06	-7.97656	2.37749e-22	6.68019e-21	2.96791	2.9772e-08	2.67213e-07	5.47072	1.04322e-20
chr4	156824845	156841558	+	16713	TDO2|TDO|TO|TPH2|TRPO|-|4q31-q32|protein-coding	6999	NM_005651	ENSG00000151790	TDO2	tryptophan 2,3-dioxygenase	protein-coding	LIVER_SPECIFIC	0	12.67	14.07	9.87	16.02	11.07	53.81	36.11	40.07	0	0	500.43	1063.68	0	0	0	0.046	0.051	0.036	0.058	0.04	0.198	0.135	0.149	1.74	3.713	1.7331	0.0052733	0.0150566	-6.55359	0.000219738	0.000704001	5.7748	1.12578e-35	1.35839e-33	4.00883	6.90611e-19
chr18	29171730	29178986	+	7256	TTR|CTS|CTS1|HEL111|HsT2651|PALB|TBPA|-|18q12.1|protein-coding	7276	NM_000371	ENSG00000118271	TTR	transthyretin	protein-coding	LIVER_SPECIFIC	573.31	420.3	1173.73	855.81	896.86	692.74	111.32	91.79	94.46	1.87	0	1059.34	847.85	0.014	0	4.75	3.535	9.778	7.178	7.423	5.776	0.942	0.792	0.807	8.485	6.818	-3.24676	7.79358e-16	1.82179e-14	-10.0534	3.51707e-40	3.62272e-38	-0.0508806	0.876587	0.938833	3.17067	1.80191e-21
chr2	234668919	234681945	+	13026	UGT1A1|BILIQTL1|GNT1|HUG-BR1|UDPGT|UDPGT 1-1|UGT1|UGT1A|-|2q37|protein-coding	54658	NM_000463	ENSG00000241635	UGT1A1	UDP glucuronosyltransferase 1 family, polypeptide A1	protein-coding	LIVER_SPECIFIC	10.53	17.27	19.04	13.56	47.05	43.53	5.57	6.02	0	3.74	1.56	1423.29	1675.01	0.015	0.007	0.049	0.081	0.088	0.063	0.217	0.202	0.026	0.029	0	6.35	7.503	-2.39113	0.00249364	0.00781767	-3.67766	8.44677e-05	0.000294102	5.59628	7.89722e-40	1.26251e-37	7.95676	5.76171e-58
chr16	71600754	71610998	-	10244	TAT|-|-|16q22.1|protein-coding	6898	NM_000353		TAT	tyrosine aminotransferase	protein-coding	LIVER_SPECIFIC	31.58	26.48	26.49	27.75	37.04	30.25	14.84	9.03	7.16	13.11	7.81	714.89	1196.81	0.069	0.043	0.185	0.158	0.156	0.165	0.217	0.179	0.089	0.055	0.043	4.056	6.817	-1.67543	0.00161679	0.00532951	-2.02225	0.000414255	0.00125567	4.62343	6.8462e-49	1.94917e-46	6.25137	2.52621e-41
chr8	39771328	39786309	+	14981	IDO1|IDO|IDO-1|INDO|-|8p12-p11|protein-coding	3620	NM_002164		IDO1	indoleamine 2,3-dioxygenase 1	protein-coding	PLURIPOTENCY_MARKER	0.96	0	0.83	3.08	0	0	14.84	22.57	15.74	63.65	590.55	0	11.63	0.229	2.229	0.004	0	0.003	0.013	0	0	0.061	0.094	0.065	0	0.045	3.87232	1.08029e-05	5.89058e-05	7.54831	7.17473e-33	4.33891e-31	2.16427	0.114605	0.197954	-1.42329	0.0838301
chr13	53277400	53313947	-	36547	LECT1|BRICD3|CHM-I|CHM1|MYETS1|-|13q14.3|protein-coding	11061	NM_007015	ENSG00000136110	LECT1	leukocyte cell derived chemotaxin 1	protein-coding	PLURIPOTENCY_MARKER	182.81	176.18	161.41	138.73	98.09	81.89	187.39	100.82	98.75	503.61	1649.78	149.48	164.14	0.742	2.553	0.301	0.294	0.267	0.231	0.161	0.136	0.315	0.173	0.167	0.238	0.262	-0.355212	0.397016	0.533445	2.33494	1.47742e-08	9.38491e-08	-0.204813	0.632468	0.746183	0.175184	0.678974
chr1	26737259	26756219	+	18960	LIN28A|CSDD1|LIN-28|LIN28|ZCCHC1|lin-28A|-|1p36.11|protein-coding	79727	NM_024674	ENSG00000131914	LIN28A	lin-28 homolog A (C. elegans)	protein-coding	PLURIPOTENCY_MARKER	57.43	55.27	35.59	15.41	105.1	79.68	1280.19	951.03	888.74	5000.57	7130.28	32.5	37.48	14.201	21.265	0.182	0.178	0.113	0.049	0.333	0.254	4.144	3.141	2.905	0.1	0.115	3.94854	1.28045e-22	5.9642e-21	6.25414	5.45867e-49	1.02079e-46	-0.994759	0.123303	0.210472	-4.91924	1.06001e-32
chr6	105404923	105531207	+	126284	LIN28B|CSDD2|-|6q21|protein-coding	389421	NM_001004317	ENSG00000187772	LIN28B	lin-28 homolog B (C. elegans)	protein-coding	PLURIPOTENCY_MARKER	185.68	320.12	176.31	172.03	150.14	165.99	2302.49	2732.69	2727.77	3448.54	8305.13	32.5	51.7	1.47	3.719	0.088	0.155	0.084	0.083	0.071	0.08	1.119	1.355	1.339	0.015	0.024	3.34857	4.5916e-35	5.92095e-33	4.31282	7.43782e-47	1.21985e-44	-2.55992	1.36472e-07	1.09554e-06	-5.90266	3.10914e-46
chr12	7941992	7948657	+	6665	NANOG|-|-|12p13.31|protein-coding	79923	NM_024865		NANOG	Nanog homeobox	protein-coding	PLURIPOTENCY_MARKER	6.7	2.3	0.83	3.7	3	2.95	81.64	24.08	22.9	389.41	310.9	0	2.58	3.146	2.638	0.06	0.021	0.008	0.034	0.027	0.027	0.752	0.226	0.213	0	0.023	3.47289	1.44513e-08	1.3423e-07	6.19202	3.75465e-38	3.29771e-36	-1.0075	0.426313	0.560331	-3.984	1.16033e-05
chr6	31132114	31138470	-	6371.3	POU5F1|OCT3|OCT4|OTF-3|OTF3|OTF4|Oct-3|Oct-4|-|6p21.31|protein-coding	5460	NM_002701	ENSG00000204531	OCT4	POU class 5 homeobox 1	protein-coding	PLURIPOTENCY_MARKER	16.27	12.67	5.79	9.87	11.01	11.07	155.85	99.32	101.61	999.74	984.24	168.98	195.16	8.449	8.735	0.154	0.121	0.055	0.094	0.104	0.105	1.501	0.976	0.988	1.541	1.787	3.1566	1.46431e-13	2.61727e-12	5.98065	1.24015e-64	5.28137e-62	3.66584	5.1183e-16	1.27274e-14	0.525106	0.201084
chr3	181429712	181432223	+	2511	SOX2|ANOP3|MCOPS3|-|3q26.3-q27|protein-coding	6657	NM_003106	ENSG00000181449	SOX2	SRY box 2	protein-coding	PLURIPOTENCY_MARKER	0	0	3.31	2.47	4	0	178.11	58.69	67.26	632.79	1582.6	6.5	5.17	13.569	35.639	0	0	0.08	0.06	0.096	0	4.353	1.463	1.66	0.15	0.12	5.61098	5.97153e-22	2.59764e-20	8.71085	1.30165e-66	5.94278e-64	1.56974	0.212771	0.327556	-3.93274	1.82704e-08
chr19	49843853	49865714	-	21861	TEAD2|ETF|TEAD-2|TEF-4|TEF4|-|19q13.3|protein-coding	8463	NM_003598	ENSG00000074219	TEAD2	TEA domain family member 2	protein-coding	PLURIPOTENCY_MARKER	256.51	206.12	215.21	152.91	127.12	97.38	608.55	484.54	502.33	1157	937.37	194.97	196.45	2.85	2.425	0.705	0.575	0.595	0.426	0.349	0.27	1.708	1.388	1.424	0.518	0.524	1.28372	0.000193143	0.000804726	2.06035	8.48798e-10	6.31002e-09	-0.199182	0.631446	0.745452	-1.50669	3.6921e-06
chr20	50400583	50419048	-	18465	SALL4|DRRS|HSAL4|ZNF797|dJ1112F19.1|-|20q13.2|protein-coding	57167	NM_020436	ENSG00000101115	SALL4	spalt-like transcription factor 4	protein-coding	PLURIPOTENCY_MARKER	203.86	101.33	249.98	235.53	337.32	275.18	714.31	455.95	498.04	1922.72	2982.41	201.47	78.84	5.607	9.133	0.664	0.335	0.818	0.776	1.097	0.902	2.374	1.546	1.671	0.634	0.249	0.972986	0.00263561	0.00821397	2.91856	1.84843e-19	4.00834e-18	-1.23527	0.00438217	0.012831	-2.25742	2.21754e-10
[truncated: 7 more columns]
