# Supplementary material for: Extensive reprogramming of the nascent transcriptome during iPSC to hepatocyte differentiation
Source: Sci Rep. 2019 Mar 5;9:3562. doi: 10.1038/s41598-019-39215-0 (PMC6401154; doi:10.1038/s41598-019-39215-0)
Supplement: Supplementary file 5 — Supplementary Table S4 [file 41598_2019_39215_MOESM5_ESM.xlsx]

## Sheet: CYP
name	chromosome	description	type	M2_10100_A	M2_10100_B	M2_11104_A	M2_11104_B	M2_11304_A	M2_11304_B	M1_11104_A	M1_11104_B	M1_11104_C	iPSC_11104	_iPSC_11104	PHH_Hu 8132	PHH_Hu8209	name	chromosome	description	type	iPSC_11104_A_FPKM	iPSC_11104_B_FPKM	M2_10100_A_FPKM	M2_10100_B_FPKM	M2_11104_A_FPKM	M2_11104_B_FPKM	M2_11304_A_FPKM	M2_11304_B_FPKM	M1_11104_A_FPKM	M1_11104_B_FPKM	M1_11104_C_FPKM	PHH_Hu8132_FPKM	PHH_Hu8209_FPKM	name	description	M1.vs.M2.Log2.Fold.Change	M1.vs.M2.adj.p.value	iPSC.vs.M2.Log2.Fold.Change	iPSC.vs.M2.adj..p.value	PHH.vs. M2.Log2.Fold.Change	PHH.vs. M2.adj..p.value	PHH.vs.M1.Log2.Fold.Change	PHH.vs. M1.adj..p.value	iPSC.vs. M1.Log2.Fold.Change	iPSC.vs.M1.adj..p.value	iPSC.vs.PHH.Log2.Fold.Change	iPSC.vs.PHH.adj..p.value
CYP2S1	19q13.1	cytochrome P450, family 2, subfamily S, polypeptide 1	protein-coding	61.26	39.15	59.6	47.48	50.05	60.49	198.52	132.42	163.15	1106.45	1396.69	6.5	7.75	CYP2S1	19q13.1	cytochrome P450, family 2, subfamily S, polypeptide 1	protein-coding	4.157	5.511	0.257	0.167	0.251	0.202	0.21	0.255	0.85	0.579	0.705	0.026	0.032	CYP2S1	cytochrome P450, family 2, subfamily S, polypeptide 1	1.27887	0.000839098	4.06004	9.49182e-45	-3.11471	1.59272e-05	-4.32926	2.56535e-11	2.74027	6.72825e-12	7.32518	9.36647e-29
CYP11A1	15q23-q24	cytochrome P450, family 11, subfamily A, polypeptide 1	protein-coding	89.97	78.3	42.21	66.59	94.09	75.25	270.88	164.02	157.43	1437.83	107.8	51.99	122.78	CYP11A1	15q23-q24	cytochrome P450, family 11, subfamily A, polypeptide 1	protein-coding	2.583	0.203	0.18	0.159	0.085	0.135	0.188	0.152	0.555	0.343	0.325	0.101	0.239	CYP11A1	cytochrome P450, family 11, subfamily A, polypeptide 1	1.18598	0.00406884	2.50562	0.000119801	-0.0883163	0.919754	-1.26688	0.0301226	0.746001	0.382425	2.06616	0.103362
CYP51A1	7q21.2	cytochrome P450, family 51, subfamily A, polypeptide 1	protein-coding	921.7	1110.05	802.9	858.28	779.75	723.72	1651.26	1351.3	1260.84	902.39	534.3	539.42	488.54	CYP51A1	7q21.2	cytochrome P450, family 51, subfamily A, polypeptide 1	protein-coding	2.15	1.337	2.452	2.998	2.148	2.312	2.072	1.938	4.485	3.745	3.458	1.387	1.261	CYP51A1	cytochrome P450, family 51, subfamily A, polypeptide 1	0.445189	0.163456	-0.793989	0.0263898	-1.13788	0.000863896	-1.59187	4.94756e-07	-1.29857	0.000407103	0.345516	0.572906
CYP27B1	12q14.1	cytochrome P450, family 27, subfamily B, polypeptide 1	protein-coding	56.47	50.67	58.77	49.94	103.1	92.96	133.59	164.02	167.44	146.03	290.59	136.48	126.66	CYP27B1	12q14.1	cytochrome P450, family 27, subfamily B, polypeptide 1	protein-coding	1.618	3.382	0.699	0.636	0.731	0.626	1.274	1.157	1.687	2.114	2.135	1.632	1.521	CYP27B1	cytochrome P450, family 27, subfamily B, polypeptide 1	0.79987	0.0763565	1.16236	0.0116007	0.588417	0.266202	-0.255846	0.668732	0.296194	0.633551	0.61025	0.406346
CYP2D6	22q13.1	cytochrome P450, family 2, subfamily D, polypeptide 6	protein-coding	89.97	90.97	115.06	93.1	95.09	96.64	81.64	133.93	144.55	108.59	95.3	363.95	315.36	CYP2D6	22q13.1	cytochrome P450, family 2, subfamily D, polypeptide 6	protein-coding	1.334	1.23	1.234	1.267	1.587	1.293	1.303	1.334	1.143	1.914	2.044	4.827	4.199	CYP2D6	cytochrome P450, family 2, subfamily D, polypeptide 6	-0.188602	0.726752	-0.430692	0.354664	1.4309	4.28328e-05	1.60049	0.000363526	-0.247501	0.753727	-1.81537	0.000767835
CYP1B1	2p22.2	cytochrome P450, family 1, subfamily B, polypeptide 1	protein-coding	103.37	110.54	86.91	62.89	231.22	174.84	42.67	25.58	34.35	162.88	106.24	84.49	113.74	CYP1B1	2p22.2	cytochrome P450, family 1, subfamily B, polypeptide 1	protein-coding	1.023	0.7	0.724	0.787	0.613	0.446	1.619	1.233	0.305	0.187	0.248	0.573	0.774	CYP1B1	cytochrome P450, family 1, subfamily B, polypeptide 1	-2.24878	0.000142109	-0.427515	0.463977	-0.665523	0.281153	1.55445	0.0180307	1.79019	0.00310203	0.288644	0.758887
CYP20A1	2q33.2	cytochrome P450, family 20, subfamily A, polypeptide 1	protein-coding	536.94	777.27	675.43	644.94	731.7	773.15	1111.35	1236.93	1349.57	962.3	1207.65	929.36	842.68	CYP20A1	2q33.2	cytochrome P450, family 20, subfamily A, polypeptide 1	protein-coding	0.769	1.013	0.479	0.704	0.606	0.582	0.652	0.694	1.012	1.149	1.241	0.801	0.729	CYP20A1	cytochrome P450, family 20, subfamily A, polypeptide 1	0.430993	0.130098	0.148355	0.662445	-0.0095345	1	-0.466337	0.208368	-0.315251	0.482446	0.206628	0.789095
CYP2W1	7p22.3	cytochrome P450, family 2, subfamily W, polypeptide 1	protein-coding	80.4	48.36	129.13	98.65	65.06	61.97	96.48	79.75	75.85	89.86	109.36	38.99	115.03	CYP2W1	7p22.3	cytochrome P450, family 2, subfamily W, polypeptide 1	protein-coding	0.751	0.96	0.75	0.458	1.212	0.932	0.607	0.582	0.919	0.775	0.73	0.352	1.042	CYP2W1	cytochrome P450, family 2, subfamily W, polypeptide 1	-0.216651	0.733892	-0.183065	0.778246	-0.335309	0.6541	-0.256395	0.782242	-0.0134141	1	0.350929	0.72301
CYP2R1	11p15.2	cytochrome P450, family 2, subfamily R, polypeptide 1	protein-coding	226.84	237.21	153.13	150.45	140.13	136.48	153.99	201.64	194.64	190.96	190.6	396.44	492.42	CYP2R1	11p15.2	cytochrome P450, family 2, subfamily R, polypeptide 1	protein-coding	0.724	0.759	0.961	1.02	0.652	0.645	0.593	0.582	0.666	0.889	0.85	1.623	2.024	CYP2R1	cytochrome P450, family 2, subfamily R, polypeptide 1	-0.320658	0.518538	-0.378686	0.420579	0.974787	0.0139721	1.26587	0.000982181	-0.0843658	0.929065	-1.29995	0.0124093
CYP27C1	2q14.3	cytochrome P450, family 27, subfamily C, polypeptide 1	protein-coding	11.49	11.52	10.76	9.87	6.01	8.12	109.47	106.84	131.67	207.81	151.54	32.5	33.6	CYP27C1	2q14.3	cytochrome P450, family 27, subfamily C, polypeptide 1	protein-coding	0.51	0.391	0.031	0.032	0.03	0.027	0.016	0.022	0.306	0.305	0.372	0.086	0.089	CYP27C1	cytochrome P450, family 27, subfamily C, polypeptide 1	3.13275	1.13647e-12	3.69038	1.06431e-16	1.39503	0.0385961	-1.75231	0.00306117	0.518159	0.371174	2.27524	0.00075682
CYP19A1	15q21.1	cytochrome P450, family 19, subfamily A, polypeptide 1	protein-coding	414.43	399.57	374.96	366.25	252.24	253.05	447.14	528.18	488.02	883.66	1037.36	19.5	34.9	CYP19A1	15q21.1	cytochrome P450, family 19, subfamily A, polypeptide 1	protein-coding	0.364	0.449	0.191	0.187	0.174	0.171	0.116	0.117	0.21	0.253	0.232	0.009	0.016	CYP19A1	cytochrome P450, family 19, subfamily A, polypeptide 1	0.152947	0.741074	0.966577	0.00398204	-3.8991	4.86493e-13	-4.1263	7.39864e-20	0.783351	0.0402416	4.96669	1.24415e-18
CYP4V2	4q35.2	cytochrome P450, family 4, subfamily V, polypeptide 2	protein-coding	66.04	50.67	89.4	85.7	63.06	71.56	74.21	148.97	170.31	144.16	332.77	669.4	491.13	CYP4V2	4q35.2	cytochrome P450, family 4, subfamily V, polypeptide 2	protein-coding	0.354	0.858	0.181	0.141	0.246	0.238	0.173	0.197	0.208	0.425	0.481	1.773	1.306	CYP4V2	cytochrome P450, family 4, subfamily V, polypeptide 2	0.284281	0.614732	1.1893	0.0079681	2.63043	8.66987e-15	2.34222	3.39606e-07	0.871157	0.0753418	-1.44163	0.0140541
CYP3A5	7q21.1	cytochrome P450, family 3, subfamily A, polypeptide 5	protein-coding	4217.04	4570.34	6050.75	6216.34	4861.67	5334.61	348.81	368.67	337.75	192.83	264.03	12276.7	25207.9	CYP3A5	7q21.1	cytochrome P450, family 3, subfamily A, polypeptide 5	protein-coding	0.326	0.469	7.963	8.761	11.488	11.883	9.17	10.138	0.672	0.725	0.657	22.411	46.197	CYP3A5	cytochrome P450, family 3, subfamily A, polypeptide 5	-4.20014	5.68405e-34	-5.02248	4.54372e-38	1.42389	2.60659e-06	5.56417	1.70693e-33	-0.85853	0.055551	-6.36864	3.25166e-33
CYP27A1	2q35	cytochrome P450, family 27, subfamily A, polypeptide 1	protein-coding	312.02	280.97	352.62	372.41	535.51	517.89	309.84	352.12	304.83	192.83	124.98	857.87	909.88	CYP27A1	2q35	cytochrome P450, family 27, subfamily A, polypeptide 1	protein-coding	0.31	0.211	0.559	0.511	0.635	0.676	0.959	0.934	0.567	0.657	0.563	1.486	1.583	CYP27A1	cytochrome P450, family 27, subfamily A, polypeptide 1	-0.580871	0.117527	-1.81926	2.62845e-06	0.805488	0.0141873	1.36142	7.50098e-05	-1.28143	0.00488351	-2.59167	1.01059e-07
CYP21A2	6p21.3	cytochrome P450, family 21, subfamily A, polypeptide 2	protein-coding	55.51	81.76	97.67	67.82	57.05	82.63	31.54	30.1	27.19	29.95	17.19	812.38	603.57	CYP21A2	6p21.3	cytochrome P450, family 21, subfamily A, polypeptide 2	protein-coding	0.255	0.154	0.529	0.79	0.935	0.654	0.543	0.792	0.307	0.298	0.267	7.479	5.578	CYP21A2	cytochrome P450, family 21, subfamily A, polypeptide 2	-1.59678	0.0024752	-2.15905	0.000139452	2.87642	7.89553e-18	4.43464	8.97586e-25	-0.622287	0.486474	-5.00475	3.7443e-19
CYP2U1	4q25	cytochrome P450, family 2, subfamily U, polypeptide 1	protein-coding	30.63	46.06	48.84	57.34	109.1	151.97	27.83	46.65	55.81	91.74	226.53	97.49	205.5	CYP2U1	4q25	cytochrome P450, family 2, subfamily U, polypeptide 1	protein-coding	0.226	0.585	0.084	0.128	0.135	0.159	0.299	0.42	0.078	0.133	0.158	0.259	0.548	CYP2U1	cytochrome P450, family 2, subfamily U, polypeptide 1	-1.31109	0.054242	0.548279	0.387435	0.660473	0.316852	1.94101	0.000503057	1.83009	0.00156686	-0.0443762	0.992526
CYP3A7	7q22.1	cytochrome P450, family 3, subfamily A, polypeptide 7	protein-coding	78.48	81.76	48.01	50.56	71.07	66.4	44.53	42.13	40.07	116.07	71.87	214.47	308.89	CYP3A7	7q22.1	cytochrome P450, family 3, subfamily A, polypeptide 7	protein-coding	0.207	0.135	0.156	0.165	0.096	0.102	0.141	0.133	0.091	0.087	0.082	0.413	0.598	CYP3A7	cytochrome P450, family 3, subfamily A, polypeptide 7	-0.941346	0.0727225	-0.00856749	1	1.62454	0.000100303	2.53622	8.41698e-08	0.879047	0.20994	-1.59678	0.0146524
CYP26A1	10q23-q24	cytochrome P450, family 26, subfamily A, polypeptide 1	protein-coding	0	0	0	0.62	10.01	3.69	25.97	19.56	11.45	14.98	67.18	168.98	116.32	CYP26A1	10q23-q24	cytochrome P450, family 26, subfamily A, polypeptide 1	protein-coding	0.183	0.862	0	0	0	0.009	0.136	0.051	0.362	0.278	0.161	2.227	1.539	CYP26A1	cytochrome P450, family 26, subfamily A, polypeptide 1	2.99448	0.00979523	3.68055	0.00305362	5.57675	4.81277e-11	2.56745	1.16787e-05	0.414128	0.741206	-2.05954	0.0177656
CYP3A7-CYP3A51P	7q22.1	CYP3A7-CYP3A51P readthrough	protein-coding	216.31	214.18	157.27	144.28	247.24	168.2	113.18	85.77	71.56	168.5	112.48	350.95	573.85	CYP3A7-CYP3A51P	7q22.1	CYP3A7-CYP3A51P readthrough	protein-coding	0.18	0.126	0.257	0.259	0.188	0.174	0.294	0.201	0.137	0.106	0.088	0.404	0.663	CYP3A7-CYP3A51P	CYP3A7-CYP3A51P readthrough	-1.28609	0.00142101	-0.960681	0.018032	0.927807	0.0183421	2.15748	1.11472e-06	0.288403	0.684874	-1.80405	0.00180945
CYP46A1	14q32.1	cytochrome P450, family 46, subfamily A, polypeptide 1	protein-coding	45.94	48.36	52.15	50.56	70.07	51.64	196.67	147.47	194.64	110.46	143.73	45.49	36.19	CYP46A1	14q32.1	cytochrome P450, family 46, subfamily A, polypeptide 1	protein-coding	0.139	0.19	0.064	0.069	0.074	0.072	0.098	0.073	0.281	0.215	0.281	0.062	0.049	CYP46A1	cytochrome P450, family 46, subfamily A, polypeptide 1	1.348	0.000288579	0.763114	0.0839927	-0.771621	0.193103	-2.11221	1.64355e-05	-0.622091	0.266677	1.59956	0.0278019
CYP2A7	19q13.2	cytochrome P450, family 2, subfamily A, polypeptide 7	protein-coding	19.14	21.88	12.42	12.33	8.01	25.08	12.99	13.54	17.17	18.72	7.81	32.5	175.77	CYP2A7	19q13.2	cytochrome P450, family 2, subfamily A, polypeptide 7	protein-coding	0.138	0.06	0.157	0.183	0.103	0.103	0.066	0.208	0.109	0.116	0.146	0.258	1.402	CYP2A7	cytochrome P450, family 2, subfamily A, polypeptide 7	-0.625497	0.429289	-0.788797	0.335699	2.15676	0.000352359	2.70753	0.00063475	-0.284952	0.836984	-2.83075	0.0102173
CYP2A6	19q13.2	cytochrome P450, family 2, subfamily A, polypeptide 6	protein-coding	29.67	41.45	42.21	42.54	37.04	36.15	25.97	18.06	44.37	14.98	28.12	6.5	659.15	CYP2A6	19q13.2	cytochrome P450, family 2, subfamily A, polypeptide 6	protein-coding	0.117	0.23	0.258	0.366	0.369	0.375	0.322	0.317	0.231	0.164	0.398	0.055	5.566	CYP2A6	cytochrome P450, family 2, subfamily A, polypeptide 6	-1.14364	0.0414311	-1.33622	0.018888	2.2466	0.0113927	2.41304	0.108939	-0.225175	0.865694	-2.76198	0.0250724
CYP2A13	19q13.2	cytochrome P450, family 2, subfamily A, polypeptide 13	protein-coding	0	3.45	4.97	1.85	0	3.69	1.86	6.02	1.43	16.85	7.81	0	68.5	CYP2A13	19q13.2	cytochrome P450, family 2, subfamily A, polypeptide 13	protein-coding	0.117	0.057	0	0.027	0.039	0.015	0	0.029	0.015	0.049	0.011	0	0.516	CYP2A13	cytochrome P450, family 2, subfamily A, polypeptide 13	0.337849	0.85629	1.86438	0.0988871	3.08359	0.00605144	2.88986	0.00502711	1.30338	0.314218	-1.08171	0.585865
CYP2B6	19q13.2	cytochrome P450, family 2, subfamily B, polypeptide 6	protein-coding	14.36	17.27	14.9	12.95	18.02	14.75	11.13	6.02	12.88	52.42	18.75	721.39	1698.27	CYP2B6	19q13.2	cytochrome P450, family 2, subfamily B, polypeptide 6	protein-coding	0.104	0.039	0.032	0.039	0.033	0.029	0.04	0.033	0.025	0.014	0.029	1.547	3.657	CYP2B6	cytochrome P450, family 2, subfamily B, polypeptide 6	-1.1923	0.0923627	0.629844	0.320939	5.87582	3.45296e-57	7.02385	4.94029e-42	1.76021	0.0451977	-5.15863	6.34118e-11
CYP1A1	15q24.1	cytochrome P450, family 1, subfamily A, polypeptide 1	protein-coding	240.24	111.7	245.84	166.48	619.6	458.14	9.28	4.51	5.72	11.23	4.69	64.99	36.19	CYP1A1	15q24.1	cytochrome P450, family 1, subfamily A, polypeptide 1	protein-coding	0.101	0.044	2.409	1.137	2.479	1.69	6.207	4.624	0.095	0.047	0.059	0.63	0.352	CYP1A1	cytochrome P450, family 1, subfamily A, polypeptide 1	-5.7856	4.15726e-14	-5.75588	6.10264e-14	-2.97745	6.09437e-06	2.80461	0.000212075	-0.00729646	1	-2.76348	0.00414386
CYP2C18	10q24	cytochrome P450, family 2, subfamily C, polypeptide 18	protein-coding	278.52	352.36	326.13	366.25	153.15	182.22	64.94	48.15	58.68	95.48	34.37	4360.86	6276.12	CYP2C18	10q24	cytochrome P450, family 2, subfamily C, polypeptide 18	protein-coding	0.098	0.037	0.318	0.408	0.374	0.423	0.175	0.209	0.076	0.057	0.069	4.81	6.949	CYP2C18	cytochrome P450, family 2, subfamily C, polypeptide 18	-2.64227	2.75899e-07	-2.64257	4.44961e-06	3.8607	9.65625e-32	6.48912	5.41765e-49	-0.133333	0.91804	-6.54343	4.9548e-24
CYP17A1	10q24.3	cytochrome P450, family 17, subfamily A, polypeptide 1	protein-coding	25.84	26.48	21.52	11.71	11.01	8.12	20.41	25.58	15.74	11.23	7.81	123.48	76.25	CYP17A1	10q24.3	cytochrome P450, family 17, subfamily A, polypeptide 1	protein-coding	0.086	0.063	0.222	0.231	0.186	0.102	0.094	0.07	0.179	0.229	0.139	1.025	0.635	CYP17A1	cytochrome P450, family 17, subfamily A, polypeptide 1	0.082896	0.952631	-1.37345	0.101095	2.10127	0.000365327	1.9698	0.00247832	-1.46569	0.107776	-3.4192	3.87227e-05
CYP4A22	1p33	cytochrome P450, family 4, subfamily A, polypeptide 22	protein-coding	19.14	35.7	65.39	54.88	30.03	36.15	12.99	19.56	10.02	16.85	28.12	13	80.13	CYP4A22	1p33	cytochrome P450, family 4, subfamily A, polypeptide 22	protein-coding	0.079	0.139	0.101	0.191	0.346	0.292	0.158	0.191	0.07	0.107	0.054	0.066	0.409	CYP4A22	cytochrome P450, family 4, subfamily A, polypeptide 22	-1.65046	0.017559	-1.3611	0.0450545	-0.162175	0.875198	1.34701	0.126598	0.263012	0.829599	-0.95762	0.401929
CYP4Z1	1p33	cytochrome P450, family 4, subfamily Z, polypeptide 1	protein-coding	62.21	50.67	77.81	85.7	61.06	65.66	59.37	40.63	40.07	69.27	78.11	45.49	38.77	CYP4Z1	1p33	cytochrome P450, family 4, subfamily Z, polypeptide 1	protein-coding	0.073	0.087	0.074	0.061	0.093	0.103	0.072	0.078	0.072	0.05	0.049	0.052	0.045	CYP4Z1	cytochrome P450, family 4, subfamily Z, polypeptide 1	-0.786946	0.134414	-0.375491	0.483378	-1.08088	0.0649667	-0.256607	0.777216	0.387868	0.644818	0.747368	0.40042
CYP26C1	10q23.33	cytochrome P450, family 26, subfamily C, polypeptide 1	protein-coding	8.61	4.61	4.97	9.25	19.02	17.71	12.99	13.54	17.17	9.36	20.31	32.5	15.51	CYP26C1	10q23.33	cytochrome P450, family 26, subfamily C, polypeptide 1	protein-coding	0.068	0.155	0.07	0.038	0.04	0.076	0.154	0.144	0.107	0.114	0.143	0.254	0.122	CYP26C1	cytochrome P450, family 26, subfamily C, polypeptide 1	-0.00957453	1	-0.0285417	1	0.659688	0.492739	0.603644	0.544765	-0.0595135	0.999233	-0.611832	0.654353
CYP2C8	10q23.33	cytochrome P450, family 2, subfamily C, polypeptide 8	protein-coding	44.98	43.76	43.87	36.38	21.02	32.46	12.99	7.52	11.45	39.32	23.43	383.44	1545.77	CYP2C8	10q23.33	cytochrome P450, family 2, subfamily C, polypeptide 8	protein-coding	0.065	0.04	0.083	0.082	0.081	0.068	0.039	0.06	0.024	0.014	0.022	0.681	2.756	CYP2C8	cytochrome P450, family 2, subfamily C, polypeptide 8	-2.21493	0.00101875	-0.77172	0.218172	4.17776	1.32287e-21	6.30958	6.26365e-30	1.40439	0.109511	-4.74656	4.18418e-11
CYP4X1	1p33|1	cytochrome P450, family 4, subfamily X, polypeptide 1	protein-coding	35.41	44.91	55.46	49.33	45.04	56.81	38.96	40.63	45.8	29.95	53.12	6.5	21.97	CYP4X1	1p33|1	cytochrome P450, family 4, subfamily X, polypeptide 1	protein-coding	0.059	0.11	0.078	0.101	0.123	0.11	0.1	0.126	0.088	0.094	0.104	0.014	0.047	CYP4X1	cytochrome P450, family 4, subfamily X, polypeptide 1	-0.602569	0.263601	-0.722771	0.182706	-1.88199	0.0043373	-1.36284	0.105882	-0.162489	0.892362	1.41083	0.186993
CYP2F1	19q13.2	cytochrome P450, family 2, subfamily F, polypeptide 1	protein-coding	23.93	36.85	14.07	10.48	19.02	16.23	25.97	19.56	25.76	14.98	23.43	19.5	32.31	CYP2F1	19q13.2	cytochrome P450, family 2, subfamily F, polypeptide 1	protein-coding	0.058	0.095	0.103	0.161	0.061	0.046	0.082	0.071	0.114	0.088	0.115	0.081	0.135	CYP2F1	cytochrome P450, family 2, subfamily F, polypeptide 1	-0.150603	0.882751	-0.562176	0.479617	0.0562643	0.979416	0.246294	0.82809	-0.426945	0.692244	-0.519897	0.676736
CYP4A11	1p33	cytochrome P450, family 4, subfamily A, polypeptide 11	protein-coding	11.49	14.97	23.18	23.43	17.02	23.61	5.57	15.05	8.59	13.11	7.81	90.99	239.1	CYP4A11	1p33	cytochrome P450, family 4, subfamily A, polypeptide 11	protein-coding	0.057	0.036	0.056	0.074	0.114	0.116	0.083	0.116	0.028	0.077	0.043	0.43	1.133	CYP4A11	cytochrome P450, family 4, subfamily A, polypeptide 11	-1.22455	0.0899809	-1.3651	0.0583292	2.69361	4.4539e-08	3.91162	1.2931e-09	-0.166457	0.940904	-3.96625	1.27526e-06
CYP39A1	6p12.3	cytochrome P450, family 39, subfamily A, polypeptide 1	protein-coding	36.37	42.61	74.5	71.52	33.03	10.33	44.53	25.58	34.35	104.84	37.49	402.94	489.84	CYP39A1	6p12.3	cytochrome P450, family 39, subfamily A, polypeptide 1	protein-coding	0.055	0.021	0.021	0.025	0.044	0.042	0.019	0.006	0.026	0.016	0.021	0.227	0.277	CYP39A1	cytochrome P450, family 39, subfamily A, polypeptide 1	-0.749664	0.372503	0.0438339	0.990064	2.92791	7.62139e-08	3.65692	7.63354e-15	0.720372	0.349986	-2.88688	4.95672e-06
CYP24A1	20q13	cytochrome P450, family 24, subfamily A, polypeptide 1	protein-coding	0	0	0	0	0	0.74	0	6.02	4.29	14.98	6.25	32.5	19.39	CYP24A1	20q13	cytochrome P450, family 24, subfamily A, polypeptide 1	protein-coding	0.039	0.017	0	0	0	0	0	0.002	0	0.018	0.013	0.092	0.055	CYP24A1	cytochrome P450, family 24, subfamily A, polypeptide 1	3.2197	0.0533192	4.86987	0.000203691	6.23614	2.30479e-07	2.79215	0.0144376	1.49874	0.318734	-1.43436	0.188135
CYP3A4	7q21.1	cytochrome P450, family 3, subfamily A, polypeptide 4	protein-coding	45.94	56.42	40.56	28.98	44.04	49.43	12.99	15.05	8.59	18.72	12.5	454.93	1780.99	CYP3A4	7q21.1	cytochrome P450, family 3, subfamily A, polypeptide 4	protein-coding	0.037	0.026	0.101	0.126	0.09	0.065	0.097	0.11	0.029	0.035	0.02	0.971	3.816	CYP3A4	cytochrome P450, family 3, subfamily A, polypeptide 4	-1.97331	0.000875365	-2.00108	0.000828176	4.15606	2.22229e-23	6.11535	6.29113e-37	-0.0704565	0.991445	-5.9795	1.95078e-18
CYP26B1	2p13.2	cytochrome P450, family 26, subfamily B, polypeptide 1	protein-coding	10.53	32.24	16.55	18.5	20.02	14.02	74.21	70.72	50.09	9.36	9.37	71.49	21.97	CYP26B1	2p13.2	cytochrome P450, family 26, subfamily B, polypeptide 1	protein-coding	0.027	0.028	0.034	0.106	0.054	0.06	0.065	0.046	0.245	0.238	0.167	0.223	0.069	CYP26B1	cytochrome P450, family 26, subfamily B, polypeptide 1	1.64204	0.00121211	-1.46533	0.0546893	0.783049	0.33456	-0.975088	0.200758	-3.11466	9.99675e-06	-2.10892	0.0423684
CYP8B1	3p22.1	cytochrome P450, family 8, subfamily B, polypeptide 1	protein-coding	23.93	10.36	14.07	11.1	12.01	13.28	9.28	16.55	17.17	1.87	3.12	513.42	859.48	CYP8B1	3p22.1	cytochrome P450, family 8, subfamily B, polypeptide 1	protein-coding	0.026	0.045	0.364	0.16	0.215	0.171	0.183	0.203	0.144	0.262	0.269	7.556	12.699	CYP8B1	cytochrome P450, family 8, subfamily B, polypeptide 1	-0.403922	0.631792	-2.86522	0.00179948	5.25495	7.96148e-39	5.6506	2.43962e-31	-2.46361	0.030186	-8.06117	3.96827e-28
CYP4F22	19p13.12	cytochrome P450, family 4, subfamily F, polypeptide 22	protein-coding	2.87	6.91	4.14	6.78	8.01	7.38	11.13	3.01	10.02	20.59	10.94	396.44	227.47	CYP4F22	19p13.12	cytochrome P450, family 4, subfamily F, polypeptide 22	protein-coding	0.025	0.014	0.004	0.01	0.006	0.009	0.011	0.01	0.016	0.004	0.014	0.526	0.303	CYP4F22	cytochrome P450, family 4, subfamily F, polypeptide 22	-0.14097	0.925025	0.886157	0.264053	5.28099	2.94287e-27	5.46337	4.39473e-19	1.0371	0.345021	-4.37515	1.14846e-11
CYP2C19	10q24	cytochrome P450, family 2, subfamily C, polypeptide 19	protein-coding	156.97	180.79	206.93	204.7	52.05	69.35	53.81	36.11	37.21	39.32	25	994.35	2712.85	CYP2C19	10q24	cytochrome P450, family 2, subfamily C, polypeptide 19	protein-coding	0.023	0.016	0.104	0.122	0.138	0.138	0.035	0.046	0.036	0.025	0.025	0.638	1.749	CYP2C19	cytochrome P450, family 2, subfamily C, polypeptide 19	-2.06325	0.00243918	-2.70637	0.000130344	3.18288	6.63647e-11	5.1681	4.24639e-23	-0.68124	0.389737	-5.77785	7.54601e-16
CYP4F2	19p13.12	cytochrome P450, family 4, subfamily F, polypeptide 2	protein-coding	0	1.15	0.83	0	0	0	3.71	3.01	4.29	7.49	4.69	441.93	500.18	CYP4F2	19p13.12	cytochrome P450, family 4, subfamily F, polypeptide 2	protein-coding	0.02	0.013	0	0.003	0.002	0	0	0	0.011	0.009	0.013	1.278	1.452	CYP4F2	cytochrome P450, family 4, subfamily F, polypeptide 2	2.74811	0.0611207	3.41121	0.0094387	9.81629	4.23046e-56	7.00355	2.1987e-30	0.612041	0.706089	-6.3262	5.72195e-20
CYP2J2	1p31.3-p31.2	cytochrome P450, family 2, subfamily J, polypeptide 2	protein-coding	3.83	3.45	4.97	8.63	8.01	6.64	12.99	21.07	25.76	11.23	14.06	383.44	526.03	CYP2J2	1p31.3-p31.2	cytochrome P450, family 2, subfamily J, polypeptide 2	protein-coding	0.018	0.024	0.007	0.006	0.009	0.016	0.014	0.012	0.024	0.039	0.048	0.666	0.918	CYP2J2	cytochrome P450, family 2, subfamily J, polypeptide 2	1.1442	0.107844	0.565404	0.50096	5.83521	1.6365e-40	4.66545	3.29632e-22	-0.60676	0.564511	-5.22529	7.60247e-17
CYP7B1	8q21.3	cytochrome P450, family 7, subfamily B, polypeptide 1	protein-coding	83.27	95.58	177.96	180.66	311.3	315.02	181.82	194.12	208.95	59.91	340.58	500.43	672.07	CYP7B1	8q21.3	cytochrome P450, family 7, subfamily B, polypeptide 1	protein-coding	0.016	0.095	0.025	0.029	0.053	0.054	0.092	0.094	0.055	0.06	0.064	0.143	0.193	CYP7B1	cytochrome P450, family 7, subfamily B, polypeptide 1	-0.357919	0.565388	-0.634	0.381645	1.2465	0.0115973	1.58073	5.97876e-06	-0.523901	0.510361	-2.03073	0.00103831
CYP3A43	7q21.1	cytochrome P450, family 3, subfamily A, polypeptide 43	protein-coding	88.05	90.97	66.22	59.19	102.1	82.63	20.41	19.56	21.47	7.49	21.87	149.48	815.53	CYP3A43	7q21.1	cytochrome P450, family 3, subfamily A, polypeptide 43	protein-coding	0.011	0.032	0.139	0.146	0.105	0.095	0.161	0.131	0.033	0.032	0.035	0.228	1.249	CYP3A43	cytochrome P450, family 3, subfamily A, polypeptide 43	-2.34859	9.18466e-06	-2.94314	8.12539e-07	2.07458	3.46196e-05	4.22117	2.81921e-12	-0.698771	0.509157	-4.9863	1.49517e-14
CYP2C9	10q24	cytochrome P450, family 2, subfamily C, polypeptide 9	protein-coding	72.74	89.82	95.19	59.81	20.02	11.07	29.69	7.52	18.6	9.36	4.69	1390.8	5403.72	CYP2C9	10q24	cytochrome P450, family 2, subfamily C, polypeptide 9	protein-coding	0.01	0.005	0.086	0.108	0.113	0.072	0.024	0.013	0.036	0.009	0.023	1.593	6.215	CYP2C9	cytochrome P450, family 2, subfamily C, polypeptide 9	-2.14964	0.024405	-3.5913	0.000351352	5.36223	7.3956e-17	7.24892	6.13203e-23	-1.45099	0.156579	-8.77524	4.75407e-36
CYP4B1	1p33	cytochrome P450, family 4, subfamily B, polypeptide 1	protein-coding	4.79	14.97	24	44.39	31.03	38.36	7.42	7.52	4.29	1.87	3.12	0	3.88	CYP4B1	1p33	cytochrome P450, family 4, subfamily B, polypeptide 1	protein-coding	0.005	0.009	0.014	0.045	0.071	0.133	0.092	0.114	0.022	0.023	0.013	0	0.011	CYP4B1	cytochrome P450, family 4, subfamily B, polypeptide 1	-2.09858	0.0179676	-3.80834	0.000213829	-3.64964	0.00171675	-1.3852	0.333588	-1.67256	0.20994	-0.0738767	1
CYP4F11	19p13.1	cytochrome P450, family 4, subfamily F, polypeptide 11	protein-coding	0	3.45	4.97	0.62	1	0	5.57	0	2.86	1.87	1.56	877.37	629.42	CYP4F11	19p13.1	cytochrome P450, family 4, subfamily F, polypeptide 11	protein-coding	0.004	0.004	0	0.009	0.013	0.002	0.003	0	0.015	0	0.008	2.267	1.632	CYP4F11	cytochrome P450, family 4, subfamily F, polypeptide 11	0.0269297	1	-0.379361	0.871079	8.43102	5.89795e-61	8.0731	2.93222e-39	-0.53157	0.836615	-8.65071	5.85808e-30
CYP4F12	19p13.1	cytochrome P450, family 4, subfamily F, polypeptide 12	protein-coding	0	3.45	11.59	6.17	7.01	19.92	5.57	1.5	0	1.87	1.56	259.96	564.8	CYP4F12	19p13.1	cytochrome P450, family 4, subfamily F, polypeptide 12	protein-coding	0.004	0.004	0	0.009	0.029	0.016	0.017	0.05	0.014	0.004	0	0.625	1.364	CYP4F12	cytochrome P450, family 4, subfamily F, polypeptide 12	-1.46669	0.308682	-2.59288	0.0703417	5.24247	4.01413e-19	6.76643	1.80034e-25	-1.03242	0.58979	-7.82263	3.22591e-21
CYP7A1	8q11-q12	cytochrome P450, family 7, subfamily A, polypeptide 1	protein-coding	0	0	0	0	2	0.74	0	4.51	0	0	1.56	6.5	7.75	CYP7A1	8q11-q12	cytochrome P450, family 7, subfamily A, polypeptide 1	protein-coding	0	0.009	0	0	0	0	0.012	0.004	0	0.028	0	0.038	0.045	CYP7A1	cytochrome P450, family 7, subfamily A, polypeptide 1	1.78342	0.382878	0.410621	0.87704	3.50782	0.0181476	1.2733	0.410016	-1.47953	0.503424	-2.78161	0.0917368
CYP11B1	8q21	cytochrome P450, family 11, subfamily B, polypeptide 1	protein-coding	0	0	0	0	0	0	0	0	1.43	0	0	6.5	0	CYP11B1	8q21	cytochrome P450, family 11, subfamily B, polypeptide 1	protein-coding	0	0	0	0	0	0	0	0	0	0	0.012	0.051	0	CYP11B1	cytochrome P450, family 11, subfamily B, polypeptide 1	-7.56654e-12	1	3.11288e-16	1	3.66809	0.0672014	3.62647	0.18917	2.55462e-11	1	-3.56073	0.187848
CYP1A2	15q24.1	cytochrome P450, family 1, subfamily A, polypeptide 2	protein-coding	0	0	1.66	0	0	8.12	1.86	3.01	4.29	0	0	77.99	36.19	CYP1A2	15q24.1	cytochrome P450, family 1, subfamily A, polypeptide 2	protein-coding	0	0	0	0	0.013	0	0	0.063	0.015	0.024	0.034	0.584	0.272	CYP1A2	cytochrome P450, family 1, subfamily A, polypeptide 2	0.440234	0.863883	-3.87737	0.196407	4.98334	8.39407e-05	4.21945	2.265e-06	-3.79539	0.119689	-7.87429	3.4024e-07
CYP2E1	10q26.3	cytochrome P450, family 2, subfamily E, polypeptide 1	protein-coding	9.57	11.52	3.31	10.48	32.03	40.58	7.42	7.52	11.45	0	0	1026.85	828.46	CYP2E1	10q26.3	cytochrome P450, family 2, subfamily E, polypeptide 1	protein-coding	0	0	0.049	0.06	0.017	0.054	0.164	0.209	0.039	0.04	0.06	5.078	4.113	CYP2E1	cytochrome P450, family 2, subfamily E, polypeptide 1	-1.52619	0.145156	-7.28304	6.56862e-05	5.38286	7.81028e-23	6.84195	1.43359e-45	-5.3181	0.00550544	-11.9476	8.6284e-36
CYP4F3	19p13.2	cytochrome P450, family 4, subfamily F, polypeptide 3	protein-coding	12.44	4.61	34.76	33.91	76.07	101.81	7.42	1.5	4.29	0	0	1468.78	1534.13	CYP4F3	19p13.2	cytochrome P450, family 4, subfamily F, polypeptide 3	protein-coding	0	0	0.038	0.014	0.106	0.104	0.23	0.31	0.023	0.005	0.013	4.298	4.506	CYP4F3	cytochrome P450, family 4, subfamily F, polypeptide 3	-3.63223	0.00235738	-8.5574	2.89549e-06	4.76479	5.5214e-14	8.36553	1.90298e-52	-4.49189	0.044331	-12.6645	4.81669e-34
CYP4F8	19p13.1	cytochrome P450, family 4, subfamily F, polypeptide 8	protein-coding	0.96	0	0.83	1.23	2	2.21	0	0	0	0	0	6.5	15.51	CYP4F8	19p13.1	cytochrome P450, family 4, subfamily F, polypeptide 8	protein-coding	0	0	0.004	0	0.003	0.005	0.008	0.009	0	0	0	0.026	0.063	CYP4F8	cytochrome P450, family 4, subfamily F, polypeptide 8	-3.51677	0.161138	-3.5624	0.13463	2.77212	0.0105848	5.68594	0.00150362	-6.03583e-17	1	-5.66842	0.00200217

## Sheet: transporters
name	chromosome	description	type	iPSC_11104_A_FPKM	iPSC_11104_B_FPKM	M2_10100_A_FPKM	M2_10100_B_FPKM	M2_11104_A_FPKM	M2_11104_B_FPKM	M2_11304_A_FPKM	M2_11304_B_FPKM	M1_11104_A_FPKM	M1_11104_B_FPKM	M1_11104_C_FPKM	PHH_Hu8132_FPKM	PHH_Hu8209_FPKM	name	description	M1.vs.M2.Log2.Fold.Change	M1.vs.M2.adj.p.value	iPSC.vs.M2.Log2.Fold.Change	iPSC.vs.M2.adj..p.value	PHH.vs. M2.Log2.Fold.Change	PHH.vs. M2.adj..p.value	PHH.vs.M1.Log2.Fold.Change	PHH.vs. M1.adj..p.value	iPSC.vs. M1.Log2.Fold.Change	iPSC.vs.M1.adj..p.value	iPSC.vs.PHH.Log2.Fold.Change	iPSC.vs.PHH.adj..p.value
ABCB1	7q21.12	ATP binding cassette subfamily B member 1	protein-coding	0.005	0.014	0.035	0.041	0.009	0.009	0.011	0.027	0.011	0.009	0.01	0.959	1.157	ABCB1	ATP binding cassette subfamily B member 1	-1.46227	0.0641432	-1.63336	0.0371499	5.27366	7.56998e-28	6.72955	8.15468e-58	-0.179454	0.895932	-6.84312	6.17359e-35
ABCB11	2q24	ATP binding cassette subfamily B member 11	protein-coding	0.007	0.002	0.026	0.023	0.025	0.03	0.014	0.027	0.033	0.023	0.022	0.812	1.222	ABCB11	ATP binding cassette subfamily B member 11	-0.205038	0.762867	-2.96399	2.64236e-05	5.03502	7.30445e-62	5.22926	2.66266e-34	-2.86969	0.000348671	-7.96612	4.70143e-25
ABCC2	10q24	ATP binding cassette subfamily C member 2	protein-coding	0.07	0.044	1.539	1.526	0.959	0.954	1.567	1.883	0.1	0.138	0.117	6.529	11.019	ABCC2	ATP binding cassette subfamily C member 2	-3.93325	2.44353e-23	-4.98815	4.1721e-29	2.30741	4.3749e-15	6.21277	1.03635e-48	-1.10263	0.0706926	-7.24186	2.43734e-32
ABCC3	17q22	ATP binding cassette subfamily C member 3	protein-coding	0.209	0.107	2.187	1.936	2.372	2.304	1.693	1.64	0.034	0.066	0.064	4.598	5.832	ABCC3	ATP binding cassette subfamily C member 3	-5.70383	1.57333e-39	-4.08634	1.97654e-24	1.04238	0.000370033	6.75883	2.12549e-55	1.58599	0.0213751	-5.10406	3.71916e-20
ABCC4	13q32	ATP binding cassette subfamily C member 4	protein-coding	0.125	0.126	0.831	0.854	0.622	0.634	0.962	1.019	0.336	0.396	0.45	0.145	0.185	ABCC4	ATP binding cassette subfamily C member 4	-1.53458	4.28152e-07	-3.06908	2.11781e-19	-2.62043	8.49959e-15	-1.11594	0.000898939	-1.56544	1.45825e-05	-0.392342	0.563027
ABCG2	4q22	ATP binding cassette subfamily G member 2 (Junior blood group)	protein-coding	0.33	0.107	1.233	1.238	0.394	0.346	0.658	0.627	0.165	0.158	0.163	0.142	0.203	ABCG2	ATP binding cassette subfamily G member 2 (Junior blood group)	-2.59931	3.53682e-06	-2.25336	0.000269302	-2.4467	2.28168e-05	0.12873	0.815677	0.200285	0.785225	0.12111	0.925494
ABCG8	2p21	ATP binding cassette subfamily G member 8	protein-coding	0.051	0.031	0.026	0.037	0.085	0.099	0.075	0.095	0.092	0.052	0.034	1.128	1.768	ABCG8	ATP binding cassette subfamily G member 8	-0.311534	0.69638	-1.104	0.115591	4.04303	1.61008e-24	4.3673	8.47263e-23	-0.823441	0.283518	-5.12437	1.39951e-18
SLC10A1	14q24.1	solute carrier family 10 (sodium/bile acid cotransporter), member 1	protein-coding	0.672	0.972	7.957	10.144	5.868	5.885	6.424	6.681	2.431	0.896	0.988	1.708	4.285	SLC10A1	solute carrier family 10 (sodium/bile acid cotransporter), member 1	-2.54478	3.43549e-09	-3.5146	1.67977e-20	-1.64549	2.90127e-05	0.926354	0.204553	-0.89529	0.131199	-1.75873	0.00185937
SLC22A1	6q25.3	solute carrier family 22 (organic cation transporter), member 1	protein-coding	0.287	0.158	1.115	1.393	1.112	1.262	0.901	0.951	0.543	0.718	0.606	2.304	3.389	SLC22A1	solute carrier family 22 (organic cation transporter), member 1	-1.22223	0.000140475	-2.71369	2.67383e-11	1.0041	0.000736055	2.19971	8.53432e-13	-1.5708	0.0011941	-3.71244	1.44421e-09
SLC47A1	17p11.2	solute carrier family 47 (multidrug and toxin extrusion), member 1	protein-coding	0.473	0.059	0.232	0.212	0.19	0.18	0.277	0.302	0.305	0.398	0.471	1.003	1.779	SLC47A1	solute carrier family 47 (multidrug and toxin extrusion), member 1	0.230767	0.585436	-0.408975	0.552323	2.2606	1.38472e-12	1.98489	1.15983e-08	-1.03342	0.260893	-2.96772	0.00345237
SLCO1B1	12p	solute carrier organic anion transporter family, member 1B1	protein-coding	0.099	0.084	0.039	0.057	0.065	0.074	0.048	0.055	0.082	0.126	0.093	0.511	1.252	SLCO1B1	solute carrier organic anion transporter family, member 1B1	0.487101	0.265676	0.344431	0.469208	3.56978	6.94874e-29	3.03335	5.4142e-17	-0.187582	0.79679	-3.14363	4.99687e-07
SLCO1B3	12p12	solute carrier organic anion transporter family, member 1B3	protein-coding	0.012	0.01	0.04	0.039	0.016	0.013	0.016	0.004	0.027	0.009	0.017	0.206	0.83	SLCO1B3	solute carrier organic anion transporter family, member 1B3	-0.763312	0.427958	-1.3109	0.142477	4.19854	3.50439e-10	4.70307	6.97424e-11	-0.548612	0.579818	-5.2588	6.88392e-15
SLCO2B1	11q13	solute carrier organic anion transporter family, member 2B1	protein-coding	0.024	0.006	7.551	6.61	11.118	10.57	8.439	9.312	0.234	0.316	0.283	0.648	1.482	SLCO2B1	solute carrier organic anion transporter family, member 2B1	-5.39641	1.11619e-41	-9.62208	3.81595e-63	-3.4169	5.16952e-16	1.90463	3.20786e-07	-4.28338	8.97875e-13	-6.10805	8.58715e-17

## Sheet: UDP transferases
name	chromosome	description	type	iPSC_11104_A_FPKM	iPSC_11104_B_FPKM	M2_10100_A_FPKM	M2_10100_B_FPKM	M2_11104_A_FPKM	M2_11104_B_FPKM	M2_11304_A_FPKM	M2_11304_B_FPKM	M1_11104_A_FPKM	M1_11104_B_FPKM	M1_11104_C_FPKM	PHH_Hu8132_FPKM	PHH_Hu8209_FPKM	name	description	M1.vs.M2.Log2.Fold.Change	M1.vs.M2.adj.p.value	iPSC.vs.M2.Log2.Fold.Change	iPSC.vs.M2.adj..p.value	PHH.vs. M2.Log2.Fold.Change	PHH.vs. M2.adj..p.value	PHH.vs.M1.Log2.Fold.Change	PHH.vs. M1.adj..p.value	iPSC.vs. M1.Log2.Fold.Change	iPSC.vs.M1.adj..p.value	iPSC.vs.PHH.Log2.Fold.Change	iPSC.vs.PHH.adj..p.value
UGT1A1	2q37	UDP glucuronosyltransferase 1 family, polypeptide A1	protein-coding	0.015	0.007	0.049	0.081	0.088	0.063	0.217	0.202	0.026	0.029	0	6.35	7.503	UGT1A1	UDP glucuronosyltransferase 1 family, polypeptide A1	-2.39113	0.00781767	-3.67766	0.000294102	5.59628	1.26251e-37	7.95676	6.95219e-55	-1.31464	0.376841	-9.18755	5.74893e-31
UGT1A10	2q37	UDP glucuronosyltransferase 1 family, polypeptide A10	protein-coding	0.061	0.045	0.053	0.055	0.09	0.097	0.104	0.089	0.028	0.026	0.021	2.247	3.899	UGT1A10	UDP glucuronosyltransferase 1 family, polypeptide A10	-1.94832	1.49443e-05	-0.984258	0.0253358	4.9026	4.99861e-61	6.80539	5.41765e-49	0.920977	0.137083	-5.81435	2.0395e-25
UGT1A3	2q37	UDP glucuronosyltransferase 1 family, polypeptide A3	protein-coding	0.03	0.012	0.04	0.053	0.105	0.073	0.189	0.143	0.013	0.015	0.012	3.848	5.786	UGT1A3	UDP glucuronosyltransferase 1 family, polypeptide A3	-3.16246	3.51816e-05	-2.66295	0.000328304	5.30016	2.63495e-37	8.43948	2.99079e-69	0.441185	0.727131	-7.85463	6.0427e-35
UGT1A4	2q37	UDP glucuronosyltransferase 1 family, polypeptide A4	protein-coding	0.031	0.01	0.038	0.054	0.1	0.076	0.159	0.125	0.017	0.016	0.015	3.784	5.901	UGT1A4	UDP glucuronosyltransferase 1 family, polypeptide A4	-2.85003	3.7719e-05	-2.58527	0.000261613	5.41755	3.29124e-45	8.23669	1.80292e-67	0.162628	0.929188	-7.91958	3.32233e-31
UGT1A5	2q37	UDP glucuronosyltransferase 1 family, polypeptide A5	protein-coding	0.033	0.015	0.042	0.061	0.11	0.08	0.145	0.12	0.015	0.014	0.016	3.72	5.969	UGT1A5	UDP glucuronosyltransferase 1 family, polypeptide A5	-3.01045	3.39514e-06	-2.34139	0.000224882	5.40088	2.31276e-52	8.3805	2.27857e-67	0.595931	0.5645	-7.65947	3.29641e-32
UGT1A6	2q37	UDP glucuronosyltransferase 1 family, polypeptide A6	protein-coding	0.053	0.03	0.061	0.072	0.104	0.085	0.13	0.109	0.024	0.017	0.017	3.656	5.833	UGT1A6	UDP glucuronosyltransferase 1 family, polypeptide A6	-2.55749	5.10082e-07	-1.54626	0.00155937	5.35018	2.84222e-76	7.8596	2.32211e-57	0.960486	0.197955	-6.82705	1.25468e-29
UGT1A7	2q37	UDP glucuronosyltransferase 1 family, polypeptide A7	protein-coding	0.052	0.037	0.06	0.065	0.1	0.09	0.128	0.106	0.032	0.017	0.018	3.291	5.334	UGT1A7	UDP glucuronosyltransferase 1 family, polypeptide A7	-2.30368	4.47082e-06	-1.41291	0.00271203	5.24325	3.09437e-71	7.49396	1.9129e-46	0.874971	0.223561	-6.57849	1.1533e-30
UGT1A8	2q37	UDP glucuronosyltransferase 1 family, polypeptide A8	protein-coding	0.065	0.044	0.048	0.054	0.086	0.095	0.096	0.083	0.029	0.027	0.019	1.987	3.44	UGT1A8	UDP glucuronosyltransferase 1 family, polypeptide A8	-1.83141	3.7621e-05	-0.861908	0.0523657	4.80091	9.51719e-59	6.58867	8.07367e-47	0.918754	0.119073	-5.60064	3.64767e-23
UGT1A9	2q37	UDP glucuronosyltransferase 1 family, polypeptide A9	protein-coding	0.052	0.038	0.058	0.062	0.101	0.097	0.119	0.103	0.03	0.018	0.02	3.006	5.18	UGT1A9	UDP glucuronosyltransferase 1 family, polypeptide A9	-2.29652	3.08388e-06	-1.36508	0.00333621	5.18056	2.93167e-68	7.42327	3.00744e-46	0.908541	0.198822	-6.46657	1.37601e-29
UGT2A1	4q13	UDP glucuronosyltransferase 2 family, polypeptide A1, complex locus	protein-coding	0.019	0.014	0.006	0.003	0.01	0.013	0.006	0.006	0.018	0.017	0.019	0.07	0.063	UGT2A1	UDP glucuronosyltransferase 2 family, polypeptide A1, complex locus	0.851422	0.275467	0.735615	0.358214	2.81325	3.624e-06	1.93417	0.00349613	-0.159221	0.920098	-2.05553	0.0140912
UGT2A2	4q13.3	UDP glucuronosyltransferase 2 family, polypeptide A2	protein-coding	0.01	0.012	0.008	0.003	0.006	0.012	0.005	0.005	0.016	0.017	0.012	0.088	0.074	UGT2A2	UDP glucuronosyltransferase 2 family, polypeptide A2	0.876852	0.307686	0.337934	0.745117	3.23361	2.66e-07	2.32432	0.0005934	-0.567956	0.612456	-2.84209	0.00107395
UGT2A3	4q13.2	UDP glucuronosyltransferase 2 family, polypeptide A3	protein-coding	0	0.004	0.178	0.133	0.077	0.088	0.072	0.031	0.02	0.016	0.004	0.356	0.469	UGT2A3	UDP glucuronosyltransferase 2 family, polypeptide A3	-2.79165	0.00124522	-5.70488	1.20307e-06	1.80373	0.00286739	4.53901	2.28924e-11	-2.8949	0.0666739	-7.37486	3.0935e-13
UGT2B10	4q13.2	UDP glucuronosyltransferase 2 family, polypeptide B10	protein-coding	0	0.007	0.026	0.069	0.086	0.096	0.072	0.047	0.034	0.035	0.053	0.057	1.636	UGT2B10	UDP glucuronosyltransferase 2 family, polypeptide B10	-1.29216	0.126497	-4.40394	0.000198945	2.94204	0.000314264	4.00661	1.7228e-05	-3.06384	0.0421295	-7.67073	4.44057e-11
UGT2B11	4q13.2	UDP glucuronosyltransferase 2 family, polypeptide B11	protein-coding	0	0	1.674	1.596	2.071	1.704	0.818	1.197	0.079	0.026	0.037	0.157	1.655	UGT2B11	UDP glucuronosyltransferase 2 family, polypeptide B11	-5.27663	2.74402e-18	-11.6367	7.4425e-29	-1.24584	0.0744952	3.5993	0.000618793	-5.94392	0.000729853	-10.0211	1.1139e-14
UGT2B15	4q13	UDP glucuronosyltransferase 2 family, polypeptide B15	protein-coding	0.004	0.004	0.033	0.017	0.043	0.037	0.075	0.033	0.024	0.035	0.018	0.313	0.958	UGT2B15	UDP glucuronosyltransferase 2 family, polypeptide B15	-0.721542	0.369969	-3.56539	0.000310621	3.75305	1.71665e-11	4.38331	1.04347e-13	-2.79509	0.0223039	-7.15782	9.28562e-16
UGT2B17	4q13	UDP glucuronosyltransferase 2 family, polypeptide B17	protein-coding	0.022	0.003	0	0.005	0.022	0.03	0.015	0.008	0.012	0.02	0.016	0.014	0.16	UGT2B17	UDP glucuronosyltransferase 2 family, polypeptide B17	-0.118387	0.959635	-0.567959	0.710264	2.16226	0.0415131	2.28693	0.0150597	-0.615905	0.700256	-2.60043	0.133483
UGT2B28	4q13.2	UDP glucuronosyltransferase 2 family, polypeptide B28	protein-coding	0	0	0.344	0.299	0.254	0.276	0.153	0.199	0.023	0.052	0.03	0	0.073	UGT2B28	UDP glucuronosyltransferase 2 family, polypeptide B28	-3.11044	4.20077e-06	-9.08521	1.56376e-12	-2.67964	0.000300857	0.0888194	0.979428	-5.58528	0.00273162	-5.45726	0.00589119
UGT2B4	4q13.3	UDP glucuronosyltransferase 2 family, polypeptide B4	protein-coding	0.002	0.004	0.016	0.014	0.004	0.004	0.01	0.016	0.012	0.004	0.014	0.956	1.036	UGT2B4	UDP glucuronosyltransferase 2 family, polypeptide B4	-0.780603	0.482848	-2.10422	0.0653039	6.23484	3.03064e-48	6.96617	1.70192e-38	-1.27198	0.400884	-8.22947	5.50308e-30
UGT2B7	4q13	UDP glucuronosyltransferase 2 family, polypeptide B7	protein-coding	0	0.011	0.112	0.068	0.097	0.116	0.073	0.043	0.034	0.029	0.016	0.435	2.073	UGT2B7	UDP glucuronosyltransferase 2 family, polypeptide B7	-1.80168	0.0171823	-4.16221	2.69826e-05	3.46557	1.39296e-09	5.14554	5.87932e-16	-2.40818	0.084916	-7.74278	2.88674e-18
UGT3A1	5p13.2	UDP glycosyltransferase 3 family, polypeptide A1	protein-coding	0.04	0.042	0.006	0.033	0.26	0.24	0.061	0.037	0.051	0.073	0.066	0.094	0.404	UGT3A1	UDP glycosyltransferase 3 family, polypeptide A1	-1.18035	0.33535	-1.76219	0.136997	0.775514	0.534146	1.86864	0.00268967	-0.608687	0.459048	-2.38023	0.00299528
UGT3A2	5p13.2	UDP glycosyltransferase 3 family, polypeptide A2	protein-coding	0.414	0.357	0.018	0.026	0.113	0.172	0.034	0.064	0.211	0.195	0.222	0.047	0.059	UGT3A2	UDP glycosyltransferase 3 family, polypeptide A2	1.16955	0.128275	2.11394	0.00191362	-0.75142	0.480517	-1.8302	0.00256191	0.896081	0.0723173	2.76139	2.89717e-05
UGT8	4q26	UDP glycosyltransferase 8	protein-coding	0.394	0.756	0.712	0.615	0.255	0.277	0.463	0.509	0.093	0.088	0.095	0.029	0.017	UGT8	UDP glycosyltransferase 8	-2.76399	9.43699e-09	-0.12443	0.835035	-4.79145	1.84316e-15	-2.03923	0.000731373	2.57785	1.7806e-09	4.77552	6.66944e-15
