# Supplementary material for: Extensive reprogramming of the nascent transcriptome during iPSC to hepatocyte differentiation
Source: Sci Rep. 2019 Mar 5;9:3562. doi: 10.1038/s41598-019-39215-0 (PMC6401154; doi:10.1038/s41598-019-39215-0)
Supplement: Supplementary file 6 — Supplementary Table S5 [file 41598_2019_39215_MOESM6_ESM.xlsx]

## Sheet: Sheet1
mirBase noTV	mirBase with TV	TSS ID	TSS element	annotation	chr	start	end	strand	Length	Copies	Annotation/Divergence	cellTypes	10100_A_M2_NORM	10100_B_M2_NORM	11104_A_M1_NORM	11104_A_M2_NORM	11104_B_M1_NORM	11104_B_M2_NORM	11104_C_M1_NORM	11304_A_M2_NORM	11304_B_M2_NORM	iPSC_11104_A_NORM	iPSC_11104_B_NORM	PHH_Hu8132_NORM	PHH_Hu8209_NORM	10100_A_M2_FPKM	10100_B_M2_FPKM	11104_A_M1_FPKM	11104_A_M2_FPKM	11104_B_M1_FPKM	11104_B_M2_FPKM	11104_C_M1_FPKM	11304_A_M2_FPKM	11304_B_M2_FPKM	iPSC_11104_A_FPKM	iPSC_11104_B_FPKM	PHH_Hu8132_FPKM	PHH_Hu8209_FPKM	M1 vs. M2 Log2 Fold Change	M1 vs. M2 p-value	M1 vs. M2 adj. p-value	iPSC vs. M2 Log2 Fold Change	iPSC vs. M2 p-value	iPSC vs. M2 adj. p-value	M2 vs. PHH Log2 Fold Change	M2 vs. PHH p-value	M2 vs. PHH adj. p-value	iPSC vs. M1 Log2 Fold Change	iPSC vs. M1 p-value
hsa-mir-4737	hsa-mir-4737_TV_1	chr17_58156282_-_8552	AC005702_hsa-mir-4737_TV_1	AC005702:ENST00000577558_AC005702:ENST00000581326_AC005702:ENST00000582298_AC005702:ENST00000583144_hsa-mir-4737_chr17_58156282_-_8552_HEATR6	chr17	58114449	58156282	-	41833	1	0	HCT116;AC16;MCF7;VCaP;K562;H1-hESC;LNCaP;HEK293T;GM_pool;IMR90;NHA;Ramos;HUVEC;A549;HAEC;ARPE;MRC5;THP1	206.41	199.47	218.39	176.66	298.43	205.77	325.38	176.74	229.39	415.14	467.83	124.84	193.47	0.056	0.051	0.338	0.093	0.266	0.108	0.217	0.076	0.091	0.748	0.671	0.084	0.044	0.0791997	0.705159	0.867034	0.69609	0.00289502	0.00779261	-0.707301	0.0153765	0.0412151	0.550645	0.0355151
hsa-mir-1264_hsa-mir-1298_hsa-mir-1911_hsa-mir-1912_hsa-mir-448_hsa-mir-764	hsa-mir-1264_hsa-mir-1298_hsa-mir-1911_hsa-mir-1912_hsa-mir-448_hsa-mir-764_TV_1	chrX_113818532_+_20296	AC007025_hsa-mir-1264_hsa-mir-1298_hsa-mir-1911_hsa-mir-1912_hsa-mir-448_hsa-mir-764_TV_1	AC007025:ENST00000583829_hsa-mir-1264_hsa-mir-1298_hsa-mir-1911_hsa-mir-1912_hsa-mir-448_hsa-mir-764_chrX_113818532_+_20296_HTR2C	chrX	113818532	113818650	+	118	1	0	hESC9	0	0	1.5	0	1.25	0	0	0	0	4.27	16.71	0	0	0	0	0.572	0	0.565	0	0	0	0	1.899	7.414	0	0	2.90192	0.23343	0.365112	6.32362	6.22383e-07	3.14848e-06	0	1	1	3.29798	0.00252882
hsa-mir-6124	hsa-mir-6124_TV_1	chr11_12132136_+_2987	AC025300_hsa-mir-6124_TV_1	AC025300:ENST00000581154_hsa-mir-6124_chr11_12132136_+_2987_MICAL2	chr11	12132136	12311000	+	178864	1	0	K562;NHA;A549;U87;T98G;MCF7;MRC5;ARPE;HAEC;IMR90;AC16;HEK293T;HCT116;THP1;LNCaP	7010.32	6647.63	797.27	7335.21	732.29	7295.51	751.33	3999.52	4215.86	90.99	105.02	2078.79	2738.44	2.385	1.983	0.201	2.507	0.218	2.733	0.212	1.17	1.412	0.027	0.031	0.186	0.515	-3.43941	3.39557e-29	1.22504e-27	-6.42104	5.14163e-39	3.7445e-37	-1.80257	1.4253e-06	1.0085e-05	-3.04998	1.81774e-31
hsa-mir-1270-1_hsa-mir-1270-2	hsa-mir-1270-1_hsa-mir-1270-2_TV_1	chr19_20607737_-_9888	AC078899_hsa-mir-1270-1_hsa-mir-1270-2_TV_1	AC078899:ENST00000408254_hsa-mir-1270-1_hsa-mir-1270-2_chr19_20607737_-_9888_ZNF826P	chr19	20477399	20607737	-	130338	1	0	hESC9;Ramos;H1-hESC;HUVEC	1158.89	1405.22	439.77	2197.75	423.83	2048.12	395.19	984.58	982.2	1167.23	809.16	21.71	16.58	0.541	0.575	0.152	1.031	0.173	1.053	0.153	0.395	0.451	0.471	0.325	0.003	0.004	-2.23824	2.10181e-11	1.75255e-10	-1.03434	0.0123276	0.028639	-6.78205	1.48851e-27	9.11854e-26	1.13076	2.44182e-06
hsa-mir-3194	hsa-mir-3194_TV_1	chr20_50159222_-_12218	AL079339_hsa-mir-3194_TV_1	AL079339:ENST00000516531_hsa-mir-3194_chr20_50159222_-_12218_NFATC2	chr20	49997649	50159222	-	161573	1	0	HUVEC	574.07	540.54	1993.92	620.1	899.06	634.85	984.42	576.78	555.74	162.08	109.8	1063.82	1010.47	0.216	0.178	0.557	0.235	0.296	0.263	0.307	0.187	0.206	0.053	0.036	0.105	0.21	0.710028	0.00219004	0.00597073	-2.56173	3.26695e-19	6.10641e-18	0.366372	0.0878748	0.178626	-3.3522	9.00914e-14
hsa-mir-188_hsa-mir-362_hsa-mir-500a_hsa-mir-500b_hsa-mir-502_hsa-mir-532_hsa-mir-660	hsa-mir-188_hsa-mir-362_hsa-mir-500a_hsa-mir-500b_hsa-mir-502_hsa-mir-532_hsa-mir-660_TV_1	chrX_49689729_+_20160	AF222686_hsa-mir-188_hsa-mir-362_hsa-mir-500a_hsa-mir-500b_hsa-mir-502_hsa-mir-532_hsa-mir-660_TV_1	AF222686_hsa-mir-188_hsa-mir-362_hsa-mir-500a_hsa-mir-500b_hsa-mir-502_hsa-mir-532_hsa-mir-660_chrX_49689729_+_20160_CLCN5	chrX	49689729	49690050	+	321	1	0	hESC9	3.23	0	5.98	0	6.27	1.6	8.28	0	1.27	0	0	16.28	2.21	0.611	0	0.841	0	1.038	0.333	1.301	0	0.236	0	0	0.811	0.232	2.264	0.00110092	0.00317934	-3.4863	0.320096	0.478175	2.28676	0.056711	0.124283	-5.48555	0.000995209
hsa-mir-5690	hsa-mir-5690_TV_1	chr6_35656692_-_16915	AL157823_hsa-mir-5690_TV_1	hsa-mir-5690_chr6_35656692_-_16915_FKBP5	chr6	35534649	35656692	-	122043	1	0	Nalm6;HUVEC;GM_pool;HeLa;NHA;hESC9;K562;HCT116;HEK293T;HAEC;MCF7;H1-hESC;AC16;T98G;THP1;MRC5;U87;ARPE;HepG2	305.31	153.17	545.97	284.09	713.48	269.57	721.75	189.67	234.46	931.22	916.57	3180.6	5458.08	0.152	0.067	0.202	0.142	0.311	0.148	0.298	0.081	0.115	0.401	0.393	0.416	1.505	1.03654	3.65216e-05	0.000136611	1.48591	3.59515e-07	1.87267e-06	3.72089	8.31191e-34	7.71542e-32	0.381569	0.0936107
hsa-mir-1182	hsa-mir-1182_TV_1	chr1_231175999_-_1995	AL844165_hsa-mir-1182_TV_1	AL844165:ENST00000516322_hsa-mir-1182_chr1_231175999_-_1995_FAM89A	chr1	231146599	231175999	-	29400	1	0	MCF7;HEK293T;LNCaP;THP1;HAEC	134.38	150.5	563.92	173.05	579.31	162.17	647.21	227.61	234.46	65.4	25.06	293.09	289.65	0.278	0.273	0.866	0.36	1.048	0.37	1.11	0.405	0.478	0.117	0.045	0.159	0.331	1.31506	1.03767e-11	8.91576e-11	-2.44998	3.19845e-09	2.18684e-08	0.248256	0.361745	0.551817	-3.84234	9.17852e-23
hsa-mir-4697	hsa-mir-4697_TV_1	chr11_133826885_-_3941	AP000911_hsa-mir-4697_TV_1	AP000911:ENST00000582427_hsa-mir-4697_chr11_133826885_-_3941_IGSF9B	chr11	133764049	133826885	-	62836	1	0	H1-hESC;hESC9	7.53	15.14	164.54	5.05	121.63	5.32	128.97	9.48	5.7	1208.46	1105.14	16.28	6.63	0.007	0.013	0.118	0.005	0.103	0.006	0.103	0.008	0.005	1.011	0.921	0.004	0.004	3.71219	1.61062e-29	5.91202e-28	6.75001	2.51444e-88	2.2951e-85	-0.209972	1	1	2.96472	3.50295e-34
hsa-mir-3118-3	hsa-mir-3118-3_TV_1	chr1_143467620_-_1593	BX004987_hsa-mir-3118-3_TV_1	BX004987:ENST00000607106_hsa-mir-3118-3_chr1_143467620_-_1593	chr1	143379999	143467620	-	87621	1	0	HCT116;U87	7.53	13.36	11.97	1.44	2.51	2.66	3.55	0	1.27	1.42	7.16	249.67	202.32	2.416	2.026	0.341	1.351	0.435	1.48	0.453	1.441	1.525	0.452	0.4	0.133	0.299	0.00664029	1	1	-0.439427	0.8831	1	5.2182	3.87979e-11	5.38471e-10	-0.477939	0.657587
hsa-let-7a-3_hsa-let-7b_hsa-mir-3619_hsa-mir-4763	hsa-let-7a-3_hsa-let-7b_hsa-mir-3619_hsa-mir-4763_TV_2	chr22_46478703_+_12739	hsa-let-7a-3_hsa-let-7b_hsa-mir-3619_hsa-mir-4763_TV_2	hsa-let-7a-3_hsa-let-7b_hsa-mir-3619_hsa-mir-4763_chr22_46478703_+_12739_MIRLET7BHG_FLJ27365	chr22	46478703	46481878	+	3175	1	0	THP1;NHA;HAEC	5.38	5.34	0	13.7	5.02	6.38	2.37	6.9	4.44	19.9	14.32	108.55	140.4	0.103	0.09	0	0.264	0.084	0.135	0.038	0.114	0.084	0.329	0.236	0.546	1.488	-1.82112	0.00806719	0.0194372	0.807208	0.141587	0.241638	3.69344	5.34795e-17	1.42732e-15	2.54705	0.000304825
hsa-let-7e_hsa-mir-125a_hsa-mir-99b	hsa-let-7e_hsa-mir-125a_hsa-mir-99b_TV_1	chr19_52193327_+_9561	hsa-let-7e_hsa-mir-125a_hsa-mir-99b_TV_1	hsa-let-7e_hsa-mir-125a_hsa-mir-99b_chr19_52193327_+_9561_SPACA6	chr19	52193327	52207573	+	14246	1	0	LNCaP	265.53	292.09	726.97	381.43	466.46	304.67	501.68	275.03	223.69	675.31	262.56	43.42	5.53	1.134	1.094	2.303	1.637	1.741	1.433	1.775	1.01	0.941	2.491	0.965	0.049	0.013	0.526434	0.0175648	0.0391198	0.229834	0.49204	0.675323	-4.68223	3.14427e-16	7.79182e-15	-0.377339	0.367087
hsa-mir-101-2	hsa-mir-101-2_TV_1	chr9_4792943_+_19192	hsa-mir-101-2_TV_1	hsa-mir-101-2_chr9_4792943_+_19192_RCL1	chr9	4792943	4893400	+	100457	1	0	Nalm6;HepG2;GM_pool;T98G;HUVEC;THP1;hESC9;ARPE;LNCaP;MCF7;IMR90;U87;Ramos;A549;HCT116;HEK293T;NHA;HeLa;HAEC;MRC5	222.53	184.33	522.04	372.78	630.72	411.54	577.4	460.39	557	1100.41	1097.98	2437.01	8259.54	0.135	0.098	0.235	0.227	0.334	0.275	0.29	0.24	0.332	0.576	0.572	0.388	2.766	0.242707	0.401408	0.569846	1.13956	0.000927771	0.00275783	3.44871	9.37838e-16	2.21577e-14	0.827814	9.90165e-05
hsa-mir-106a_hsa-mir-18b_hsa-mir-19b-2_hsa-mir-20b_hsa-mir-363_hsa-mir-92a-2	hsa-mir-106a_hsa-mir-18b_hsa-mir-19b-2_hsa-mir-20b_hsa-mir-363_hsa-mir-92a-2_TV_1	chrX_133305738_-_20726	hsa-mir-106a_hsa-mir-18b_hsa-mir-19b-2_hsa-mir-20b_hsa-mir-363_hsa-mir-92a-2_TV_1	hsa-mir-106a_hsa-mir-18b_hsa-mir-19b-2_hsa-mir-20b_hsa-mir-363_hsa-mir-92a-2_chrX_133305738_-_20726	chrX	133299199	133305738	-	6539	1	0	VCaP	4.3	2.67	53.85	5.05	47.65	3.19	27.21	31.9	25.35	422.25	964.31	0	3.32	0.04	0.022	0.372	0.047	0.387	0.033	0.21	0.255	0.232	3.393	7.722	0	0.017	1.45354	0.0318348	0.066211	5.4392	6.91705e-13	7.21285e-12	-2.62309	0.0373471	0.0881464	3.9213	4.27529e-18
hsa-mir-106b_hsa-mir-25_hsa-mir-93	hsa-mir-106b_hsa-mir-25_hsa-mir-93_TV_1	chr7_99699002_-_18139	hsa-mir-106b_hsa-mir-25_hsa-mir-93_TV_1	hsa-mir-106b_hsa-mir-25_hsa-mir-93_chr7_99699002_-_18139_MCM7	chr7	99687660	99699002	-	11342	1	0	HUVEC;HCT116;HAEC;AC16;T98G;LNCaP;MCF7;ARPE;VCaP;H1-hESC;HeLa;K562;HEK293T;GM_pool;U87	159.11	165.63	846.63	131.23	773.67	109	702.82	157.77	136.87	1676.2	1913.1	217.11	276.39	0.854	0.779	3.369	0.707	3.627	0.644	3.123	0.728	0.723	7.765	8.832	0.306	0.82	2.0196	4.10142e-28	1.35803e-26	3.20233	4.74954e-49	6.02115e-47	0.367577	0.204126	0.353794	1.11281	2.57651e-07
hsa-mir-107	hsa-mir-107_TV_1	chr10_91404972_-_2749	hsa-mir-107_TV_1	hsa-mir-107_chr10_91404972_-_2749_PANK1	chr10	91332399	91404972	-	72573	1	0	hESC9;HeLa;HepG2	339.71	375.79	356	395.85	331.04	420.58	313.55	397.45	334.58	1205.61	949.99	238.82	499.71	0.285	0.276	0.221	0.333	0.243	0.388	0.218	0.287	0.276	0.873	0.685	0.053	0.232	-0.602869	0.00101263	0.00294236	1.05864	1.18131e-06	5.73545e-06	-0.430127	0.155085	0.282585	1.58882	1.57385e-12
hsa-mir-1178	hsa-mir-1178_TV_1	chr12_120315111_-_4950	hsa-mir-1178_TV_1	hsa-mir-1178_chr12_120315111_-_4950_CIT	chr12	120106775	120315111	-	208336	1	0	K562;NHA;Ramos;IMR90;HCT116;HeLa;MCF7;LNCaP;GM_pool;hESC9;VCaP;H1-hESC;T98G;ARPE;HUVEC;HepG2;U87;THP1	81.7	129.12	629.74	94.46	515.36	93.58	525.34	90.53	91.25	2402.7	1748.41	97.7	171.36	0.024	0.033	0.136	0.028	0.132	0.03	0.127	0.023	0.026	0.606	0.439	0.007	0.028	2.09935	8.14034e-27	2.42554e-25	3.96847	1.51491e-63	4.46164e-61	0.103398	0.81377	0.992538	1.79492	2.95042e-14
hsa-mir-1183	hsa-mir-1183_TV_1	chr7_21467717_+_17375	hsa-mir-1183_TV_1	hsa-mir-1183_chr7_21467717_+_17375_SP4	chr7	21467717	21562000	+	94283	1	0	GM_pool;MCF7;H1-hESC;ARPE;Ramos;HepG2;NHA	291.34	269.82	628.24	227.13	608.15	210.55	580.95	317.27	321.91	976.72	1267.45	173.68	258.7	0.188	0.153	0.301	0.147	0.343	0.15	0.311	0.176	0.205	0.544	0.704	0.029	0.092	0.737265	4.07761e-05	0.000151461	1.59691	2.47965e-12	2.42069e-11	-0.728393	0.0118914	0.0330884	0.790742	0.000463172
hsa-mir-1204_hsa-mir-1205_hsa-mir-1206_hsa-mir-1207_hsa-mir-1208	hsa-mir-1204_hsa-mir-1205_hsa-mir-1206_hsa-mir-1207_hsa-mir-1208_TV_1	chr8_128806786_+_18695	hsa-mir-1204_hsa-mir-1205_hsa-mir-1206_hsa-mir-1207_hsa-mir-1208_TV_1	hsa-mir-1204_hsa-mir-1205_hsa-mir-1206_hsa-mir-1207_hsa-mir-1208_chr8_128806786_+_18695	chr8	128806786	129166750	+	359964	1	0	HEK293T;K562;AC16;H1-hESC;IMR90;ARPE;NHA;HepG2;LNCaP;VCaP;HUVEC;MRC5;THP1;Ramos;HeLa;GM_pool;HCT116;hESC9;HAEC;A549;Nalm6;MCF7	636.42	507.59	1968.49	295.63	2008.79	271.7	1977.13	1141.49	974.6	16760.6	15161.6	2116.78	2502.96	0.108	0.075	0.247	0.05	0.297	0.051	0.277	0.166	0.162	2.447	2.205	0.094	0.234	1.24773	0.00058037	0.00176699	4.22366	2.58493e-23	6.73483e-22	1.43355	0.00096765	0.00366743	2.90515	3.9356e-45
hsa-mir-1229	hsa-mir-1229_TV_1	chr5_179233866_-_16120	hsa-mir-1229_TV_1	hsa-mir-1229_chr5_179233866_-_16120_MGAT4B	chr5	179223172	179233866	-	10694	1	0	LNCaP;VCaP;HCT116;MCF7;K562;HUVEC;HeLa;hESC9;H1-hESC;AC16;Ramos;IMR90;HAEC;GM_pool;T98G;NHA;HEK293T;HepG2;MRC5;U87;A549;ARPE;THP1	102.13	104.19	198.94	124.74	174.3	99.43	204.69	143.98	153.35	213.26	244.66	493.92	804.84	0.581	0.52	0.84	0.713	0.867	0.623	0.965	0.704	0.859	1.048	1.198	0.738	2.532	0.252734	0.211358	0.338734	0.474588	0.0675955	0.128673	2.00291	1.8488e-13	3.37504e-12	0.151222	0.550898
hsa-mir-1233-2	hsa-mir-1233-2_TV_2	chr15_34880650_-_6551	hsa-mir-1233-2_TV_2	hsa-mir-1233-2_chr15_34880650_-_6551_GOLGA8A	chr15	34875836	34880650	-	4814	1	0	LNCaP;U87;T98G;VCaP	9.68	0.89	8.97	6.49	26.33	10.1	27.21	17.24	7.6	22.75	21.48	97.7	103.92	0.122	0.01	0.084	0.082	0.291	0.141	0.285	0.187	0.095	0.248	0.234	0.324	0.726	0.868103	0.118244	0.206484	0.901057	0.137117	0.236425	3.08542	6.41272e-09	6.64608e-08	-0.0380056	1
hsa-mir-124-1	hsa-mir-124-1_TV_1	chr8_9763329_-_18784	hsa-mir-124-1_TV_1	hsa-mir-124-1_chr8_9763329_-_18784	chr8	9755399	9763329	-	7930	1	0	H1-hESC;hESC9	0	0	16.45	0.72	18.81	0	13.02	2.59	0.63	216.1	724.43	5.43	1.11	0	0	0.094	0.006	0.126	0	0.083	0.017	0.005	1.432	4.783	0.011	0.005	4.06751	4.26952e-12	3.82441e-11	8.90089	8.83936e-40	6.66799e-38	1.21072	0.297958	0.476048	4.76568	3.24077e-17
hsa-mir-124-2	hsa-mir-124-2_TV_2	chr8_65282009_+_18531	hsa-mir-124-2_TV_2	hsa-mir-124-2_chr8_65282009_+_18531_MIR124-2HG	chr8	65282009	65285860	+	3851	1	0	H1-hESC	0	0	4.49	0	2.51	0	2.37	0	0	4.27	63.25	0	0	0	0	0.053	0	0.035	0	0.031	0	0	0.058	0.86	0	0	4.55845	0.000542509	0.00165928	7.98874	5.37585e-09	3.57038e-08	0	1	1	3.31157	0.00148317
hsa-mir-10a	hsa-mir-10a_TV_2	chr17_46667636_-_8494	hsa-mir-10a_TV_2	hsa-mir-10a_chr17_46667636_-_8494_HOXB3	chr17	46662839	46667636	-	4797	1	0	IMR90;MRC5	4.3	3.56	77.78	0	46.4	0	43.78	5.17	3.17	0	0	5.43	1.11	0.055	0.04	0.732	0	0.514	0	0.46	0.056	0.04	0	0	0.018	0.008	4.01779	1.48339e-13	1.53804e-12	-4.76199	0.0968975	0.1758	-0.559183	1	1	-8.46685	2.16947e-14
hsa-mir-1243	hsa-mir-1243_TV_1	chr4_113739264_+_14498	hsa-mir-1243_TV_1	hsa-mir-1243_chr4_113739264_+_14498_ANK2	chr4	113739264	114312800	+	573536	1	0	A549;GM_pool	326.81	313.46	2378.35	358.36	2800.01	388.14	2896.48	510.39	574.11	7910.42	6690.49	217.11	228.85	0.035	0.029	0.187	0.038	0.26	0.045	0.255	0.047	0.06	0.725	0.611	0.006	0.013	2.30048	2.71823e-32	1.19093e-30	3.70655	4.38222e-59	9.44868e-57	-1.31782	2.36867e-05	0.000131325	1.33652	6.68048e-10
hsa-mir-1244-1	hsa-mir-1244-1_TV_1	chr12_9393094_-_4543	hsa-mir-1244-1_TV_1	hsa-mir-1244-1_chr12_9393094_-_4543	chr12	9391099	9393094	-	1995	1	0	GM_pool;Nalm6;Ramos	1.08	0	34.4	0	18.81	0	27.21	1.72	0	105.21	103.83	43.42	7.74	0.033	0	0.778	0	0.501	0	0.688	0.045	0	2.771	2.725	0.348	0.131	5.38564	1.67041e-18	2.63181e-17	7.33005	7.9511e-36	4.81692e-34	5.06587	2.86683e-05	0.000156006	1.86833	2.68278e-07
hsa-mir-1244-3	hsa-mir-1244-3_TV_1	chr2_232573265_+_10947	hsa-mir-1244-3_TV_1	hsa-mir-1244-3_chr2_232573265_+_10947_PTMA	chr2	232573265	232580800	+	7535	1	0	HEK293T;HCT116;GM_pool;THP1;U87;K562;IMR90;HeLa;VCaP;A549;H1-hESC;HUVEC;hESC9;T98G;Nalm6;AC16;Ramos;MCF7;HAEC;NHA;ARPE;HepG2;LNCaP;MRC5	225.76	371.34	1660.36	222.8	1088.41	182.37	1124.04	344.86	268.05	2310.29	2669.75	1080.1	415.69	1.823	2.629	9.945	1.808	7.68	1.622	7.519	2.395	2.131	16.11	18.552	2.291	1.856	1.8462	4.4826e-16	5.86184e-15	2.77016	8.528e-28	3.08892e-26	0.982418	0.00421491	0.0134534	0.848974	0.00109925
hsa-mir-1249	hsa-mir-1249_TV_2	chr22_45636772_-_12962	hsa-mir-1249_TV_2	hsa-mir-1249_chr22_45636772_-_12962_KIAA0930	chr22	45608259	45636772	-	28513	1	0	LNCaP;Ramos;THP1;MCF7;GM_pool;HCT116;AC16;hESC9;HeLa;HEK293T;HUVEC;HAEC;U87;NHA	464.42	469.3	225.87	571.79	136.68	528.51	164.46	412.11	425.83	213.26	157.54	374.51	489.76	0.991	0.878	0.358	1.226	0.255	1.242	0.291	0.756	0.895	0.393	0.289	0.21	0.578	-1.88297	1.83469e-15	2.2805e-14	-1.82937	6.58527e-10	4.89879e-09	-0.584876	0.0356791	0.084787	-0.0232802	0.959191
hsa-mir-1251_hsa-mir-135a-2	hsa-mir-1251_hsa-mir-135a-2_TV_1	chr12_97858870_+_4302	hsa-mir-1251_hsa-mir-135a-2_TV_1	hsa-mir-1251_hsa-mir-135a-2_chr12_97858870_+_4302	chr12	97858870	97965550	+	106680	1	0	hESC9;H1-hESC	117.18	148.71	285.7	324.47	407.53	386.02	340.76	703.52	748.37	830.28	5750.05	10.86	44.22	0.067	0.074	0.121	0.186	0.203	0.242	0.161	0.345	0.42	0.409	2.822	0.002	0.014	-0.611512	0.230453	0.363927	2.61206	5.66789e-05	0.000211825	-4.11422	1.22576e-06	8.77977e-06	3.16395	1.58029e-06
hsa-mir-1252	hsa-mir-1252_TV_1	chr12_79505707_+_4255	hsa-mir-1252_TV_1	hsa-mir-1252_chr12_79505707_+_4255_SYT1	chr12	79505707	79506300	+	593	1	0	MCF7	3.23	2.67	2.99	0	2.51	1.06	3.55	5.17	1.9	25.59	8.35	0	0	0.331	0.24	0.228	0	0.225	0.12	0.302	0.456	0.192	2.268	0.738	0	0	0.0558583	1	1	2.42898	0.00170438	0.00480846	-4.45765	0.0857465	0.175093	2.30224	0.00273904
hsa-mir-1254-1	hsa-mir-1254-1_TV_1	chr10_70480995_+_2226	hsa-mir-1254-1_TV_1	hsa-mir-1254-1_chr10_70480995_+_2226_CCAR1	chr10	70480995	70567400	+	86405	1	0	HCT116;ARPE;HEK293T;LNCaP;THP1;HAEC;K562;T98G;hESC9;Nalm6;NHA;VCaP;IMR90;HeLa;A549;MCF7;HepG2;HUVEC;AC16;Ramos;GM_pool;MRC5;U87;H1-hESC	1395.4	1568.18	1389.61	1416.14	1393.11	1359.04	1449.42	1157.87	1327.55	2493.69	2962.15	1188.65	1348.77	0.983	0.968	0.726	1.002	0.857	1.054	0.846	0.701	0.92	1.516	1.795	0.22	0.525	-0.383732	0.0251211	0.0538003	0.537265	0.0121968	0.0283663	-0.56562	0.0172571	0.0455339	0.851712	4.76405e-05
hsa-mir-1266	hsa-mir-1266_TV_1	chr15_52587976_-_6638	hsa-mir-1266_TV_1	hsa-mir-1266_chr15_52587976_-_6638_MYO5C	chr15	52515139	52587976	-	72837	1	0	HCT116;hESC9;HeLa;ARPE	347.24	374.01	373.95	496.08	418.81	480.13	430.69	562.12	539.89	993.78	884.35	379.94	438.9	0.29	0.274	0.232	0.416	0.306	0.442	0.298	0.404	0.444	0.717	0.636	0.083	0.203	-0.60643	0.0021266	0.00580931	0.563266	0.0143304	0.0327172	-0.621419	0.0212238	0.0543353	1.09951	2.73203e-07
hsa-mir-1271	hsa-mir-1271_TV_1	chr5_175792489_+_15600	hsa-mir-1271_TV_1	hsa-mir-1271_chr5_175792489_+_15600_ARL10	chr5	175792489	175815792	+	23303	1	0	IMR90;HUVEC;HAEC;ARPE;AC16;MRC5;NHA	123.63	146.04	248.31	149.98	189.34	143.56	239.01	168.12	93.78	172.03	233.92	59.7	95.08	0.323	0.334	0.481	0.393	0.432	0.413	0.517	0.378	0.241	0.388	0.526	0.041	0.137	0.288941	0.204693	0.329945	0.112684	0.694027	0.864589	-1.1858	0.000849864	0.00326851	-0.246095	0.383815
hsa-mir-1272	hsa-mir-1272_TV_1	chr15_65067512_-_6681	hsa-mir-1272_TV_1	hsa-mir-1272_chr15_65067512_-_6681_RBPMS2	chr15	64995414	65067512	-	72098	1	0	H1-hESC;hESC9	289.18	347.3	629.74	404.51	561.76	334.97	657.86	320.72	343.45	3811.62	3641.22	184.54	223.32	0.244	0.257	0.394	0.343	0.414	0.311	0.46	0.233	0.285	2.778	2.644	0.041	0.104	0.434749	0.0113317	0.0263813	3.0009	6.09425e-54	9.87449e-52	-1.15791	2.61164e-05	0.000143402	2.4945	3.5742e-33
hsa-mir-1273f_hsa-mir-1273g_hsa-mir-5095	hsa-mir-1273f_hsa-mir-1273g_hsa-mir-5095_TV_1	chr1_53392957_+_353	hsa-mir-1273f_hsa-mir-1273g_hsa-mir-5095_TV_1	hsa-mir-1273f_hsa-mir-1273g_hsa-mir-5095_chr1_53392957_+_353_SCP2	chr1	53392957	53480619	+	87662	1	0	T98G;HeLa;AC16;HUVEC;GM_pool;A549;HCT116;MRC5;U87;MCF7;LNCaP;VCaP;HepG2;IMR90;K562;hESC9;THP1;ARPE;NHA	579.44	676.78	101.72	1049.84	132.92	1028.32	152.63	965.61	1056.97	69.66	48.93	423.36	1417.31	0.402	0.412	0.052	0.732	0.081	0.786	0.088	0.576	0.722	0.042	0.029	0.077	0.544	-3.19822	2.02615e-30	7.78151e-29	-4.36297	7.0479e-29	2.77687e-27	-0.364469	0.398582	0.594789	-1.23349	0.000395435
hsa-mir-1281	hsa-mir-1281_TV_1	chr22_41487764_+_12694	hsa-mir-1281_TV_1	hsa-mir-1281_chr22_41487764_+_12694_EP300	chr22	41487764	41580350	+	92586	1	0	T98G;NHA;MCF7;THP1;Ramos;Nalm6;U87;hESC9;VCaP;HepG2;LNCaP;HAEC;HCT116;HUVEC;AC16;GM_pool;ARPE;HeLa	2026.44	2141.67	2800.17	2208.57	2537.94	2106.08	2541.52	1799.31	1768.59	3345.29	4185.44	1541.45	1597.51	1.332	1.234	1.365	1.458	1.457	1.524	1.384	1.017	1.144	1.898	2.367	0.266	0.581	-0.0408874	0.816825	0.967603	0.450158	0.0387633	0.0790715	-0.816763	0.000500164	0.00202873	0.420532	0.0549938
hsa-mir-128-1	hsa-mir-128-1_TV_1	chr2_136289067_+_10676	hsa-mir-128-1_TV_1	hsa-mir-128-1_chr2_136289067_+_10676_R3HDM1	chr2	136289067	136490200	+	201133	1	0	AC16;VCaP;HEK293T;NHA;HAEC;Nalm6;THP1;hESC9;HCT116;Ramos;A549;HepG2;T98G;LNCaP;U87	891.21	902.97	1325.29	1165.21	1415.68	1166.56	1425.76	829.39	861.8	2556.24	2367.81	1014.97	1200.62	0.27	0.24	0.297	0.354	0.374	0.389	0.357	0.216	0.257	0.668	0.616	0.081	0.201	0.0909786	0.62763	0.803741	0.884729	0.000157904	0.000545602	-0.263194	0.327058	0.512172	0.723618	0.000315801
hsa-mir-1305	hsa-mir-1305_TV_1	chr4_183065811_+_14637	hsa-mir-1305_TV_1	hsa-mir-1305_chr4_183065811_+_14637_TENM3	chr4	183065811	183295250	+	229439	1	0	U87;T98G	3689.53	3649.29	2876.46	1246.69	2911.61	1305.33	2704.8	2987.36	3100.58	1896.57	1913.1	113.98	72.97	0.978	0.849	0.566	0.332	0.675	0.381	0.594	0.681	0.809	0.434	0.437	0.008	0.011	-0.326457	0.348961	0.508569	-0.929143	0.0402905	0.0818515	-5.33275	3.70912e-18	1.10279e-16	-0.673031	0.00124286
hsa-mir-1306_hsa-mir-3618	hsa-mir-1306_hsa-mir-3618_TV_1	chr22_20067763_+_12556	hsa-mir-1306_hsa-mir-3618_TV_1	hsa-mir-1306_hsa-mir-3618_chr22_20067763_+_12556_DGCR8	chr22	20067763	20105076	+	37313	1	0	MRC5;HAEC;HeLa;HepG2;Ramos;THP1;ARPE;IMR90;NHA;HCT116;K562;hESC9;GM_pool;MCF7;AC16;HUVEC;H1-hESC;HEK293T	650.4	749.81	849.62	824.16	919.13	721.52	877.94	704.38	681.2	1343.52	1617.13	759.87	751.77	1.061	1.072	1.028	1.35	1.31	1.296	1.186	0.988	1.094	1.892	2.269	0.325	0.678	-0.131541	0.430479	0.60071	0.58381	0.00491589	0.0125384	-0.391033	0.0878271	0.178569	0.646751	0.0025338
hsa-mir-130a	hsa-mir-130a_TV_1	chr11_57405848_+_3100	hsa-mir-130a_TV_1	hsa-mir-130a_chr11_57405848_+_3100	chr11	57405848	57425233	+	19385	1	0	HUVEC;NHA;hESC9;H1-hESC	338.64	258.25	1688.78	679.23	2353.62	622.63	2280.03	454.35	343.45	2760.97	4457.54	157.4	184.63	1.063	0.711	3.932	2.142	6.456	2.152	5.928	1.226	1.061	7.484	12.04	0.13	0.32	1.8051	6.88785e-10	4.88248e-09	2.54766	4.15442e-13	4.43511e-12	-1.83904	4.19851e-05	0.00021932	0.678173	0.0180206
hsa-mir-130b_hsa-mir-301b	hsa-mir-130b_hsa-mir-301b_TV_1	chr22_22006472_+_12571	hsa-mir-130b_hsa-mir-301b_TV_1	hsa-mir-130b_hsa-mir-301b_chr22_22006472_+_12571	chr22	22006472	22012736	+	6264	1	0	K562;HEK293T;NHA;hESC9	24.73	33.84	195.95	25.96	111.6	24.99	117.14	57.76	31.05	191.93	297.17	43.42	18.79	0.24	0.288	1.412	0.253	0.947	0.267	0.943	0.483	0.297	1.61	2.484	0.111	0.101	1.68459	1.6648e-08	1.00346e-07	2.45593	7.72137e-13	7.97866e-12	-0.738252	0.248909	0.414087	0.697551	0.0501357
hsa-mir-135b	hsa-mir-135b_TV_2	chr1_205426223_-_1889	hsa-mir-135b_TV_2	hsa-mir-135b_chr1_205426223_-_1889_LEMD1	chr1	205419094	205426223	-	7129	1	0	hESC9	4.3	1.78	38.89	3.61	31.35	3.19	26.03	3.45	3.17	290.03	332.97	0	0	0.037	0.013	0.246	0.031	0.234	0.03	0.184	0.025	0.027	2.138	2.446	0	0	2.8432	1.93916e-14	2.20332e-13	6.09926	2.86617e-60	6.59532e-58	-4.98772	0.0382227	0.0898028	3.18519	7.11239e-25
hsa-mir-138-1	hsa-mir-138-1_TV_1	chr3_44040824_+_13117	hsa-mir-138-1_TV_1	hsa-mir-138-1_chr3_44040824_+_13117	chr3	44040824	44167600	+	126776	1	0	T98G;ARPE;hESC9;Ramos;NHA;A549;U87	983.66	1126.49	163.04	770.8	137.93	720.99	123.05	925.95	764.85	553.05	654.01	10.86	8.84	0.386	0.358	0.687	0.374	0.788	0.375	0.656	0.549	0.559	0.681	0.873	0.208	0.544	-3.06627	3.69697e-37	2.19597e-35	-0.998211	0.000193698	0.00065701	-6.97918	6.94453e-48	1.28488e-45	1.99725	3.21628e-15
hsa-mir-138-2	hsa-mir-138-2_TV_1	chr16_56815740_+_7091	hsa-mir-138-2_TV_1	hsa-mir-138-2_chr16_56815740_+_7091_NUP93	chr16	56815740	56884000	+	68260	1	0	NHA	265.53	244	436.78	240.11	484.01	213.21	463.81	208.64	250.94	938.33	776.94	249.67	267.54	0.237	0.191	0.289	0.215	0.377	0.209	0.342	0.16	0.22	0.722	0.596	0.058	0.132	0.541432	0.00265499	0.00710084	1.40092	2.49468e-10	2e-09	-0.317014	0.232625	0.392938	0.789617	0.000272114
hsa-mir-142_hsa-mir-4736	hsa-mir-142_hsa-mir-4736_TV_2	chr17_56415444_-_8538	hsa-mir-142_hsa-mir-4736_TV_2	hsa-mir-142_hsa-mir-4736_chr17_56415444_-_8538	chr17	56409881	56415444	-	5563	1	0	K562	32.25	33.84	43.38	20.91	50.16	30.84	67.44	16.38	8.87	36.96	51.32	0	15.48	0.353	0.325	0.352	0.23	0.479	0.371	0.611	0.154	0.096	0.349	0.483	0	0.094	0.739187	0.0780499	0.145065	0.42502	0.410115	0.583053	-1.58466	0.0133203	0.0365078	-0.378598	0.349401
hsa-mir-1469	hsa-mir-1469_TV_1	chr15_96874025_+_6484	hsa-mir-1469_TV_1	hsa-mir-1469_chr15_96874025_+_6484_NR2F2	chr15	96874025	96880441	+	6416	1	0	VCaP;HepG2;HeLa;IMR90;K562;GM_pool;AC16;MCF7;U87;NHA;HAEC;HCT116;ARPE;MRC5;HEK293T;T98G;A549;LNCaP;HUVEC	50.53	73.02	291.68	65.62	381.19	68.59	366.79	162.95	120.4	1.42	7.16	200.82	100.6	0.479	0.607	2.052	0.625	3.159	0.716	2.881	1.329	1.124	0.012	0.058	0.5	0.528	1.54969	3.2348e-07	1.65444e-06	-4.71959	4.7886e-12	4.56091e-11	0.24628	0.521329	0.721653	-6.31179	1.10109e-42
hsa-mir-147b	hsa-mir-147b_TV_1	chr15_45722808_+_6259	hsa-mir-147b_TV_1	hsa-mir-147b_chr15_45722808_+_6259_C15orf48	chr15	45722808	45729350	+	6542	1	0	VCaP	27.95	33.84	160.05	8.65	62.7	13.82	78.09	24.14	15.84	5.69	3.58	200.82	67.44	0.26	0.276	1.104	0.081	0.51	0.142	0.602	0.193	0.145	0.046	0.029	0.491	0.347	1.85371	9.80539e-06	4.03336e-05	-2.57536	0.000622591	0.00191126	2.16814	3.47391e-05	0.000184855	-4.49995	8.95867e-11
hsa-mir-1245b	hsa-mir-1245b_TV_1	chr2_189843381_-_11550	hsa-mir-1245b_TV_1	hsa-mir-1245b_chr2_189843381_-_11550	chr2	189838549	189843381	-	4832	1	0	AC16	3.23	1.78	124.15	0	105.33	0	91.11	5.17	3.17	0	0	0	1.11	0.041	0.02	1.16	0	1.159	0	0.95	0.056	0.039	0	0	0	0.008	5.23031	4.66084e-33	2.17424e-31	-4.48606	0.123711	0.217069	-1.57496	0.385604	0.579305	-9.40333	1.75302e-25
hsa-mir-148a	hsa-mir-148a_TV_1	chr7_25990138_-_17900	hsa-mir-148a_TV_1	hsa-mir-148a_chr7_25990138_-_17900	chr7	25984999	25990138	-	5139	1	0	VCaP;H1-hESC	37.63	55.21	107.7	59.13	159.25	76.57	168.01	162.08	134.34	254.49	213.63	130.26	74.07	0.446	0.573	0.946	0.703	1.648	0.998	1.648	1.65	1.566	2.602	2.177	0.405	0.485	0.342055	0.370178	0.533056	0.994984	0.0247496	0.053217	-0.258528	0.703641	0.895344	0.581959	0.0436199
hsa-mir-149	hsa-mir-149_TV_1	chr2_241392233_+_10981	hsa-mir-149_TV_1	hsa-mir-149_chr2_241392233_+_10981_GPC1	chr2	241392233	241411550	+	19317	1	0	MCF7;NHA	170.93	189.68	369.47	156.47	339.81	123.36	257.94	94.84	91.25	317.04	368.78	168.26	159.2	0.538	0.524	0.863	0.495	0.935	0.428	0.673	0.257	0.283	0.862	1	0.139	0.277	0.794206	0.00543621	0.0136132	0.854298	0.0131366	0.0303203	-0.219766	0.607346	0.805412	-0.00932006	0.985043
hsa-mir-1537	hsa-mir-1537_TV_1	chr1_236030203_-_2011	hsa-mir-1537_TV_1	hsa-mir-1537_chr1_236030203_-_2011_LYST	chr1	235813082	236030203	-	217121	1	0	GM_pool;NHA;THP1;HEK293T	791.23	856.67	438.27	1778.1	452.67	1864.69	562.02	1079.41	1095.63	86.72	42.96	1340.63	1932.5	0.222	0.211	0.091	0.501	0.111	0.576	0.13	0.26	0.302	0.021	0.01	0.099	0.299	-1.78949	3.47998e-08	2.01e-07	-4.72733	6.58506e-18	1.09417e-16	-0.0577375	0.910962	1	-3.01485	2.368e-17
hsa-mir-15b_hsa-mir-16-2	hsa-mir-15b_hsa-mir-16-2_TV_1	chr3_160117437_+_13471	hsa-mir-15b_hsa-mir-16-2_TV_1	hsa-mir-15b_hsa-mir-16-2_chr3_160117437_+_13471_SMC4	chr3	160117437	160159100	+	41663	1	0	HeLa;K562;VCaP;IMR90;ARPE;THP1;MRC5;LNCaP;hESC9;HEK293T;HUVEC;T98G;NHA;HepG2;H1-hESC;AC16;A549;GM_pool;U87	188.13	174.54	1071	149.26	939.19	161.64	907.52	196.57	205.95	1582.37	1317.57	434.21	362.62	0.275	0.224	1.16	0.219	1.199	0.26	1.098	0.247	0.296	1.996	1.656	0.167	0.293	2.02083	1.8223e-34	9.30971e-33	2.56709	2.01021e-35	1.20714e-33	0.683543	0.00469783	0.0147982	0.473518	0.0278751
hsa-mir-17_hsa-mir-18a_hsa-mir-19a_hsa-mir-19b-1_hsa-mir-20a_hsa-mir-92a-1	hsa-mir-17_hsa-mir-18a_hsa-mir-19a_hsa-mir-19b-1_hsa-mir-20a_hsa-mir-92a-1_TV_1	chr13_91999940_+_5186	hsa-mir-17_hsa-mir-18a_hsa-mir-19a_hsa-mir-19b-1_hsa-mir-20a_hsa-mir-92a-1_TV_1	hsa-mir-17_hsa-mir-18a_hsa-mir-19a_hsa-mir-19b-1_hsa-mir-20a_hsa-mir-92a-1_chr13_91999940_+_5186	chr13	91999940	92021900	+	21960	1	0	Ramos;MRC5;GM_pool;HUVEC;THP1;NHA;H1-hESC;HAEC;K562;Nalm6;HCT116;A549;MCF7;HeLa;IMR90;HEK293T;HepG2;hESC9;ARPE	165.56	178.1	1516.76	111.04	1307.84	112.19	1086.18	172.43	163.49	2539.18	3313.02	852.14	1312.28	0.459	0.433	3.117	0.309	3.167	0.342	2.493	0.411	0.446	6.075	7.899	0.62	2.011	2.70102	4.72595e-41	3.57488e-39	3.8393	3.83961e-59	8.34444e-57	2.41777	9.78878e-19	3.07392e-17	1.06741	1.79192e-05
hsa-mir-182_hsa-mir-183_hsa-mir-96	hsa-mir-182_hsa-mir-183_hsa-mir-96_TV_1	chr7_129420060_-_18249	hsa-mir-182_hsa-mir-183_hsa-mir-96_TV_1	hsa-mir-182_hsa-mir-183_hsa-mir-96_chr7_129420060_-_18249	chr7	129400649	129420060	-	19411	1	0	MCF7;K562;HEK293T	113.95	109.53	275.23	82.2	142.95	66.46	131.34	88.8	67.17	318.46	485.73	43.42	11.06	0.357	0.301	0.64	0.259	0.392	0.229	0.341	0.239	0.207	0.862	1.31	0.036	0.019	0.625432	0.0334647	0.0691543	1.74457	1.50742e-08	9.42843e-08	-2.54559	1.05295e-05	6.28168e-05	1.04139	0.00656337
hsa-mir-185	hsa-mir-185_TV_1	chr22_20008634_+_12556	hsa-mir-185_TV_1	hsa-mir-185_chr22_20008634_+_12556_TANGO2	chr22	20008634	20067763	+	59129	1	0	AC16;THP1;ARPE;T98G;MCF7;HUVEC;HeLa;A549;LNCaP;HEK293T;VCaP;Ramos;NHA;HAEC	595.57	634.93	198.94	586.21	209.41	512.03	236.64	664.72	693.88	365.38	183.79	868.42	648.96	0.613	0.573	0.152	0.606	0.188	0.58	0.202	0.588	0.703	0.325	0.163	0.235	0.369	-1.92734	5.35115e-26	1.51531e-24	-1.61382	6.02882e-08	3.48653e-07	-0.169953	0.479029	0.684509	0.242885	0.452318
hsa-mir-187_hsa-mir-3929	hsa-mir-187_hsa-mir-3929_TV_1	chr18_33530480_-_8979	hsa-mir-187_hsa-mir-3929_TV_1	hsa-mir-187_hsa-mir-3929_chr18_33530480_-_8979	chr18	33458449	33530480	-	72031	1	0	H1-hESC	8.6	12.47	127.14	10.82	121.63	12.23	94.66	60.35	72.87	1258.22	741.13	16.28	30.96	0.007	0.009	0.08	0.009	0.09	0.011	0.066	0.044	0.061	0.918	0.539	0.004	0.014	1.57983	0.00727971	0.0176971	4.67367	4.78459e-12	4.55868e-11	-0.639445	0.511995	0.712216	3.0203	1.33654e-22
hsa-mir-1910	hsa-mir-1910_TV_1	chr16_85784702_-_7601	hsa-mir-1910_TV_1	hsa-mir-1910_chr16_85784702_-_7601_C16orf74	chr16	85722558	85784702	-	62144	1	0	AC16;MCF7;HCT116;hESC9;HeLa;NHA;ARPE	104.28	120.22	249.8	129.79	226.96	101.56	250.84	129.32	115.96	1094.72	411.74	119.41	39.8	0.102	0.103	0.181	0.128	0.194	0.11	0.203	0.109	0.112	0.926	0.347	0.031	0.022	0.635531	0.000463074	0.00143573	2.23586	7.19425e-13	7.47629e-12	-1.22801	0.00449905	0.0142491	1.52514	6.75017e-05
hsa-mir-1914_hsa-mir-647	hsa-mir-1914_hsa-mir-647_TV_1	chr20_62587769_-_12267	hsa-mir-1914_hsa-mir-647_TV_1	hsa-mir-1914_hsa-mir-647_chr20_62587769_-_12267_UCKL1	chr20	62564699	62587769	-	23070	1	0	Ramos;IMR90;K562;MCF7;HUVEC;Nalm6;HeLa;HepG2;AC16;HCT116;THP1;HEK293T;GM_pool;hESC9;LNCaP;MRC5;A549;HAEC;NHA;ARPE;VCaP;U87	73.1	146.93	254.29	131.95	181.82	93.58	209.43	131.05	155.88	442.15	476.19	211.68	215.58	0.193	0.34	0.497	0.35	0.419	0.272	0.458	0.297	0.405	1.007	1.081	0.147	0.314	0.399929	0.0955759	0.172419	1.46897	1.44759e-07	7.98217e-07	0.366644	0.24441	0.408365	0.99616	6.26126e-05
hsa-mir-1915	hsa-mir-1915_TV_1	chr10_21786189_-_2544	hsa-mir-1915_TV_1	hsa-mir-1915_chr10_21786189_-_2544_CASC10	chr10	21772749	21786189	-	13440	1	0	hESC9;THP1;H1-hESC;NHA;AC16;HepG2	15.05	32.06	151.08	29.56	155.49	30.84	125.42	29.31	24.08	307.09	702.94	43.42	84.02	0.068	0.127	0.507	0.134	0.615	0.154	0.47	0.114	0.107	1.201	2.739	0.052	0.21	1.9877	2.08715e-15	2.58608e-14	3.77574	1.65284e-26	5.43335e-25	0.9049	0.0299258	0.072925	1.71572	4.66281e-06
hsa-mir-192_hsa-mir-194-2	hsa-mir-192_hsa-mir-194-2_TV_1	chr11_64660921_-_3655	hsa-mir-192_hsa-mir-194-2_TV_1	hsa-mir-192_hsa-mir-194-2_chr11_64660921_-_3655	chr11	64646093	64660921	-	14828	1	0	A549;HCT116	430.01	553.89	145.09	578.28	89.03	509.37	81.64	898.36	838.36	68.24	40.58	331.09	432.27	1.765	1.993	0.442	2.384	0.319	2.302	0.278	3.17	3.387	0.242	0.143	0.357	0.981	-3.00612	1.30799e-24	3.33799e-23	-3.98431	2.73406e-23	7.10985e-22	-1.14778	0.000323364	0.00138203	-1.0558	0.0124657
hsa-mir-193a_hsa-mir-365b_hsa-mir-4725	hsa-mir-193a_hsa-mir-365b_hsa-mir-4725_TV_1	chr17_29886242_+_7835	hsa-mir-193a_hsa-mir-365b_hsa-mir-4725_TV_1	hsa-mir-193a_hsa-mir-365b_hsa-mir-4725_chr17_29886242_+_7835	chr17	29886242	29939650	+	53408	1	0	NHA;MCF7;LNCaP	983.66	1038.33	499.6	1301.49	583.07	1172.41	692.17	761.28	859.9	247.38	89.51	1394.9	2815.83	0.194	0.092	0.148	0.108	0.284	0.074	0.277	0.186	0.113	0.396	0.815	0.045	0.159	-1.21353	3.99857e-07	2.019e-06	-3.06575	6.7412e-12	6.31307e-11	0.602669	0.0574637	0.125742	-1.92435	7.3346e-06
hsa-mir-1972-1_hsa-mir-6511b-1	hsa-mir-1972-1_hsa-mir-6511b-1_TV_2	chr16_15248629_-_7345	hsa-mir-1972-1_hsa-mir-6511b-1_TV_2	hsa-mir-6511b-1_chr16_15248629_-_7345_PKD1	chr16	15188158	15248629	-	60471	1	0	MRC5;T98G	282.73	296.54	586.36	253.09	544.2	274.89	551.37	311.24	278.82	848.76	983.4	445.07	438.9	0.284	0.262	0.438	0.256	0.478	0.305	0.46	0.269	0.276	0.737	0.852	0.118	0.244	0.566966	0.000406969	0.00127346	1.24617	1.23386e-09	8.8983e-09	0.191392	0.402817	0.599735	0.609186	0.0042213
hsa-mir-198	hsa-mir-198_TV_1	chr3_120115620_-_13943	hsa-mir-198_TV_1	hsa-mir-198_chr3_120115620_-_13943_FSTL1	chr3	120110649	120115620	-	4971	1	0	ARPE	88.15	83.71	350.02	88.69	267.09	109	249.66	38.8	53.23	359.69	483.35	10.86	38.69	1.079	0.898	3.178	1.091	2.857	1.469	2.531	0.408	0.641	3.802	5.091	0.035	0.262	1.46005	4.66936e-06	2.01356e-05	1.97996	2.08454e-07	1.12413e-06	-1.86906	0.000806121	0.0031178	0.449357	0.101631
hsa-mir-200a_hsa-mir-200b_hsa-mir-429	hsa-mir-200a_hsa-mir-200b_hsa-mir-429_TV_1	chr1_1098321_+_11	hsa-mir-200a_hsa-mir-200b_hsa-mir-429_TV_1	hsa-mir-200a_hsa-mir-200b_hsa-mir-429_chr1_1098321_+_11	chr1	1098321	1108900	+	10579	1	0	MCF7	45.15	42.74	89.75	72.83	73.98	60.61	65.08	52.59	53.86	136.48	237.5	5.43	19.9	0.26	0.216	0.383	0.421	0.372	0.384	0.31	0.26	0.305	0.678	1.175	0.008	0.063	0.0446829	0.859028	1	1.31952	4.44425e-05	0.000168766	-2.18231	2.90365e-06	1.9308e-05	1.20248	0.000585367
hsa-mir-203a	hsa-mir-203a_TV_1	chr14_104583458_+_5788	hsa-mir-203a_TV_1	hsa-mir-203a_chr14_104583458_+_5788	chr14	104583458	104586700	+	3242	1	0	MCF7	0	4.45	44.87	32.45	7.52	33.5	10.65	3.45	3.8	2.84	1.19	32.57	23.22	0	0.073	0.625	0.612	0.123	0.692	0.166	0.056	0.07	0.046	0.019	0.161	0.241	0.198224	0.784631	0.940204	-3.11744	0.0879964	0.161697	0.572535	0.536316	0.73658	-3.38885	0.00400025
hsa-mir-204	hsa-mir-204_TV_2	chr9_73736224_-_19767	hsa-mir-204_TV_2	hsa-mir-204_chr9_73736224_-_19767_TRPM3	chr9	73540040	73736224	-	196184	1	0	H1-hESC	21.5	32.95	387.42	27.4	384.95	22.33	391.64	18.97	22.81	429.36	3174.58	86.84	84.02	0.007	0.009	0.089	0.009	0.104	0.008	0.101	0.005	0.007	0.115	0.847	0.007	0.014	3.57062	5.79841e-57	1.01132e-54	5.75619	1.16402e-27	4.16657e-26	1.35616	0.000154616	0.00071409	2.12648	0.000992904
hsa-mir-3928	hsa-mir-3928_TV_1	chr22_31556115_-_12863	hsa-mir-3928_TV_1	hsa-mir-3928_chr22_31556115_-_12863	chr22	31555899	31556115	-	216	1	0	LNCaP	3.23	8.91	1.5	2.16	1.25	5.32	2.37	11.21	7.6	1.42	4.77	10.86	12.16	0.909	2.2	0.313	0.612	0.309	1.65	0.552	2.715	2.109	0.346	1.157	0.803	1.894	-2.20625	0.00366635	0.00954059	-1.39507	0.119638	0.210909	0.458086	0.509513	0.709556	0.746448	0.559269
hsa-mir-21	hsa-mir-21_TV_3	chr17_57785025_+_8038	hsa-mir-21_TV_3	hsa-mir-21_chr17_57785025_+_8038_VMP1	chr17	57785025	57834059	+	49034	1	0	HCT116;T98G;K562;HAEC;THP1;ARPE;H1-hESC;IMR90;LNCaP;MRC5;HepG2;VCaP;HEK293T;Ramos;A549;U87;hESC9;HUVEC;GM_pool;Nalm6;NHA;AC16;HeLa;MCF7	1194.37	1282.33	628.24	1248.85	631.98	1350	653.13	1328.58	1472.03	328.42	360.42	1367.77	1209.47	1.482	1.395	0.578	1.557	0.685	1.845	0.671	1.418	1.798	0.352	0.385	0.446	0.83	-1.46033	3.66792e-20	6.5948e-19	-2.37902	4.60117e-24	1.27653e-22	-0.489821	0.0182659	0.0477677	-0.988237	9.95893e-06
hsa-mir-218-1	hsa-mir-218-1_TV_2	chr4_20253527_+_14287	hsa-mir-218-1_TV_2	hsa-mir-218-1_chr4_20253527_+_14287_SLIT2	chr4	20253527	20257048	+	3521	1	0	NHA;ARPE;HUVEC;HEK293T;AC16;H1-hESC;MCF7;HCT116;HAEC	27.95	32.95	291.68	20.91	189.34	15.42	178.66	31.04	18.38	42.65	48.93	293.09	118.29	0.483	0.499	3.739	0.363	2.859	0.293	2.558	0.461	0.313	0.636	0.728	1.33	1.13	2.76368	5.20493e-22	1.10315e-20	0.480363	0.224792	0.357191	2.55883	4.18255e-10	5.12213e-09	-2.35271	1.43753e-10
hsa-mir-218-2_hsa-mir-585	hsa-mir-218-2_hsa-mir-585_TV_1	chr5_168728143_-_16068	hsa-mir-218-2_hsa-mir-585_TV_1	hsa-mir-218-2_hsa-mir-585_chr5_168728143_-_16068_SLIT3	chr5	168694849	168728143	-	33294	1	0	ARPE;AC16;NHA	195.66	194.13	272.24	548.72	353.61	548.19	345.49	208.64	228.12	25.59	8.35	0	3.32	0.358	0.311	0.369	1.007	0.565	1.103	0.523	0.328	0.41	0.04	0.013	0	0.003	-0.420957	0.320167	0.473643	-4.71801	6.21558e-10	4.63764e-09	-7.30949	3.24395e-15	7.21602e-14	-4.38499	7.14762e-26
hsa-mir-22	hsa-mir-22_TV_1	chr17_1619503_-_8191	hsa-mir-22_TV_1	hsa-mir-22_chr17_1619503_-_8191_TLCD2	chr17	1613671	1619503	-	5832	1	0	HeLa;IMR90;AC16;HUVEC;MRC5;LNCaP;MCF7;A549;VCaP	971.83	1019.63	1492.83	1004.42	1314.11	923.57	1230.53	1359.61	1202.09	98.1	173.05	808.72	629.06	10.139	9.328	11.552	10.528	11.981	10.612	10.635	12.199	12.346	0.884	1.554	2.216	3.629	-0.0968295	0.551331	0.729787	-3.42748	1.48138e-28	5.70528e-27	-1.05496	5.972e-06	3.73955e-05	-3.40051	1.23005e-25
hsa-mir-221_hsa-mir-222	hsa-mir-221_hsa-mir-222_TV_2	chrX_45710961_-_20496	hsa-mir-221_hsa-mir-222_TV_2	hsa-mir-221_hsa-mir-222_chrX_45710961_-_20496	chrX	45629670	45710961	-	81291	1	0	LNCaP;NHA;H1-hESC;hESC9;MCF7	737.48	746.24	1901.18	283.37	2090.29	225.44	2123.85	881.12	586.79	4030.56	8489.02	146.55	35.38	0.552	0.49	1.055	0.213	1.367	0.186	1.317	0.567	0.432	2.605	5.468	0.029	0.015	1.41718	4.56099e-05	0.000167936	3.00567	5.07505e-12	4.81865e-11	-3.23038	4.18339e-06	2.69919e-05	1.52316	2.838e-06
hsa-mir-2278_hsa-mir-23b_hsa-mir-24-1_hsa-mir-27b_hsa-mir-6081	hsa-mir-2278_hsa-mir-23b_hsa-mir-24-1_hsa-mir-27b_hsa-mir-6081_TV_2	chr9_97767270_+_19401	hsa-mir-2278_hsa-mir-23b_hsa-mir-24-1_hsa-mir-27b_hsa-mir-6081_TV_2	hsa-mir-23b_hsa-mir-24-1_hsa-mir-27b_hsa-mir-6081_chr9_97767270_+_19401_C9orf3	chr9	97767270	97810804	+	43534	1	0	AC16;U87;LNCaP;NHA;HepG2;HCT116;MCF7;HEK293T;HeLa;A549	3367.02	3418.65	764.36	2242.45	1039.5	2382.57	1048.32	2960.63	2807.19	172.03	213.63	1812.83	4030.82	4.706	4.19	0.792	3.149	1.27	3.667	1.214	3.559	3.862	0.208	0.257	0.665	3.115	-2.00694	1.30174e-19	2.23905e-18	-4.3408	4.74933e-40	3.65312e-38	-0.402976	0.229185	0.388257	-2.39911	1.83526e-17
hsa-mir-2355	hsa-mir-2355_TV_1	chr2_208031580_-_11606	hsa-mir-2355_TV_1	hsa-mir-2355_chr2_208031580_-_11606_KLF7	chr2	207935699	208031580	-	95881	1	0	HAEC;ARPE;NHA;H1-hESC;HCT116;T98G;hESC9;GM_pool;MCF7;THP1	4988.17	4046.46	1871.27	4007.58	2081.51	4527.99	2245.72	1988.12	2025.23	2276.17	2057.51	4287.84	5537.68	3.166	2.252	0.881	2.555	1.154	3.165	1.181	1.085	1.265	1.247	1.124	0.715	1.943	-1.24416	0.000315092	0.00100456	-1.20811	0.00621178	0.0154507	-0.0262789	0.98541	1	-0.0336103	0.883773
hsa-mir-296_hsa-mir-298	hsa-mir-296_hsa-mir-298_TV_1	chr20_57425922_-_12239	hsa-mir-296_hsa-mir-298_TV_1	hsa-mir-296_hsa-mir-298_chr20_57425922_-_12239	chr20	57386699	57425922	-	39223	1	0	hESC9	120.4	143.37	379.94	320.14	349.84	346.14	366.79	167.26	178.7	1246.84	1723.34	48.85	28.74	0.187	0.195	0.437	0.499	0.474	0.591	0.471	0.223	0.273	1.67	2.301	0.02	0.025	0.345316	0.297451	0.445769	2.33946	1.56713e-09	1.11606e-08	-3.01749	5.54878e-07	4.23237e-06	1.92452	7.46189e-16
hsa-mir-29a_hsa-mir-29b-1	hsa-mir-29a_hsa-mir-29b-1_TV_1	chr7_130596969_-_18256	hsa-mir-29a_hsa-mir-29b-1_TV_1	hsa-mir-29a_hsa-mir-29b-1_chr7_130596969_-_18256	chr7	130549099	130596969	-	47870	1	0	LNCaP;HAEC;NHA;VCaP	1149.21	1171.91	483.15	1429.11	402.51	1379.24	453.17	1584.64	1767.96	409.45	310.3	6681.43	5903.62	1.461	1.306	0.455	1.825	0.447	1.931	0.477	1.732	2.212	0.449	0.339	2.231	4.149	-2.07979	1.0531e-28	3.65953e-27	-2.42017	2.18439e-19	4.13374e-18	1.698	7.73862e-18	2.2353e-16	-0.414061	0.0944138
hsa-mir-29b-2_hsa-mir-29c	hsa-mir-29b-2_hsa-mir-29c_TV_1	chr1_207996048_-_1906	hsa-mir-29b-2_hsa-mir-29c_TV_1	hsa-mir-29b-2_hsa-mir-29c_chr1_207996048_-_1906	chr1	207972449	207996048	-	23599	1	0	GM_pool	156.96	200.36	92.74	235.06	94.04	284.46	110.04	282.79	309.87	35.54	29.84	1020.4	833.58	0.405	0.453	0.177	0.609	0.212	0.808	0.235	0.627	0.787	0.079	0.066	0.691	1.188	-1.72073	2.77477e-11	2.28241e-10	-3.35112	1.77771e-17	2.82034e-16	1.45598	3.72324e-08	3.43e-07	-1.70121	8.9745e-07
hsa-mir-301a_hsa-mir-454	hsa-mir-301a_hsa-mir-454_TV_1	chr17_57232535_-_8543	hsa-mir-301a_hsa-mir-454_TV_1	hsa-mir-301a_hsa-mir-454_chr17_57232535_-_8543_SKA2	chr17	57184097	57232535	-	48438	1	0	MCF7;LNCaP;GM_pool;VCaP;HCT116;K562;Nalm6;HUVEC;NHA;AC16;IMR90;H1-hESC;HEK293T;hESC9;ARPE;Ramos;HeLa;HepG2;T98G;HAEC;THP1;MRC5;A549;U87	138.68	146.04	712.01	162.96	689.66	183.44	720.57	153.46	178.7	1064.86	1040.69	119.41	88.44	0.174	0.161	0.663	0.206	0.757	0.254	0.75	0.166	0.221	1.155	1.125	0.039	0.061	1.71282	3.09833e-23	7.12357e-22	2.25673	5.51047e-26	1.74847e-24	-1.1403	0.000445292	0.00183636	0.472227	0.0190806
hsa-mir-302a_hsa-mir-302b_hsa-mir-302c_hsa-mir-302d_hsa-mir-367	hsa-mir-302a_hsa-mir-302b_hsa-mir-302c_hsa-mir-302d_hsa-mir-367_TV_1	chr4_113569855_-_14963	hsa-mir-302a_hsa-mir-302b_hsa-mir-302c_hsa-mir-302d_hsa-mir-367_TV_1	hsa-mir-302a_hsa-mir-302b_hsa-mir-302c_hsa-mir-302d_hsa-mir-367_chr4_113569855_-_14963	chr4	113566349	113569855	-	3506	1	0	H1-hESC;hESC9	1.08	0	354.51	1.44	285.89	0	230.72	2.59	1.9	1315.09	2207.89	10.86	2.21	0.019	0	4.563	0.025	4.336	0	3.317	0.039	0.032	19.709	32.974	0.049	0.021	7.4713	3.65151e-80	1.92287e-77	10.0492	1.24762e-114	2.13523e-111	1.49805	0.157075	0.285433	2.50478	1.10173e-15
hsa-mir-3065	hsa-mir-3065_TV_1	chr17_79008950_+_8156	hsa-mir-3065_TV_1	hsa-mir-3065_chr17_79008950_+_8156_BAIAP2	chr17	79008950	79104300	+	95350	1	0	VCaP;T98G;K562;NHA;HepG2;THP1;ARPE;U87;HUVEC;MCF7;AC16;HCT116;H1-hESC;HeLa;LNCaP;hESC9;HEK293T	426.79	386.48	3033.52	515.55	1403.14	404.1	1318.09	449.18	413.16	632.66	494.09	3473.69	1901.54	0.272	0.216	1.436	0.331	0.782	0.284	0.697	0.247	0.26	0.349	0.271	0.582	0.671	1.71539	9.09371e-13	8.71894e-12	-0.0719586	0.782033	0.947456	2.15234	2.71636e-20	9.73588e-19	-1.86977	7.64279e-06
hsa-mir-30a_hsa-mir-30c-2	hsa-mir-30a_hsa-mir-30c-2_TV_2	chr6_72130532_-_17019	hsa-mir-30a_hsa-mir-30c-2_TV_2	hsa-mir-30a_hsa-mir-30c-2_chr6_72130532_-_17019	chr6	72113905	72130532	-	16627	1	0	ARPE;HUVEC;HeLa;HAEC;NHA;HEK293T	40.85	24.93	342.54	23.79	243.26	21.8	254.39	75.01	60.83	73.93	75.19	195.4	249.85	0.149	0.08	0.93	0.087	0.778	0.088	0.771	0.236	0.219	0.234	0.237	0.188	0.506	2.36602	2.10086e-11	1.75229e-10	0.433378	0.348012	0.511464	2.02168	5.24838e-06	3.3185e-05	-2.00433	4.20915e-11
hsa-mir-30b_hsa-mir-30d	hsa-mir-30b_hsa-mir-30d_TV_1	chr8_135844542_-_19134	hsa-mir-30b_hsa-mir-30d_TV_1	hsa-mir-30b_hsa-mir-30d_chr8_135844542_-_19134	chr8	135791549	135844542	-	52993	1	0	ARPE;HeLa;HEK293T;THP1	542.89	555.68	1181.7	372.06	1289.03	419.51	1157.17	456.08	487.3	341.21	322.23	1036.68	1243.74	0.623	0.559	1.006	0.429	1.293	0.53	1.101	0.45	0.551	0.338	0.318	0.313	0.79	0.937122	2.32301e-07	1.213e-06	-0.961668	0.000286431	0.000938874	0.824253	0.000722813	0.00282592	-1.9682	7.30719e-18
hsa-mir-31	hsa-mir-31_TV_1	chr9_21559797_-_19671	hsa-mir-31_TV_1	hsa-mir-31_chr9_21559797_-_19671	chr9	21490999	21559797	-	68798	1	0	HUVEC;A549;IMR90;NHA;ARPE;T98G;HeLa;MRC5	304.24	296.54	424.81	518.43	575.55	592.32	476.83	707.83	750.27	746.4	220.79	37.99	9.95	0.269	0.23	0.279	0.461	0.445	0.577	0.349	0.538	0.653	0.57	0.168	0.009	0.005	-0.503085	0.0968219	0.174243	-0.568584	0.255261	0.396832	-5.28326	4.54551e-17	1.22569e-15	-0.13902	0.781987
hsa-mir-3115	hsa-mir-3115_TV_1	chr1_23345960_+_153	hsa-mir-3115_TV_1	hsa-mir-3115_chr1_23345960_+_153_KDM1A	chr1	23345960	23418000	+	72040	1	0	GM_pool;HeLa;LNCaP;HepG2;NHA;MRC5;HCT116;THP1;H1-hESC;hESC9;MCF7;IMR90;T98G;K562;U87;HEK293T;AC16;A549;HUVEC;Nalm6;ARPE;HAEC	950.33	857.56	958.82	786.66	1107.22	809.25	1074.35	892.33	954.95	1836.86	1345.02	624.18	819.21	0.803	0.635	0.601	0.668	0.817	0.753	0.752	0.648	0.794	1.34	0.978	0.138	0.383	-0.158964	0.326829	0.481444	0.410046	0.0510275	0.100698	-0.71087	0.00262558	0.00888927	0.498971	0.0288184
hsa-mir-3122	hsa-mir-3122_TV_1	chr1_212209134_+_892	hsa-mir-3122_TV_1	hsa-mir-3122_chr1_212209134_+_892_DTL	chr1	212209134	212310700	+	101566	1	0	U87;HEK293T;T98G;MCF7;Ramos;HeLa;HepG2;HAEC;K562;AC16	56.98	66.79	372.46	80.76	358.62	59.02	360.88	111.22	120.4	1437.35	1870.14	48.85	48.64	0.034	0.035	0.165	0.049	0.188	0.039	0.179	0.057	0.071	0.744	0.964	0.008	0.016	1.73305	3.00828e-13	3.01411e-12	3.88805	1.41586e-44	1.33691e-42	-1.18432	0.0057025	0.0175176	2.0849	7.22296e-20
hsa-mir-3125	hsa-mir-3125_TV_1	chr2_12857067_+_10276	hsa-mir-3125_TV_1	hsa-mir-3125_chr2_12857067_+_10276_TRIB2	chr2	12857067	12885100	+	28033	1	0	U87;NHA;T98G;MCF7;HEK293T;H1-hESC	58.05	78.36	308.14	60.57	386.21	64.87	357.33	77.59	79.84	1057.76	495.28	113.98	85.13	0.126	0.149	0.496	0.132	0.733	0.155	0.642	0.145	0.171	1.983	0.925	0.065	0.102	1.91265	1.50128e-22	3.32332e-21	3.02237	1.14212e-25	3.54809e-24	0.00631222	0.922626	1	1.03757	0.00178203
hsa-mir-3128_hsa-mir-6512	hsa-mir-3128_hsa-mir-6512_TV_1	chr2_178128179_-_11522	hsa-mir-3128_hsa-mir-6512_TV_1	hsa-mir-3128_chr2_178128179_-_11522_NFE2L2	chr2	178087849	178128179	-	40330	1	0	AC16;U87;ARPE;LNCaP;VCaP;HeLa;T98G	2632.77	2546.85	1602.02	2856.06	1444.52	2803.68	1353.58	2770.96	2769.8	681	902.25	2230.76	1706.96	3.972	3.369	1.793	4.329	1.904	4.658	1.692	3.595	4.114	0.887	1.171	0.884	1.424	-1.31943	2.63743e-17	3.80309e-16	-2.23631	8.56363e-21	1.82916e-19	-0.944103	9.07642e-06	5.48048e-05	-0.987557	4.53955e-05
hsa-mir-3132	hsa-mir-3132_TV_1	chr2_220417104_-_11644	hsa-mir-3132_TV_1	hsa-mir-3132_chr2_220417104_-_11644	chr2	220408320	220417104	-	8784	1	0	H1-hESC;AC16	35.48	36.51	155.56	39.66	122.88	40.41	120.69	33.62	36.75	123.69	79.96	48.85	22.11	0.246	0.222	0.799	0.276	0.744	0.308	0.693	0.2	0.251	0.74	0.477	0.089	0.085	1.40722	1.48803e-10	1.13217e-09	0.992183	0.00122575	0.0035503	-0.767614	0.147344	0.27084	-0.49167	0.130954
hsa-mir-3137	hsa-mir-3137_TV_3	chr3_194991888_-_14181	hsa-mir-3137_TV_3	hsa-mir-3137_chr3_194991888_-_14181_XXYLT1	chr3	194980775	194991888	-	11113	1	0	MCF7;Nalm6;H1-hESC;LNCaP;hESC9;K562;HeLa;HCT116;AC16;HUVEC;IMR90;HAEC;NHA;MRC5;HEK293T	41.93	51.65	113.68	51.19	58.93	38.28	79.27	24.14	40.56	163.5	194.53	37.99	78.49	0.23	0.248	0.462	0.282	0.282	0.231	0.36	0.114	0.219	0.773	0.917	0.055	0.238	0.583027	0.0577753	0.111444	1.6577	5.24209e-07	2.67756e-06	0.161789	0.803739	0.983853	1.00069	0.00311869
hsa-mir-3143	hsa-mir-3143_TV_1	chr6_27114884_+_16256	hsa-mir-3143_TV_1	hsa-mir-3143_chr6_27114884_+_16256_HIST1H2AH	chr6	27114884	27116400	+	1516	1	0	HeLa;HepG2;VCaP;T98G;Nalm6;THP1;AC16;K562;NHA;MCF7;MRC5;ARPE;HCT116;hESC9;IMR90;HEK293T;Ramos;HUVEC;HAEC;U87;H1-hESC;LNCaP;GM_pool;A549	92.45	75.69	218.39	82.92	210.66	76.03	217.71	62.07	55.13	584.32	348.49	168.26	140.4	3.711	2.664	6.501	3.344	7.388	3.361	7.238	2.143	2.178	20.252	12.036	1.774	3.116	1.11514	1.967e-06	8.98142e-06	2.19259	7.02747e-13	7.32242e-12	0.577024	0.0785145	0.162864	1.00597	0.000323341
hsa-mir-663a	hsa-mir-663a_TV_1	chr20_26189195_-_12098	hsa-mir-663a_TV_1	hsa-mir-663a_chr20_26189195_-_12098	chr20	26188508	26189195	-	687	1	0	K562;MCF7	80.63	155.84	179.5	109.6	146.71	58.49	139.62	202.61	132.44	41.23	81.15	244.24	90.65	7.141	12.103	11.792	9.752	11.354	5.705	10.243	15.432	11.547	3.153	6.185	5.682	4.44	-0.0661765	0.863884	1	-1.4273	0.00415306	0.0107866	-0.0691119	0.971274	1	-1.42502	0.00011751
hsa-mir-2276	hsa-mir-2276_TV_1	chr13_24734897_+_5051	hsa-mir-2276_TV_1	hsa-mir-2276_chr13_24734897_+_5051_SPATA13	chr13	24734897	24844918	+	110021	1	0	HAEC;U87;MRC5;Nalm6;T98G;NHA;IMR90;H1-hESC;HEK293T	3490.65	3440.91	483.15	1933.85	466.46	2170.42	499.31	2155.38	2275.54	1494.22	381.9	2040.79	2718.54	1.93	1.669	0.198	1.074	0.225	1.322	0.229	1.025	1.239	0.714	0.182	0.296	0.831	-2.84518	7.1066e-25	1.85333e-23	-1.92279	0.000156717	0.000541909	-0.57146	0.0823733	0.169405	0.846084	0.0720168
hsa-mir-3161	hsa-mir-3161_TV_1	chr11_48002110_+_3093	hsa-mir-3161_TV_1	hsa-mir-3161_chr11_48002110_+_3093_PTPRJ	chr11	48002110	48198000	+	195890	1	0	ARPE;HEK293T;H1-hESC;AC16;THP1;MCF7;hESC9;U87;LNCaP;T98G;Nalm6;HCT116;NHA	2561.81	2725.84	1624.46	2905.82	1379.32	2963.19	1340.57	2870.1	3058.76	1768.61	1145.71	4287.84	4613.45	0.796	0.742	0.374	0.907	0.374	1.014	0.345	0.767	0.935	0.474	0.306	0.35	0.792	-1.39833	5.86346e-19	9.56278e-18	-1.41939	4.77276e-09	3.18996e-08	0.189608	0.318052	0.500789	-0.0959822	0.718515
hsa-mir-3181	hsa-mir-3181_TV_1	chr16_50776066_+_7071	hsa-mir-3181_TV_1	hsa-mir-3181_chr16_50776066_+_7071_CYLD	chr16	50776066	50840800	+	64734	1	0	Ramos;GM_pool;HEK293T;ARPE;HCT116	230.06	200.36	403.87	388.64	282.13	439.19	281.6	235.37	287.06	150.7	367.58	1400.33	1376.41	0.216	0.165	0.282	0.367	0.232	0.455	0.219	0.19	0.266	0.122	0.297	0.346	0.715	-0.318426	0.29227	0.439255	-0.653119	0.146338	0.24846	1.75506	3.32966e-08	3.08862e-07	-0.405865	0.324984
hsa-mir-635	hsa-mir-635_TV_1	chr17_66453620_-_8600	hsa-mir-635_TV_1	hsa-mir-635_chr17_66453620_-_8600_WIPI1	chr17	66403499	66453620	-	50121	1	0	Nalm6;LNCaP;MRC5;AC16;U87;HUVEC;K562;HAEC;T98G;ARPE;A549;HEK293T	1503.98	1438.17	960.31	1517.08	1158.63	1536.62	1212.78	1009.58	1051.27	314.2	147.99	770.73	410.16	1.826	1.531	0.865	1.85	1.229	2.054	1.22	1.054	1.256	0.329	0.155	0.246	0.275	-0.704522	0.0021627	0.00590264	-3.00756	7.93123e-14	9.08707e-13	-1.69457	1.08762e-06	7.86018e-06	-2.37488	2.20989e-11
hsa-mir-4530	hsa-mir-4530_TV_1	chr19_39902905_-_9997	hsa-mir-4530_TV_1	hsa-mir-4530_chr19_39902905_-_9997	chr19	39898877	39902905	-	4028	1	0	Ramos	84.93	76.58	59.83	64.17	57.68	63.27	53.24	117.25	72.87	36.96	88.32	173.68	140.4	1.283	1.014	0.67	0.974	0.761	1.053	0.666	1.523	1.084	0.482	1.148	0.689	1.173	-0.894174	0.000784091	0.00232771	-0.776303	0.0558078	0.108837	0.50814	0.104774	0.206515	0.0533374	0.923
hsa-mir-3183	hsa-mir-3183_TV_2	chr17_1012342_-_8187	hsa-mir-3183_TV_2	hsa-mir-3183_chr17_1012342_-_8187_ABR	chr17	935071	1012342	-	77271	1	0	GM_pool;HCT116;HAEC;LNCaP;MCF7;IMR90;HeLa;NHA;VCaP;ARPE;HEK293T;T98G;U87;HepG2;MRC5;A549	2104.92	2539.72	694.06	2760.17	653.29	2626.62	597.52	3563.27	3891.41	463.48	526.31	119.41	44.22	1.658	1.754	0.405	2.184	0.45	2.278	0.39	2.413	3.017	0.315	0.357	0.025	0.019	-2.57717	2.77784e-34	1.39314e-32	-2.99534	1.23866e-24	3.57035e-23	-5.81432	4.21119e-42	6.26711e-40	-0.488572	0.0308948
hsa-mir-608	hsa-mir-608_TV_1	chr10_102729275_+_2371	hsa-mir-608_TV_1	hsa-mir-608_chr10_102729275_+_2371_SEMA4G	chr10	102729275	102747299	+	18024	1	0	H1-hESC;HEK293T;HepG2;HCT116;AC16;hESC9;HUVEC;K562	254.78	339.28	142.1	391.53	150.47	306.26	134.88	308.65	300.36	193.35	57.29	179.11	410.16	0.86	1.004	0.356	1.328	0.444	1.139	0.377	0.896	0.998	0.564	0.166	0.159	0.766	-1.57237	2.21573e-13	2.25719e-12	-1.79829	2.60016e-05	0.000102801	-0.491643	0.131861	0.248777	-0.300458	0.550969
hsa-mir-4771-1	hsa-mir-4771-1_TV_1	chr2_86947421_+_10520	hsa-mir-4771-1_TV_1	hsa-mir-4771-1_chr2_86947421_+_10520_RMND5A	chr2	86947421	86950050	+	2629	1	0	THP1;AC16;HEK293T;NHA;HepG2;K562;GM_pool;hESC9;HUVEC;Nalm6;MCF7;ARPE;H1-hESC	34.4	24.93	101.72	36.05	86.52	22.86	91.11	49.14	38.65	49.76	54.9	119.41	130.45	0.796	0.506	1.746	0.838	1.75	0.583	1.747	0.978	0.881	0.995	1.093	0.726	1.67	1.03112	7.73263e-05	0.000274385	0.174833	0.614688	0.79135	1.44099	3.64033e-05	0.000192998	-0.924176	0.00366277
hsa-mir-1322	hsa-mir-1322_TV_1	chr8_10697347_-_18787	hsa-mir-1322_TV_1	hsa-mir-1322_chr8_10697347_-_18787_SOX7_PINX1	chr8	10696299	10697347	-	1048	1	0	H1-hESC;Ramos;Nalm6;hESC9;LNCaP;AC16;K562;HCT116;GM_pool;HEK293T;HeLa;MCF7;IMR90;NHA;HUVEC;HAEC;HepG2;VCaP;A549;ARPE;MRC5;THP1	6.45	3.56	31.41	8.65	27.59	5.32	18.93	22.42	14.57	14.22	19.1	65.13	24.32	0.374	0.181	1.353	0.505	1.4	0.34	0.91	1.119	0.833	0.713	0.954	0.993	0.781	0.949291	0.0531024	0.103641	0.295382	0.648091	0.8242	1.57652	0.0126195	0.0348357	-0.713678	0.161522
hsa-mir-3188	hsa-mir-3188_TV_1	chr19_18391255_+_9300	hsa-mir-3188_TV_1	hsa-mir-3188_chr19_18391255_+_9300	chr19	18391255	18403272	+	12017	1	0	HeLa;K562;MCF7;IMR90	64.5	72.13	282.71	100.23	214.42	66.99	241.37	118.98	79.21	63.98	65.64	179.11	241.01	0.327	0.32	1.062	0.51	0.949	0.374	1.012	0.518	0.395	0.28	0.286	0.238	0.675	1.14066	3.74187e-07	1.89677e-06	-0.807586	0.0194014	0.0428511	0.919205	0.00359567	0.0117006	-2.02004	7.01032e-12
hsa-mir-3190	hsa-mir-3190_TV_1	chr19_47729530_+_9499	hsa-mir-3190_TV_1	hsa-mir-3190_chr19_47729530_+_9499	chr19	47729530	47731200	+	1670	1	0	HEK293T;HepG2;ARPE;T98G;H1-hESC;hESC9;MCF7;LNCaP;THP1;Nalm6;GM_pool;HCT116;K562;HeLa;A549;U87	131.15	197.69	309.63	144.93	219.44	103.68	222.44	149.15	128.64	69.66	140.83	336.51	256.49	4.779	6.316	8.368	5.305	6.986	4.16	6.714	4.673	4.614	2.192	4.415	3.22	5.167	0.392284	0.0898556	0.163566	-0.875416	0.0183439	0.0408085	0.580899	0.0463235	0.105041	-1.33729	0.000372498
hsa-mir-3191	hsa-mir-3191_TV_1	chr19_47734456_-_10091	hsa-mir-3191_TV_1	hsa-mir-3191_chr19_47734456_-_10091_BBC3	chr19	47721599	47734456	-	12857	1	0	HUVEC;HAEC;IMR90;AC16;ARPE;MRC5;GM_pool;HeLa;MCF7;HepG2;HEK293T;U87	237.58	227.97	246.81	237.95	130.41	223.85	138.43	306.93	261.71	322.73	253.01	835.86	786.04	1.124	0.946	0.866	1.131	0.539	1.167	0.543	1.249	1.219	1.319	1.03	1.039	2.057	-0.964931	3.38635e-05	0.000127392	-0.240089	0.333371	0.493604	1.24747	6.76239e-09	6.97193e-08	0.645013	0.057378
hsa-mir-3198-1	hsa-mir-3198-1_TV_1	chr22_18257235_-_12771	hsa-mir-3198-1_TV_1	hsa-mir-3198-1_chr22_18257235_-_12771_BID	chr22	18210299	18257235	-	46936	1	0	LNCaP;IMR90;MCF7;HCT116;K562;T98G;AC16;HUVEC;H1-hESC;hESC9;HeLa;HEK293T;NHA;HAEC;U87;HepG2;A549	115.03	145.15	222.88	186.03	184.33	168.55	156.18	139.67	148.91	173.45	426.06	873.85	1075.7	0.149	0.165	0.214	0.242	0.209	0.241	0.168	0.156	0.19	0.194	0.475	0.298	0.771	-0.112088	0.649961	0.826539	0.543298	0.108338	0.193632	2.24412	2.65135e-19	8.76835e-18	0.583167	0.143813
hsa-mir-3198-2	hsa-mir-3198-2_TV_2	chr12_54673906_-_4727	hsa-mir-3198-2_TV_2	hsa-mir-3198-2_chr12_54673906_-_4727_CBX5	chr12	54653372	54673906	-	20534	1	0	H1-hESC;Ramos;IMR90;THP1;K562;GM_pool;hESC9;NHA;HEK293T;MCF7;AC16;HeLa;VCaP;HCT116;Nalm6;HUVEC;LNCaP;HAEC;T98G;A549;ARPE;HepG2;MRC5;U87	140.83	113.98	415.84	129.07	450.16	86.14	430.69	187.95	131.17	605.65	861.67	249.67	236.59	0.417	0.296	0.914	0.384	1.166	0.281	1.057	0.479	0.383	1.55	2.197	0.194	0.388	1.3117	1.52746e-09	1.03994e-08	2.04327	9.30927e-14	1.05294e-12	0.441788	0.144607	0.26672	0.6652	0.00704697
hsa-mir-320b-2	hsa-mir-320b-2_TV_1	chr1_224517842_-_1951	hsa-mir-320b-2_TV_1	hsa-mir-320b-2_chr1_224517842_-_1951_NVL	chr1	224411149	224517842	-	106693	1	0	GM_pool;LNCaP;HUVEC;H1-hESC;VCaP;AC16;HCT116;IMR90;HEK293T;HAEC;hESC9;A549;HepG2;MRC5	904.11	885.16	821.2	732.58	988.09	782.14	1014	788.01	827.58	1181.44	2018.13	651.32	842.43	0.516	0.443	0.347	0.42	0.492	0.491	0.479	0.386	0.465	0.582	0.99	0.098	0.266	-0.22057	0.204832	0.330072	0.512851	0.0346428	0.0716104	-0.572628	0.0178384	0.0467703	0.668431	0.0181584
hsa-mir-4304	hsa-mir-4304_TV_1	chr12_123635594_-_4984	hsa-mir-4304_TV_1	hsa-mir-4304_chr12_123635594_-_4984_PITPNM2	chr12	123465791	123635594	-	169803	1	0	K562;HeLa	2160.82	2322.44	741.93	2423.44	777.43	2286.33	940.64	2051.92	2034.74	2121.2	171.86	2637.84	2583.66	0.774	0.73	0.197	0.872	0.243	0.902	0.279	0.632	0.718	0.656	0.053	0.248	0.512	-1.85598	3.99481e-24	9.85494e-23	-1.41033	0.0373202	0.0764637	-0.224554	0.299406	0.477831	0.368608	0.603475
hsa-mir-5187	hsa-mir-5187_TV_1	chr1_161195849_+_710	hsa-mir-5187_TV_1	hsa-mir-5187_chr1_161195849_+_710_TOMM40L	chr1	161195849	161206550	+	10701	1	0	K562;HEK293T;H1-hESC;HCT116;HAEC;MCF7;hESC9;MRC5;NHA;IMR90;LNCaP;GM_pool;Ramos;VCaP;AC16;HUVEC;Nalm6;ARPE;HeLa;HepG2;THP1	73.1	117.55	46.37	103.83	33.86	85.07	33.13	117.25	116.6	149.28	76.38	255.1	254.28	0.416	0.586	0.196	0.593	0.168	0.533	0.156	0.573	0.653	0.733	0.374	0.381	0.799	-1.85805	3.5605e-12	3.21879e-11	-0.308595	0.386125	0.555666	0.871844	0.00137754	0.00501812	1.47062	0.000289217
hsa-mir-326	hsa-mir-326_TV_1	chr11_75062704_-_3761	hsa-mir-326_TV_1	hsa-mir-326_chr11_75062704_-_3761_ARRB1	chr11	74969649	75062704	-	93055	1	0	K562;HUVEC;AC16;HAEC;MCF7;hESC9;THP1;HeLa;IMR90;GM_pool;T98G;HepG2;ARPE;MRC5	1568.48	1713.33	2203.34	2496.26	1811.92	2207.64	1991.33	2209.7	2157.67	7118.53	1276.99	309.38	1112.18	1.026	0.982	1.069	1.64	1.035	1.59	1.079	1.243	1.389	4.019	0.719	0.053	0.402	-0.461427	0.0111974	0.0261042	0.574475	0.186051	0.304557	-1.93671	1.12962e-05	6.69535e-05	0.955703	0.0860927
hsa-mir-210	hsa-mir-210_TV_1	chr11_568417_-_3425	hsa-mir-210_TV_1	hsa-mir-210_chr11_568417_-_3425	chr11	560740	568417	-	7677	1	0	ARPE;AC16;MCF7	45.15	98.85	59.83	75.71	33.86	49.98	27.21	45.69	22.81	54.03	47.74	124.84	101.71	0.358	0.687	0.352	0.603	0.234	0.436	0.179	0.311	0.178	0.37	0.326	0.26	0.446	-0.924506	0.0499218	0.098516	-0.605869	0.276994	0.424783	0.525757	0.270598	0.44161	0.246567	0.589045
hsa-mir-345	hsa-mir-345_TV_1	chr14_100773000_+_5763	hsa-mir-345_TV_1	hsa-mir-345_chr14_100773000_+_5763	chr14	100773000	100780550	+	7550	1	0	AC16;HAEC;MCF7;IMR90	34.4	29.39	74.79	69.22	60.19	51.58	73.36	109.49	76.04	184.82	181.4	103.13	61.91	0.277	0.208	0.447	0.56	0.424	0.458	0.49	0.759	0.603	1.286	1.258	0.218	0.276	-0.233456	0.562097	0.740786	1.13675	0.0053546	0.0135241	-0.0777651	0.962936	1	1.29803	2.52032e-06
hsa-mir-1293	hsa-mir-1293_TV_1	chr12_50677265_-_4684	hsa-mir-1293_TV_1	hsa-mir-1293_chr12_50677265_-_4684_LIMA1	chr12	50616437	50677265	-	60828	1	0	HCT116;VCaP;H1-hESC;MCF7;LNCaP;hESC9;HEK293T	1096.54	1161.22	685.08	870.3	610.66	871.46	615.26	1588.08	1508.79	90.99	107.41	227.96	199	1.097	1.019	0.508	0.875	0.534	0.96	0.51	1.366	1.486	0.079	0.092	0.06	0.11	-1.30075	1.35473e-09	9.28344e-09	-4.00824	2.09742e-30	9.04469e-29	-2.92395	4.37473e-19	1.416e-17	-2.77671	1.59015e-25
hsa-mir-3605	hsa-mir-3605_TV_1	chr1_33815373_-_1265	hsa-mir-3605_TV_1	hsa-mir-3605_chr1_33815373_-_1265_PHC2	chr1	33783749	33815373	-	31624	1	0	VCaP;MCF7;LNCaP;Nalm6;HAEC;U87;AC16;T98G;ARPE;K562;NHA	1388.95	1559.28	1071	1718.25	1282.76	1787.59	1242.36	2114	2138.66	102.36	124.12	2534.71	2406.77	2.672	2.631	1.528	3.321	2.157	3.788	1.98	3.498	4.051	0.17	0.206	1.281	2.561	-0.984027	3.06001e-08	1.77903e-07	-4.41643	8.38448e-49	1.0342e-46	0.0170386	0.917608	1	-3.49905	8.10204e-38
hsa-mir-4516	hsa-mir-4516_TV_1	chr16_2178409_+_6886	hsa-mir-4516_TV_1	hsa-mir-4516_chr16_2178409_+_6886	chr16	2178409	2186194	+	7785	1	0	HeLa	88.15	95.28	55.35	53.36	47.65	53.17	57.98	104.32	134.34	45.49	26.26	92.27	64.12	0.689	0.653	0.321	0.419	0.325	0.458	0.375	0.701	1.034	0.307	0.177	0.189	0.277	-1.11829	0.000745248	0.00222082	-1.7368	0.000256389	0.00084914	-0.663586	0.156624	0.284782	-0.694593	0.078653
hsa-mir-548ac	hsa-mir-548ac_TV_1	chr1_117113616_-_1578	hsa-mir-548ac_TV_1	hsa-mir-548ac_chr1_117113616_-_1578_CD58	chr1	117026949	117113616	-	86667	1	0	Nalm6;GM_pool;Ramos;LNCaP;HEK293T;MCF7;U87;ARPE;A549;T98G;HepG2	848.2	798.78	375.45	680.67	262.07	634.85	252.02	620.75	666	346.9	198.11	488.49	641.22	0.596	0.492	0.196	0.48	0.161	0.491	0.147	0.375	0.46	0.21	0.12	0.09	0.249	-1.68834	2.73409e-14	3.05957e-13	-1.83829	4.58145e-09	3.06433e-08	-0.764904	0.00493218	0.0154458	-0.227504	0.503312
hsa-mir-146b	hsa-mir-146b_TV_2	chr10_104191584_+_2384	hsa-mir-146b_TV_2	hsa-mir-146b_chr10_104191584_+_2384	chr10	104191584	104195527	+	3943	1	0	AC16	30.1	30.28	8.97	41.1	8.78	36.69	9.47	56.9	32.32	8.53	27.45	48.85	30.96	0.465	0.41	0.103	0.637	0.118	0.624	0.121	0.755	0.491	0.114	0.365	0.198	0.264	-2.45714	8.27958e-11	6.49069e-10	-1.48287	0.00201365	0.00560762	-0.486078	0.340311	0.52584	0.902725	0.187004
hsa-mir-3609	hsa-mir-3609_TV_1	chr7_98476154_+_17598	hsa-mir-3609_TV_1	hsa-mir-3609_chr7_98476154_+_17598_TRRAP	chr7	98476154	98641900	+	165746	1	0	U87;T98G;H1-hESC;NHA;K562;Nalm6;HeLa;hESC9;HUVEC;ARPE;HepG2;IMR90;HCT116;MCF7;A549;HAEC;GM_pool;AC16;HEK293T;LNCaP;MRC5	1423.35	1486.25	2317.02	1704.55	2274.62	1661.04	2382.97	1621.71	1779.37	2276.17	2753.29	1101.81	1151.98	0.523	0.478	0.631	0.629	0.73	0.672	0.725	0.512	0.643	0.722	0.87	0.106	0.234	0.107734	0.454129	0.626343	0.191347	0.329136	0.48921	-0.968575	7.35829e-06	4.52385e-05	0.0139452	0.941815
hsa-mir-193b_hsa-mir-365a	hsa-mir-193b_hsa-mir-365a_TV_1	chr16_14396137_+_6951	hsa-mir-193b_hsa-mir-365a_TV_1	hsa-mir-193b_hsa-mir-365a_chr16_14396137_+_6951	chr16	14396137	14431700	+	35563	1	0	ARPE;GM_pool;MCF7	355.84	465.73	261.77	664.08	267.09	540.21	230.72	231.92	240.8	265.86	718.46	819.57	1195.1	0.609	0.699	0.332	1.141	0.399	1.018	0.327	0.341	0.406	0.393	1.058	0.368	1.131	-1.15669	0.00168861	0.00470435	-0.225414	0.690862	0.861549	0.811824	0.047863	0.108004	0.865824	0.0313924
hsa-mir-1237	hsa-mir-1237_TV_1	chr11_64126642_+_3147	hsa-mir-1237_TV_1	hsa-mir-1237_chr11_64126642_+_3147_RPS6KA4	chr11	64126642	64142600	+	15958	1	0	HCT116;THP1;ARPE;IMR90;NHA;Ramos;MRC5;hESC9;U87;VCaP;AC16;LNCaP;K562;HUVEC;A549;T98G;GM_pool	206.41	209.27	149.58	215.59	114.11	172.8	115.95	211.23	190.1	132.22	62.06	233.39	174.68	0.787	0.7	0.423	0.826	0.38	0.726	0.366	0.693	0.714	0.435	0.204	0.234	0.368	-1.09089	8.53572e-08	4.70384e-07	-1.50726	7.233e-06	3.11859e-05	-0.471028	0.09791	0.195535	-0.491727	0.209226
hsa-mir-3610	hsa-mir-3610_TV_1	chr8_117887015_-_19094	hsa-mir-3610_TV_1	hsa-mir-3610_chr8_117887015_-_19094_RAD21	chr8	117854149	117887015	-	32866	1	0	THP1;Nalm6;IMR90;HCT116;NHA;VCaP;HUVEC;MCF7;GM_pool;LNCaP;hESC9;HeLa;Ramos;HEK293T;K562;H1-hESC;AC16;T98G;HepG2;U87	302.09	285.85	864.58	340.33	761.13	374.32	705.19	355.21	334.58	1147.32	988.18	515.63	454.38	0.559	0.464	1.187	0.633	1.231	0.763	1.081	0.566	0.61	1.834	1.574	0.251	0.465	0.80133	2.03527e-06	9.27317e-06	1.23095	5.59305e-09	3.70834e-08	0.0788579	0.717317	0.907894	0.356334	0.102026
hsa-mir-548i-1	hsa-mir-548i-1_TV_1	chr3_125634670_-_13964	AC092902_hsa-mir-548i-1_TV_1	AC092902:ENST00000408754_hsa-mir-548i-1_chr3_125634670_-_13964	chr3	125506941	125634670	-	127729	1	0	LNCaP;AC16	1244.89	1264.52	628.24	961.15	675.87	943.24	772.63	1371.68	1264.19	342.63	210.05	390.79	717.5	0.593	0.528	0.222	0.46	0.281	0.495	0.305	0.562	0.593	0.141	0.086	0.049	0.189	-1.17651	1.58963e-10	1.20412e-09	-2.53783	1.00312e-17	1.63017e-16	-1.49121	6.42e-07	4.84139e-06	-1.43223	5.393e-07
hsa-mir-4641	hsa-mir-4641_TV_1	chr6_41514332_+_16382	hsa-mir-4641_TV_1	hsa-mir-4641_chr6_41514332_+_16382_FOXP4	chr6	41514332	41571600	+	57268	1	0	ARPE;MCF7;GM_pool;AC16;Nalm6;HCT116;A549;LNCaP;IMR90;HeLa;Ramos;HEK293T	1159.96	1399.88	1074	1981.44	1123.52	1646.16	1238.81	1218.22	1240.74	433.62	667.14	976.98	1253.69	1.232	1.304	0.846	2.115	1.043	1.926	1.09	1.113	1.298	0.398	0.61	0.273	0.737	-0.75745	0.000613795	0.00185904	-1.84376	2.35381e-08	1.43743e-07	-0.820522	0.00625247	0.0190341	-1.15333	1.73155e-05
hsa-mir-3614	hsa-mir-3614_TV_1	chr17_54991409_-_8530	hsa-mir-3614_TV_1	hsa-mir-3614_chr17_54991409_-_8530_TRIM25	chr17	54956849	54991409	-	34560	1	0	K562;IMR90;HUVEC;THP1;Nalm6;H1-hESC;GM_pool;MCF7;HAEC;VCaP;HCT116;hESC9;AC16;T98G;HepG2;HEK293T;LNCaP;HeLa;NHA;Ramos;A549;MRC5;U87;ARPE	538.59	527.18	287.2	635.96	300.94	596.57	268.59	590.57	656.49	291.45	272.11	2285.04	1567.67	0.948	0.814	0.375	1.125	0.463	1.157	0.392	0.894	1.138	0.443	0.412	1.057	1.526	-1.4682	1.71033e-16	2.31737e-15	-1.51944	1.78119e-10	1.41786e-09	1.22882	3.85494e-09	4.14936e-08	-0.121625	0.614222
hsa-mir-3163	hsa-mir-3163_TV_1	chr11_66725854_-_3703	hsa-mir-3163_TV_1	hsa-mir-3163_chr11_66725854_-_3703_PC	chr11	66673498	66725854	-	52356	1	0	HeLa;AC16;Nalm6;K562;H1-hESC;VCaP;IMR90;HCT116;NHA;LNCaP;MCF7;hESC9;U87;T98G;MRC5;HUVEC;HEK293T	942.81	891.4	275.23	915.73	242.01	934.74	304.08	1499.28	1698.26	290.03	338.94	629.61	646.74	1.096	0.908	0.237	1.069	0.246	1.196	0.293	1.498	1.943	0.291	0.339	0.192	0.416	-2.47189	2.92606e-22	6.31895e-21	-2.30011	2.90256e-12	2.81747e-11	-1.28341	2.97514e-05	0.000161291	0.101788	0.682997
hsa-mir-6506	hsa-mir-6506_TV_1	chr16_15736997_-_7347	hsa-mir-6506_TV_1	hsa-mir-6506_chr16_15736997_-_7347_KIAA0430	chr16	15677949	15736997	-	59048	1	0	IMR90;ARPE;U87;T98G;MRC5;A549;THP1	473.02	529.85	400.88	501.85	418.81	510.97	383.36	405.21	407.45	534.56	411.74	830.43	1069.06	0.487	0.479	0.306	0.52	0.377	0.58	0.327	0.359	0.413	0.476	0.365	0.225	0.609	-0.659888	0.000835009	0.00246569	-0.454685	0.0859825	0.158471	0.561928	0.0258171	0.0644058	0.133754	0.561406
hsa-mir-5693	hsa-mir-5693_TV_1	chr13_52027172_-_5359	hsa-mir-5693_TV_1	hsa-mir-5693_chr13_52027172_-_5359_INTS6	chr13	51924899	52027172	-	102273	1	0	LNCaP;Nalm6;VCaP;AC16;HUVEC;IMR90;U87;K562;HepG2;MCF7;HAEC;HeLa;NHA;HEK293T;H1-hESC;hESC9;HCT116;Ramos;ARPE;T98G;THP1;MRC5;A549	5839.6	5792.74	2058.24	4821.64	1410.67	4957.08	1216.33	4922.89	4527.63	1363.42	2576.66	3777.64	4141.38	3.474	3.022	0.908	2.882	0.733	3.248	0.599	2.519	2.652	0.7	1.319	0.59	1.362	-2.15151	1.39648e-22	3.10136e-21	-1.83869	2.58021e-09	1.78509e-08	-0.837253	0.000383999	0.00161051	0.239419	0.485873
hsa-mir-4999	hsa-mir-4999_TV_2	chr19_8454963_-_9741	AC010323_hsa-mir-4999_TV_2	AC010323:ENST00000577852_hsa-mir-4999_chr19_8454963_-_9741	chr19	8428940	8454963	-	26023	1	0	Nalm6;HUVEC;HAEC;NHA	311.76	279.62	255.78	542.95	299.69	542.87	306.45	544.02	582.98	177.71	232.72	379.94	435.59	0.677	0.645	1.244	0.659	1.316	0.664	1.164	0.648	0.67	2.356	3.972	0.023	0.008	-1.11364	3.85144e-05	0.000143703	-1.62994	7.889e-06	3.38277e-05	-0.636057	0.0646126	0.138833	-0.582986	0.0277259
hsa-mir-941-1_hsa-mir-941-3	hsa-mir-941-1_hsa-mir-941-3_TV_1	chr20_62526500_+_11992	MIR941-1_hsa-mir-941-1_hsa-mir-941-3_TV_1	MIR941-1:ENST00000401127_hsa-mir-941-1_hsa-mir-941-3_chr20_62526500_+_11992_DNAJC5	chr20	62526500	62586993	+	60493	1	0	IMR90;HAEC;GM_pool;HUVEC;T98G;HCT116;H1-hESC;LNCaP;VCaP;NHA	648.25	819.27	578.88	783.78	485.27	725.24	460.27	652.65	630.51	511.82	606.27	1118.09	1092.28	0.652	0.723	0.432	0.792	0.427	0.803	0.383	0.565	0.624	0.445	0.525	0.295	0.608	-0.909996	1.351e-06	6.3173e-06	-0.79863	0.00118166	0.00343642	0.176863	0.429212	0.628945	0.0397436	0.867439
hsa-mir-1255a	hsa-mir-1255a_TV_1	chr4_102268676_-_14931	hsa-mir-1255a_TV_1	hsa-mir-1255a_chr4_102268676_-_14931_PPP3CA	chr4	101937149	102268676	-	331527	1	0	Nalm6;IMR90;HCT116;NHA;HAEC;T98G;A549;MRC5;U87	4128.14	3830.07	3204.04	4567.83	3769.3	4833.19	3495.18	3779.67	4061.24	1528.34	1281.77	2648.69	2881.05	0.758	0.616	0.436	0.842	0.605	0.977	0.531	0.597	0.734	0.242	0.202	0.128	0.292	-0.691257	0.000103239	0.000357893	-2.03765	1.24129e-15	1.67357e-14	-1.06313	7.99963e-06	4.88088e-05	-1.41593	5.21415e-10
hsa-mir-3133	hsa-mir-3133_TV_1	chr2_242295699_+_10988	hsa-mir-3133_TV_1	hsa-mir-3133_chr2_242295699_+_10988_FARP2	chr2	242295699	242448290	+	152591	1	0	THP1;A549;IMR90;HepG2;Nalm6;VCaP;H1-hESC;MCF7;HeLa;NHA;HUVEC;GM_pool;HCT116;MRC5;LNCaP;K562;hESC9;Ramos;HEK293T;T98G;AC16;HAEC;U87	1558.8	1475.57	1144.3	1569.72	1006.9	1477.61	971.41	1197.53	1270.52	868.67	722.04	1411.19	1687.06	0.622	0.516	0.338	0.629	0.351	0.649	0.321	0.411	0.499	0.299	0.248	0.148	0.372	-0.883345	2.40038e-06	1.08215e-05	-1.30124	4.04278e-07	2.09428e-06	-0.335333	0.177546	0.316211	-0.490896	0.0277463
hsa-mir-1290_hsa-mir-4695	hsa-mir-1290_hsa-mir-4695_TV_1	chr1_19229049_-_1147	hsa-mir-1290_hsa-mir-4695_TV_1	hsa-mir-1290_hsa-mir-4695_chr1_19229049_-_1147_ALDH4A1	chr1	19195199	19229049	-	33850	1	0	GM_pool;H1-hESC;Nalm6;MCF7;K562;HCT116;AC16;HeLa;HUVEC;HEK293T;HAEC;U87	101.05	125.56	252.79	116.09	174.3	116.44	164.46	52.59	54.5	309.93	236.3	504.77	557.2	0.182	0.198	0.337	0.21	0.274	0.231	0.245	0.081	0.096	0.481	0.366	0.238	0.554	0.616474	0.0660424	0.125429	1.06051	0.00766105	0.018649	2.01998	1.13162e-07	9.64432e-07	0.368867	0.208366
hsa-mir-126	hsa-mir-126_TV_1	chr9_139563712_+_19599	hsa-mir-126_TV_1	hsa-mir-126_chr9_139563712_+_19599_EGFL7	chr9	139563712	139569800	+	6088	1	0	HAEC;HUVEC	30.1	76.58	113.68	60.57	120.38	36.69	146.72	31.9	47.53	69.66	32.22	184.54	29.85	0.301	0.671	0.843	0.608	1.051	0.404	1.215	0.274	0.468	0.601	0.277	0.484	0.165	1.00549	0.00127455	0.00363552	-0.351195	0.508441	0.684328	0.594373	0.260131	0.428333	-1.43392	0.000267577
hsa-mir-4800	hsa-mir-4800_TV_1	chr4_2263836_-_14684	hsa-mir-4800_TV_1	hsa-mir-4800_chr4_2263836_-_14684_MXD4	chr4	2243848	2263836	-	19988	1	0	LNCaP;VCaP;IMR90;NHA;HEK293T;AC16;HUVEC;MCF7;MRC5;H1-hESC;K562;HeLa;HCT116;ARPE	244.03	255.58	556.44	457.14	342.32	350.92	343.13	278.48	261.08	153.55	145.6	184.54	355.99	0.743	0.682	1.256	1.398	0.911	1.176	0.865	0.729	0.782	0.404	0.381	0.148	0.599	-0.00814351	0.998259	1	-1.49875	1.79315e-05	7.27649e-05	-0.596672	0.105217	0.207248	-1.56686	1.11267e-06
hsa-mir-1287	hsa-mir-1287_TV_1	chr10_100174918_-_2786	hsa-mir-1287_TV_1	hsa-mir-1287_chr10_100174918_-_2786_PYROXD2	chr10	100135499	100174918	-	39419	1	0	MCF7;LNCaP;VCaP;ARPE;MRC5;IMR90;U87;HeLa;H1-hESC;Nalm6;T98G	215.01	164.74	149.58	258.86	166.77	252.03	181.03	142.26	134.34	204.73	128.89	238.82	368.15	0.014	0.008	0.103	0.009	0.113	0.012	0.097	0.008	0.008	1.102	0.768	0.003	0.009	-0.665139	0.0266357	0.056619	-0.693018	0.0863182	0.159018	0.200206	0.590584	0.789107	-0.101335	0.7503
hsa-mir-4257	hsa-mir-4257_TV_1	chr1_150521883_+_616	hsa-mir-4257_TV_1	hsa-mir-4257_chr1_150521883_+_616_ADAMTSL4_AL356356	chr1	150521883	150533951	+	12068	1	0	LNCaP;NHA;HCT116;THP1;HeLa;MRC5;K562;IMR90;hESC9;ARPE;AC16	63.43	112.2	180.99	201.17	178.06	187.69	163.28	89.66	117.86	113.74	37	168.26	118.29	0.32	0.496	0.677	1.019	0.784	1.042	0.682	0.389	0.585	0.495	0.161	0.223	0.33	0.00205965	0.970468	1	-1.24163	0.0311933	0.0652932	-0.344594	0.519117	0.719287	-1.32434	0.00359294
hsa-mir-548e	hsa-mir-548e_TV_1	chr10_112679363_+_2407	hsa-mir-548e_TV_1	hsa-mir-548e_chr10_112679363_+_2407_SHOC2	chr10	112679363	112836788	+	157425	1	0	A549;MCF7;ARPE;NHA;HAEC;U87;GM_pool;Ramos;HUVEC;VCaP;T98G;HEK293T;HeLa;hESC9;HCT116;Nalm6;THP1;LNCaP;MRC5;H1-hESC;IMR90	2889.7	2603.84	1594.54	2261.2	1462.08	2283.67	1506.21	1675.16	1684.95	1087.61	1006.08	1926.81	1968.98	1.117	0.883	0.457	0.878	0.494	0.972	0.482	0.557	0.641	0.363	0.335	0.196	0.421	-0.989645	3.05845e-05	0.000115852	-1.55845	1.2707e-06	6.14436e-06	-0.668133	0.0288714	0.070765	-0.640548	0.00209318
hsa-mir-582	hsa-mir-582_TV_1	chr5_59064674_-_15766	hsa-mir-582_TV_1	hsa-mir-582_chr5_59064674_-_15766_PDE4D	chr5	58883451	59064674	-	181223	1	0	HeLa;A549;HAEC;HEK293T	54.83	43.63	1947.55	33.89	2055.18	36.69	1804.38	67.25	56.4	177.71	109.8	314.8	225.53	0.018	0.013	0.485	0.011	0.603	0.014	0.502	0.019	0.019	0.052	0.032	0.028	0.042	4.90738	1.17903e-117	2.4835e-114	1.11754	0.000849511	0.00254398	1.99693	2.03327e-10	2.59132e-09	-3.86059	9.18257e-38
hsa-mir-23a_hsa-mir-24-2_hsa-mir-27a	hsa-mir-23a_hsa-mir-24-2_hsa-mir-27a_TV_1	chr19_13953732_-_9801	hsa-mir-23a_hsa-mir-24-2_hsa-mir-27a_TV_1	hsa-mir-23a_hsa-mir-24-2_hsa-mir-27a_chr19_13953732_-_9801	chr19	13941199	13953732	-	12533	1	0	HAEC;NHA;THP1;MRC5;U87;T98G;IMR90;GM_pool;MCF7;ARPE;LNCaP;H1-hESC;HeLa	227.91	268.93	2846.54	341.05	1568.66	293.5	1432.86	301.75	230.66	169.18	170.66	461.35	190.15	1.106	1.145	10.25	1.663	6.655	1.569	5.762	1.26	1.102	0.709	0.713	0.588	0.51	2.38141	1.37122e-25	3.75857e-24	-1.15876	4.68224e-05	0.00017736	-0.298052	0.440946	0.641779	-3.61885	4.44307e-20
hsa-mir-576	hsa-mir-576_TV_1	chr4_110354970_+_14486	hsa-mir-576_TV_1	hsa-mir-576_chr4_110354970_+_14486_SEC24B	chr4	110354970	110481401	+	126431	1	0	MCF7;A549;HeLa;IMR90;MRC5;GM_pool	1853.36	1815.74	1361.19	1600.72	1354.24	1663.17	1255.38	1269.95	1278.13	1391.86	1012.05	1921.39	2423.36	0.892	0.766	0.486	0.774	0.57	0.882	0.5	0.526	0.606	0.578	0.419	0.243	0.645	-0.686826	0.000944379	0.00276104	-0.858203	0.00271664	0.00735418	6.00688e-05	0.982314	1	-0.243724	0.295305
hsa-mir-3656	hsa-mir-3656_TV_1	chr11_118889475_+_3355	hsa-mir-3656_TV_1	hsa-mir-3656_chr11_118889475_+_3355_TRAPPC4	chr11	118889475	118898250	+	8775	1	0	ARPE;U87;NHA;HCT116;Nalm6;MCF7;GM_pool;VCaP;A549;THP1;HepG2;MRC5;IMR90;HAEC;K562;T98G;HeLa;LNCaP;H1-hESC;Ramos;hESC9;HEK293T;AC16	33.33	30.28	98.72	45.43	109.09	36.16	106.49	156.05	130.54	145.01	211.24	352.8	297.39	0.231	0.184	0.508	0.316	0.661	0.276	0.612	0.931	0.891	0.868	1.26	0.643	1.14	0.16775	0.70535	0.86715	0.902528	0.110628	0.197069	1.75363	0.00147054	0.00532502	0.668526	0.023167
hsa-mir-567	hsa-mir-567_TV_1	chr3_111805235_+_13285	hsa-mir-567_TV_1	hsa-mir-567_chr3_111805235_+_13285_C3orf52	chr3	111805235	111852156	+	46921	1	0	H1-hESC;NHA;K562;hESC9;HCT116;VCaP;Nalm6;HEK293T;HeLa;ARPE;MCF7	4178.67	3499.69	1225.07	2969.99	815.05	3238.08	835.34	2913.21	3005.53	443.57	231.53	504.77	684.33	5.419	3.98	1.178	3.869	0.924	4.624	0.897	3.249	3.837	0.497	0.258	0.172	0.491	-2.21913	1.61039e-22	3.55624e-21	-3.75296	1.81068e-24	5.18638e-23	-2.91316	5.73191e-21	2.156e-19	-1.61249	4.615e-06
hsa-mir-4782	hsa-mir-4782_TV_1	chr2_114514191_-_11361	hsa-mir-4782_TV_1	hsa-mir-4782_chr2_114514191_-_11361_SLC35F5	chr2	114456949	114514191	-	57242	1	0	LNCaP;VCaP;Ramos;AC16;HepG2;HCT116;H1-hESC;HUVEC;HeLa;NHA;hESC9;MCF7;ARPE;A549;THP1	1293.27	1305.48	753.89	990	956.74	1039.48	876.75	1194.94	1255.32	520.35	482.15	890.13	888.86	1.375	1.217	0.594	1.057	0.889	1.217	0.772	1.092	1.314	0.478	0.441	0.249	0.522	-0.867698	1.62625e-06	7.51841e-06	-1.68581	2.6914e-12	2.619e-11	-0.862083	0.000202182	0.000908045	-0.886123	0.000128325
hsa-mir-1255b-2	hsa-mir-1255b-2_TV_1	chr1_167905933_+_738	hsa-mir-1255b-2_TV_1	hsa-mir-1255b-2_chr1_167905933_+_738_DCAF6	chr1	167905933	168056400	+	150467	1	0	GM_pool;Nalm6;MCF7;H1-hESC;VCaP;HEK293T;AC16;HepG2;IMR90;HCT116;hESC9;Ramos;HAEC;HUVEC;HeLa;K562;NHA;U87;MRC5;ARPE;LNCaP;T98G;A549	5274.13	4989.5	4001.31	4516.63	4173.06	4596.05	3559.07	3073.57	3157.62	1613.65	1760.34	2295.89	3597.45	2.133	1.769	1.2	1.835	1.475	2.047	1.192	1.069	1.257	0.563	0.613	0.244	0.804	-0.560494	0.0196787	0.0432646	-1.80487	5.56225e-08	3.23103e-07	-0.991969	0.00385065	0.0124284	-1.31413	4.68052e-09
hsa-mir-5189	hsa-mir-5189_TV_1	chr16_88519687_+_7232	hsa-mir-5189_TV_1	hsa-mir-5189_chr16_88519687_+_7232_ZFPM1	chr16	88519687	88600733	+	81046	1	0	U87;HEK293T;Nalm6;K562;HCT116;HAEC;H1-hESC;NHA;IMR90;AC16;hESC9;MCF7;HUVEC;GM_pool;LNCaP	461.19	579.72	967.79	1103.92	648.28	852.32	767.9	663.86	575.38	506.13	243.46	705.59	627.95	0.346	0.382	0.539	0.833	0.425	0.705	0.478	0.429	0.425	0.328	0.157	0.139	0.261	-0.260831	0.355186	0.515982	-1.37285	0.00103537	0.00304822	-0.550591	0.123908	0.236923	-1.19129	0.000824777
hsa-mir-3688-2	hsa-mir-3688-2_TV_1	chr4_160150531_+_14599	AC105316_hsa-mir-3688-2_TV_1	AC105316:ENST00000401270_chr4_160150531_+_14599	chr4	160150531	160290200	+	139669	1	0	HCT116	4035.69	3440.91	3758.99	3528.8	3919.77	3959.6	3376.86	2758.02	2695.03	1170.07	799.61	1519.74	1935.81	1.758	1.314	1.215	1.544	1.492	1.9	1.219	1.033	1.156	0.44	0.3	0.174	0.466	-0.317594	0.133585	0.229627	-2.25459	3.46994e-12	3.34543e-11	-1.43774	1.83045e-06	1.26734e-05	-2.00938	1.63613e-14
hsa-mir-1248	hsa-mir-1248_TV_1	chr3_186501365_+_13545	hsa-mir-1248_TV_1	hsa-mir-1248_chr3_186501365_+_13545_EIF4A2	chr3	186501365	186509500	+	8135	1	0	Nalm6;K562;VCaP;ARPE;H1-hESC;HCT116;hESC9;HEK293T;Ramos;HAEC;IMR90;LNCaP;AC16;T98G;HeLa;HepG2;MRC5;MCF7;A549;NHA;THP1;HUVEC;U87;GM_pool	1495.38	1439.06	3046.98	1343.31	3030.74	1270.77	3027.81	2331.26	2102.54	2328.77	2429.87	4765.47	3632.83	11.185	9.438	16.904	10.094	19.809	10.468	18.76	14.995	15.481	15.041	15.64	9.362	15.025	0.461773	0.0143979	0.0327212	0.0799739	0.726228	0.895094	0.882198	0.000234971	0.00103811	-0.452059	0.0277642
hsa-mir-6084	hsa-mir-6084_TV_1	chr1_20959970_+_136	hsa-mir-6084_TV_1	hsa-mir-6084_chr1_20959970_+_136_PINK1	chr1	20959970	20988177	+	28207	1	0	LNCaP;HAEC;HUVEC;AC16;NHA;HEK293T;HeLa;U87;H1-hESC;ARPE;MCF7	184.91	272.49	206.42	333.84	203.14	285.53	250.84	290.55	289.59	476.27	94.28	390.79	575.99	0.399	0.515	0.33	0.723	0.383	0.678	0.448	0.539	0.615	0.887	0.175	0.221	0.687	-0.745034	0.000615313	0.00186302	-0.407601	0.425307	0.600519	0.384025	0.174689	0.311853	0.260235	0.626826
hsa-mir-361	hsa-mir-361_TV_1	chrX_85302558_-_20618	hsa-mir-361_TV_1	hsa-mir-361_chrX_85302558_-_20618_CHM	chrX	85106099	85302558	-	196459	1	0	Nalm6;hESC9;K562;NHA;HUVEC;MCF7;HEK293T;ARPE;U87;HepG2;T98G;A549;Ramos;THP1	1997.42	2188.86	869.07	1894.91	940.44	1877.98	849.54	1335.47	1379.52	952.55	474.99	1025.82	1398.52	0.619	0.594	0.2	0.59	0.255	0.641	0.218	0.356	0.421	0.255	0.127	0.083	0.24	-1.43602	7.52244e-10	5.30894e-09	-1.78372	1.03936e-06	5.08594e-06	-1.00796	0.00127101	0.00467169	-0.42088	0.181795
hsa-mir-3620	hsa-mir-3620_TV_1	chr1_228270422_+_951	hsa-mir-3620_TV_1	hsa-mir-3620_chr1_228270422_+_951_ARF1	chr1	228270422	228291171	+	20749	1	0	HeLa;U87;A549;MRC5;AC16;H1-hESC;K562;NHA;hESC9;Nalm6;MCF7;ARPE;GM_pool;HUVEC;HepG2;IMR90;THP1;T98G;LNCaP;HAEC;HCT116;HEK293T	1298.64	1355.35	1923.62	2130.69	1795.62	1943.91	1687.24	2006.23	2046.14	834.55	529.89	1411.19	926.45	0.413	0.378	0.456	0.345	0.432	0.392	0.411	0.365	0.404	0.733	0.609	0.233	0.289	-0.412486	0.0357281	0.0732676	-1.84569	1.67858e-09	1.19048e-08	-1.09518	0.000114639	0.00054537	-1.50739	1.52615e-08
hsa-mir-26b	hsa-mir-26b_TV_1	chr2_219264592_+_10887	hsa-mir-26b_TV_1	hsa-mir-26b_chr2_219264592_+_10887_CTDSP1	chr2	219264592	219273350	+	8758	1	0	IMR90;THP1;hESC9;AC16;NHA;K562;H1-hESC;VCaP;ARPE;Nalm6;HepG2;LNCaP;MRC5;U87;HCT116;HeLa;GM_pool;MCF7;HAEC	362.29	360.65	354.51	356.92	260.82	264.79	282.79	290.55	221.15	166.34	229.14	293.09	361.51	2.517	2.197	1.827	2.491	1.583	2.026	1.627	1.736	1.513	0.998	1.37	0.535	1.389	-0.477946	0.0442789	0.0885868	-1.09898	0.00075708	0.00228543	-0.358619	0.252448	0.418518	-0.691485	0.0150487
hsa-mir-4519	hsa-mir-4519_TV_3	chr16_30908382_-_7429	hsa-mir-4519_TV_3	hsa-mir-4519_chr16_30908382_-_7429_BCL7C	chr16	30905340	30908382	-	3042	1	0	K562;ARPE	17.2	9.8	34.4	13.7	51.41	5.32	27.21	10.35	9.51	17.06	14.32	48.85	13.27	0.344	0.172	0.51	0.275	0.899	0.117	0.451	0.178	0.187	0.295	0.247	0.257	0.147	1.39348	0.000395348	0.00124187	0.0939237	0.935169	1	0.794952	0.144817	0.266895	-1.36361	0.00703069
hsa-mir-4726	hsa-mir-4726_TV_1	chr17_36861421_+_7869	hsa-mir-4726_TV_1	hsa-mir-4726_chr17_36861421_+_7869_MLLT6	chr17	36861421	36886593	+	25172	1	0	Ramos;HAEC;HeLa;Nalm6;HUVEC;IMR90;HCT116;K562;HEK293T;THP1;NHA	231.13	314.35	480.16	307.17	437.62	228.1	459.08	255.2	234.46	534.56	237.5	575.33	695.39	0.559	0.666	0.861	0.746	0.924	0.607	0.919	0.53	0.558	1.116	0.494	0.365	0.929	0.388731	0.0374457	0.0764407	0.104753	0.717874	0.887634	0.838254	0.000889204	0.00340308	-0.358742	0.309244
hsa-mir-5010_hsa-mir-548at	hsa-mir-5010_hsa-mir-548at_TV_1	chr17_40610897_+_7909	hsa-mir-5010_hsa-mir-548at_TV_1	hsa-mir-5010_hsa-mir-548at_chr17_40610897_+_7909_ATP6V0A1	chr17	40610897	40682400	+	71503	1	0	GM_pool;H1-hESC;K562;MCF7;HepG2;ARPE;HCT116;hESC9;HeLa;MRC5;IMR90;AC16	1784.56	1859.38	866.08	1645.43	748.59	1610.53	835.34	1621.71	1882.66	625.55	797.23	1128.95	1215	1.519	1.387	0.547	1.407	0.557	1.509	0.589	1.187	1.577	0.46	0.584	0.252	0.572	-1.50953	1.90822e-20	3.51634e-19	-1.73569	1.55831e-13	1.73249e-12	-1.01669	3.70785e-06	2.41801e-05	-0.296632	0.201197
hsa-mir-1277	hsa-mir-1277_TV_1	chrX_117480099_+_20302	AL391803_hsa-mir-1277_TV_1	AL391803:ENST00000582573_hsa-mir-1277_chrX_117480099_+_20302_WDR44	chrX	117480099	117596350	+	116251	1	0	HAEC;hESC9;THP1;Ramos;HUVEC;K562;U87;NHA;ARPE;HEK293T;GM_pool;T98G;HCT116;H1-hESC;AC16;Nalm6	1046.01	1003.6	691.07	1232.99	549.22	1133.06	564.39	634.54	594.39	963.92	1119.46	1492.6	1914.81	0.547	0.461	0.268	0.648	0.251	0.653	0.245	0.286	0.306	0.436	0.504	0.205	0.554	-1.08656	0.000177121	0.000589894	-0.321166	0.377979	0.546416	0.390643	0.238322	0.40039	0.693722	0.00217531
hsa-mir-28	hsa-mir-28_TV_2	chr3_187871718_+_13553	hsa-mir-28_TV_2	hsa-mir-28_chr3_187871718_+_13553_LPP	chr3	187871718	187930456	+	58738	1	0	MCF7;ARPE;AC16;HEK293T;HUVEC;T98G;U87;NHA;Nalm6	3977.64	3346.52	2499.51	2988.74	3296.57	3305.6	3118.92	3959	3999.14	973.87	1820.01	1736.85	2771.61	4.12	3.04	1.92	3.11	2.984	3.771	2.676	3.527	4.078	0.871	1.622	0.473	1.588	-0.689545	0.000100926	0.000350363	-1.81076	7.87517e-10	5.80943e-09	-1.10966	2.88084e-05	0.000156738	-1.18533	0.000286231
hsa-mir-3064_hsa-mir-5047	hsa-mir-3064_hsa-mir-5047_TV_1	chr17_62500922_-_8578	hsa-mir-3064_hsa-mir-5047_TV_1	hsa-mir-3064_hsa-mir-5047_chr17_62500922_-_8578_DDX5	chr17	62493170	62500922	-	7752	1	0	K562;Nalm6;HepG2;HUVEC;hESC9;HEK293T;HeLa;H1-hESC;GM_pool;IMR90;Ramos;ARPE;NHA;MCF7;MRC5	2232.85	2143.45	2369.37	2057.15	2822.58	2036.43	2723.73	2035.54	2044.24	1642.08	1473.91	2626.98	2488.59	17.526	14.753	13.794	16.222	19.36	17.604	17.71	13.74	15.796	11.13	9.955	5.416	10.801	-0.085346	0.59346	0.772703	-0.879383	3.42725e-05	0.000132873	-0.172464	0.40313	0.600039	-0.86285	8.86018e-05
hsa-mir-3162	hsa-mir-3162_TV_1	chr11_59383163_-_3611	hsa-mir-3162_TV_1	hsa-mir-3162_chr11_59383163_-_3611_OSBP	chr11	59338399	59383163	-	44764	1	0	K562;Nalm6;HUVEC;IMR90;HAEC;VCaP;ARPE;AC16;Ramos;MCF7;GM_pool;HeLa;LNCaP;hESC9;U87;NHA;HEK293T;H1-hESC;HepG2;T98G;MRC5;A549;THP1	1179.32	1073.95	934.89	1148.63	1037	1173.47	1027.02	1284.61	1257.22	662.52	732.78	1275.5	1013.79	1.603	1.28	0.943	1.569	1.232	1.757	1.156	1.502	1.682	0.778	0.857	0.455	0.762	-0.664211	1.60674e-05	6.39962e-05	-1.21493	1.34517e-08	8.47165e-08	-0.522218	0.0137893	0.0376237	-0.619229	0.00420232
hsa-mir-621	hsa-mir-621_TV_1	chr13_41363746_+_5104	hsa-mir-621_TV_1	hsa-mir-621_chr13_41363746_+_5104_SLC25A15	chr13	41363746	41392650	+	28904	1	0	HUVEC;AC16;HeLa;HEK293T;MCF7;THP1;K562;NHA;HepG2	215.01	267.15	86.76	622.26	119.12	676.86	151.45	509.53	727.46	244.53	211.24	271.38	441.11	0.453	0.493	0.135	1.316	0.219	1.569	0.264	0.922	1.508	0.445	0.383	0.15	0.513	-2.48515	3.85986e-09	2.51598e-08	-1.58715	0.00116522	0.00339728	-0.921136	0.0607182	0.131736	0.826869	0.00619186
hsa-mir-3177	hsa-mir-3177_TV_1	chr16_1756204_+_6878	hsa-mir-3177_TV_1	hsa-mir-3177_chr16_1756204_+_6878_MAPK8IP3	chr16	1756204	1822317	+	66113	1	0	HUVEC;U87;VCaP;GM_pool;T98G;K562;LNCaP;Nalm6	817.03	1114.02	1038.1	1185.4	808.78	1050.65	842.44	1095.8	1075.98	908.48	995.34	1671.71	1404.04	0.752	0.899	0.709	1.096	0.65	1.065	0.642	0.867	0.975	0.722	0.788	0.404	0.715	-0.659658	0.000126382	0.000431457	-0.599058	0.00728724	0.0178406	0.0768903	0.697077	0.88908	-0.0124438	0.965533
hsa-mir-644a	hsa-mir-644a_TV_1	chr20_32951078_+_11841	hsa-mir-644a_TV_1	hsa-mir-644a_chr20_32951078_+_11841_ITCH	chr20	32951078	33104226	+	153148	1	0	HAEC;LNCaP;MRC5;IMR90;ARPE;T98G;U87;MCF7;Nalm6;THP1;AC16;K562;VCaP	5514.94	5314.54	2439.68	5070.4	2778.7	4973.56	2619.61	4174.54	4376.18	2260.53	2053.93	3088.33	3748.91	2.191	1.852	0.719	2.024	0.965	2.176	0.862	1.426	1.712	0.776	0.702	0.322	0.824	-1.33467	1.95444e-12	1.81665e-11	-1.64422	9.57032e-11	7.89587e-10	-0.978798	0.000104037	0.000499361	-0.379014	0.07362
hsa-mir-4489_hsa-mir-4690	hsa-mir-4489_hsa-mir-4690_TV_1	chr11_65414838_+_3166	hsa-mir-4489_hsa-mir-4690_TV_1	hsa-mir-4489_chr11_65414838_+_3166_SIPA1	chr11	65414838	65420204	+	5366	1	0	HCT116;NHA;VCaP;HUVEC;ARPE;H1-hESC;hESC9;LNCaP	63.43	57.88	38.89	95.9	48.9	64.87	55.61	54.32	40.56	133.64	54.9	157.4	142.62	0.719	0.576	0.327	1.092	0.485	0.81	0.522	0.53	0.453	1.309	0.536	0.469	0.894	-0.814232	0.015227	0.0343884	0.116957	0.758832	0.926109	0.782223	0.0336668	0.0805997	0.859523	0.0499537
hsa-mir-3136	hsa-mir-3136_TV_1	chr3_69101425_-_13845	hsa-mir-3136_TV_1	hsa-mir-3136_chr3_69101425_-_13845_TMF1	chr3	69062798	69101425	-	38627	1	0	K562;Nalm6;HAEC;IMR90;NHA;AC16;MCF7;LNCaP;HeLa;MRC5;GM_pool;ARPE;HEK293T;VCaP;Ramos;HepG2	961.08	998.26	928.9	801.8	926.65	913.47	901.6	900.09	972.06	356.85	287.62	618.75	424.53	1.514	1.379	1.085	1.269	1.276	1.585	1.176	1.219	1.507	0.485	0.39	0.256	0.37	-0.42998	0.00763483	0.0184898	-1.97464	2.05696e-15	2.70018e-14	-1.31746	1.76095e-07	1.45373e-06	-1.61609	2.71762e-12
hsa-mir-1284	hsa-mir-1284_TV_1	chr3_71632873_-_13849	hsa-mir-1284_TV_1	hsa-mir-1284_chr3_71632873_-_13849_FOXP1	chr3	71355180	71632873	-	277693	1	0	MCF7;LNCaP;VCaP;THP1;HCT116;Nalm6;HUVEC;NHA;HEK293T;HepG2;A549	2866.05	2820.23	1272.94	1651.2	1242.64	1605.75	1256.56	1857.08	1691.29	1010.84	1294.9	1172.37	2393.51	0.628	0.542	0.207	0.363	0.238	0.387	0.228	0.35	0.365	0.191	0.244	0.067	0.29	-1.15591	6.70655e-06	2.82749e-05	-1.31067	0.000138996	0.000484859	-0.664104	0.0831529	0.170803	-0.223734	0.321535
hsa-mir-4685	hsa-mir-4685_TV_1	chr10_100206672_-_2786	hsa-mir-4685_TV_1	hsa-mir-4685_chr10_100206672_-_2786_HPS1	chr10	100174918	100206672	-	31754	1	0	AC16;LNCaP;ARPE;IMR90;GM_pool;HAEC;Nalm6;K562;HCT116;HEK293T;Ramos;hESC9;HUVEC;HeLa;H1-hESC;MRC5;HepG2	381.64	455.05	285.7	434.79	315.99	404.1	339.58	570.74	626.07	356.85	387.87	504.77	646.74	0.731	0.765	0.406	0.837	0.529	0.853	0.539	0.941	1.181	0.59	0.64	0.254	0.685	-1.01671	2.94209e-07	1.51463e-06	-0.802076	0.00156439	0.00444512	-0.157976	0.541225	0.739706	0.145938	0.529848
hsa-mir-491	hsa-mir-491_TV_1	chr9_20684257_+_19225	hsa-mir-491_TV_1	hsa-mir-491_chr9_20684257_+_19225_FOCAD	chr9	20684257	20690000	+	5743	1	0	HUVEC;A549;MCF7;H1-hESC;HAEC;GM_pool;HepG2;HEK293T;NHA;ARPE;LNCaP;THP1;HCT116;IMR90;Ramos;HeLa;MRC5;AC16;T98G	52.68	69.46	224.37	53.36	189.34	44.13	236.64	112.08	77.31	99.52	88.32	200.82	99.5	0.558	0.645	1.763	0.568	1.753	0.515	2.077	1.021	0.806	0.911	0.805	0.559	0.583	1.26725	1.14941e-06	5.42845e-06	0.0314791	0.912087	1	0.627926	0.0927166	0.18697	-1.30808	2.28608e-06
hsa-mir-5092	hsa-mir-5092_TV_1	chr3_125094152_-_13961	hsa-mir-5092_TV_1	hsa-mir-5092_chr3_125094152_-_13961_ZNF148	chr3	124774841	125094152	-	319311	1	0	HCT116	4134.59	3973.44	2406.77	3840.29	2555.5	3903.24	2494.19	4321.97	4284.29	2429.71	1966.81	3115.47	3521.17	0.788	0.664	0.34	0.735	0.426	0.819	0.394	0.708	0.804	0.4	0.323	0.156	0.371	-1.13229	2.45098e-14	2.76194e-13	-1.34219	2.8894e-10	2.24838e-09	-0.748083	0.00024897	0.00109448	-0.280638	0.194371
hsa-mir-6717	hsa-mir-6717_TV_1	chr14_21493220_-_5822	hsa-mir-6717_TV_1	hsa-mir-6717_chr14_21493220_-_5822_NDRG2	chr14	21482599	21493220	-	10621	1	0	K562;H1-hESC;MCF7;hESC9;HepG2;HEK293T;THP1	32.25	53.43	136.12	46.87	119.12	57.96	143.17	56.9	40.56	120.85	113.38	184.54	166.94	0.185	0.268	0.578	0.27	0.596	0.366	0.679	0.28	0.229	0.598	0.559	0.278	0.529	1.0381	1.41946e-05	5.70315e-05	0.828478	0.00739381	0.0180659	1.40139	8.75425e-06	5.29762e-05	-0.282674	0.308407
hsa-mir-1307	hsa-mir-1307_TV_1	chr10_105156210_-_2820	hsa-mir-1307_TV_1	hsa-mir-1307_chr10_105156210_-_2820_USMG5	chr10	105144599	105156210	-	11611	1	0	VCaP;LNCaP;THP1;K562;Nalm6;HUVEC;HepG2;MCF7;HCT116;HeLa;AC16;A549;hESC9;HEK293T;Ramos;GM_pool;H1-hESC	145.13	159.4	131.63	129.79	159.25	119.1	189.31	279.34	259.17	196.2	294.78	423.36	318.4	0.761	0.732	0.512	0.683	0.729	0.687	0.822	1.259	1.337	0.888	1.329	0.583	0.923	-0.578912	0.0513462	0.100755	0.00555411	0.960455	1	0.572779	0.0872905	0.177755	0.518516	0.0874778
hsa-mir-3613_hsa-mir-15a_hsa-mir-16-1	hsa-mir-3613_hsa-mir-15a_hsa-mir-16-1_TV_2	chr13_50656127_-_5354	AL136123_hsa-mir-3613_hsa-mir-15a_hsa-mir-16-1_TV_2	AL136123:ENST00000579259_hsa-mir-15a_hsa-mir-16-1_hsa-mir-3613_chr13_50656127_-_5354	chr13	50571661	50656127	-	84466	1	0	Nalm6;LNCaP;MCF7;AC16;HCT116;ARPE;HEK293T;VCaP;THP1;NHA;HUVEC;GM_pool;HeLa;K562;hESC9;HepG2;Ramos;H1-hESC;A549;U87	1144.91	1138.96	604.31	1521.41	579.31	1556.3	546.64	910.43	889.68	924.11	868.83	743.59	1827.47	0.825	0.719	0.323	1.101	0.365	1.235	0.326	0.564	0.631	0.575	0.539	0.141	0.728	-1.48401	7.44527e-09	4.7e-08	-0.878223	0.0062957	0.0156396	-0.33147	0.411568	0.609352	0.534569	0.00976299
hsa-mir-197	hsa-mir-197_TV_1	chr1_110091256_+_512	hsa-mir-197_TV_1	hsa-mir-197_chr1_110091256_+_512_GNAI3	chr1	110091256	110162458	+	71202	1	0	HUVEC;HCT116;HepG2;MCF7;H1-hESC;NHA;Nalm6;HAEC;Ramos;ARPE;AC16;hESC9;HEK293T	2480.11	2356.28	1325.29	1975.67	1248.91	2085.87	1348.85	1717.41	1859.21	952.55	936.86	1514.31	1292.38	2.119	1.766	0.84	1.696	0.933	1.963	0.955	1.262	1.564	0.703	0.689	0.34	0.611	-1.09885	2.4e-08	1.41584e-07	-1.598	2.74601e-09	1.89167e-08	-1.04128	6.87561e-05	0.000343192	-0.570005	0.00578284
hsa-mir-4492	hsa-mir-4492_TV_1	chr11_118781382_+_3354	hsa-mir-4492_TV_1	hsa-mir-4492_chr11_118781382_+_3354	chr11	118781382	118799442	+	18060	1	0	NHA;MCF7	226.83	253.79	450.24	177.38	198.12	145.69	225.99	232.78	161.59	88.15	159.92	233.39	143.72	0.764	0.75	1.125	0.6	0.583	0.541	0.631	0.674	0.536	0.256	0.464	0.207	0.268	0.114442	0.67992	0.842702	-1.12714	0.00174665	0.00491657	-0.591056	0.0999639	0.199019	-1.32124	0.00398353
hsa-mir-3676_hsa-mir-4521	hsa-mir-3676_hsa-mir-4521_TV_1	chr17_8089644_+_7730	hsa-mir-3676_hsa-mir-4521_TV_1	hsa-mir-3676_hsa-mir-4521_chr17_8089644_+_7730	chr17	8089644	8093614	+	3970	1	0	Ramos	612.77	578.83	903.47	438.4	544.2	373.26	608.17	545.74	503.14	720.81	841.38	1449.18	885.54	9.392	7.779	10.271	6.75	7.288	6.3	7.721	7.193	7.591	9.54	11.097	5.834	7.505	0.00362615	0.977397	1	0.170774	0.48131	0.663597	0.717634	0.00584324	0.0179015	0.0913661	0.739238
hsa-mir-3124	hsa-mir-3124_TV_1	chr1_249120541_+_1022	hsa-mir-3124_TV_1	hsa-mir-3124_chr1_249120541_+_1022	chr1	249120541	249120750	+	209	1	0	K562	6.45	5.34	28.42	6.49	21.32	3.72	22.48	15.52	6.34	17.06	21.48	43.42	19.9	1.878	1.364	6.137	1.898	5.423	1.193	5.422	3.885	1.816	4.289	5.382	3.32	3.203	1.32718	0.00112344	0.00324037	0.987403	0.0615714	0.118474	1.52548	0.00941175	0.0270802	-0.399417	0.360736
hsa-mir-5703	hsa-mir-5703_TV_1	chr2_228336877_+_10924	hsa-mir-5703_TV_1	hsa-mir-5703_chr2_228336877_+_10924_AGFG1	chr2	228336877	228441950	+	105073	1	0	A549;ARPE;AC16	4450.65	4129.28	2086.66	2967.11	2672.11	3053.04	2508.39	3151.17	3241.26	2141.1	2256.82	3262.01	3156.34	2.577	2.097	0.896	1.726	1.352	1.947	1.203	1.569	1.848	1.071	1.125	0.496	1.011	-0.953308	7.14161e-06	2.99799e-05	-1.12717	2.79834e-05	0.000110065	-0.590213	0.0234097	0.0591628	-0.241166	0.286388
hsa-mir-148b	hsa-mir-148b_TV_1	chr12_54718923_+_4166	hsa-mir-148b_TV_1	hsa-mir-148b_chr12_54718923_+_4166_COPZ1	chr12	54718923	54752113	+	33190	1	0	AC16;VCaP;HeLa;A549;HUVEC;GM_pool;ARPE;Nalm6;HAEC;LNCaP;MCF7;MRC5;T98G;HEK293T;H1-hESC;THP1;HCT116;Ramos;U87;IMR90;hESC9;NHA;K562;HepG2	336.49	387.37	282.71	395.85	413.8	363.15	364.43	409.52	430.27	514.66	346.1	629.61	622.42	0.617	0.623	0.384	0.729	0.663	0.733	0.553	0.646	0.777	0.815	0.546	0.303	0.631	-0.540715	0.0040325	0.0103927	-0.298118	0.223067	0.354862	0.241758	0.260379	0.428664	0.175055	0.535298
hsa-mir-5009_hsa-mir-5094	hsa-mir-5009_hsa-mir-5094_TV_1	chr15_90437219_-_6811	hsa-mir-5009_hsa-mir-5094_TV_1	hsa-mir-5009_hsa-mir-5094_chr15_90437219_-_6811_AP3S2	chr15	90369349	90437219	-	67870	1	0	HAEC;GM_pool;H1-hESC;LNCaP;VCaP;HeLa;IMR90;MCF7;A549;MRC5;U87;T98G	1261.02	1374.94	519.05	1482.47	660.82	1468.57	646.03	1369.1	1438.45	715.12	668.33	900.99	1064.64	1.131	1.081	0.345	1.335	0.518	1.45	0.48	1.056	1.27	0.554	0.516	0.212	0.528	-1.61802	4.53443e-20	8.09956e-19	-1.46894	2.5995e-11	2.30214e-10	-0.953861	2.02805e-05	0.000114127	0.0812333	0.714179
hsa-mir-34a	hsa-mir-34a_TV_1	chr1_9242356_-_1086	hsa-mir-34a_TV_1	hsa-mir-34a_chr1_9242356_-_1086	chr1	9189161	9242356	-	53195	1	0	HepG2;HeLa;MCF7	1059.99	1159.44	344.04	1064.26	270.85	944.31	300.53	1144.94	1081.05	1602.27	625.37	1036.68	2058.53	1.212	1.163	0.292	1.223	0.271	1.19	0.285	1.126	1.217	1.583	0.616	0.311	1.302	-2.24004	1.21e-37	7.41241e-36	-0.402873	0.210483	0.337944	0.0993824	0.70996	0.900956	1.75949	2.73173e-06
hsa-mir-5089	hsa-mir-5089_TV_1	chr17_45000525_+_7958	hsa-mir-5089_TV_1	hsa-mir-5089_chr17_45000525_+_7958_GOSR2_RP11-156P1	chr17	45000525	45057700	+	57175	1	0	LNCaP;MCF7;HUVEC;AC16;hESC9;A549;HEK293T;HCT116;IMR90;GM_pool;Nalm6;U87;T98G;NHA;H1-hESC;VCaP;HepG2;HAEC;Ramos;HeLa;THP1;MRC5;K562;ARPE	1593.2	1710.66	1441.97	1875.44	1907.22	1912.01	1857.63	2604.56	2561.32	1130.26	1039.5	1763.98	1354.29	1.696	1.596	1.138	2.005	1.774	2.241	1.638	2.384	2.683	1.039	0.952	0.493	0.797	-0.640307	0.00100227	0.00291505	-1.35344	5.63838e-08	3.27179e-07	-0.849677	0.000599177	0.00238721	-0.780748	0.000901398
hsa-mir-33b	hsa-mir-33b_TV_1	chr17_17726944_-_8291	hsa-mir-33b_TV_1	hsa-mir-33b_chr17_17726944_-_8291_SREBF1	chr17	17709099	17726944	-	17845	1	0	Ramos;GM_pool;IMR90;VCaP;Nalm6;MRC5;LNCaP;NHA;K562;HepG2;THP1;U87	305.31	355.31	414.34	467.24	346.08	434.4	353.78	326.76	378.94	712.28	644.46	1280.92	696.49	1.041	1.062	1.048	1.601	1.031	1.631	0.999	0.958	1.272	2.097	1.891	1.147	1.313	-0.454473	0.0295453	0.0619905	0.386556	0.115826	0.205033	0.8927	0.00118611	0.00439502	0.768047	0.00054557
hsa-mir-3175	hsa-mir-3175_TV_1	chr15_93443553_+_6479	hsa-mir-3175_TV_1	hsa-mir-3175_chr15_93443553_+_6479_CHD2	chr15	93443553	93447792	+	4239	1	0	T98G;HeLa;Ramos;VCaP;NHA;HCT116;MRC5;Nalm6;A549;HEK293T;HepG2;hESC9;HUVEC;AC16;MCF7;GM_pool;THP1;LNCaP;K562;IMR90;HAEC;ARPE;U87;H1-hESC	557.94	635.82	682.09	511.94	633.23	494.48	627.1	694.89	601.99	344.05	375.94	537.34	484.23	8.009	8.003	7.262	7.383	7.943	7.817	7.456	8.578	8.506	4.265	4.644	2.026	3.843	-0.263704	0.10994	0.194313	-1.13921	1.35256e-06	6.51375e-06	-0.647945	0.00649259	0.0196514	-0.945839	2.53655e-05
hsa-mir-4427	hsa-mir-4427_TV_1	chr1_233749879_+_976	hsa-mir-4427_TV_1	hsa-mir-4427_chr1_233749879_+_976_KCNK1	chr1	233749879	233821650	+	71771	1	0	K562;GM_pool;MCF7	1367.45	1317.95	1530.22	1655.52	1542.33	1764.73	1691.98	2683.88	2477.68	1017.95	534.67	1313.49	912.08	1.159	0.98	0.962	1.41	1.143	1.648	1.188	1.957	2.068	0.745	0.39	0.292	0.428	-0.646192	0.00417006	0.010707	-1.71232	1.85335e-06	8.75154e-06	-1.2147	0.000109873	0.000525068	-1.13974	0.000168862
hsa-mir-4706	hsa-mir-4706_TV_4	chr14_65381175_+_5623	AL139022_hsa-mir-4706_TV_4	AL139022:ENST00000577601_hsa-mir-4706_chr14_65381175_+_5623_CHURC1-FNTB_FNTB	chr14	65381175	65409643	+	28468	1	0	HUVEC;MCF7;VCaP;Nalm6;LNCaP;THP1;Ramos;HeLa;AC16;K562;H1-hESC;hESC9;A549;HepG2;NHA;HCT116	309.61	389.15	243.82	453.54	349.84	401.44	411.75	600.06	565.24	415.14	359.23	483.06	594.78	0.662	0.729	0.387	0.974	0.653	0.945	0.729	1.103	1.189	0.766	0.661	0.271	0.703	-0.836411	0.00053901	0.0016495	-0.666232	0.0164226	0.0369545	-0.176214	0.533656	0.734069	0.103237	0.711089
hsa-mir-4762	hsa-mir-4762_TV_1	chr22_46067713_+_12735	hsa-mir-4762_TV_1	hsa-mir-4762_chr22_46067713_+_12735_ATXN10	chr22	46067713	46262300	+	194587	1	0	HCT116;HepG2;HUVEC;HeLa;GM_pool;IMR90;K562;U87;MRC5;HAEC;NHA;hESC9;LNCaP;THP1;AC16;HEK293T;MCF7;T98G;Nalm6;A549;ARPE;H1-hESC	2046.87	1879.86	2466.6	2183.33	2942.96	2174.14	2866.9	1984.67	2072.13	2682.78	2914.41	3842.77	4033.03	0.64	0.515	0.572	0.686	0.804	0.749	0.743	0.534	0.638	0.724	0.784	0.316	0.697	0.00288957	0.976739	1	-0.00955695	0.981573	1	0.478121	0.0150232	0.0404107	-0.0803457	0.717983
hsa-mir-6070	hsa-mir-6070_TV_1	chr21_45079351_-_12508	hsa-mir-6070_TV_1	hsa-mir-6070_chr21_45079351_-_12508_HSF2BP	chr21	45079049	45079351	-	302	1	0	MCF7;K562;HeLa;Ramos;HEK293T;HCT116	5.38	11.58	4.49	7.21	6.27	8.51	9.47	24.14	13.94	21.33	9.55	10.86	26.53	1.083	2.045	0.671	1.46	1.104	1.888	1.58	4.183	2.765	3.71	1.655	0.574	2.956	-1.16352	0.0374963	0.0765225	-0.055064	1	1	0.432123	0.544864	0.743338	1.02778	0.0953844
hsa-mir-637	hsa-mir-637_TV_1	chr19_3971077_-_9693	hsa-mir-637_TV_1	hsa-mir-637_chr19_3971077_-_9693_DAPK3	chr19	3951099	3971077	-	19978	1	0	H1-hESC;MCF7;hESC9;HUVEC;HAEC;LNCaP;T98G;HCT116;K562;HeLa;NHA;AC16;VCaP;HepG2;U87	1678.13	1744.5	1926.61	1240.92	1472.11	1108.07	1520.41	880.26	798.43	584.32	883.15	732.73	1274.7	5.111	4.659	4.352	3.797	3.918	3.717	3.836	2.306	2.394	1.537	2.315	0.586	2.147	-0.0384652	0.907735	1	-1.22359	0.00208982	0.00579382	-0.757004	0.0618946	0.133928	-1.25611	7.24918e-06
hsa-mir-4683	hsa-mir-4683_TV_1	chr10_35931224_-_2586	hsa-mir-4683_TV_1	hsa-mir-4683_chr10_35931224_-_2586_FZD8	chr10	35928249	35931224	-	2975	1	0	HUVEC;HAEC;H1-hESC;NHA;GM_pool;HCT116;MCF7;LNCaP;HEK293T;ARPE	8.6	21.37	137.62	33.17	86.52	19.14	98.21	79.32	57.66	41.23	73.99	97.7	68.54	0.176	0.383	2.088	0.682	1.546	0.431	1.664	1.395	1.161	0.728	1.302	0.525	0.775	1.16513	0.0153931	0.0347294	0.250276	0.660978	0.836389	0.739255	0.215987	0.370459	-0.980766	0.0133476
hsa-mir-3130-2	hsa-mir-3130-2_TV_1	chr2_207630329_+_10852	hsa-mir-3130-2_TV_1	hsa-mir-3130-2_chr2_207630329_+_10852_FASTKD2	chr2	207630329	207678350	+	48021	1	0	Nalm6;IMR90;GM_pool;HAEC;HeLa;T98G;Ramos;HCT116;LNCaP;AC16;NHA;HepG2;MCF7;K562;MRC5;A549;VCaP;hESC9;U87;THP1;HEK293T;ARPE;H1-hESC;HUVEC	389.16	314.35	391.9	374.94	511.6	371.66	489.85	532.81	581.72	554.47	725.62	857.57	914.29	0.493	0.349	0.368	0.477	0.566	0.519	0.514	0.581	0.726	0.607	0.791	0.285	0.641	-0.285264	0.194754	0.316364	0.143629	0.571427	0.747976	0.609827	0.0175362	0.0461459	0.362743	0.148108
hsa-mir-760	hsa-mir-760_TV_1	chr1_94312314_+_471	hsa-mir-760_TV_1	hsa-mir-760_chr1_94312314_+_471	chr1	94312314	94314600	+	2286	1	0	MCF7	139.75	137.14	103.21	106.71	68.97	85.07	97.02	137.08	103.29	96.68	97.86	146.55	123.82	3.72	3.201	2.038	2.854	1.604	2.494	2.139	3.138	2.706	2.222	2.242	1.025	1.822	-0.814705	0.00145395	0.00410238	-0.723527	0.0243838	0.052513	-0.274069	0.426764	0.626096	0.0197811	0.968313
hsa-mir-1273d	hsa-mir-1273d_TV_1	chr1_10270627_+_75	hsa-mir-1273d_TV_1	hsa-mir-1273d_chr1_10270627_+_75_KIF1B	chr1	10270627	10459120	+	188493	1	0	IMR90;K562;hESC9;H1-hESC;HUVEC;U87;HEK293T;ARPE;MCF7;HepG2;MRC5;VCaP;HCT116;NHA;HAEC;Nalm6;THP1;T98G;A549;LNCaP;HeLa;GM_pool;AC16	3340.14	3552.23	2346.94	3309.6	2235.75	3317.83	2346.29	2994.25	3255.84	2671.4	2519.38	3935.04	3262.47	1.078	1.006	0.562	1.073	0.631	1.18	0.627	0.831	1.035	0.745	0.7	0.334	0.582	-0.937407	3.33003e-09	2.18935e-08	-0.799531	0.000190198	0.000645883	-0.342421	0.10567	0.207841	0.0667294	0.734153
hsa-mir-3116-1	hsa-mir-3116-1_TV_1	chr1_62208151_+_379	hsa-mir-3116-1_TV_1	hsa-mir-3116-1_chr1_62208151_+_379_PATJ_INADL	chr1	62208151	62635450	+	427299	1	0	ARPE;VCaP;Nalm6;A549;HEK293T;HCT116;U87;H1-hESC;MCF7;HeLa;HepG2;LNCaP;hESC9;GM_pool;T98G	7156.52	7439.29	5139.63	6438.94	5030.75	6773.91	4502.08	5653.13	5468.64	4818.19	3345.25	5063.99	6031.86	1.019	0.929	0.543	0.921	0.626	1.062	0.531	0.692	0.767	0.592	0.41	0.189	0.475	-0.836692	8.98156e-06	3.71289e-05	-1.12953	2.77807e-05	0.000109362	-0.686446	0.00660769	0.0199579	-0.365731	0.133241
hsa-mir-3662	hsa-mir-3662_TV_1	chr6_135375957_-_17173	hsa-mir-3662_TV_1	hsa-mir-3662_chr6_135375957_-_17173_HBS1L	chr6	135270999	135375957	-	104958	1	0	GM_pool;K562;Ramos;Nalm6;H1-hESC;HEK293T;VCaP;HCT116;AC16;HUVEC;THP1;IMR90;MCF7;LNCaP;NHA;hESC9;HeLa;HAEC;HepG2;A549;ARPE;MRC5;T98G;U87	1405.07	1258.28	806.25	1276.25	1009.41	1361.16	958.39	1187.18	1259.75	1202.77	1096.78	1530.6	1566.56	0.815	0.64	0.347	0.743	0.511	0.869	0.46	0.592	0.719	0.602	0.547	0.233	0.502	-0.903598	4.31484e-07	2.17034e-06	-0.624294	0.00505169	0.0128405	-0.198396	0.372738	0.564084	0.211011	0.331124
hsa-mir-4638	hsa-mir-4638_TV_1	chr5_180650119_-_16135	hsa-mir-4638_TV_1	hsa-mir-4638_chr5_180650119_-_16135	chr5	180648449	180650119	-	1670	1	0	MCF7	281.66	288.52	463.7	209.82	315.99	179.18	324.2	273.3	279.45	507.55	489.32	922.7	464.33	10.262	9.218	12.531	7.681	10.06	7.19	9.785	8.563	10.023	15.969	15.342	8.83	9.355	0.125656	0.554943	0.733488	0.539215	0.030729	0.0644199	0.968535	0.000768816	0.00298617	0.338871	0.19288
hsa-mir-2964a	hsa-mir-2964a_TV_1	chr9_131133653_+_19527	hsa-mir-2964a_TV_1	hsa-mir-2964a_chr9_131133653_+_19527_URM1	chr9	131133653	131160600	+	26947	1	0	HCT116;hESC9;MRC5;MCF7;H1-hESC;GM_pool;HEK293T;ARPE;K562;HAEC;LNCaP;Ramos;IMR90;HeLa;HUVEC;HepG2;VCaP;A549;AC16;NHA;THP1;U87;T98G;Nalm6	261.23	320.58	276.73	317.26	255.8	290.31	283.97	379.35	342.82	307.09	279.27	374.51	409.05	0.59	0.635	0.463	0.72	0.505	0.722	0.531	0.737	0.762	0.599	0.543	0.222	0.511	-0.642361	0.000267481	0.000864036	-0.565789	0.0165931	0.0373138	-0.137243	0.570414	0.768562	0.005172	0.982476
hsa-mir-601	hsa-mir-601_TV_1	chr9_126692266_-_19929	AL161790_hsa-mir-601_TV_1	AL161790:ENST00000410790_hsa-mir-601_chr9_126692266_-_19929_DENND1A	chr9	126132749	126692266	-	559517	1	0	Nalm6;MCF7;GM_pool;AC16;K562;HCT116;HeLa;hESC9;NHA;HEK293T;THP1;HepG2;IMR90;HUVEC;HAEC;U87	6224.46	6443.7	2843.55	6638.67	2826.35	6906.84	2771.06	6573.91	7161.19	2574.73	2644.69	3055.76	3863.89	0.677	0.614	0.229	0.725	0.269	0.827	0.25	0.615	0.767	0.242	0.247	0.087	0.232	-1.66349	3.50918e-27	1.07485e-25	-1.80268	5.37211e-17	8.18156e-16	-1.39264	7.1562e-10	8.5422e-09	-0.209613	0.30649
hsa-mir-4326	hsa-mir-4326_TV_1	chr20_61915706_+_11984	hsa-mir-4326_TV_1	hsa-mir-4326_chr20_61915706_+_11984_ARFGAP1	chr20	61915706	61916350	+	644	1	0	Nalm6	25.8	20.48	41.88	35.33	30.09	35.62	34.31	37.07	43.09	27.01	7.16	16.28	25.43	2.438	1.697	2.935	3.354	2.485	3.707	2.686	3.012	4.008	2.204	0.582	0.404	1.328	-0.331095	0.305611	0.456026	-1.42395	0.00693478	0.017057	-0.961061	0.0381406	0.0896568	-1.17617	0.0435686
hsa-mir-101-1_hsa-mir-3671	hsa-mir-101-1_hsa-mir-3671_TV_1	chr1_65533254_-_1411	hsa-mir-101-1_hsa-mir-3671_TV_1	hsa-mir-101-1_hsa-mir-3671_chr1_65533254_-_1411_JAK1	chr1	65468010	65533254	-	65244	1	0	H1-hESC	382.71	488.89	308.14	607.84	358.62	558.29	321.83	363.83	355.49	783.36	745.91	645.89	1321.13	0.357	0.4	0.213	0.57	0.292	0.573	0.249	0.292	0.326	0.631	0.599	0.158	0.681	-0.907754	0.000343842	0.00109063	0.272733	0.335375	0.495981	0.660554	0.052135	0.115559	1.11097	3.81641e-07
hsa-mir-4658	hsa-mir-4658_TV_1	chr7_99756325_-_18140	hsa-mir-4658_TV_1	hsa-mir-4658_chr7_99756325_-_18140_C7orf43	chr7	99746349	99756325	-	9976	1	0	LNCaP;MCF7;H1-hESC;VCaP;GM_pool;HEK293T;HeLa;IMR90;hESC9;HepG2;K562;HAEC;ARPE;A549	282.73	222.63	112.19	338.89	104.08	277.02	110.04	489.7	458.15	169.18	163.5	195.4	228.85	1.724	1.191	0.508	2.077	0.555	1.861	0.556	2.569	2.751	0.891	0.858	0.313	0.772	-2.06936	4.82567e-14	5.25204e-13	-1.48689	1.28001e-05	5.32117e-05	-1.11925	0.00115162	0.00428228	0.511577	0.0479818
hsa-mir-3944	hsa-mir-3944_TV_1	chr10_135186854_-_2913	hsa-mir-3944_TV_1	hsa-mir-3944_chr10_135186854_-_2913_ECHS1	chr10	135174299	135186854	-	12555	1	0	Nalm6;GM_pool;HCT116;MCF7;HEK293T;HAEC;T98G;U87;A549;THP1	93.53	112.2	122.66	96.62	122.88	74.97	133.7	234.51	163.49	167.76	187.37	249.67	212.26	0.453	0.477	0.441	0.47	0.52	0.4	0.537	0.977	0.78	0.702	0.781	0.318	0.569	-0.423503	0.196467	0.318712	0.0358243	0.894383	1	0.397177	0.294905	0.472521	0.390101	0.125905
hsa-mir-4802	hsa-mir-4802_TV_1	chr4_40518002_-_14780	hsa-mir-4802_TV_1	hsa-mir-4802_chr4_40518002_-_14780_RBM47	chr4	40419749	40518002	-	98253	1	0	HCT116	6327.67	6488.23	1373.16	5865.71	1470.85	5788.13	1301.52	7948.18	8473.54	1932.11	1977.55	2067.93	2870	3.919	3.523	0.631	3.649	0.796	3.948	0.668	4.233	5.166	1.033	1.054	0.336	0.983	-2.71297	3.29511e-49	3.9749e-47	-2.2444	8.60399e-21	1.83635e-19	-1.89975	2.7212e-13	4.89583e-12	0.398815	0.0518228
hsa-mir-671	hsa-mir-671_TV_1	chr7_150929584_+_17781	hsa-mir-671_TV_1	hsa-mir-671_chr7_150929584_+_17781_CHPF2	chr7	150929584	150949650	+	20066	1	0	T98G;H1-hESC;IMR90;HEK293T;NHA;hESC9;LNCaP;MCF7;U87;MRC5;VCaP;ARPE	295.64	284.96	376.95	374.22	382.45	328.06	472.1	416.42	385.28	274.39	279.27	379.94	330.56	0.896	0.758	0.848	1.14	1.013	1.096	1.186	1.086	1.15	0.719	0.729	0.303	0.554	-0.173385	0.356445	0.517389	-0.772989	0.00180066	0.00505824	-0.430534	0.0949619	0.190781	-0.669117	0.0061456
hsa-mir-3170	hsa-mir-3170_TV_1	chr13_98795347_+_5199	hsa-mir-3170_TV_1	hsa-mir-3170_chr13_98795347_+_5199_FARP1	chr13	98795347	99109300	+	313953	1	0	AC16;MRC5;HepG2;LNCaP;MCF7;GM_pool;HCT116;hESC9;IMR90;HAEC;HEK293T	4273.27	4071.39	4475.48	4107.8	4496.57	4208.97	4621.58	3577.93	3701.31	2859.07	3236.64	3598.53	4058.46	0.828	0.692	0.643	0.8	0.762	0.898	0.742	0.596	0.706	0.478	0.54	0.183	0.435	-0.243152	0.138293	0.236605	-0.845657	0.00021189	0.000712625	-0.519145	0.0221851	0.0564953	-0.672118	0.00153261
hsa-mir-3653	hsa-mir-3653_TV_1	chr22_29784554_-_12847	hsa-mir-3653_TV_1	hsa-mir-3653_chr22_29784554_-_12847_AP1B1	chr22	29708049	29784554	-	76505	1	0	H1-hESC;MCF7;Ramos;Nalm6;AC16;GM_pool;LNCaP;K562;IMR90;HeLa;HEK293T;HUVEC;hESC9;VCaP;NHA;T98G;HepG2;MRC5;ARPE;U87;THP1;A549	562.24	589.51	433.79	700.14	487.78	698.66	475.65	737.14	709.09	648.3	738.75	814.15	898.81	0.447	0.411	0.256	0.559	0.339	0.612	0.313	0.504	0.555	0.445	0.506	0.17	0.395	-0.932425	5.90647e-08	3.3245e-07	-0.390136	0.0789347	0.147089	-0.08297	0.718314	0.908892	0.473791	0.0308503
hsa-mir-4699	hsa-mir-4699_TV_1	chr12_81471857_+_4259	hsa-mir-4699_TV_1	hsa-mir-4699_chr12_81471857_+_4259_ACSS3	chr12	81471857	81665050	+	193193	1	0	MCF7;MRC5;ARPE;H1-hESC;hESC9;HepG2;AC16;IMR90	1598.58	1554.82	647.69	2629.66	860.19	2803.68	737.13	1917.43	1939.05	1319.35	852.12	933.55	1674.9	0.503	0.429	0.151	0.832	0.237	0.972	0.192	0.519	0.601	0.359	0.231	0.077	0.292	-1.89255	3.82798e-13	3.80893e-12	-1.39273	3.80568e-05	0.000146323	-1.10852	0.00181316	0.00640809	0.42987	0.103506
hsa-mir-499b	hsa-mir-499b_TV_1	chr20_33680610_-_12127	hsa-mir-499b_TV_1	hsa-mir-499b_chr20_33680610_-_12127_TRPC4AP	chr20	33569099	33680610	-	111511	1	0	THP1;T98G;LNCaP;K562;Nalm6;AC16;NHA;H1-hESC;HCT116;HAEC;MCF7;IMR90;GM_pool;hESC9;HEK293T;HepG2;HUVEC;U87;Ramos;HeLa;ARPE;MRC5;A549	2731.67	2800.64	2070.21	2774.59	2171.8	2731.36	2293.04	1999.33	2138.03	1661.98	1582.52	2035.37	1908.17	1.491	1.34	0.838	1.521	1.036	1.641	1.036	0.938	1.148	0.783	0.743	0.292	0.576	-0.645196	0.00116752	0.00335467	-1.10215	3.37905e-05	0.000131228	-0.829798	0.00152866	0.00550562	-0.526893	0.011115
hsa-mir-4479	hsa-mir-4479_TV_1	chr9_139780967_+_19603	hsa-mir-4479_TV_1	hsa-mir-4479_chr9_139780967_+_19603_TRAF2	chr9	139780967	139839332	+	58365	1	0	H1-hESC;HAEC;MCF7;T98G;THP1;A549;IMR90;HepG2;HEK293T;Nalm6;U87;GM_pool;HCT116;HeLa;NHA	385.94	441.69	399.38	553.76	309.72	496.61	306.45	341.41	307.97	1293.76	679.07	1118.09	1244.85	0.402	0.404	0.309	0.58	0.282	0.57	0.265	0.306	0.316	1.165	0.609	0.306	0.718	-0.751104	0.00278954	0.00742476	0.762696	0.0158599	0.0358179	1.02454	0.000307542	0.00132122	1.43677	3.859e-06
hsa-mir-4804	hsa-mir-4804_TV_2	chr5_72112487_+_15307	hsa-mir-4804_TV_2	hsa-mir-4804_chr5_72112487_+_15307_TNPO1	chr5	72112487	72143965	+	31478	1	0	LNCaP;Nalm6;T98G;U87;HCT116;THP1;ARPE;A549;GM_pool;HepG2;hESC9;H1-hESC;MCF7;VCaP;HEK293T;AC16;HAEC;K562	122.55	146.93	557.94	96.62	810.04	91.45	795.11	150.88	114.06	307.09	120.54	298.52	222.21	0.237	0.249	0.8	0.188	1.368	0.195	1.273	0.251	0.217	0.513	0.201	0.152	0.238	2.17702	1.54339e-23	3.66862e-22	0.379137	0.282796	0.431908	0.635986	0.026846	0.0665932	-1.86554	8.25467e-06
hsa-mir-4663	hsa-mir-4663_TV_1	chr8_124253617_-_19110	hsa-mir-4663_TV_1	hsa-mir-4663_chr8_124253617_-_19110_C8orf76	chr8	124223899	124253617	-	29718	1	0	Nalm6;K562;VCaP;HeLa;LNCaP;GM_pool;HCT116;HEK293T;NHA;HUVEC;HAEC;IMR90;hESC9;MCF7;AC16;Ramos;H1-hESC;T98G;A549;THP1;HepG2;U87;MRC5	419.26	529.85	243.82	460.75	264.58	499.8	248.47	511.26	477.16	317.04	290.01	293.09	416.79	0.858	0.951	0.37	0.948	0.473	1.127	0.421	0.9	0.962	0.561	0.511	0.158	0.472	-1.35495	5.19423e-14	5.63524e-13	-1.12165	1.93436e-06	9.11993e-06	-0.857147	0.000836876	0.00322218	0.16339	0.478356
hsa-mir-196a-2_hsa-mir-615	hsa-mir-196a-2_hsa-mir-615_TV_1	chr12_54410671_+_4162	hsa-mir-196a-2_hsa-mir-615_TV_1	hsa-mir-615_chr12_54410671_+_4162_HOXC6_HOXC4	chr12	54410671	54447618	+	36947	1	0	VCaP;HEK293T;LNCaP;HCT116;HeLa	23.65	9.8	98.72	4.33	117.87	2.13	115.95	32.76	42.46	2.84	3.58	5.43	3.32	0.459	0.389	0.364	0.438	0.434	0.499	0.399	0.442	0.492	0.445	0.535	0.146	0.244	2.14979	0.000716569	0.00214235	-2.92936	0.0184205	0.0409489	-2.63621	0.055352	0.121685	-5.12727	3.59252e-23
hsa-mir-1908	hsa-mir-1908_TV_1	chr11_61584327_-_3626	hsa-mir-1908_TV_1	hsa-mir-1908_chr11_61584327_-_3626_FADS1	chr11	61560071	61584327	-	24256	1	0	H1-hESC;hESC9;NHA;THP1;HCT116;K562;Nalm6;T98G;LNCaP;IMR90;HeLa;VCaP;AC16;MRC5;HepG2;MCF7;ARPE;A549;HEK293T;GM_pool;U87;HAEC	672.97	601.98	749.4	915.73	778.69	844.88	921.71	631.1	711.62	1669.09	1225.68	1644.58	1771.09	1.688	1.324	1.394	2.308	1.707	2.334	1.915	1.361	1.757	3.616	2.646	1.084	2.457	-0.263824	0.201815	0.325978	0.529084	0.0348211	0.0719465	0.766332	0.00169271	0.00603063	0.721558	0.00194839
hsa-mir-589	hsa-mir-589_TV_1	chr7_5553416_-_17836	hsa-mir-589_TV_1	hsa-mir-589_chr7_5553416_-_17836_FBXL18	chr7	5463415	5553416	-	90001	1	0	AC16;HUVEC;hESC9;K562;NHA;HAEC;HepG2	1077.19	1101.56	623.76	1342.59	623.2	1269.71	544.27	807.84	873.21	951.13	630.14	656.75	1156.4	0.728	0.653	0.313	0.912	0.368	0.945	0.305	0.47	0.581	0.555	0.367	0.117	0.432	-1.2854	4.00847e-08	2.3e-07	-0.913068	0.00380285	0.0099735	-0.692119	0.0387662	0.0908926	0.299253	0.23026
hsa-mir-186	hsa-mir-186_TV_1	chr1_71546718_-_1430	hsa-mir-186_TV_1	hsa-mir-186_chr1_71546718_-_1430_ZRANB2	chr1	71513499	71546718	-	33219	1	0	K562;Nalm6;VCaP;HCT116;HepG2;ARPE;IMR90;MRC5;NHA;LNCaP;GM_pool;HUVEC;T98G;HAEC;U87;HEK293T;AC16;MCF7;H1-hESC;HeLa;hESC9;Ramos;THP1;A549	1595.35	1311.72	1338.76	1348.36	1642.64	1453.15	1489.65	1505.32	1567.08	1283.81	1315.18	1579.44	1459.32	2.922	2.107	1.819	2.481	2.629	2.931	2.26	2.371	2.826	2.031	2.073	0.76	1.478	-0.391711	0.017495	0.0389814	-0.623345	0.00330379	0.00878669	-0.407934	0.055489	0.121937	-0.299608	0.171238
hsa-mir-4647	hsa-mir-4647_TV_1	chr6_44225265_-_16972	hsa-mir-4647_TV_1	hsa-mir-4647_chr6_44225265_-_16972_SLC35B2	chr6	44218073	44225265	-	7192	1	0	K562;NHA;Ramos;IMR90;HUVEC;THP1;LNCaP;MRC5;AC16;ARPE;HEK293T;Nalm6;GM_pool;HeLa;MCF7;H1-hESC;A549	90.3	81.93	209.41	88.69	116.61	57.96	106.49	105.18	74.14	156.39	238.69	271.38	197.89	0.764	0.608	1.314	0.754	0.862	0.54	0.746	0.765	0.617	1.143	1.738	0.603	0.926	0.372339	0.163894	0.273954	0.812679	0.00679443	0.0167554	1.01902	0.000534459	0.0021538	0.363302	0.341544
hsa-mir-624	hsa-mir-624_TV_1	chr14_31495585_-_5866	hsa-mir-624_TV_1	hsa-mir-624_chr14_31495585_-_5866_STRN3	chr14	31343466	31495585	-	152119	1	0	HCT116;LNCaP;K562;Nalm6;AC16;HepG2;HEK293T;MRC5;HUVEC;IMR90;MCF7;hESC9;THP1;ARPE;HeLa;A549;NHA;U87	4425.93	4343	2168.93	4297.44	2287.16	4579.57	2336.82	3673.63	4004.84	2840.59	3194.87	3343.43	3651.62	1.77	1.523	0.643	1.727	0.799	2.017	0.774	1.264	1.577	0.981	1.1	0.351	0.808	-1.3246	5.21453e-14	5.65279e-13	-0.941411	4.92062e-05	0.000185953	-0.732108	0.00147652	0.00534385	0.314113	0.127099
hsa-mir-4783	hsa-mir-4783_TV_1	chr2_128284052_-_11388	hsa-mir-4783_TV_1	hsa-mir-4783_chr2_128284052_-_11388_IWS1	chr2	128180715	128284052	-	103337	1	0	GM_pool;MCF7;VCaP;LNCaP;hESC9;HEK293T;HUVEC;HeLa;HCT116;HepG2;T98G;U87	2434.96	2531.71	1075.49	2115.55	1184.96	2091.72	1160.72	2746.82	2688.69	1549.67	1288.93	1644.58	1647.26	1.434	1.307	0.47	1.251	0.61	1.356	0.566	1.391	1.558	0.788	0.653	0.254	0.536	-1.50833	2.16649e-20	3.97355e-19	-1.22615	2.4318e-08	1.4834e-07	-1.01671	1.92682e-06	1.32602e-05	0.212074	0.311635
hsa-mir-1181	hsa-mir-1181_TV_1	chr19_10514219_-_9762	hsa-mir-1181_TV_1	hsa-mir-1181_chr19_10514219_-_9762_CDC37	chr19	10498899	10514219	-	15320	1	0	IMR90;HAEC;HepG2;MRC5;ARPE	189.21	209.27	541.49	165.12	558	155.26	615.26	304.34	280.09	548.78	582.4	895.56	451.06	0.751	0.729	1.595	0.659	1.937	0.679	2.024	1.039	1.095	1.882	1.991	0.934	0.991	0.992158	4.09548e-06	1.77982e-05	0.945845	0.000465285	0.00146633	1.15245	0.000177581	0.000808159	-0.115758	0.601461
hsa-mir-4642	hsa-mir-4642_TV_1	chr6_44355446_+_16410	hsa-mir-4642_TV_1	hsa-mir-4642_chr6_44355446_+_16410_CDC5L	chr6	44355446	44425450	+	70004	1	0	NHA;HEK293T;HUVEC;hESC9;H1-hESC;HepG2;AC16;MCF7;K562;ARPE;LNCaP;VCaP;HeLa	1245.97	1146.97	786.8	1158	822.57	1195.8	817.59	1306.16	1392.19	820.33	1008.47	873.85	1200.62	1.083	0.874	0.507	1.011	0.625	1.145	0.589	0.976	1.191	0.616	0.754	0.199	0.577	-1.03477	2.73286e-11	2.24929e-10	-0.888561	3.84685e-05	0.00014774	-0.691554	0.00262814	0.00889351	0.0775079	0.719635
hsa-mir-604_hsa-mir-938	hsa-mir-604_hsa-mir-938_TV_1	chr10_30025864_-_2568	hsa-mir-604_hsa-mir-938_TV_1	hsa-mir-604_hsa-mir-938_chr10_30025864_-_2568_SVIL	chr10	29738899	30025864	-	286965	1	0	HUVEC;MRC5;MCF7;IMR90;NHA;HAEC;ARPE	5519.24	5392.9	6589.07	4918.26	6608.18	5048	6829.44	3815.88	3756.44	3171.85	1618.32	2469.58	2976.13	1.17	1.003	1.036	1.048	1.224	1.179	1.2	0.696	0.784	0.581	0.295	0.138	0.349	0.0616455	0.74557	0.903601	-1.4504	1.87374e-05	7.58217e-05	-1.26241	1.18371e-05	6.98269e-05	-1.58562	5.15462e-07
hsa-mir-558	hsa-mir-558_TV_1	chr2_32582283_+_10339	hsa-mir-558_TV_1	hsa-mir-558_chr2_32582283_+_10339_BIRC6	chr2	32582283	32853162	+	270879	1	0	Ramos;HEK293T;THP1;Nalm6;hESC9;HCT116;AC16;ARPE;NHA;MCF7;HUVEC	3273.49	3072.24	4132.94	6493.74	4628.24	6816.98	4311.58	5792.8	6208.14	3641.01	3999.26	4125.01	4586.91	0.735	0.605	0.689	1.465	0.908	1.686	0.802	1.119	1.373	0.706	0.773	0.243	0.57	-0.690848	0.0113019	0.0263211	-0.912923	0.00986527	0.0234233	-0.727679	0.0381887	0.0897461	-0.290823	0.172499
hsa-let-7g	hsa-let-7g_TV_1	chr3_52312661_-_13791	hsa-let-7g_TV_1	hsa-let-7g_chr3_52312661_-_13791_WDR82	chr3	52273126	52312661	-	39535	1	0	LNCaP;VCaP;NHA;ARPE;K562;MCF7;GM_pool;HUVEC;Ramos;AC16;HCT116;THP1;HAEC;H1-hESC;Nalm6;A549;HEK293T;hESC9;HepG2	812.73	1034.77	837.66	909.96	764.89	825.2	732.4	1142.35	1129.85	1117.47	1134.97	1020.4	1492.49	1.251	1.396	0.956	1.407	1.029	1.399	0.934	1.512	1.712	1.485	1.503	0.412	1.27	-0.739936	7.18783e-06	3.01646e-05	-0.236014	0.273534	0.420207	-0.0625321	0.796884	0.978412	0.432384	0.0366826
hsa-mir-1245a_hsa-mir-3606	hsa-mir-1245a_hsa-mir-3606_TV_1	chr2_189839098_+_10796	hsa-mir-1245a_hsa-mir-3606_TV_1	hsa-mir-1245a_hsa-mir-3606_chr2_189839098_+_10796_COL3A1	chr2	189839098	189880600	+	41502	1	0	MCF7;IMR90;MRC5;AC16	653.62	203.04	7507.5	15.14	11290.3	19.67	11391.9	275.03	427.73	32.7	47.74	81.41	22.11	0.958	0.261	8.164	0.022	14.464	0.032	13.835	0.347	0.617	0.041	0.06	0.031	0.018	4.83007	8.29574e-09	5.20791e-08	-3.16617	0.0184602	0.0410205	-2.88651	0.0360761	0.0855447	-8.05056	4.82989e-81
hsa-mir-630	hsa-mir-630_TV_1	chr15_72766670_+_6362	hsa-mir-630_TV_1	hsa-mir-630_chr15_72766670_+_6362_ARIH1	chr15	72766670	72929399	+	162729	1	0	VCaP;Nalm6;NHA;HepG2;A549;ARPE;HCT116;K562;HAEC;U87;hESC9;HeLa;THP1;HUVEC;Ramos;HEK293T;MCF7;LNCaP;MRC5;H1-hESC;GM_pool;IMR90;T98G;AC16	4814.02	4536.24	5200.96	3951.33	3954.88	4068.6	3938.88	3430.5	3475.72	2901.72	2514.6	2909.22	3200.56	1.8	1.487	1.442	1.484	1.292	1.675	1.22	1.103	1.279	0.937	0.809	0.286	0.662	-0.324128	0.0999591	0.179111	-1.04003	6.17842e-05	0.000229246	-0.868625	0.000756902	0.00294658	-0.7907	0.000980874
hsa-mir-661	hsa-mir-661_TV_1	chr8_145028002_-_19161	hsa-mir-661_TV_1	hsa-mir-661_chr8_145028002_-_19161_PLEC	chr8	145016792	145028002	-	11210	1	0	T98G;IMR90;HeLa;MCF7;NHA;LNCaP;hESC9;ARPE;U87;MRC5;HepG2;HUVEC	40.85	53.43	330.58	61.29	231.98	36.69	220.08	52.59	46.26	284.34	179.02	271.38	248.75	0.222	0.254	1.331	0.334	1.1	0.219	0.99	0.245	0.247	1.333	0.836	0.387	0.747	2.0037	2.87974e-18	4.47282e-17	1.80481	1.46291e-09	1.04702e-08	1.96451	6.78599e-12	1.0416e-10	-0.27579	0.398571
hsa-mir-152	hsa-mir-152_TV_2	chr17_46125412_-_8491	hsa-mir-152_TV_2	hsa-mir-152_chr17_46125412_-_8491_COPZ2	chr17	46115159	46125412	-	10253	1	0	HEK293T;MCF7	22.58	38.29	92.74	31	94.04	29.78	101.76	68.97	32.32	113.74	186.18	168.26	166.94	0.134	0.199	0.408	0.185	0.488	0.195	0.5	0.352	0.189	0.583	0.951	0.262	0.548	0.97065	0.00133517	0.00379539	1.58287	3.65945e-05	0.000141176	1.73683	3.97914e-06	2.5759e-05	0.546118	0.0888802
hsa-mir-3165	hsa-mir-3165_TV_1	chr11_71791580_-_3740	AP002490_hsa-mir-3165_TV_1	AP002490:ENST00000390800_hsa-mir-3165_chr11_71791580_-_3740_NUMA1	chr11	71752152	71791580	-	39428	1	0	Nalm6;HCT116;HAEC;IMR90;NHA;K562;LNCaP;hESC9;HeLa;HEK293T;AC16;VCaP;MCF7;GM_pool;Ramos;HepG2;THP1;U87	187.06	213.72	508.58	205.5	331.04	204.71	371.53	238.82	217.35	395.24	404.58	488.49	414.58	0.289	0.289	0.582	0.319	0.446	0.348	0.475	0.317	0.33	0.527	0.537	0.198	0.354	0.508986	0.00522734	0.013137	0.472744	0.0279891	0.0593852	0.628329	0.0051693	0.0160817	-0.111674	0.685433
hsa-mir-579	hsa-mir-579_TV_1	chr5_32444791_-_15706	AC008949_hsa-mir-579_TV_1	AC008949:ENST00000411029_hsa-mir-579_chr5_32444791_-_15706_ZFR	chr5	32347749	32444791	-	97042	1	0	K562;VCaP;MRC5;IMR90;THP1;ARPE;LNCaP;HAEC;HCT116;Ramos;NHA;A549;HepG2;MCF7;AC16;HEK293T;H1-hESC;T98G;hESC9;U87	1878.09	2067.75	1335.76	1806.94	1615.05	1814.17	1450.6	1819.14	1828.16	1657.72	1661.29	1639.15	2037.52	1.178	1.137	0.621	1.138	0.885	1.253	0.753	0.981	1.128	0.898	0.896	0.27	0.706	-0.768473	2.45617e-06	1.10529e-05	-0.624621	0.00260677	0.00708148	-0.471342	0.0319362	0.0770892	0.0755647	0.716726
hsa-mir-4786	hsa-mir-4786_TV_1	chr2_240964749_-_11716	hsa-mir-4786_TV_1	hsa-mir-4786_chr2_240964749_-_11716_NDUFA10	chr2	240852199	240964749	-	112550	1	0	K562;LNCaP;VCaP;IMR90;HUVEC;NHA;MRC5;THP1	912.71	981.34	970.79	999.37	1065.84	1011.83	1044.77	1401.86	1468.23	1127.42	1140.94	1280.92	1253.69	0.493	0.465	0.389	0.543	0.504	0.602	0.468	0.652	0.781	0.526	0.531	0.182	0.375	-0.544447	0.00296126	0.00783613	-0.433608	0.0683927	0.129938	-0.28016	0.244931	0.409035	0.0414664	0.835005
hsa-mir-331_hsa-mir-3685	hsa-mir-331_hsa-mir-3685_TV_1	chr12_95611586_+_4290	hsa-mir-331_hsa-mir-3685_TV_1	hsa-mir-331_hsa-mir-3685_chr12_95611586_+_4290_VEZT	chr12	95611586	95711400	+	99814	1	0	A549;U87;H1-hESC;HUVEC;HepG2;AC16;HEK293T;IMR90;hESC9;NHA;VCaP;HeLa;MRC5;LNCaP;HCT116;K562;Ramos;GM_pool;T98G;ARPE	2542.46	2531.71	1458.42	2274.18	1443.27	2336.84	1412.74	1644.99	1912.44	1480	1791.37	1834.54	1813.1	1.55	1.353	0.659	1.393	0.769	1.569	0.713	0.862	1.148	0.779	0.94	0.294	0.611	-1.04952	6.79277e-07	3.32154e-06	-0.893821	0.00142181	0.0040653	-0.744461	0.00649204	0.0196514	0.0862806	0.682377
hsa-mir-378a	hsa-mir-378a_TV_1	chr5_149109872_+_15529	hsa-mir-378a_TV_1	hsa-mir-378a_chr5_149109872_+_15529_PPARGC1B	chr5	149109872	149250800	+	140928	1	0	HUVEC;HEK293T;K562;HeLa;Ramos;MCF7;LNCaP;Nalm6;THP1;H1-hESC;GM_pool;HCT116;hESC9	737.48	772.07	372.46	847.23	332.29	789.58	451.98	1352.72	1450.49	1126	1197.03	900.99	1616.31	0.318	0.292	0.119	0.367	0.125	0.375	0.162	0.502	0.617	0.42	0.445	0.102	0.386	-1.76575	3.351e-12	3.04549e-11	-0.204462	0.49807	0.675323	-0.0704081	0.849604	1	1.49048	5.39861e-11
hsa-mir-3139	hsa-mir-3139_TV_1	chr4_144257679_+_14560	hsa-mir-3139_TV_1	hsa-mir-3139_chr4_144257679_+_14560_GAB1	chr4	144257679	144312663	+	54984	1	0	Ramos;HepG2;HAEC;HCT116;NHA;Nalm6;HUVEC;hESC9	1069.66	1148.75	1072.5	1366.38	880.26	1436.13	913.43	1409.62	1239.47	375.33	279.27	309.38	402.42	1.184	1.115	0.88	1.519	0.851	1.75	0.837	1.341	1.35	0.359	0.266	0.09	0.246	-0.843775	8.69804e-07	4.194e-06	-2.41895	1.20594e-19	2.34533e-18	-2.26547	4.08149e-17	1.10548e-15	-1.64956	5.37926e-11
hsa-mir-4723	hsa-mir-4723_TV_1	chr17_26684669_+_7812	hsa-mir-4723_TV_1	hsa-mir-4723_chr17_26684669_+_7812_TMEM199_SARM1	chr17	26684669	26698714	+	14045	1	0	VCaP;HAEC;MRC5;T98G;THP1;H1-hESC;U87;HEK293T;AC16;GM_pool;HepG2;Nalm6;Ramos;A549;HCT116;MCF7;HUVEC;IMR90;HeLa;ARPE;NHA;hESC9;LNCaP;K562	262.31	301.88	225.87	299.23	236.99	242.46	255.57	448.32	444.84	281.5	311.49	309.38	340.51	1.136	1.147	0.726	1.302	0.897	1.157	0.917	1.67	1.897	1.053	1.161	0.352	0.816	-0.879115	0.000118406	0.00040651	-0.602385	0.0393989	0.0801888	-0.463516	0.121564	0.233141	0.207621	0.375056
hsa-mir-645	hsa-mir-645_TV_1	chr20_49126919_+_11930	hsa-mir-645_TV_1	hsa-mir-645_chr20_49126919_+_11930_PTPN1	chr20	49126919	49216450	+	89531	1	0	HepG2;H1-hESC;MRC5;A549;ARPE;NHA;AC16;HUVEC;HeLa;T98G;K562;Nalm6;THP1;HAEC;hESC9;LNCaP;HCT116;VCaP;GM_pool;Ramos;IMR90;U87;HEK293T;MCF7	1895.29	1937.74	1622.96	1793.96	1875.87	1770.04	1926.25	2986.49	2835.71	1073.39	1086.04	1329.77	1075.7	1.288	1.155	0.818	1.225	1.114	1.325	1.084	1.745	1.897	0.63	0.635	0.237	0.404	-0.688922	0.000528591	0.00162106	-1.46574	3.7718e-08	2.23799e-07	-1.32769	7.40124e-07	5.50879e-06	-0.845369	0.000100179
hsa-mir-4644	hsa-mir-4644_TV_1	chr6_170615849_+_16710	hsa-mir-4644_TV_1	hsa-mir-4644_chr6_170615849_+_16710_FAM120B	chr6	170615849	170725550	+	109701	1	0	THP1;MRC5;HAEC;HCT116;T98G;HEK293T;H1-hESC;HeLa;Ramos;HepG2;hESC9;U87;GM_pool;HUVEC;NHA;IMR90;ARPE;K562;Nalm6;LNCaP;AC16;MCF7;A549	2139.32	1927.05	1640.91	2079.5	2111.61	2309.19	2085.98	2335.57	2403.54	1025.06	1506.14	1405.76	1373.09	1.187	0.937	0.675	1.159	1.023	1.411	0.958	1.114	1.312	0.491	0.719	0.205	0.421	-0.592237	0.000398321	0.00124997	-1.24566	2.12735e-07	1.14581e-06	-1.11925	1.79249e-07	1.47754e-06	-0.718929	0.00767221
hsa-mir-3913-2	hsa-mir-3913-2_TV_1	chr12_69864167_+_4232	hsa-mir-3913-2_TV_1	hsa-mir-3913-2_chr12_69864167_+_4232_FRS2	chr12	69864167	69979238	+	115071	1	0	A549;HUVEC;MRC5;LNCaP;MCF7;IMR90;HeLa;U87;GM_pool;VCaP;Ramos;T98G	2042.57	2090.02	1619.97	2441.46	1741.7	2604.82	1585.49	2113.13	2264.13	1253.95	1526.43	1346.06	1674.9	1.08	0.969	0.635	1.297	0.805	1.517	0.694	0.961	1.179	0.573	0.695	0.187	0.49	-0.87736	3.20302e-07	1.63941e-06	-1.15469	1.1405e-06	5.54908e-06	-1.02971	2.09961e-05	0.000117791	-0.346098	0.119341
hsa-mir-3145	hsa-mir-3145_TV_1	chr6_138820578_-_17185	hsa-mir-3145_TV_1	hsa-mir-3145_chr6_138820578_-_17185_NHSL1	chr6	138736499	138820578	-	84079	1	0	HCT116;Nalm6;HepG2;NHA;GM_pool;HEK293T	2330.68	2287.71	1720.19	2014.6	1725.4	2156.59	1418.66	1682.06	1733.11	1733.07	1472.72	1633.72	1860.63	1.687	1.452	0.923	1.465	1.091	1.719	0.85	1.047	1.235	1.083	0.917	0.311	0.745	-0.756982	0.000161631	0.000542596	-0.805259	0.00196531	0.00548194	-0.680236	0.00916138	0.0264683	-0.119986	0.599283
hsa-mir-1238	hsa-mir-1238_TV_1	chr19_10654579_+_9210	hsa-mir-1238_TV_1	hsa-mir-1238_chr19_10654579_+_9210_ATG4D	chr19	10654579	10676018	+	21439	1	0	LNCaP;K562;HCT116;HepG2;AC16;GM_pool;THP1;hESC9;ARPE;HEK293T;HUVEC;MCF7;HAEC	183.83	202.14	227.36	219.92	223.2	189.29	198.78	359.52	307.97	237.43	204.08	276.81	212.26	0.522	0.503	0.479	0.627	0.554	0.592	0.467	0.877	0.86	0.582	0.498	0.206	0.333	-0.575731	0.0157989	0.0355365	-0.578468	0.0636362	0.121997	-0.460633	0.165094	0.297557	-0.0745045	0.778285
hsa-mir-6515	hsa-mir-6515_TV_1	chr19_13049422_+_9239	hsa-mir-6515_TV_1	hsa-mir-6515_chr19_13049422_+_9239_CALR	chr19	13049422	13056675	+	7253	1	0	HeLa;HCT116;HEK293T;HepG2;THP1;AC16;Nalm6;HUVEC;A549;Ramos;HAEC;IMR90;NHA;K562;T98G;MCF7;H1-hESC;ARPE;LNCaP;GM_pool;MRC5;VCaP;U87;hESC9	768.65	798.78	2162.95	798.2	1648.91	587	1656.48	767.32	624.17	1458.68	994.15	2225.33	543.93	6.448	5.876	13.458	6.727	12.088	5.423	11.511	5.536	5.155	10.567	7.177	4.903	2.523	0.907687	1.7936e-07	9.476e-07	0.307372	0.192819	0.313761	0.428341	0.24478	0.408857	-0.675909	0.0107853
hsa-mir-627	hsa-mir-627_TV_1	chr15_42500502_-_6587	hsa-mir-627_TV_1	hsa-mir-627_chr15_42500502_-_6587_VPS39	chr15	42448834	42500502	-	51668	1	0	LNCaP;MCF7;VCaP;GM_pool;HCT116;IMR90;HUVEC;K562;Nalm6;AC16;Ramos;ARPE;NHA;hESC9;HeLa;HAEC;HepG2;HEK293T;THP1;U87;MRC5;A549	594.5	601.98	526.53	695.81	595.61	684.3	575.04	701.79	667.9	527.46	527.51	472.21	622.42	0.7	0.622	0.46	0.823	0.613	0.888	0.561	0.711	0.774	0.536	0.535	0.146	0.405	-0.635298	0.000115089	0.000395815	-0.769225	0.000426775	0.0013551	-0.693012	0.00377708	0.0122226	-0.202924	0.360391
hsa-mir-4731	hsa-mir-4731_TV_1	chr17_15165869_-_8268	hsa-mir-4731_TV_1	hsa-mir-4731_chr17_15165869_-_8268_PMP22	chr17	15127199	15165869	-	38670	1	0	IMR90;AC16;HAEC;HUVEC;HeLa;NHA;MCF7;ARPE;MRC5;U87;T98G;H1-hESC;K562;A549	213.93	219.95	580.38	227.85	653.29	224.91	621.18	303.48	357.39	42.65	21.48	48.85	24.32	0.337	0.303	0.677	0.36	0.898	0.39	0.81	0.411	0.554	0.058	0.029	0.02	0.021	0.852155	8.919e-06	3.69092e-05	-3.46171	6.54818e-19	1.19142e-17	-3.47236	1.54098e-16	3.94361e-15	-4.3882	5.9171e-38
hsa-mir-5001	hsa-mir-5001_TV_1	chr2_233415229_-_11691	hsa-mir-5001_TV_1	hsa-mir-5001_chr2_233415229_-_11691_TIGD1	chr2	233393749	233415229	-	21480	1	0	VCaP	285.96	358.87	239.33	445.61	349.84	353.05	398.74	509.53	467.65	359.69	362.81	309.38	433.37	0.81	0.891	0.503	1.268	0.866	1.101	0.936	1.241	1.304	0.88	0.884	0.23	0.679	-0.696414	0.0025453	0.00683782	-0.600275	0.0217361	0.0474527	-0.531078	0.0601904	0.130742	0.0302244	0.91134
hsa-mir-3134	hsa-mir-3134_TV_2	chr3_15901321_-_13652	hsa-mir-3134_TV_2	hsa-mir-3134_chr3_15901321_-_13652_ANKRD28	chr3	15839486	15901321	-	61835	1	0	K562;Nalm6;MCF7;GM_pool;A549	102.13	123.78	429.3	107.44	384.95	118.04	354.96	176.74	160.32	672.47	867.64	814.15	797.1	0.1	0.107	0.313	0.106	0.331	0.128	0.289	0.15	0.155	0.571	0.735	0.21	0.434	1.15519	7.4331e-09	4.69204e-08	2.11075	9.54299e-18	1.5536e-16	2.16824	7.81962e-19	2.48693e-17	0.884651	0.00021385
hsa-mir-4498	hsa-mir-4498_TV_1	chr12_120632512_-_4951	AC004812_hsa-mir-4498_TV_1	AC004812:ENST00000582675_hsa-mir-4498_chr12_120632512_-_4951_GCN1L1_GCN1	chr12	120554557	120632512	-	77955	1	0	Ramos;VCaP;H1-hESC;AC16;LNCaP;HeLa;HUVEC;hESC9;HEK293T;K562;HepG2;T98G;Nalm6;A549;MCF7;NHA;THP1;U87	1794.24	2008.09	1404.57	1924.47	1498.44	1848.2	1335.83	1884.66	1954.9	2145.37	2001.42	2247.05	2099.43	1.4	1.374	0.813	1.509	1.022	1.589	0.864	1.265	1.502	1.446	1.344	0.461	0.906	-0.848633	2.14725e-08	1.27407e-07	-0.327594	0.0973028	0.176418	-0.268803	0.174808	0.312024	0.450785	0.0274163
hsa-mir-664a	hsa-mir-664a_TV_1	chr1_220445772_-_1937	hsa-mir-664a_TV_1	hsa-mir-664a_chr1_220445772_-_1937_RAB3GAP2	chr1	220315949	220445772	-	129823	1	0	GM_pool;HUVEC;Nalm6;AC16;hESC9;HAEC;NHA;ARPE;A549	2006.02	1731.14	1296.87	1747.1	1681.51	1838.1	1668.31	1495.83	1544.91	1593.74	1828.37	1688	1854	0.94	0.711	0.451	0.823	0.689	0.949	0.648	0.603	0.713	0.645	0.737	0.208	0.48	-0.582195	0.00294228	0.00779236	-0.472639	0.0515512	0.101585	-0.424969	0.081714	0.168327	0.0429451	0.845836
hsa-mir-3657	hsa-mir-3657_TV_1	chr12_112546587_-_4923	hsa-mir-3657_TV_1	hsa-mir-3657_chr12_112546587_-_4923_NAA25	chr12	112450969	112546587	-	95618	1	0	LNCaP;K562;Ramos;HUVEC;AC16;VCaP;HAEC;A549;ARPE;HCT116;GM_pool;Nalm6;MCF7;H1-hESC;NHA;IMR90;HEK293T;HeLa;T98G;hESC9;THP1;HepG2;MRC5;U87	898.73	942.16	997.71	752.05	1062.07	792.24	1121.67	922.5	986	1983.29	2129.12	1926.81	2289.59	0.572	0.526	0.471	0.481	0.591	0.555	0.591	0.505	0.618	1.09	1.166	0.322	0.806	-0.151053	0.34737	0.506714	0.77236	7.72104e-05	0.000281001	0.810547	8.69761e-05	0.000425298	0.854431	2.87424e-05
hsa-mir-4682	hsa-mir-4682_TV_1	chr10_121652241_+_2438	hsa-mir-4682_TV_1	hsa-mir-4682_chr10_121652241_+_2438_SEC23IP	chr10	121652241	121718000	+	65759	1	0	HAEC;K562;HUVEC;U87;Ramos;hESC9;MCF7;HCT116;AC16;HEK293T;T98G;LNCaP;HeLa;Nalm6;IMR90;H1-hESC;THP1;NHA;HepG2;VCaP;GM_pool;A549;MRC5;ARPE	1047.09	1040.11	581.87	780.89	636.99	833.71	644.84	882.84	899.19	791.9	891.51	966.12	786.04	0.969	0.844	0.399	0.726	0.515	0.85	0.494	0.703	0.819	0.633	0.71	0.235	0.402	-0.977693	1.09304e-07	5.9469e-07	-0.571647	0.0159849	0.0360675	-0.533626	0.02871	0.0704701	0.33768	0.111669
hsa-mir-5684	hsa-mir-5684_TV_3	chr19_12886415_+_9236	hsa-mir-5684_TV_3	hsa-mir-5684_chr19_12886415_+_9236	chr19	12886415	12889056	+	2641	1	0	HCT116	24.73	25.82	7.48	37.49	2.51	36.69	8.28	61.21	39.29	9.95	16.71	32.57	3.32	0.57	0.522	0.128	0.868	0.05	0.931	0.158	1.213	0.891	0.198	0.331	0.197	0.042	-3.01704	5.0671e-11	4.06541e-10	-1.90832	0.000128364	0.000450582	-2.14814	0.00841542	0.0245986	1.03631	0.110133
hsa-mir-555	hsa-mir-555_TV_1	chr1_155532593_-_1689	hsa-mir-555_TV_1	hsa-mir-555_chr1_155532593_-_1689_ASH1L	chr1	155294157	155532593	-	238436	1	0	LNCaP;MCF7;THP1;HAEC;Nalm6;HeLa;K562;hESC9;T98G;U87	2901.53	2876.33	2984.15	3158.18	2803.78	3088.14	2933.16	2769.23	2840.78	2934.42	3179.36	3115.47	3175.13	0.74	0.644	0.565	0.81	0.625	0.868	0.62	0.608	0.714	0.647	0.698	0.209	0.448	-0.440881	0.00425217	0.0109034	-0.397943	0.0583894	0.113235	-0.362741	0.0843255	0.172719	-0.0277204	0.900449
hsa-mir-1288	hsa-mir-1288_TV_1	chr17_16120523_+_7760	hsa-mir-1288_TV_1	hsa-mir-1288_chr17_16120523_+_7760_PIGL	chr17	16120523	16255785	+	135262	1	0	MRC5;GM_pool;HeLa;H1-hESC;U87;Nalm6;IMR90;MCF7;NHA;THP1;HAEC;VCaP;K562;HEK293T;HepG2;LNCaP;T98G;HUVEC;hESC9;HCT116;A549;AC16;ARPE;Ramos	1069.66	1181.7	701.54	1108.97	803.77	1030.97	892.13	1250.12	1221.1	1214.14	976.24	955.27	1265.85	1.752	0.53	0.151	0.885	0.446	1.352	0.133	1.208	1.525	0.333	0.279	0	0	-0.931404	6.10065e-09	3.89313e-08	-0.511456	0.013473	0.0310235	-0.476026	0.0301094	0.0732763	0.350679	0.120205
hsa-mir-4457	hsa-mir-4457_TV_1	chr5_1345169_-_15654	hsa-mir-4457_TV_1	hsa-mir-4457_chr5_1345169_-_15654_CLPTM1L	chr5	1314299	1345169	-	30870	1	0	Ramos;Nalm6;LNCaP;GM_pool;HCT116;NHA;MCF7;hESC9;HAEC;HEK293T;A549;HeLa;AC16;ARPE	254.78	330.38	635.72	362.69	462.7	310.52	479.2	443.15	484.76	719.39	885.54	1020.4	642.32	0.502	0.571	0.929	0.718	0.797	0.674	0.782	0.751	0.941	1.224	1.502	0.528	0.7	0.114907	0.564029	0.742682	0.700603	0.0045934	0.0118082	0.717323	0.00654519	0.0197975	0.512434	0.0395293
hsa-mir-4754	hsa-mir-4754_TV_1	chr19_58898479_-_10232	hsa-mir-4754_TV_1	hsa-mir-4754_chr19_58898479_-_10232_ZNF837	chr19	58892397	58898479	-	6082	1	0	HUVEC;Nalm6;T98G	16.13	38.29	61.33	40.38	67.71	34.03	65.08	90.53	60.83	137.91	164.7	124.84	170.25	0.161	0.336	0.455	0.406	0.592	0.375	0.539	0.779	0.599	1.191	1.418	0.328	0.942	0.0786632	0.827682	0.977083	1.27173	0.00433514	0.0112117	1.25647	0.00708982	0.0212199	1.12406	0.000103583
hsa-mir-1276	hsa-mir-1276_TV_1	chr15_86338144_-_6798	hsa-mir-1276_TV_1	hsa-mir-1276_chr15_86338144_-_6798_KLHL25	chr15	86274449	86338144	-	63695	1	0	H1-hESC;hESC9;MCF7;IMR90;HeLa;MRC5	699.85	756.93	456.22	772.96	383.7	749.17	365.61	624.2	631.14	702.33	1019.21	1031.25	726.34	0.669	0.634	0.323	0.742	0.32	0.788	0.289	0.513	0.594	0.579	0.838	0.259	0.384	-1.24199	1.04055e-10	8.07624e-10	-0.168757	0.516598	0.692213	-0.16923	0.524421	0.72442	1.0024	0.000109523
hsa-mir-4707	hsa-mir-4707_TV_2	chr14_23451732_-_5835	hsa-mir-4707_TV_2	hsa-mir-4707_chr14_23451732_-_5835_RP11-298I3	chr14	23433299	23451732	-	18433	1	0	HepG2;LNCaP;AC16;T98G;NHA;HAEC;ARPE;HCT116;H1-hESC;MCF7;HeLa;A549;U87	1239.52	1339.32	685.08	1249.57	549.22	1175.07	570.3	1455.31	1336.43	416.56	954.76	477.63	867.85	4.092	3.877	1.677	4.144	1.584	4.272	1.559	4.131	4.343	1.187	2.712	0.414	1.584	-1.53181	7.52638e-22	1.56014e-20	-1.36589	1.08659e-05	4.56563e-05	-1.35961	5.41169e-07	4.13126e-06	0.0958781	0.780947
hsa-mir-1976	hsa-mir-1976_TV_1	chr1_26872332_+_191	hsa-mir-1976_TV_1	hsa-mir-1976_chr1_26872332_+_191_RPS6KA1	chr1	26872332	26906850	+	34518	1	0	THP1;GM_pool;Nalm6	516.02	544.1	236.34	395.13	179.31	353.58	168.01	390.55	413.79	540.25	298.36	200.82	602.52	0.91	0.841	0.309	0.7	0.276	0.686	0.245	0.592	0.718	0.822	0.453	0.093	0.587	-1.59074	1.13593e-11	9.73556e-11	-0.51213	0.104805	0.188176	-0.515208	0.183261	0.324511	1.00205	0.00174551
hsa-mir-1225_hsa-mir-3180-5	hsa-mir-1225_hsa-mir-3180-5_TV_1	chr16_2186134_-_7280	hsa-mir-1225_hsa-mir-3180-5_TV_1	hsa-mir-1225_hsa-mir-3180-5_chr16_2186134_-_7280_PKD1	chr16	2134099	2186134	-	52035	1	0	IMR90;HEK293T	317.14	452.38	931.89	408.11	822.57	337.63	795.11	340.55	332.68	877.2	651.62	721.88	795.99	0.371	0.464	0.808	0.479	0.841	0.435	0.77	0.342	0.383	0.886	0.656	0.222	0.515	0.796545	8.96462e-06	3.70645e-05	0.613233	0.0108738	0.0255695	0.607032	0.0126895	0.0350068	-0.256867	0.27797
hsa-mir-3174	hsa-mir-3174_TV_1	chr15_90544556_+_6462	hsa-mir-3174_TV_1	hsa-mir-3174_chr15_90544556_+_6462_ZNF710	chr15	90544556	90645853	+	101297	1	0	GM_pool;HAEC;HUVEC	1573.85	1629.63	873.56	2285.72	912.86	2233.69	946.56	1662.23	1922.58	1452.99	1430.95	1362.34	1498.02	0.945	0.858	0.389	1.379	0.479	1.478	0.471	0.859	1.137	0.754	0.74	0.215	0.498	-1.47271	3.1031e-13	3.1023e-12	-0.841841	0.000978879	0.00289624	-0.854497	0.0010351	0.00389235	0.560886	0.00523931
hsa-mir-629	hsa-mir-629_TV_2	chr15_70390256_-_6716	hsa-mir-629_TV_2	hsa-mir-629_chr15_70390256_-_6716_TLE3	chr15	70387127	70390256	-	3129	1	0	GM_pool;LNCaP;HUVEC;HEK293T;NHA;K562;HAEC;MCF7;IMR90;AC16;Ramos;H1-hESC;HCT116;HeLa;VCaP;HepG2;THP1;MRC5	29.03	50.76	209.41	30.28	147.96	26.05	137.25	90.53	62.1	72.51	97.86	103.13	71.86	0.564	0.866	3.02	0.592	2.514	0.558	2.211	1.514	1.189	1.218	1.638	0.527	0.773	1.37863	8.13488e-05	0.000287318	0.405627	0.364892	0.531171	0.396394	0.376137	0.567918	-1.04193	0.00184075
hsa-mir-3176_hsa-mir-5587	hsa-mir-3176_hsa-mir-5587_TV_1	chr16_577731_+_6865	hsa-mir-3176_hsa-mir-5587_TV_1	hsa-mir-3176_hsa-mir-5587_chr16_577731_+_6865_CAPN15	chr16	577731	607300	+	29569	1	0	K562;MCF7;AC16;Nalm6;HepG2;HAEC;HUVEC;H1-hESC;NHA;HCT116	443.99	561.91	453.23	837.13	304.7	823.61	334.85	800.94	821.25	797.58	552.57	776.15	582.62	0.914	1.014	0.692	1.731	0.548	1.867	0.571	1.417	1.664	1.417	0.978	0.419	0.663	-1.39512	1.43192e-08	8.73731e-08	-0.530779	0.0831479	0.153941	-0.543331	0.0743526	0.155753	0.787301	0.00456891
hsa-mir-4645	hsa-mir-4645_TV_1	chr6_2876661_-_16721	hsa-mir-4645_TV_1	hsa-mir-4645_chr6_2876661_-_16721	chr6	2853949	2876661	-	22712	1	0	HUVEC;HAEC	803.05	801.46	209.41	319.42	104.08	339.76	115.95	558.67	609.6	116.58	156.34	86.84	168.04	2.151	1.883	0.416	0.86	0.244	1.002	0.257	1.287	1.608	0.27	0.36	0.061	0.249	-2.43039	2.55209e-10	1.89285e-09	-2.51466	5.56218e-08	3.23103e-07	-2.55161	2.42517e-07	1.96475e-06	-0.159638	0.688739
hsa-mir-378j	hsa-mir-378j_TV_1	chr17_36003469_-_8384	hsa-mir-378j_TV_1	hsa-mir-378j_chr17_36003469_-_8384_DDX52	chr17	35969446	36003469	-	34023	1	0	K562;hESC9;IMR90;NHA;HCT116;HeLa;HepG2;MCF7;GM_pool;MRC5;A549;ARPE;THP1	677.27	736.45	453.23	765.03	494.05	753.42	507.59	881.12	877.64	577.22	812.74	727.3	640.11	1.211	1.155	0.601	1.375	0.772	1.484	0.752	1.355	1.545	0.891	1.251	0.342	0.633	-1.10289	1.31824e-11	1.12278e-10	-0.614242	0.00745034	0.0181943	-0.654544	0.00289319	0.00968274	0.421053	0.0863669
hsa-mir-593	hsa-mir-593_TV_1	chr7_127672128_+_17692	hsa-mir-593_TV_1	hsa-mir-593_chr7_127672128_+_17692_SND1	chr7	127672128	127744550	+	72422	1	0	HUVEC	1965.17	2130.98	2079.19	2462.37	2066.47	2386.82	2169.99	2131.24	2294.55	1870.98	1187.48	1720.56	1296.81	1.651	1.57	1.296	2.078	1.517	2.208	1.51	1.54	1.898	1.357	0.859	0.38	0.602	-0.504287	0.00131691	0.00374736	-0.998065	6.22706e-05	0.000230863	-1.03759	4.83025e-06	3.07793e-05	-0.566454	0.0263814
hsa-mir-922	hsa-mir-922_TV_2	chr3_197463773_-_14202	hsa-mir-922_TV_2	hsa-mir-922_chr3_197463773_-_14202_RUBCN	chr3	197439404	197463773	-	24369	1	0	MCF7;AC16;GM_pool;IMR90;HeLa;NHA;hESC9;ARPE;MRC5	112.88	113.09	399.38	89.41	230.72	86.67	296.98	154.33	113.43	132.22	127.7	146.55	111.66	0.282	0.248	0.74	0.224	0.503	0.238	0.614	0.331	0.279	0.285	0.274	0.096	0.154	1.05132	4.0601e-06	1.76669e-05	-0.219612	0.482923	0.665267	-0.272877	0.453238	0.655776	-1.34656	2.12878e-05
hsa-mir-744	hsa-mir-744_TV_1	chr17_11924193_+_7748	hsa-mir-744_TV_1	hsa-mir-744_chr17_11924193_+_7748_MAP2K4	chr17	11924193	12056200	+	132007	1	0	ARPE;HEK293T;T98G;GM_pool;HAEC;H1-hESC;NHA;U87;MCF7;A549;Nalm6;IMR90;HCT116;AC16;hESC9;HeLa;MRC5	2811.22	2507.66	1938.58	2717.62	2151.73	2597.91	2018.54	2364.88	2294.55	1582.37	1831.95	1742.27	1590.88	1.296	1.014	0.663	1.258	0.867	1.319	0.771	0.937	1.041	0.63	0.727	0.211	0.405	-0.748634	1.32908e-05	5.36707e-05	-1.03481	9.43256e-06	3.99833e-05	-1.0808	3.05516e-06	2.01979e-05	-0.354626	0.101922
hsa-mir-4775	hsa-mir-4775_TV_1	chr2_208576363_+_10855	hsa-mir-4775_TV_1	hsa-mir-4775_chr2_208576363_+_10855_CCNYL1	chr2	208576363	208627850	+	51487	1	0	MCF7;VCaP;HCT116;HeLa;AC16;LNCaP;IMR90;K562;Nalm6;NHA;GM_pool;U87;HepG2;T98G;THP1;hESC9;HEK293T;HAEC;A549;HUVEC;ARPE	1028.81	984.9	843.64	592.7	631.98	534.36	686.26	902.67	789.56	652.57	677.88	765.3	549.46	1.216	1.021	0.739	0.704	0.653	0.695	0.672	0.917	0.919	0.666	0.689	0.238	0.359	-0.582658	0.0152477	0.0344268	-0.724294	0.0184884	0.0410766	-0.767449	0.0173627	0.0457596	-0.214531	0.358782
hsa-mir-4774	hsa-mir-4774_TV_1	chr2_169312793_+_10733	hsa-mir-4774_TV_1	hsa-mir-4774_chr2_169312793_+_10733_CERS6	chr2	169312793	169637850	+	325057	1	0	A549;THP1;NHA;MCF7;HUVEC;GM_pool;ARPE;AC16;HEK293T;VCaP;HCT116;HepG2;LNCaP;K562	3161.68	2759.68	3796.38	3778.28	4170.55	3870.27	4066.66	2921.83	3315.4	2284.7	2371.39	2154.78	2344.86	0.592	0.453	0.527	0.711	0.682	0.798	0.631	0.47	0.611	0.369	0.382	0.106	0.243	-0.14372	0.434467	0.604768	-0.960633	9.86333e-05	0.000352549	-1.01264	5.40207e-05	0.0002748	-0.886064	2.77646e-05
hsa-mir-2110	hsa-mir-2110_TV_1	chr10_115933962_-_2848	hsa-mir-2110_TV_1	hsa-mir-2110_chr10_115933962_-_2848_C10orf118_CCDC186	chr10	115875849	115933962	-	58113	1	0	K562;GM_pool;LNCaP;VCaP;H1-hESC;Nalm6;AC16;HCT116;Ramos;MCF7;hESC9;NHA;HUVEC;HeLa;HepG2;HEK293T;ARPE;THP1;U87;A549	1718.98	1711.55	1123.36	1181.8	821.32	1250.04	785.65	1635.5	1882.02	520.35	435.61	483.06	435.59	1.8	1.571	0.872	1.243	0.751	1.441	0.681	1.473	1.94	0.47	0.392	0.133	0.252	-1.20183	5.09416e-09	3.28451e-08	-2.15753	6.40087e-15	8.03277e-14	-2.22597	1.6647e-15	3.82742e-14	-1.03106	8.0071e-05
hsa-mir-1825	hsa-mir-1825_TV_1	chr20_30795692_+_11827	hsa-mir-1825_TV_1	hsa-mir-1825_chr20_30795692_+_11827_POFUT1	chr20	30795692	30828600	+	32908	1	0	VCaP;Ramos;LNCaP;T98G;HeLa;A549;HepG2;U87;K562;AC16;HAEC;hESC9;Nalm6	308.54	344.63	228.86	454.26	309.72	393.46	318.28	537.12	540.53	530.3	525.12	412.5	573.78	0.57	0.559	0.314	0.844	0.5	0.801	0.487	0.854	0.984	0.847	0.836	0.2	0.587	-0.993534	1.16629e-05	4.74961e-05	-0.14461	0.596768	0.773588	-0.220142	0.439875	0.64073	0.781353	0.00153189
hsa-mir-4797	hsa-mir-4797_TV_1	chr3_197025474_-_14200	hsa-mir-4797_TV_1	hsa-mir-4797_chr3_197025474_-_14200_DLG1	chr3	196756686	197025474	-	268788	1	0	AC16;U87;HUVEC;GM_pool;H1-hESC;HEK293T;MCF7;hESC9;HeLa;T98G;A549	11371.7	11274.7	4809.05	18380.9	5894.7	18889.8	5736.16	15095.4	14655.7	4231.02	4135.31	3750.5	4117.06	2.574	2.238	0.807	4.18	1.166	4.709	1.076	2.939	3.266	0.827	0.806	0.223	0.515	-1.86712	1.1944e-15	1.51068e-14	-2.29044	8.87047e-14	1.0058e-12	-2.38275	2.0642e-14	4.20254e-13	-0.491486	0.0253869
hsa-mir-762	hsa-mir-762_TV_1	chr16_30886785_+_7041	hsa-mir-762_TV_1	hsa-mir-762_chr16_30886785_+_7041	chr16	30886785	30905744	+	18959	1	0	K562;NHA;LNCaP;MCF7;GM_pool;HEK293T;ARPE;hESC9;VCaP;H1-hESC	51.6	125.56	62.82	115.37	111.6	83.48	114.77	131.91	100.75	263.02	253.01	168.26	292.97	0.166	0.353	0.15	0.372	0.313	0.295	0.305	0.364	0.318	0.729	0.699	0.142	0.52	-0.471816	0.139507	0.238385	0.9049	0.00425256	0.011022	0.787355	0.0307456	0.0745974	1.30962	3.37947e-05
hsa-mir-548o-2	hsa-mir-548o-2_TV_1	chr20_37101489_+_11875	hsa-mir-548o-2_TV_1	hsa-mir-548o-2_chr20_37101489_+_11875_RALGAPB	chr20	37101489	37212900	+	111411	1	0	HEK293T;HCT116;LNCaP;A549;VCaP;GM_pool;MRC5;Nalm6;HepG2;HUVEC;T98G;K562;IMR90;HAEC;MCF7;hESC9;U87;ARPE;THP1;Ramos;HeLa;NHA	2098.47	1842.46	1181.7	2404.69	1167.4	2529.85	1179.65	1698.44	1691.92	1468.63	1211.35	1275.5	1208.36	1.146	0.882	0.479	1.319	0.557	1.522	0.534	0.798	0.91	0.693	0.569	0.183	0.365	-1.22901	1.17437e-08	7.23951e-08	-1.07249	0.000168409	0.000578614	-1.18995	2.72523e-05	0.000148893	0.084858	0.679471
hsa-mir-553	hsa-mir-553_TV_1	chr1_100731793_+_488	hsa-mir-553_TV_1	hsa-mir-553_chr1_100731793_+_488_RTCA	chr1	100731793	100767400	+	35607	1	0	MRC5;Nalm6;MCF7;IMR90;Ramos;H1-hESC;HAEC;HUVEC;THP1;AC16;ARPE;K562;GM_pool;hESC9	680.5	760.49	248.31	624.43	334.8	619.44	332.48	577.64	596.92	570.11	572.86	472.21	570.46	1.163	1.14	0.315	1.072	0.5	1.166	0.471	0.849	1.004	0.841	0.842	0.212	0.539	-1.49395	7.90839e-13	7.64133e-12	-0.625815	0.00914209	0.0218693	-0.744514	0.00378822	0.0122529	0.801003	0.000938125
hsa-mir-5706	hsa-mir-5706_TV_1	chr5_118406781_+_15409	hsa-mir-5706_TV_1	hsa-mir-5706_chr5_118406781_+_15409_DMXL1	chr5	118406781	118604453	+	197672	1	0	THP1;HAEC;GM_pool;HeLa;hESC9;H1-hESC;HCT116;HEK293T;HUVEC;NHA;MCF7	3000.43	2732.07	1465.9	3198.56	1606.28	3290.18	1626.9	2651.98	2748.89	1983.29	2453.74	1905.1	2163.55	0.924	0.737	0.335	0.989	0.432	1.115	0.415	0.702	0.833	0.527	0.65	0.154	0.368	-1.33223	1.46629e-13	1.52165e-12	-0.861466	0.00030592	0.000998451	-0.987327	3.6589e-05	0.000193945	0.402627	0.0647038
hsa-mir-342	hsa-mir-342_TV_1	chr14_100531758_+_5762	hsa-mir-342_TV_1	hsa-mir-342_chr14_100531758_+_5762_EVL	chr14	100531758	100617700	+	85942	1	0	Nalm6;GM_pool;Ramos;THP1	757.9	855.78	967.79	878.23	826.34	807.13	864.92	494.88	489.2	702.33	502.44	450.49	636.79	0.537	0.531	0.508	0.625	0.511	0.629	0.507	0.301	0.341	0.429	0.306	0.084	0.249	-0.125118	0.634821	0.811129	-0.712303	0.0416414	0.0842401	-0.843265	0.0190319	0.0494719	-0.661447	0.0063551
hsa-mir-3129	hsa-mir-3129_TV_1	chr2_190044487_-_11551	hsa-mir-3129_TV_1	hsa-mir-3129_chr2_190044487_-_11551_COL5A2	chr2	189881549	190044487	-	162938	1	0	MRC5;IMR90;AC16;HUVEC;NHA;HAEC;A549;H1-hESC;ARPE;T98G;MCF7;U87	714.9	575.27	3972.89	1013.07	4556.76	1042.14	4581.35	512.98	698.31	663.94	110.99	151.97	529.56	0.267	0.188	1.1	0.38	1.487	0.429	1.417	0.165	0.257	0.214	0.036	0.015	0.109	2.09196	3.37587e-17	4.81717e-16	-1.44148	0.0156676	0.0354538	-1.56439	0.0015969	0.00572581	-3.60959	1.5075e-07
hsa-mir-623	hsa-mir-623_TV_1	chr13_99853107_+_5202	hsa-mir-623_TV_1	hsa-mir-623_chr13_99853107_+_5202_UBAC2	chr13	99853107	100048050	+	194943	1	0	K562;U87;LNCaP;MCF7;GM_pool;HAEC;Ramos;Nalm6;hESC9;NHA;HUVEC;THP1;HeLa;HCT116;T98G;HEK293T;H1-hESC;VCaP;A549;ARPE;HepG2	2025.37	2075.77	2068.71	2341.96	2205.65	2359.7	2049.3	2082.1	2136.76	2826.37	2337.97	2154.78	2561.55	0.632	0.568	0.479	0.734	0.602	0.811	0.53	0.559	0.657	0.762	0.628	0.177	0.442	-0.464526	0.00338148	0.00884723	-0.204364	0.34455	0.507238	-0.332439	0.130101	0.245931	0.18933	0.365212
hsa-mir-330	hsa-mir-330_TV_1	chr19_46142644_-_10070	hsa-mir-330_TV_1	hsa-mir-330_chr19_46142644_-_10070_EML2	chr19	46120132	46142644	-	22512	1	0	K562;IMR90;HeLa;AC16;MRC5;HAEC;NHA;HEK293T;ARPE	152.66	198.58	80.77	154.3	84.01	138.24	113.59	93.97	105.82	324.15	65.64	173.68	181.31	0.413	0.471	0.162	0.419	0.198	0.412	0.254	0.218	0.282	0.757	0.153	0.123	0.271	-1.02565	0.000803361	0.00238053	0.00127813	1	1	-0.121325	0.770566	0.954899	0.95468	0.0940429
hsa-mir-4653	hsa-mir-4653_TV_1	chr7_100797756_+_17624	hsa-mir-4653_TV_1	hsa-mir-4653_chr7_100797756_+_17624_AP1S1	chr7	100797756	100806686	+	8930	1	0	NHA;HAEC;MCF7;ARPE;hESC9;IMR90;HUVEC;Nalm6;K562;Ramos;AC16;MRC5	24.73	21.37	43.38	23.79	32.6	12.76	34.31	24.14	21.55	157.81	105.02	103.13	129.35	0.168	0.128	0.219	0.163	0.194	0.096	0.194	0.141	0.145	0.929	0.616	0.185	0.487	0.376897	0.224198	0.355918	2.17951	9.01698e-11	7.45282e-10	2.0439	8.06447e-09	8.2e-08	1.73284	7.3427e-07
hsa-mir-4473_hsa-mir-4474	hsa-mir-4473_hsa-mir-4474_TV_1	chr9_20622498_-_19667	hsa-mir-4473_hsa-mir-4474_TV_1	hsa-mir-4473_hsa-mir-4474_chr9_20622498_-_19667_MLLT3	chr9	20335699	20622498	-	286799	1	0	GM_pool;VCaP;LNCaP;HEK293T;HeLa;MCF7;HCT116;A549;HepG2	1021.29	1036.55	2342.45	211.99	2684.65	249.37	2927.24	372.45	373.87	338.37	210.05	217.11	271.96	0.217	0.193	0.369	0.045	0.498	0.058	0.514	0.068	0.078	0.062	0.038	0.012	0.032	1.85033	6.08315e-05	0.000219149	-1.4572	0.0362426	0.0745123	-1.61473	0.019931	0.0515122	-3.38046	7.08423e-29
hsa-mir-1278	hsa-mir-1278_TV_1	chr1_193091163_+_813	hsa-mir-1278_TV_1	hsa-mir-1278_chr1_193091163_+_813_CDC73	chr1	193091163	193267650	+	176487	1	0	MCF7;LNCaP;hESC9;GM_pool;HUVEC;A549;ARPE;HAEC;VCaP;T98G;HCT116;K562;H1-hESC;IMR90;NHA;HepG2;MRC5;AC16;THP1;U87	4528.06	4033.99	2279.62	3217.31	2489.04	3553.91	2259.91	3011.5	3115.79	2217.87	2374.97	1926.81	2222.15	1.561	1.22	0.583	1.114	0.75	1.349	0.645	0.893	1.057	0.66	0.705	0.174	0.424	-1.03906	5.64695e-07	2.79267e-06	-1.09994	5.18026e-05	0.000194958	-1.24713	8.05339e-06	4.91149e-05	-0.130042	0.540343
hsa-mir-550a-1	hsa-mir-550a-1_TV_1	chr7_30324236_+_17418	hsa-mir-550a-1_TV_1	hsa-mir-550a-1_chr7_30324236_+_17418_ZNRF2	chr7	30324236	30361957	+	37721	1	0	hESC9;THP1;HEK293T;ARPE	184.91	215.5	553.45	219.2	566.77	223.32	546.64	288.82	288.32	241.69	284.04	211.68	255.38	0.298	0.305	0.662	0.355	0.799	0.397	0.73	0.401	0.458	0.337	0.394	0.09	0.228	0.817775	3.26062e-06	1.44335e-05	-0.290473	0.268818	0.414239	-0.435971	0.108006	0.21151	-1.17779	6.36e-07
hsa-mir-3155a	hsa-mir-3155a_TV_1	chr10_6186883_+_2070	hsa-mir-3155a_TV_1	hsa-mir-3155a_chr10_6186883_+_2070_PFKFB3	chr10	6186883	6205815	+	18932	1	0	NHA;MRC5;AC16;ARPE;MCF7;HCT116;IMR90;HeLa;GM_pool;H1-hESC;Nalm6;HUVEC;K562;HAEC	115.03	130.01	423.32	87.25	506.59	92.52	603.43	85.35	39.92	152.12	257.79	184.54	183.52	0.37	0.366	1.009	0.282	1.423	0.327	1.607	0.236	0.126	0.422	0.713	0.156	0.326	2.05144	5.34874e-11	4.27509e-10	0.701911	0.0913935	0.167087	0.540611	0.188374	0.332157	-1.41169	1.28799e-05
hsa-mir-140	hsa-mir-140_TV_1	chr16_69796234_+_7144	hsa-mir-140_TV_1	hsa-mir-140_chr16_69796234_+_7144_WWP2	chr16	69796234	69999856	+	203622	1	0	K562;MCF7;GM_pool;AC16;HCT116;ARPE;NHA;A549;HAEC;HeLa;Nalm6;THP1	1638.36	1577.98	783.81	1879.05	827.59	1811.52	893.32	1513.94	1718.53	1359.16	1399.92	1215.79	1262.53	0.809	0.734	0.571	0.72	0.846	0.88	0.739	0.711	0.81	0.903	1.311	0.307	0.666	-1.44058	2.27717e-16	3.04769e-15	-0.747899	0.000772466	0.00232777	-0.905407	7.62659e-05	0.000377033	0.623296	0.00231958
hsa-mir-3652	hsa-mir-3652_TV_1	chr12_104324187_+_4324	hsa-mir-3652_TV_1	hsa-mir-3652_chr12_104324187_+_4324_HSP90B1	chr12	104324187	104351100	+	26913	1	0	U87;K562;MRC5;H1-hESC;Nalm6;HAEC;GM_pool;HEK293T;hESC9;AC16;LNCaP;Ramos;HCT116;THP1;HepG2;A549;MCF7;IMR90;HeLa;T98G;HUVEC;VCaP;ARPE;NHA	3344.44	2912.84	6506.8	2194.87	4654.57	2240.07	4427.54	3687.42	3700.04	2281.85	1546.71	2974.35	620.21	7.561	5.775	10.911	4.985	9.196	5.578	8.292	7.169	8.235	4.455	3.009	1.766	0.775	0.369215	0.0681137	0.128934	-1.09873	0.00013181	0.000461789	-1.24297	0.00939818	0.0270468	-1.54502	1.45725e-07
hsa-mir-548aa-2	hsa-mir-548aa-2_TV_1	chr17_65373396_+_8074	hsa-mir-548aa-2_TV_1	hsa-mir-548aa-2_chr17_65373396_+_8074_PITPNC1	chr17	65373396	65698600	+	325204	1	0	hESC9;Ramos;LNCaP;MCF7;H1-hESC;THP1;HCT116;HeLa;NHA;IMR90;HEK293T;Nalm6;HUVEC;MRC5;GM_pool	987.96	1001.82	1438.98	940.97	1352.98	1011.3	1417.47	837.15	843.42	3561.4	3049.27	3696.23	2318.33	0.185	0.164	0.2	0.177	0.221	0.208	0.22	0.135	0.155	0.575	0.491	0.182	0.24	0.15451	0.353822	0.514487	1.35995	6.3026e-11	5.31028e-10	1.19845	1.38558e-07	1.16171e-06	1.13369	2.65238e-08
hsa-mir-1301	hsa-mir-1301_TV_1	chr2_25564821_-_11065	hsa-mir-1301_TV_1	hsa-mir-1301_chr2_25564821_-_11065_DNMT3A	chr2	25475132	25564821	-	89689	1	0	HCT116;HAEC	913.78	1032.1	671.62	1503.38	698.44	1402.1	809.31	1533.77	1579.76	423.67	642.08	472.21	475.39	0.62	0.614	0.338	1.025	0.414	1.048	0.455	0.895	1.055	0.248	0.375	0.084	0.178	-1.2824	1.11201e-09	7.69335e-09	-1.75834	7.53777e-09	4.91094e-08	-1.93253	2.81891e-11	3.9666e-10	-0.543247	0.0426058
hsa-mir-339	hsa-mir-339_TV_1	chr7_1068005_-_17817	hsa-mir-339_TV_1	hsa-mir-339_chr7_1068005_-_17817_C7orf50	chr7	1043555	1068005	-	24450	1	0	MCF7;LNCaP;AC16;GM_pool;hESC9;THP1;HeLa;NHA;VCaP;ARPE;U87;K562;Ramos	307.46	327.71	240.83	330.96	308.47	292.97	367.98	397.45	364.36	160.65	181.4	179.11	130.45	0.765	0.715	0.445	0.827	0.671	0.803	0.759	0.851	0.893	0.345	0.388	0.117	0.18	-0.548155	0.00465734	0.0118381	-1.42026	9.8601e-09	6.33139e-08	-1.62465	6.84054e-09	7.03925e-08	-0.93826	0.00111567
hsa-mir-423	hsa-mir-423_TV_1	chr17_28443846_+_7826	hsa-mir-423_TV_1	hsa-mir-423_chr17_28443846_+_7826_NSRP1	chr17	28443846	28524150	+	80304	1	0	HUVEC;THP1;hESC9;H1-hESC;A549;VCaP;U87;MCF7;NHA;HAEC;GM_pool;HCT116;Nalm6;LNCaP;Ramos;HepG2;T98G;ARPE;K562;HeLa	1256.72	1276.99	1005.19	1207.03	1238.88	1252.16	1236.45	1163.91	1166.6	1960.54	1709.02	1427.47	1774.4	0.952	0.848	0.565	0.919	0.82	1.045	0.776	0.758	0.87	1.283	1.114	0.284	0.743	-0.493874	0.00347725	0.00907526	0.132531	0.502278	0.677798	-0.0572649	0.801741	0.98221	0.557877	0.0105348
hsa-mir-3164	hsa-mir-3164_TV_1	chr11_68816414_+_3206	hsa-mir-3164_TV_1	hsa-mir-3164_chr11_68816414_+_3206_TPCN2	chr11	68816414	68891550	+	75136	1	0	VCaP;HAEC;ARPE;HeLa;HCT116;NHA;LNCaP;AC16;hESC9;K562;Nalm6;HepG2;GM_pool;HUVEC	1240.59	1272.53	930.4	1514.92	912.86	1379.24	881.48	1413.93	1441.62	1246.84	597.92	694.74	906.55	1.005	0.904	0.559	1.233	0.646	1.23	0.591	0.985	1.149	0.872	0.417	0.148	0.406	-1.02059	5.7461e-11	4.58599e-10	-1.03201	0.000358602	0.00115634	-1.21585	2.07218e-07	1.69229e-06	-0.0857889	0.800105
hsa-mir-3138	hsa-mir-3138_TV_1	chr4_10118384_-_14725	hsa-mir-3138_TV_1	hsa-mir-3138_chr4_10118384_-_14725_WDR1	chr4	10068249	10118384	-	50135	1	0	K562;IMR90;ARPE;HAEC;HCT116;Nalm6;T98G;HUVEC;H1-hESC;AC16;GM_pool;NHA;MCF7;MRC5;hESC9;HepG2;THP1;LNCaP;HEK293T;HeLa;VCaP;U87;A549	6104.06	5336.8	5181.51	4445.97	6588.12	4289.26	6224.82	3836.58	3964.92	2779.45	4289.27	2990.63	3193.92	7.408	5.68	4.664	5.421	6.987	5.733	6.258	4.004	4.737	2.913	4.48	0.953	2.143	-0.0637889	0.77623	0.932259	-0.859609	0.00459103	0.0118043	-1.05826	0.000181461	0.000824447	-0.861195	0.00190915
hsa-mir-1224	hsa-mir-1224_TV_2	chr3_183853169_+_13527	hsa-mir-1224_TV_2	hsa-mir-1224_chr3_183853169_+_13527_EIF2B5	chr3	183853169	183869100	+	15931	1	0	Nalm6;AC16;HepG2;HAEC;ARPE;NHA;HUVEC;HEK293T;HCT116;hESC9;MCF7;K562	94.6	103.3	272.24	121.14	288.4	114.32	272.14	206.05	183.77	449.26	432.03	461.35	319.5	0.361	0.346	0.771	0.465	0.963	0.481	0.861	0.677	0.691	1.482	1.42	0.463	0.675	0.613022	0.0117644	0.0272866	1.24802	2.25558e-05	9.00357e-05	1.04183	0.000921265	0.00351155	0.564237	0.0111072
hsa-mir-548j	hsa-mir-548j_TV_1	chr22_26986089_-_12837	hsa-mir-548j_TV_1	hsa-mir-548j_chr22_26986089_-_12837_TPST2	chr22	26908439	26986089	-	77650	1	0	IMR90;HCT116;AC16;T98G;ARPE;MRC5;U87	303.16	315.24	846.63	311.49	796.24	316.36	830.61	307.79	358.03	1953.44	2312.91	1666.29	2005.46	0.238	0.217	0.492	0.245	0.545	0.273	0.539	0.207	0.276	1.322	1.56	0.343	0.869	0.949558	5.93623e-10	4.24275e-09	2.29182	4.63623e-33	2.34233e-31	2.07827	2.65955e-24	1.31932e-22	1.27197	1.36196e-09
hsa-mir-550a-3	hsa-mir-550a-3_TV_1	chr7_29724565_-_17914	hsa-mir-550a-3_TV_1	hsa-mir-550a-3_chr7_29724565_-_17914	chr7	29669299	29724565	-	55266	1	0	HEK293T;K562;HCT116;MCF7	326.81	282.29	1978.97	175.21	2092.8	194.07	2013.81	298.3	300.36	223.21	242.27	168.26	223.32	0.36	0.273	1.616	0.194	2.013	0.235	1.837	0.282	0.326	0.212	0.23	0.049	0.136	2.53529	1.13626e-34	5.84854e-33	-0.619508	0.0491358	0.0972874	-0.837141	0.0129001	0.0354999	-3.22251	2.7177e-40
hsa-mir-1292	hsa-mir-1292_TV_1	chr20_2633277_+_11748	hsa-mir-1292_TV_1	hsa-mir-1292_chr20_2633277_+_11748_NOP56	chr20	2633277	2636746	+	3469	1	0	hESC9;MCF7;H1-hESC;HeLa;AC16;GM_pool;THP1;MRC5;T98G;HCT116;ARPE;HEK293T;LNCaP;U87;NHA;K562;Ramos;HUVEC;Nalm6;HepG2;A549;IMR90;HAEC;VCaP	33.33	41.85	501.1	26.68	403.76	21.27	488.66	54.32	45.62	545.94	527.51	575.33	372.57	0.585	0.644	6.519	0.47	6.188	0.411	7.1	0.819	0.788	8.269	7.962	2.651	3.613	3.24114	1.30456e-37	7.97386e-36	3.42055	6.81599e-29	2.68937e-27	3.20783	3.11007e-22	1.30418e-20	0.108287	0.632998
hsa-mir-4748_hsa-mir-638	hsa-mir-4748_hsa-mir-638_TV_1	chr19_10828754_+_9213	hsa-mir-4748_hsa-mir-638_TV_1	hsa-mir-4748_hsa-mir-638_chr19_10828754_+_9213_DNM2	chr19	10828754	10947360	+	118606	1	0	U87;HUVEC;ARPE;T98G;NHA;MCF7;LNCaP;hESC9;VCaP;IMR90;HEK293T;HAEC;HCT116;HepG2;MRC5;AC16;H1-hESC;A549;THP1;GM_pool;Nalm6;K562;Ramos;HeLa	2016.77	2485.4	1720.19	2491.22	1596.25	2300.15	1563.01	2159.69	2160.21	2051.53	1831.95	1677.14	1660.53	1.035	1.118	0.655	1.284	0.716	1.3	0.664	0.953	1.091	0.909	0.809	0.226	0.471	-0.903839	2.28111e-08	1.34882e-07	-0.678412	0.00178242	0.00501109	-0.90243	4.10465e-05	0.000214827	0.153413	0.451114
hsa-mir-761	hsa-mir-761_TV_1	chr1_52344399_-_1365	hsa-mir-761_TV_1	hsa-mir-761_chr1_52344399_-_1365_NRD1_NRDC	chr1	52246799	52344399	-	97600	1	0	LNCaP;GM_pool;MCF7;VCaP;AC16;THP1;K562;NHA;HCT116;H1-hESC;HEK293T;HeLa;hESC9;HepG2;T98G;HAEC;HUVEC;ARPE;U87	1109.44	1085.53	1005.19	1372.15	1021.95	1346.81	1077.9	1182.01	1202.72	1872.4	1477.49	1508.89	1366.46	0.692	0.593	0.465	0.859	0.557	0.925	0.557	0.634	0.738	1.008	0.793	0.247	0.471	-0.656062	0.000104186	0.000360811	0.00618209	0.957335	1	-0.224296	0.321148	0.504764	0.590861	0.00549612
hsa-mir-26a-2	hsa-mir-26a-2_TV_1	chr12_58240491_-_4756	hsa-mir-26a-2_TV_1	hsa-mir-26a-2_chr12_58240491_-_4756_CTDSP2	chr12	58207349	58240491	-	33142	1	0	IMR90;MRC5;MCF7;GM_pool;HAEC;HeLa;U87	499.89	598.42	1118.87	755.66	927.9	678.99	1000.99	798.35	698.31	807.53	794.84	635.03	713.08	0.918	0.963	1.524	1.394	1.489	1.373	1.522	1.26	1.262	1.28	1.256	0.306	0.724	0.178339	0.29282	0.439937	-0.191861	0.418902	0.593266	-0.435364	0.0778055	0.161721	-0.442936	0.0400433
hsa-mir-505	hsa-mir-505_TV_1	chrX_139015186_-_20746	hsa-mir-505_TV_1	hsa-mir-505_chrX_139015186_-_20746_ATP11C	chrX	138790299	139015186	-	224887	1	0	GM_pool;IMR90;HCT116;AC16;H1-hESC;LNCaP;hESC9;NHA;HeLa;HUVEC;MRC5;ARPE;U87;T98G;A549;Ramos;VCaP	3378.84	3444.48	1103.91	1465.89	1095.93	1378.18	973.77	2444.2	2541.05	2047.27	1207.77	998.69	1702.54	0.914	0.817	0.222	0.398	0.259	0.411	0.218	0.569	0.677	0.478	0.281	0.071	0.255	-1.62692	2.66095e-07	1.37871e-06	-1.03825	0.0131769	0.0304006	-1.29215	0.00266483	0.00900878	0.515065	0.0529487
hsa-mir-632	hsa-mir-632_TV_1	chr17_30677166_+_7841	hsa-mir-632_TV_1	hsa-mir-632_chr17_30677166_+_7841_ZNF207	chr17	30677166	30727850	+	50684	1	0	LNCaP;HUVEC;U87	2765	2680.42	2723.88	2466.7	2445.15	2538.89	2353.39	2385.57	2443.46	2496.53	2471.64	2100.5	2098.33	3.319	2.822	2.425	2.975	2.565	3.357	2.34	2.463	2.888	2.588	2.553	0.662	1.393	-0.448666	0.0049207	0.0124302	-0.491465	0.0212045	0.0464032	-0.7401	0.000675443	0.00265933	-0.114725	0.589236
hsa-mir-4284	hsa-mir-4284_TV_1	chr7_73097926_+_17524	hsa-mir-4284_TV_1	hsa-mir-4284_chr7_73097926_+_17524_WBSCR22	chr7	73097926	73125150	+	27224	1	0	IMR90;H1-hESC;A549;GM_pool;HEK293T;AC16;ARPE;MCF7;U87;HAEC;VCaP;THP1;HUVEC;HepG2;LNCaP;Ramos;hESC9;K562;MRC5;NHA;T98G;Nalm6	175.23	170.09	656.66	180.26	324.77	161.64	330.11	308.65	290.22	503.29	585.98	493.92	430.06	0.392	0.333	1.089	0.405	0.634	0.398	0.611	0.593	0.639	0.971	1.127	0.29	0.531	0.61276	0.0248669	0.0533267	0.911773	0.00116831	0.00340484	0.659056	0.023313	0.0589508	0.220179	0.527117
hsa-mir-544b	hsa-mir-544b_TV_1	chr3_124449299_+_13330	hsa-mir-544b_TV_1	hsa-mir-544b_chr3_124449299_+_13330_UMPS	chr3	124449299	124473400	+	24101	1	0	HeLa;HCT116;Nalm6;VCaP;HEK293T;IMR90;H1-hESC;U87;MCF7;K562;AC16;HAEC;GM_pool;THP1;HepG2;hESC9;HUVEC;Ramos;T98G;LNCaP;NHA;MRC5;ARPE	280.58	324.14	278.22	514.83	379.94	519.47	416.49	663.86	739.5	644.04	654.01	515.63	568.25	1.649	1.521	1.297	1.383	2.219	1.52	1.918	1.202	1.4	1.595	1.669	0.425	0.916	-0.90136	0.00262456	0.00702686	-0.0796029	0.848878	1	-0.339164	0.356389	0.54544	0.754014	0.00274701
hsa-mir-181a-2_hsa-mir-181b-2	hsa-mir-181a-2_hsa-mir-181b-2_TV_1	chr9_127420716_+_19498	hsa-mir-181a-2_hsa-mir-181b-2_TV_1	hsa-mir-181a-2_hsa-mir-181b-2_chr9_127420716_+_19498	chr9	127420716	127460050	+	39334	1	0	THP1;HeLa;GM_pool;NHA;ARPE;T98G;Nalm6;HEK293T;U87;LNCaP	96.75	73.91	846.63	36.77	1074.61	47.32	1098.01	67.25	59.57	268.7	87.12	157.4	141.51	0.15	0.1	0.971	0.057	1.453	0.081	1.407	0.089	0.091	0.359	0.116	0.064	0.121	3.57546	4.58024e-40	3.22418e-38	1.02852	0.0209717	0.0459524	0.7742	0.0443393	0.101322	-2.6129	1.60727e-08
hsa-mir-6501	hsa-mir-6501_TV_1	chr21_34915378_+_12331	hsa-mir-6501_TV_1	hsa-mir-6501_chr21_34915378_+_12331_SON	chr21	34915378	34953250	+	37872	1	0	THP1;MCF7;U87;Ramos;H1-hESC;HCT116;K562;HAEC;VCaP;HeLa;hESC9;LNCaP;ARPE;HEK293T;A549;T98G;NHA;HepG2	2025.37	2016.11	2880.94	1827.13	2762.4	1828.53	2590.03	2060.54	2136.13	2104.14	2522.96	2143.92	1741.24	3.254	2.84	3.433	2.949	3.878	3.235	3.447	2.847	3.379	2.919	3.488	0.905	1.547	0.0496865	0.72033	0.88061	-0.226193	0.26703	0.412041	-0.496368	0.0147755	0.0398227	-0.346092	0.116134
hsa-mir-5692c-2	hsa-mir-5692c-2_TV_1	chr7_97601633_-_18124	hsa-mir-5692c-2_TV_1	hsa-mir-5692c-2_chr7_97601633_-_18124_ASNS	chr7	97501720	97601633	-	99913	1	0	Nalm6;THP1;hESC9;HEK293T;LNCaP;HAEC;VCaP;H1-hESC;HUVEC;MRC5;AC16;ARPE;HepG2;A549;T98G;Ramos;IMR90;NHA;K562;U87;GM_pool;HCT116;HeLa;MCF7	298.86	372.23	664.14	297.07	751.1	281.27	743.05	556.95	503.14	676.74	1045.46	689.31	711.97	0.182	0.199	0.3	0.182	0.4	0.189	0.375	0.292	0.302	0.356	0.548	0.11	0.24	0.501822	0.0223919	0.0485593	0.730411	0.0117661	0.0274438	0.427979	0.129574	0.245203	0.161944	0.529727
hsa-mir-4794	hsa-mir-4794_TV_3	chr1_64935811_+_388	hsa-mir-4794_TV_3	hsa-mir-4794_chr1_64935811_+_388_CACHD1	chr1	64935811	64937858	+	2047	1	0	HEK293T;NHA;ARPE;Nalm6;hESC9;HCT116;LNCaP;HUVEC;MCF7;H1-hESC	6.45	4.45	73.3	5.77	50.16	5.32	30.76	33.62	10.14	36.96	102.64	92.27	32.06	0.192	0.116	1.616	0.172	1.303	0.174	0.757	0.86	0.297	0.949	2.625	0.72	0.527	1.84211	0.00102416	0.00297428	2.26666	0.00071653	0.00217212	2.0011	0.00507663	0.015851	0.358468	0.532925
hsa-mir-4755	hsa-mir-4755_TV_1	chr20_32581716_+_11840	hsa-mir-4755_TV_1	hsa-mir-4755_chr20_32581716_+_11840_RALY	chr20	32581716	32700196	+	118480	1	0	Ramos;GM_pool;HEK293T;K562;ARPE;A549;MCF7;U87;MRC5;HAEC;HUVEC;T98G;HCT116;LNCaP;Nalm6;IMR90;AC16;HepG2	2144.7	2116.73	2466.6	1930.24	2369.92	1816.83	2259.91	1547.56	1609.54	1754.4	1689.93	1465.46	1344.34	1.101	0.953	0.94	0.996	1.064	1.028	0.961	0.683	0.814	0.778	0.747	0.198	0.382	-0.0830464	0.663668	0.829939	-0.571438	0.0222795	0.0484845	-0.875367	0.00062015	0.00246181	-0.559538	0.00702369
hsa-mir-3158-2	hsa-mir-3158-2_TV_1	chr10_103454927_-_2805	hsa-mir-3158-2_TV_1	hsa-mir-3158-2_chr10_103454927_-_2805_FBXW4	chr10	103355749	103454927	-	99178	1	0	Ramos;GM_pool;K562;H1-hESC;MCF7;IMR90;NHA;A549;HepG2;MRC5;HeLa	972.91	1195.95	916.94	1195.49	979.32	1146.35	954.84	1122.52	1002.48	1006.57	1117.07	776.15	929.76	0.597	0.643	0.417	0.737	0.525	0.775	0.485	0.592	0.605	0.533	0.59	0.125	0.315	-0.63967	0.000111689	0.000384847	-0.511067	0.0203533	0.0447126	-0.818255	0.000483221	0.00196876	0.0595345	0.77109
hsa-mir-4523	hsa-mir-4523_TV_1	chr17_27717380_+_7823	hsa-mir-4523_TV_1	hsa-mir-4523_chr17_27717380_+_7823_TAOK1	chr17	27717380	27895730	+	178350	1	0	MCF7;MRC5;IMR90;HCT116;LNCaP;HAEC;U87;H1-hESC;HeLa;ARPE;Nalm6;T98G;HEK293T;K562;hESC9;THP1;A549;AC16;HUVEC;GM_pool;NHA	3050.96	3415.09	2384.33	3027.67	2194.37	2833.98	2239.8	2039.85	1997.99	2633.02	2947.83	2019.08	2463.16	1.041	1.022	0.603	1.038	0.654	1.065	0.633	0.598	0.671	0.776	0.865	0.181	0.465	-0.69718	0.00251638	0.0067681	-0.430438	0.151973	0.256328	-0.746088	0.0160884	0.0428799	0.196032	0.340289
hsa-mir-631	hsa-mir-631_TV_1	chr15_75660940_-_6744	hsa-mir-631_TV_1	hsa-mir-631_chr15_75660940_-_6744_MAN2C1	chr15	75638849	75660940	-	22091	1	0	AC16;HeLa;Nalm6;T98G;LNCaP;THP1;hESC9;NHA;HEK293T;H1-hESC;HAEC;ARPE;MCF7;Ramos;VCaP;U87	575.14	639.38	632.73	661.92	722.26	659.31	798.66	637.99	693.88	642.62	706.52	450.49	618	1.584	1.544	1.293	1.832	1.738	2	1.822	1.511	1.881	1.528	1.675	0.326	0.941	-0.2627	0.112539	0.197884	-0.385015	0.0716196	0.135271	-0.695395	0.00384751	0.0124197	-0.190349	0.404905
hsa-mir-636	hsa-mir-636_TV_1	chr17_74733413_-_8644	hsa-mir-636_TV_1	hsa-mir-636_chr17_74733413_-_8644_SRSF2	chr17	74722618	74733413	-	10795	1	0	IMR90;HAEC;VCaP;THP1;Ramos;Nalm6;HUVEC;GM_pool;HCT116;AC16;H1-hESC;K562;LNCaP;HeLa;HepG2;hESC9;T98G;ARPE;MCF7;MRC5;HEK293T;U87;NHA;A549	417.11	463.06	1376.15	373.5	876.49	338.7	797.48	636.27	513.28	1037.85	1306.83	1042.11	855.69	2.351	2.289	5.753	2.115	4.317	2.102	3.724	3.084	2.848	5.052	6.339	1.543	2.667	0.738807	0.000650929	0.00196153	0.92208	0.000136179	0.000475879	0.598733	0.0152709	0.0409844	0.107466	0.711091
hsa-mir-1262	hsa-mir-1262_TV_1	chr1_68698206_-_1424	hsa-mir-1262_TV_1	hsa-mir-1262_chr1_68698206_-_1424_WLS	chr1	68560899	68698206	-	137307	1	0	IMR90;LNCaP;MRC5;HAEC;NHA;AC16;HeLa;HCT116;MCF7;HUVEC;ARPE;A549;VCaP	1316.92	1424.81	2306.55	682.83	2346.09	748.11	2303.69	1711.37	1785.7	1516.97	113.38	645.89	657.8	0.584	0.554	0.758	0.304	0.908	0.365	0.846	0.652	0.779	0.581	0.043	0.075	0.161	0.455741	0.0903361	0.164287	-1.08961	0.148579	0.251532	-1.41068	0.000291656	0.00126088	-1.62406	0.0526393
hsa-mir-570	hsa-mir-570_TV_2	chr3_195361966_+_13575	hsa-mir-570_TV_2	hsa-mir-570_chr3_195361966_+_13575_SDHAP2	chr3	195361966	195384929	+	22963	1	0	MCF7;HEK293T	553.64	622.46	264.76	271.83	269.59	277.55	326.56	586.26	539.89	480.54	426.06	206.25	485.33	1.467	1.446	0.52	0.724	0.624	0.81	0.717	1.336	1.408	1.1	0.972	0.144	0.711	-1.13712	0.000152402	0.000514451	-0.510073	0.168932	0.280491	-0.856664	0.0514356	0.114388	0.555868	0.01739
hsa-mir-564	hsa-mir-564_TV_1	chr3_44903349_+_13123	hsa-mir-564_TV_1	hsa-mir-564_chr3_44903349_+_13123_TMEM42	chr3	44903349	44912600	+	9251	1	0	HCT116;U87;HUVEC	33.33	48.98	95.73	39.66	89.03	29.24	104.12	75.01	57.66	157.81	189.76	97.7	164.73	0.219	0.282	0.467	0.262	0.512	0.212	0.567	0.424	0.373	0.896	1.074	0.169	0.599	0.62513	0.0278454	0.0588888	1.44711	2.01556e-05	8.11173e-05	1.09837	0.00507342	0.0158428	0.752934	0.00594796
hsa-mir-620	hsa-mir-620_TV_1	chr12_116715358_-_4938	AC060226_hsa-mir-620_TV_1	AC060226:ENST00000578007_hsa-mir-620_chr12_116715358_-_4938_MED13L	chr12	116385499	116715358	-	329859	1	0	HCT116;H1-hESC;THP1;HEK293T;MCF7;A549;NHA;HUVEC;ARPE	12526.3	11906.1	7253.22	12611.1	7865.87	13121.4	7684.89	9180.19	9238.39	4934.77	3444.3	3408.56	3251.41	2.311	1.926	0.992	2.337	1.268	2.666	1.174	1.456	1.678	0.786	0.547	0.165	0.332	-1.01936	9.58537e-07	4.58874e-06	-1.91207	3.77644e-10	2.89665e-09	-2.25084	1.53518e-14	3.16789e-13	-0.964052	7.05973e-05
hsa-mir-132	hsa-mir-132_TV_1	chr17_2206810_-_8194	hsa-mir-132_TV_1	hsa-mir-132_chr17_2206810_-_8194_SMG6	chr17	1952563	2206810	-	254247	1	0	HCT116;MCF7;hESC9;LNCaP;HUVEC;VCaP;K562;NHA;HeLa;HEK293T;HepG2;A549;T98G;ARPE;U87	2472.59	2431.97	2308.05	2470.3	2348.6	2338.97	2406.63	2106.24	2162.74	2617.38	2254.43	2149.35	1739.02	4.054	4.159	0.811	1.632	0.952	1.76	0.932	3.445	3.868	0.972	0.797	0.785	2.174	-0.41057	0.0118157	0.027387	-0.393277	0.0756877	0.141888	-0.734805	0.00114689	0.00426702	-0.0535526	0.803935
hsa-mir-4742	hsa-mir-4742_TV_1	chr1_224622496_-_1952	hsa-mir-4742_TV_1	hsa-mir-4742_chr1_224622496_-_1952_WDR26	chr1	224565399	224622496	-	57097	1	0	HCT116;NHA;ARPE;AC16;H1-hESC;U87;HepG2;LNCaP;A549;T98G;hESC9	1917.87	1887.87	2103.12	1672.83	1991.23	1715.28	1888.39	1982.09	2068.32	1549.67	2090.93	1308.06	1535.6	2.044	1.764	1.662	1.791	1.854	2.013	1.667	1.816	2.17	1.426	1.917	0.366	0.905	-0.329337	0.0258611	0.0551779	-0.489703	0.0243551	0.0524594	-0.84256	9.15722e-05	0.000444911	-0.230136	0.331684
hsa-mir-4724	hsa-mir-4724_TV_1	chr17_29815125_+_7834	hsa-mir-4724_TV_1	hsa-mir-4724_chr17_29815125_+_7834_RAB11FIP4	chr17	29815125	29867800	+	52675	1	0	Ramos;GM_pool;K562;HCT116;HEK293T;MCF7	1056.76	1396.31	511.57	2734.93	407.53	2719.67	382.17	1277.71	1368.11	560.16	474.99	320.23	468.75	1.221	1.414	0.438	3.174	0.411	3.46	0.366	1.269	1.556	0.559	0.472	0.097	0.299	-2.45635	4.07502e-11	3.29552e-10	-2.22937	2.27539e-06	1.06217e-05	-2.60426	1.72478e-07	1.42558e-06	0.153257	0.524808
hsa-mir-4766	hsa-mir-4766_TV_1	chr22_41215341_-_12922	hsa-mir-4766_TV_1	hsa-mir-4766_chr22_41215341_-_12922_SLC25A17	chr22	41154199	41215341	-	61142	1	0	GM_pool;MCF7;LNCaP;Nalm6;IMR90;HUVEC;AC16;Ramos;H1-hESC;HeLa;T98G;hESC9;HCT116;NHA;VCaP;K562;HEK293T;HepG2;HAEC;ARPE	235.43	244.89	447.25	237.95	494.05	231.82	527.71	209.5	204.68	696.64	742.33	428.78	662.22	0.234	0.214	0.33	0.238	0.43	0.254	0.435	0.179	0.201	0.599	0.636	0.112	0.364	0.684229	0.000165618	0.000555095	1.20655	5.33116e-08	3.10669e-07	0.835005	0.00172551	0.00613712	0.453852	0.0358132
hsa-let-7a-1_hsa-let-7d_hsa-let-7f-1	hsa-let-7a-1_hsa-let-7d_hsa-let-7f-1_TV_1	chr9_96928539_+_19396	hsa-let-7a-1_hsa-let-7d_hsa-let-7f-1_TV_1	hsa-let-7a-1_hsa-let-7d_hsa-let-7f-1_chr9_96928539_+_19396	chr9	96928539	96952350	+	23811	1	0	GM_pool;HCT116;MCF7;hESC9;HEK293T;H1-hESC;HepG2;MRC5;HAEC;THP1;IMR90;NHA;ARPE;Nalm6	1355.62	1193.28	1892.21	1248.13	2185.59	1208.56	2107.28	1336.34	1238.84	1283.81	1490.62	938.98	1174.09	3.464	2.674	3.586	3.204	4.88	3.401	4.461	2.937	3.116	2.833	3.278	0.63	1.659	0.287591	0.0559634	0.1084	-0.316399	0.12985	0.225631	-0.699258	0.00181413	0.00641067	-0.671816	0.00243197
hsa-mir-943	hsa-mir-943_TV_1	chr4_2010699_-_14683	hsa-mir-943_TV_1	hsa-mir-943_chr4_2010699_-_14683_NELFA	chr4	1975749	2010699	-	34950	1	0	LNCaP;Nalm6;K562;Ramos;IMR90;GM_pool;HeLa;AC16;MCF7;HCT116;H1-hESC;HEK293T;hESC9;NHA;THP1;MRC5;HepG2;A549;HAEC;HUVEC	106.43	139.81	284.21	176.66	235.74	145.69	268.59	212.95	176.16	517.5	491.7	352.8	410.16	0.185	0.213	0.367	0.309	0.359	0.279	0.387	0.319	0.302	0.778	0.737	0.161	0.395	0.304085	0.1475	0.250015	1.21728	1.58081e-06	7.53739e-06	0.825365	0.00293733	0.00980411	0.840396	0.000214338
hsa-mir-32	hsa-mir-32_TV_1	chr9_111882207_-_19873	hsa-mir-32_TV_1	hsa-mir-32_chr9_111882207_-_19873_TMEM245	chr9	111775779	111882207	-	106428	1	0	HCT116;MCF7;LNCaP;K562;NHA;HeLa;hESC9;HAEC;HepG2;HUVEC;HEK293T;H1-hESC;THP1;ARPE	794.45	758.71	1096.43	1203.43	1168.66	1213.35	1109.84	1002.68	1052.54	1730.23	1814.05	960.69	1690.38	0.454	0.38	0.465	0.691	0.584	0.764	0.526	0.493	0.592	0.854	0.892	0.144	0.534	-0.257485	0.205861	0.331516	0.366563	0.131059	0.227354	-0.033593	0.926565	1	0.554367	0.00608214
hsa-mir-4721	hsa-mir-4721_TV_1	chr16_28857621_-_7399	hsa-mir-4721_TV_1	hsa-mir-4721_chr16_28857621_-_7399_TUFM	chr16	28850299	28857621	-	7322	1	0	VCaP;MCF7;Ramos;NHA;Nalm6;HeLa;HAEC;HUVEC;AC16;K562;hESC9;HepG2;LNCaP;A549	63.43	50.76	124.15	33.89	90.28	30.31	123.05	67.25	71.61	294.29	267.33	271.38	171.36	0.527	0.37	0.765	0.283	0.656	0.277	0.847	0.481	0.586	2.112	1.912	0.592	0.787	0.683044	0.0221788	0.0481315	1.97421	4.46466e-09	2.99134e-08	1.58686	1.76153e-05	0.000100387	1.21893	4.16727e-06
hsa-mir-4449	hsa-mir-4449_TV_1	chr4_53578670_+_14347	hsa-mir-4449_TV_1	hsa-mir-4449_chr4_53578670_+_14347	chr4	53578670	53588693	+	10023	1	0	GM_pool;H1-hESC	330.04	378.46	795.77	302.84	826.34	263.19	837.71	617.3	496.17	1259.64	1303.25	781.58	1138.71	2.004	2.015	3.583	1.847	4.383	1.76	4.213	3.223	2.965	6.603	6.808	1.246	3.822	0.642908	0.00514626	0.012951	1.2557	6.33535e-06	2.75717e-05	0.851241	0.00573734	0.0176127	0.543032	0.00711521
hsa-mir-3651	hsa-mir-3651_TV_1	chr9_95055977_-_19819	hsa-mir-3651_TV_1	hsa-mir-3651_chr9_95055977_-_19819_IARS	chr9	94967249	95055977	-	88728	1	0	Nalm6;HCT116;Ramos;THP1;IMR90;VCaP;HAEC;K562;A549;GM_pool;HUVEC;MCF7;HepG2;HeLa;hESC9;H1-hESC;LNCaP;ARPE;AC16;T98G;NHA;MRC5;U87	1338.42	1239.58	2501.01	1051.29	2573.05	1060.75	2476.44	1648.43	1678.61	2807.89	4345.36	3256.59	2225.47	0.918	0.745	1.272	0.724	1.542	0.801	1.407	0.972	1.133	1.663	2.564	0.587	0.844	0.503419	0.00368041	0.00957446	0.980598	4.93851e-05	0.000186577	0.572575	0.0138841	0.0378447	0.409239	0.105182
hsa-mir-611	hsa-mir-611_TV_1	chr11_61560071_-_3626	hsa-mir-611_TV_1	hsa-mir-611_chr11_61560071_-_3626_TMEM258	chr11	61547199	61560071	-	12872	1	0	Ramos;H1-hESC;GM_pool;hESC9;NHA;HAEC;HCT116;K562;HUVEC;Nalm6;T98G;LNCaP;IMR90;HeLa;VCaP;AC16;MRC5;HepG2;MCF7;U87;ARPE;A549	140.83	154.95	234.84	210.55	213.17	193.01	246.11	200.02	233.19	447.84	435.61	341.94	317.29	0.666	0.642	0.823	1	0.881	1.005	0.964	0.813	1.085	1.828	1.772	0.425	0.829	-0.126434	0.554858	0.733443	0.777063	0.00149426	0.00426045	0.345765	0.190578	0.335149	0.831517	0.00023785
hsa-mir-548c	hsa-mir-548c_TV_1	chr12_65004274_+_4211	hsa-mir-548c_TV_1	hsa-mir-548c_chr12_65004274_+_4211_RASSF3	chr12	65004274	65104050	+	99776	1	0	T98G;MCF7;K562;HUVEC;GM_pool;VCaP;hESC9;MRC5;HCT116;HAEC;U87;IMR90;A549;AC16;HEK293T;Ramos;HeLa;Nalm6;NHA;LNCaP;H1-hESC	154.81	130.9	1144.3	121.86	1193.74	114.85	1337.02	130.18	121.03	1572.42	1434.53	1351.48	922.03	0.094	0.07	0.518	0.075	0.636	0.077	0.675	0.068	0.073	0.828	0.753	0.216	0.311	2.83084	1.73003e-59	3.45792e-57	3.09307	6.13477e-48	7.16156e-46	2.66207	1.76614e-29	1.24645e-27	0.193403	0.348398
hsa-mir-6511a-1	hsa-mir-6511a-1_TV_1	chr16_15005204_+_6955	hsa-mir-6511a-1_TV_1	hsa-mir-6511a-1_chr16_15005204_+_6955	chr16	15005204	15049150	+	43946	1	0	U87	426.79	504.03	940.87	489.59	848.91	425.89	913.43	527.64	532.29	946.86	1008.47	678.46	762.83	0.591	0.612	0.966	0.681	1.027	0.649	1.048	0.628	0.726	1.132	1.202	0.247	0.584	0.478084	0.00136041	0.00386231	0.566944	0.00402102	0.0104775	0.133387	0.543642	0.742065	0.0177902	0.928041
hsa-mir-4779	hsa-mir-4779_TV_1	chr2_86422560_-_11268	hsa-mir-4779_TV_1	hsa-mir-4779_chr2_86422560_-_11268_IMMT	chr2	86363699	86422560	-	58861	1	0	VCaP;NHA;LNCaP;GM_pool;Ramos;T98G;A549;HCT116;K562;HepG2;MCF7;HeLa;hESC9;THP1;U87	955.71	915.44	598.33	927.99	713.48	948.03	770.26	876.81	961.92	872.93	902.25	575.33	699.81	0.988	0.83	0.459	0.964	0.644	1.079	0.66	0.779	0.979	0.779	0.803	0.156	0.4	-0.84355	9.13945e-07	4.38909e-06	-0.522508	0.0138587	0.0318179	-0.985354	2.42871e-05	0.000134219	0.253189	0.250051
hsa-mir-1228	hsa-mir-1228_TV_1	chr12_57522270_+_4193	hsa-mir-1228_TV_1	hsa-mir-1228_chr12_57522270_+_4193_LRP1	chr12	57522270	57610576	+	88306	1	0	VCaP;LNCaP;HCT116;NHA;MRC5;hESC9;IMR90;A549	2330.68	2695.56	2514.47	2887.07	2081.51	2571.32	2178.27	2477.82	2572.73	2116.93	3640.03	2100.5	2017.62	1.606	1.629	1.285	1.999	1.253	1.951	1.243	1.468	1.745	1.26	2.158	0.38	0.769	-0.621961	6.94071e-05	0.000247923	-0.297624	0.240483	0.377914	-0.790863	0.000184686	0.000836877	0.254055	0.364541
hsa-mir-103a-1	hsa-mir-103a-1_TV_1	chr5_168006608_-_16067	hsa-mir-103a-1_TV_1	hsa-mir-103a-1_chr5_168006608_-_16067_PANK3	chr5	167970249	168006608	-	36359	1	0	Ramos;Nalm6;GM_pool;HUVEC;HepG2;HCT116;NHA;T98G;U87;A549	972.91	919.89	990.23	1134.93	1169.91	1229.83	1230.53	1550.15	1614.61	1319.35	1199.42	732.73	1032.58	1.628	1.35	1.229	1.908	1.711	2.267	1.706	2.231	2.66	1.907	1.727	0.322	0.956	-0.537875	0.00834018	0.0199894	-0.415461	0.10676	0.191227	-0.912804	0.00140065	0.00509552	0.0533779	0.798982
hsa-mir-378d-2	hsa-mir-378d-2_TV_1	chr8_94929718_-_19026	hsa-mir-378d-2_TV_1	hsa-mir-378d-2_chr8_94929718_-_19026	chr8	94924849	94929718	-	4869	1	0	ARPE	34.4	40.96	61.33	49.75	57.68	48.39	62.71	138.81	87.45	12.8	48.93	27.14	18.79	0.43	0.449	0.568	0.625	0.63	0.666	0.649	1.492	1.076	0.138	0.526	0.089	0.13	-0.526718	0.206561	0.332487	-1.51003	0.0210026	0.0460091	-2.03016	0.00218965	0.00756965	-1.04355	0.054385
hsa-mir-664b	hsa-mir-664b_TV_1	chrX_153991187_+_20410	hsa-mir-664b_TV_1	hsa-mir-664b_chrX_153991187_+_20410_DKC1	chrX	153991187	154010050	+	18863	1	0	IMR90;VCaP;LNCaP;HepG2;HEK293T;AC16;GM_pool;ARPE;A549;H1-hESC;T98G;Nalm6;hESC9;U87;K562;HAEC;NHA	91.38	75.69	320.1	101.67	328.53	78.16	370.34	129.32	147.65	705.17	796.03	575.33	482.02	0.295	0.214	0.766	0.329	0.926	0.278	0.99	0.359	0.469	1.964	2.21	0.487	0.86	1.2989	7.10405e-09	4.5e-08	2.41199	6.91148e-20	1.37143e-18	1.88879	1.58168e-11	2.30134e-10	1.04334	2.51242e-06
hsa-mir-4753	hsa-mir-4753_TV_1	chr1_235491483_-_2009	hsa-mir-4753_TV_1	hsa-mir-4753_chr1_235491483_-_2009_ARID4B	chr1	235324556	235491483	-	166927	1	0	K562;H1-hESC;HUVEC;Nalm6;THP1;LNCaP;HCT116;VCaP;HAEC;hESC9;NHA;HEK293T;MCF7;HeLa;Ramos;ARPE;A549;T98G;HepG2;U87	3374.54	3437.35	2575.8	2969.27	2152.99	3029.12	1939.27	2460.58	2521.4	2581.83	3092.23	2019.08	1907.07	1.23	1.099	0.696	1.087	0.686	1.216	0.586	0.771	0.905	0.813	0.97	0.193	0.384	-0.848073	2.51508e-05	9.66873e-05	-0.523438	0.0414541	0.0839289	-1.06432	4.11362e-05	0.00021521	0.252508	0.27761
hsa-mir-1256	hsa-mir-1256_TV_1	chr1_21503390_-_1159	AL031005_hsa-mir-1256_TV_1	AL031005:ENST00000584440_hsa-mir-1256_chr1_21503390_-_1159_EIF4G3	chr1	21113800	21503390	-	389590	1	0	IMR90;MCF7;Nalm6;LNCaP;THP1;HUVEC;K562;hESC9;HEK293T;HAEC;H1-hESC;MRC5;VCaP;A549	7253.28	7161.45	5191.98	5982.52	5449.56	6277.3	5588.26	5168.6	5440.12	6811.44	5460.04	3880.77	4505.1	1.133	0.981	0.601	0.939	0.744	1.08	0.723	0.694	0.836	0.919	0.734	0.159	0.389	-0.628556	0.00105565	0.00305731	-0.479228	0.0615346	0.11842	-1.02923	9.24583e-05	0.000448501	0.0784482	0.706462
hsa-mir-1273c	hsa-mir-1273c_TV_1	chr6_155054549_+_16666	AL121952_hsa-mir-1273c_TV_1	AL121952:ENST00000411354_hsa-mir-1273c_chr6_155054549_+_16666_SCAF8	chr6	155054549	155316448	+	261899	1	0	HAEC;HEK293T;T98G;U87;MRC5;ARPE;HeLa;GM_pool;HCT116;HepG2;THP1;MCF7;Nalm6;NHA;hESC9;LNCaP;A549	4671.04	4361.7	3213.01	3649.22	3665.22	3805.94	3518.84	3152.03	3281.82	3621.11	4026.71	2306.75	2893.22	1.085	0.889	0.554	0.852	0.744	0.974	0.677	0.63	0.751	0.726	0.805	0.141	0.372	-0.568741	0.00480732	0.0121685	-0.459268	0.0781379	0.145842	-1.01378	0.000260635	0.00113936	0.0411488	0.839058
hsa-mir-5194	hsa-mir-5194_TV_1	chr8_131028698_-_19125	hsa-mir-5194_TV_1	hsa-mir-5194_chr8_131028698_-_19125_FAM49B	chr8	130952057	131028698	-	76641	1	0	THP1;Nalm6;MCF7;K562;HeLa;NHA	1044.94	1099.77	901.98	1001.53	871.48	1022.47	830.61	690.58	629.88	639.77	517.96	325.66	444.43	0.83	0.766	0.531	0.799	0.605	0.894	0.546	0.471	0.492	0.439	0.354	0.068	0.195	-0.510635	0.0356813	0.073177	-1.12653	0.000632283	0.00193818	-1.69375	2.03128e-06	1.39265e-05	-0.688116	0.00198134
hsa-mir-4698	hsa-mir-4698_TV_1	chr12_47473404_+_4099	hsa-mir-4698_TV_1	hsa-mir-4698_chr12_47473404_+_4099_PCED1B	chr12	47473404	47477700	+	4296	1	0	MCF7;VCaP;LNCaP;A549;ARPE	8.6	3.56	22.44	13.7	45.14	5.32	39.05	4.31	12.04	24.17	7.16	10.86	9.95	0.122	0.044	0.236	0.195	0.559	0.083	0.458	0.053	0.168	0.296	0.087	0.04	0.078	1.73706	7.93201e-05	0.000280804	0.499437	0.431583	0.607517	-0.0775338	1	1	-1.31488	0.0366985
hsa-mir-3193	hsa-mir-3193_TV_1	chr20_30193091_+_11820	hsa-mir-3193_TV_1	hsa-mir-3193_chr20_30193091_+_11820_ID1	chr20	30193091	30196200	+	3109	1	0	HCT116;MCF7;AC16;HeLa;HAEC;hESC9;HepG2;H1-hESC;HEK293T;VCaP;K562;IMR90;T98G;U87;NHA;ARPE;THP1;MRC5;LNCaP;HUVEC;A549	381.64	591.3	1005.19	470.84	901.57	363.15	948.93	988.89	576.01	383.86	448.74	423.36	170.25	7.469	10.148	14.591	9.258	15.418	7.827	15.384	16.643	11.098	6.487	7.557	2.176	1.842	0.361241	0.155805	0.262065	-0.86	0.0170411	0.0382082	-1.4169	0.00144899	0.00525673	-1.29118	1.21291e-08
hsa-mir-3912	hsa-mir-3912_TV_1	chr5_170814526_-_16074	hsa-mir-3912_TV_1	hsa-mir-3912_chr5_170814526_-_16074	chr5	170813449	170814526	-	1077	1	0	K562;MCF7	13.98	16.92	46.37	13.7	35.11	13.82	28.4	17.24	15.84	32.7	44.16	10.86	33.17	0.79	0.838	1.943	0.778	1.733	0.86	1.329	0.838	0.881	1.595	2.147	0.161	1.036	0.832027	0.00298328	0.00788752	0.893849	0.0104901	0.0247652	0.396981	0.557548	0.756207	-0.0124617	1
hsa-mir-151a	hsa-mir-151a_TV_1	chr8_142011328_-_19138	hsa-mir-151a_TV_1	hsa-mir-151a_chr8_142011328_-_19138_PTK2	chr8	141645732	142011328	-	365596	1	0	IMR90;HCT116;AC16;HUVEC;HAEC;LNCaP;NHA;T98G;K562;H1-hESC;ARPE;HEK293T;MRC5;HepG2;U87	11178.2	10327.2	6980.98	10169.6	7215.08	10267.7	6909.89	7305.01	7624.41	7809.48	5662.93	4863.17	4106	1.86	1.507	0.862	1.7	1.049	1.882	0.953	1.046	1.249	1.122	0.811	0.213	0.378	-0.862397	5.19246e-05	0.000189302	-0.95753	0.00110679	0.00323968	-1.55665	8.50838e-08	7.38e-07	-0.166929	0.471789
hsa-mir-371b	hsa-mir-371b_TV_2	chr19_54372488_-_10177	hsa-mir-371b_TV_2	hsa-mir-371b_chr19_54372488_-_10177_NLRP12	chr19	54327669	54372488	-	44819	1	0	MCF7	107.5	116.66	372.46	96.62	559.25	89.86	621.18	79.32	65.27	194.77	504.83	195.4	256.49	0.146	0.139	0.375	0.132	0.663	0.134	0.699	0.093	0.087	0.228	0.59	0.07	0.193	2.0634	3.9153e-16	5.13865e-15	1.46382	7.34171e-05	0.000268229	0.856645	0.00923636	0.0266568	-0.65797	0.132074
hsa-mir-572	hsa-mir-572_TV_1	chr4_11370225_+_14267	hsa-mir-572_TV_1	hsa-mir-572_chr4_11370225_+_14267	chr4	11370225	11373350	+	3125	1	0	H1-hESC	22.58	18.7	31.41	12.26	53.92	13.82	48.51	16.38	24.71	52.6	44.16	27.14	33.17	0.44	0.319	0.454	0.24	0.917	0.296	0.782	0.274	0.474	0.884	0.74	0.139	0.357	0.907736	0.00571814	0.014241	0.976249	0.00982229	0.0233394	0.367033	0.468284	0.672551	0.00134683	1
hsa-mir-4459_hsa-mir-581	hsa-mir-4459_hsa-mir-581_TV_2	chr5_53606388_-_15752	hsa-mir-4459_hsa-mir-581_TV_2	hsa-mir-4459_hsa-mir-581_chr5_53606388_-_15752_ARL15	chr5	53467647	53606388	-	138741	1	0	HCT116;Nalm6;MCF7;K562;GM_pool;hESC9;HEK293T;H1-hESC;HAEC;HUVEC;A549;Ramos;HeLa;U87	2361.86	2286.82	695.55	2650.57	616.93	2780.28	657.86	2307.12	2413.04	881.46	531.09	385.36	522.92	1.036	0.879	0.226	1.168	0.236	1.343	0.239	0.87	1.042	0.334	0.2	0.044	0.127	-2.33561	4.104e-38	2.57752e-36	-2.2625	1.53523e-15	2.0537e-14	-2.868	5.70837e-25	3.00023e-23	-0.00111302	0.995581
hsa-mir-4720	hsa-mir-4720_TV_1	chr16_81348570_+_7197	hsa-mir-4720_TV_1	hsa-mir-4720_chr16_81348570_+_7197_GAN	chr16	81348570	81430350	+	81780	1	0	HAEC;K562;LNCaP;HepG2;HCT116;NHA;AC16;HUVEC;MCF7;HeLa;H1-hESC;A549;HEK293T;ARPE;hESC9;GM_pool;Nalm6	708.45	683.91	1171.22	623.71	951.73	617.84	873.2	740.59	710.99	939.75	1144.52	721.88	647.85	0.527	0.446	0.646	0.466	0.619	0.506	0.538	0.474	0.521	0.604	0.733	0.141	0.267	0.13079	0.407032	0.576437	0.166011	0.409691	0.582601	-0.453229	0.0401568	0.0935046	-0.0372053	0.886374
hsa-mir-640	hsa-mir-640_TV_1	chr19_19516595_+_9315	hsa-mir-640_TV_1	hsa-mir-640_chr19_19516595_+_9315_GATAD2A	chr19	19516595	19627033	+	110438	1	0	LNCaP;MCF7;HAEC;GM_pool;hESC9;HeLa;THP1;IMR90;NHA;AC16;Nalm6;Ramos;HCT116	2852.07	3161.3	2029.82	2796.22	1848.28	2576.11	1909.69	3555.51	3634.14	3231.56	3870.37	2388.16	2248.68	1.571	1.527	0.829	1.548	0.89	1.563	0.872	1.685	1.971	1.537	1.835	0.346	0.685	-1.09677	2.38422e-12	2.19378e-11	-0.24536	0.24604	0.385209	-0.87012	3.78784e-05	0.000199927	0.780804	0.000232299
hsa-let-7i	hsa-let-7i_TV_1	chr12_62996627_+_4205	hsa-let-7i_TV_1	hsa-let-7i_chr12_62996627_+_4205	chr12	62996627	63025554	+	28927	1	0	MCF7;HAEC;Ramos;HeLa;U87;NHA;ARPE;HEK293T;K562;T98G	870.78	827.28	873.56	932.31	1015.68	884.22	1057.78	838.01	795.9	754.93	704.14	450.49	487.55	1.832	1.526	1.363	1.97	1.867	2.048	1.843	1.516	1.648	1.371	1.275	0.249	0.567	-0.226337	0.181477	0.298516	-0.689313	0.00191531	0.00535502	-1.31897	5.81031e-08	5.18085e-07	-0.531735	0.0155375
hsa-mir-569	hsa-mir-569_TV_1	chr3_171178194_-_14101	hsa-mir-569_TV_1	hsa-mir-569_chr3_171178194_-_14101_TNIK	chr3	170767549	171178194	-	410645	1	0	HCT116;ARPE;AC16;K562;HUVEC;NHA;HAEC	8184.26	7687.74	2625.16	10971.4	2783.71	10789.9	2746.21	3918.48	3921.2	4132.92	3148.33	1894.25	2647.78	1.213	0.999	0.289	1.633	0.36	1.761	0.337	0.499	0.572	0.529	0.401	0.074	0.217	-1.92381	7.42e-07	3.60751e-06	-1.53496	0.0019282	0.00538699	-2.21101	2.10082e-05	0.000117834	0.317558	0.144198
hsa-mir-30c-1_hsa-mir-30e	hsa-mir-30c-1_hsa-mir-30e_TV_1	chr1_41175037_+_287	hsa-mir-30c-1_hsa-mir-30e_TV_1	hsa-mir-30c-1_hsa-mir-30e_chr1_41175037_+_287_NFYC	chr1	41175037	41249458	+	74421	1	0	NHA;Ramos;HCT116;H1-hESC;HEK293T;K562;hESC9;ARPE;HepG2	654.7	670.55	674.61	881.84	707.21	863.49	680.34	770.76	825.05	1137.37	1213.74	493.92	944.14	0.535	0.481	0.409	0.724	0.505	0.778	0.461	0.542	0.664	0.803	0.854	0.106	0.427	-0.599018	0.000723048	0.00216031	0.143902	0.496909	0.675323	-0.532064	0.0708628	0.149899	0.673175	0.000989383
hsa-mir-1226	hsa-mir-1226_TV_1	chr3_47866504_+_13142	hsa-mir-1226_TV_1	hsa-mir-1226_chr3_47866504_+_13142_DHX30	chr3	47866504	47894650	+	28146	1	0	GM_pool;A549;hESC9;MCF7;Ramos;VCaP;AC16;NHA;MRC5;K562;H1-hESC;HepG2;IMR90;HEK293T;HCT116;HUVEC;HAEC;LNCaP;Nalm6;ARPE	402.06	489.78	532.51	491.75	759.88	393.46	782.1	692.31	636.21	1108.94	1118.26	597.04	777.2	0.869	0.928	0.854	1.068	1.435	0.937	1.401	1.287	1.354	2.07	2.08	0.339	0.929	0.0171141	0.925659	1	0.668261	0.00419122	0.0108785	-0.01466	0.964333	1	0.584723	0.0169608
hsa-mir-590	hsa-mir-590_TV_1	chr7_73588685_+_17529	hsa-mir-590_TV_1	hsa-mir-590_chr7_73588685_+_17529_EIF4H	chr7	73588685	73624338	+	35653	1	0	K562;MRC5;GM_pool;HEK293T;U87;A549;IMR90;HUVEC;AC16;HCT116;HAEC;hESC9;ARPE;Nalm6;HeLa;T98G;H1-hESC;THP1;MCF7;NHA	1157.81	1198.62	1286.4	1207.03	911.6	1132.53	939.46	1300.99	1299.04	1352.05	1370.08	928.13	784.94	1.976	1.794	1.628	2.07	1.359	2.129	1.328	1.909	2.182	1.993	2.012	0.416	0.741	-0.641348	7.33911e-05	0.000261403	-0.286141	0.142391	0.242707	-0.971987	3.58751e-06	2.34399e-05	0.280275	0.239053
hsa-mir-3978_hsa-mir-652	hsa-mir-3978_hsa-mir-652_TV_1	chrX_109246341_+_20291	hsa-mir-3978_hsa-mir-652_TV_1	hsa-mir-3978_hsa-mir-652_chrX_109246341_+_20291_TMEM164	chrX	109246341	109472758	+	226417	1	0	THP1;VCaP;HCT116;T98G;A549;HEK293T;LNCaP;U87;K562;NHA;ARPE;HeLa;MCF7	3086.43	3144.38	1349.23	3293.02	1479.63	3397.06	1441.14	2297.64	2295.81	958.24	793.65	352.8	684.33	0.829	0.741	0.269	0.889	0.347	1.005	0.321	0.531	0.607	0.222	0.184	0.025	0.102	-1.46699	3.44339e-11	2.80126e-10	-2.20045	8.99248e-13	9.23289e-12	-2.91904	1.56315e-14	3.22075e-13	-0.803987	0.000229469
hsa-mir-5695	hsa-mir-5695_TV_1	chr19_13001973_+_9238	hsa-mir-5695_TV_1	hsa-mir-5695_chr19_13001973_+_9238_GCDH	chr19	13001973	13030250	+	28277	1	0	hESC9;HepG2;K562;GM_pool;HUVEC;H1-hESC;IMR90;Ramos;A549;HCT116;HeLa;AC16;THP1;HEK293T;U87;HAEC;NHA;MCF7;T98G;Nalm6;LNCaP;MRC5	73.1	94.39	381.43	104.55	278.37	88.79	296.98	118.98	142.58	436.47	582.4	347.37	270.86	0.157	0.178	0.609	0.226	0.523	0.21	0.529	0.22	0.302	0.811	1.078	0.196	0.322	1.19998	1.9e-08	1.13889e-07	1.85331	1.91629e-12	1.89709e-11	1.10322	8.20741e-05	0.00040291	0.579955	0.0289311
hsa-mir-1296	hsa-mir-1296_TV_1	chr10_65225737_-_2663	hsa-mir-1296_TV_1	hsa-mir-1296_chr10_65225737_-_2663_JMJD1C	chr10	65028974	65225737	-	196763	1	0	HCT116;LNCaP;HUVEC;K562;VCaP;H1-hESC;HEK293T	4081.92	3876.37	3014.07	3652.82	3158.64	3607.08	3123.65	2835.62	2961.81	3271.37	3472.95	1953.95	2066.27	1.262	1.051	0.691	1.135	0.854	1.228	0.8	0.754	0.902	0.874	0.924	0.159	0.353	-0.606434	0.00201128	0.00551687	-0.515821	0.0444311	0.0890086	-1.26624	2.51772e-06	1.69476e-05	0.0210904	0.911072
hsa-mir-451b	hsa-mir-451b_TV_1	chr17_27182033_+_7817	hsa-mir-451b_TV_1	hsa-mir-451b_chr17_27182033_+_7817_ERAL1	chr17	27182033	27193200	+	11167	1	0	A549;HAEC;H1-hESC;Nalm6;HUVEC;AC16;K562;HeLa;HepG2;THP1;VCaP;IMR90;HCT116;LNCaP;T98G;GM_pool;hESC9;MCF7;ARPE;MRC5;HEK293T;NHA;Ramos;U87	23.65	39.18	64.32	41.1	71.47	31.37	57.98	62.94	56.4	167.76	184.99	86.84	114.98	0.129	0.187	0.26	0.225	0.34	0.188	0.262	0.295	0.303	0.789	0.867	0.124	0.346	0.199439	0.480484	0.655854	1.61686	9.63931e-07	4.74395e-06	0.853827	0.0265571	0.0659843	1.34804	1.96747e-06
hsa-mir-3975	hsa-mir-3975_TV_1	chr18_33161703_+_8801	hsa-mir-3975_TV_1	hsa-mir-3975_chr18_33161703_+_8801_GALNT1	chr18	33161703	33301850	+	140147	1	0	HeLa;Ramos;AC16;MCF7;IMR90;LNCaP;GM_pool;HAEC;NHA;Nalm6;H1-hESC	1779.19	1381.17	2064.23	766.47	2081.51	784.8	2091.9	1287.19	1315.51	1332.15	1330.7	808.72	772.78	0.772	0.526	0.665	0.334	0.79	0.375	0.752	0.481	0.562	0.499	0.497	0.092	0.186	0.35042	0.1652	0.275682	-0.323702	0.351695	0.515632	-1.08349	0.00247974	0.0084435	-0.744259	0.000301805
hsa-mir-335	hsa-mir-335_TV_2	chr7_130131926_+_17707	hsa-mir-335_TV_2	hsa-mir-335_chr7_130131926_+_17707_MEST	chr7	130131926	130135635	+	3709	1	0	H1-hESC;MRC5;hESC9;ARPE;NHA;T98G;AC16;U87	10.75	8.91	210.91	7.21	151.72	3.72	165.65	33.62	32.95	19.9	37	16.28	16.58	0.176	0.128	2.566	0.119	2.175	0.067	2.251	0.474	0.532	0.282	0.522	0.07	0.15	3.05452	3.75501e-09	2.45461e-08	0.412286	0.528412	0.704557	-0.371811	0.743351	0.929537	-2.69997	2.10806e-12
hsa-mir-3187_hsa-mir-4745	hsa-mir-3187_hsa-mir-4745_TV_1	chr19_797451_+_9080	hsa-mir-3187_hsa-mir-4745_TV_1	hsa-mir-3187_hsa-mir-4745_chr19_797451_+_9080_PTBP1	chr19	797451	818450	+	20999	1	0	H1-hESC;ARPE;NHA;VCaP;K562;MCF7;GM_pool;U87;MRC5;LNCaP;HCT116;HAEC;T98G;hESC9;Nalm6;HUVEC;IMR90;HEK293T;AC16;A549;HepG2;THP1;HeLa	1308.32	1480.02	2490.54	1767.28	1434.49	1432.41	1363.05	1678.61	1622.85	1936.38	1611.16	1047.54	1043.64	3.791	3.761	5.353	5.145	3.632	4.571	3.272	4.183	4.629	4.845	4.017	0.797	1.672	-0.23864	0.242569	0.377337	-0.252345	0.231794	0.366489	-1.01829	2.99239e-06	1.98164e-05	-0.0928567	0.778265
hsa-mir-5192	hsa-mir-5192_TV_1	chr2_62423249_+_10423	hsa-mir-5192_TV_1	hsa-mir-5192_chr2_62423249_+_10423_B3GNT2	chr2	62423249	62463950	+	40701	1	0	MCF7;MRC5;NHA;HepG2;GM_pool;AC16;K562;HEK293T;ARPE;THP1;HUVEC;HCT116	682.65	822.83	918.43	732.58	970.54	671.01	996.26	831.11	810.47	881.46	837.8	455.92	545.03	0.227	0.269	0.525	0.441	0.906	0.462	0.892	0.674	0.824	0.309	0.37	0.121	0.224	-0.0723928	0.641452	0.818036	-0.266514	0.198106	0.320933	-1.02923	9.60293e-06	5.77293e-05	-0.263904	0.205827
hsa-mir-769	hsa-mir-769_TV_1	chr19_46498724_+_9489	hsa-mir-769_TV_1	hsa-mir-769_chr19_46498724_+_9489_CCDC61	chr19	46498724	46549950	+	51226	1	0	HEK293T;HAEC;NHA;A549;HUVEC;HCT116;Nalm6;AC16;K562;IMR90;THP1;H1-hESC;Ramos;hESC9;GM_pool;MCF7	145.13	194.13	236.34	165.84	206.9	162.17	205.88	183.64	162.22	518.93	429.64	227.96	316.19	0.172	0.202	0.208	0.198	0.215	0.212	0.203	0.188	0.19	0.532	0.439	0.071	0.208	-0.0635429	0.749633	0.907159	1.03896	4.40446e-06	1.96525e-05	0.278183	0.316607	0.499117	1.02982	1.20182e-05
hsa-mir-1913	hsa-mir-1913_TV_1	chr6_167040739_-_17271	hsa-mir-1913_TV_1	hsa-mir-1913_chr6_167040739_-_17271_RPS6KA2	chr6	166878210	167040739	-	162529	1	0	HUVEC;HAEC;LNCaP;NHA;IMR90;AC16;MRC5	1333.05	1187.04	1612.49	843.62	1705.34	833.71	1696.71	1253.57	1120.34	929.8	1687.54	863	693.18	0.499	0.39	0.448	0.317	0.558	0.344	0.526	0.404	0.413	0.301	0.544	0.085	0.143	0.193518	0.302735	0.452401	-0.189246	0.539849	0.715066	-0.961014	0.000414359	0.00172176	-0.449011	0.130149
hsa-mir-4329	hsa-mir-4329_TV_1	chrX_112084058_-_20670	hsa-mir-4329_TV_1	hsa-mir-4329_chrX_112084058_-_20670_AMOT	chrX	112014699	112084058	-	69359	1	0	HEK293T;HCT116	413.89	479.09	3530.13	425.42	4981.84	426.43	4425.17	635.41	602.63	96.68	276.88	86.84	126.03	0.363	0.369	2.297	0.375	3.819	0.412	3.216	0.479	0.52	0.073	0.209	0.02	0.061	2.7118	1.21621e-51	1.67354e-49	-1.84412	2.22693e-06	1.04097e-05	-2.58111	1.87922e-16	4.75148e-15	-4.61848	7.25626e-20
hsa-mir-563	hsa-mir-563_TV_1	chr3_15901620_+_13046	hsa-mir-563_TV_1	hsa-mir-563_chr3_15901620_+_13046	chr3	15901620	15946000	+	44380	1	0	Ramos	21.5	19.59	88.25	18.75	119.12	23.39	113.59	36.21	38.65	318.46	663.56	244.24	320.61	0.029	0.024	0.09	0.026	0.143	0.035	0.129	0.043	0.052	0.377	0.783	0.088	0.243	1.60955	9.42989e-09	5.88465e-08	3.77585	1.49564e-26	4.93434e-25	2.99295	3.74779e-19	1.22028e-17	2.09966	8.53449e-09
hsa-mir-4712	hsa-mir-4712_TV_1	chr15_50647681_+_6273	hsa-mir-4712_TV_1	hsa-mir-4712_chr15_50647681_+_6273	chr15	50647681	50665950	+	18269	1	0	A549;Nalm6;THP1;ARPE;MCF7;HeLa;HepG2;HAEC;GM_pool;VCaP;U87;Ramos;NHA;H1-hESC;K562;hESC9;T98G;HUVEC;HCT116;HEK293T;LNCaP	126.85	157.62	626.75	160.07	772.42	167.49	928.81	257.78	254.1	1582.37	1051.43	683.88	834.69	0.423	0.46	1.548	0.536	2.248	0.614	2.563	0.738	0.833	4.551	3.013	0.598	1.537	1.64625	5.04935e-13	4.96289e-12	2.37422	2.18676e-18	3.76603e-17	1.58781	1.37605e-08	1.35201e-07	0.657644	0.0150184
hsa-mir-1303_hsa-mir-378h	hsa-mir-1303_hsa-mir-378h_TV_1	chr5_154134936_+_15549	hsa-mir-1303_hsa-mir-378h_TV_1	hsa-mir-378h_chr5_154134936_+_15549_LARP1	chr5	154134936	154229803	+	94867	1	0	hESC9;GM_pool;HCT116;H1-hESC;HAEC;NHA;VCaP;ARPE;LNCaP;IMR90;T98G;HepG2;AC16;HEK293T;K562;A549;Nalm6;MRC5;U87;MCF7;THP1;HUVEC	1603.96	1838	2005.89	2132.86	1798.13	1951.89	1832.78	2112.27	2162.11	3732	5085.3	2176.49	2907.59	1.029	1.034	0.954	1.374	1.008	1.379	0.974	1.165	1.365	2.067	2.807	0.367	1.031	-0.484629	0.00149328	0.00420251	0.7179	0.000455007	0.00143608	-0.0708696	0.757992	0.94363	1.13209	9.96874e-07
hsa-mir-3664	hsa-mir-3664_TV_1	chr11_70963623_-_3735	hsa-mir-3664_TV_1	hsa-mir-3664_chr11_70963623_-_3735_SHANK2	chr11	70310245	70963623	-	653378	1	0	MCF7;LNCaP;hESC9;HepG2;VCaP	5020.42	5502.44	3705.14	7661.84	3344.22	7829.87	3116.55	5395.35	5934.39	4024.87	8440.09	2578.13	4540.48	0.468	0.449	0.256	0.717	0.272	0.803	0.24	0.432	0.544	0.324	0.676	0.063	0.234	-1.30503	1e-09	6.88018e-09	-0.452863	0.176087	0.29033	-1.25114	0.000134932	0.000632461	0.783602	0.0162588
hsa-mir-639	hsa-mir-639_TV_1	chr19_14640406_+_9263	hsa-mir-639_TV_1	hsa-mir-639_chr19_14640406_+_9263_TECR	chr19	14640406	14680750	+	40344	1	0	T98G;THP1;HepG2;IMR90;Ramos	382.71	415.87	394.9	591.98	324.77	570.52	354.96	958.71	956.22	528.88	420.1	325.66	235.48	0.577	0.55	0.442	0.897	0.428	0.948	0.443	1.243	1.42	0.689	0.545	0.129	0.196	-1.25278	1.93326e-05	7.59626e-05	-0.876035	0.0189827	0.0420556	-1.66295	3.66642e-05	0.000194306	0.30285	0.199467
hsa-mir-3679	hsa-mir-3679_TV_1	chr2_134877505_+_10673	hsa-mir-3679_TV_1	hsa-mir-3679_chr2_134877505_+_10673_MGAT5	chr2	134877505	135170348	+	292843	1	0	IMR90;HCT116;LNCaP;Nalm6;HEK293T;HAEC;Ramos;HeLa;ARPE;MCF7;GM_pool;HepG2;THP1;U87;MRC5;T98G;NHA;VCaP;HUVEC;K562;AC16;H1-hESC;hESC9	1516.88	1410.56	1993.92	3091.13	2114.12	3125.36	1803.2	1515.66	1525.9	2462.41	2255.62	1541.45	1219.42	0.315	0.257	0.307	0.645	0.384	0.715	0.31	0.271	0.312	0.442	0.403	0.084	0.14	-0.477597	0.138702	0.237178	-0.250055	0.554951	0.730869	-1.03884	0.0138002	0.0376497	0.156923	0.451795
hsa-mir-4691	hsa-mir-4691_TV_1	chr11_67798158_+_3196	hsa-mir-4691_TV_1	hsa-mir-4691_chr11_67798158_+_3196_NDUFS8	chr11	67798158	67806511	+	8353	1	0	HUVEC;Ramos;HepG2;MCF7;VCaP;U87;MRC5;LNCaP;K562;ARPE;A549;H1-hESC;NHA;Nalm6;IMR90;GM_pool;hESC9;HeLa;HEK293T;HCT116;T98G;HAEC	99.98	159.4	161.55	166.56	157.99	140.37	156.18	224.16	217.35	412.3	393.84	206.25	248.75	0.728	1.018	0.873	1.219	1.006	1.126	0.942	1.404	1.559	2.594	2.469	0.395	1.002	-0.490357	0.0482755	0.0956118	0.824657	0.0032328	0.00860958	0.019732	0.944605	1	1.24372	6.45402e-08
hsa-mir-626	hsa-mir-626_TV_1	chr15_41952641_+_6238	hsa-mir-626_TV_1	hsa-mir-626_chr15_41952641_+_6238_MGA	chr15	41952641	42066681	+	114040	1	0	NHA;HepG2;GM_pool;HeLa;VCaP;AC16;HCT116;LNCaP;HEK293T	1244.89	1182.59	1214.6	1111.13	1302.83	1138.38	1202.13	1190.63	1159.63	1497.07	1959.65	1031.25	955.19	0.664	0.553	0.481	0.596	0.607	0.669	0.531	0.546	0.609	0.69	0.9	0.145	0.282	-0.338373	0.0281904	0.0595355	0.109904	0.584514	0.760982	-0.700152	0.00106487	0.00399223	0.380039	0.0919126
hsa-mir-4676	hsa-mir-4676_TV_1	chr10_74451900_+_2256	hsa-mir-4676_TV_1	hsa-mir-4676_chr10_74451900_+_2256_MCU	chr10	74451900	74656800	+	204900	1	0	K562;MRC5;IMR90;GM_pool;HUVEC;Ramos;NHA;U87;A549;HEK293T;HeLa;LNCaP;HAEC;THP1;H1-hESC;AC16;hESC9;Nalm6;MCF7;ARPE;HCT116	4623.73	4276.21	1721.69	3989.55	1662.7	3927.7	1541.71	3428.78	3262.81	1889.46	1821.21	1052.96	1069.06	1.373	1.114	0.379	1.19	0.431	1.285	0.379	0.876	0.954	0.485	0.465	0.082	0.176	-1.68424	3.46749e-17	4.94276e-16	-1.53858	4.41044e-09	2.95645e-08	-2.34875	3.23344e-17	8.81886e-16	0.0744824	0.711168
hsa-mir-4440_hsa-mir-4441_hsa-mir-2467	hsa-mir-4440_hsa-mir-4441_hsa-mir-2467_TV_3	chr2_240322714_-_11715	AC017028_hsa-mir-4440_hsa-mir-4441_hsa-mir-2467_TV_3	AC017028:ENST00000577291_AC017028:ENST00000577359_AC017028:ENST00000578555_AC017028:ENST00000579161_AC017028:ENST00000579869_AC017028:ENST00000581111_AC017028:ENST00000582701_AC017028:ENST00000582834_AC017028:ENST00000584260_hsa-mir-2467_hsa-mir-4440_hsa-mir-4441_chr2_240322714_-_11715_HDAC4	chr2	240196673	240322714	-	126041	1	0	H1-hESC;LNCaP;hESC9;GM_pool;HeLa;K562;HCT116;MCF7;Ramos;THP1;HUVEC;HepG2;NHA;HAEC;A549;T98G;HEK293T;ARPE;U87	428.94	437.24	1316.32	519.15	1037	504.06	1131.14	660.41	663.46	1298.03	1318.76	841.28	660.01	0.207	0.185	0.471	0.252	0.437	0.268	0.452	0.274	0.315	0.541	0.548	0.107	0.176	0.701218	5.82614e-05	0.000210471	0.846306	0.000103558	0.000368898	0.0227139	0.892224	1	0.0718407	0.735893
hsa-mir-320e	hsa-mir-320e_TV_1	chr19_47217362_-_10086	hsa-mir-320e_TV_1	hsa-mir-320e_chr19_47217362_-_10086_PRKD2	chr19	47173449	47217362	-	43913	1	0	H1-hESC	670.82	650.07	379.94	778.01	338.56	644.96	391.64	590.57	527.85	847.34	521.54	320.23	437.8	0.93	0.79	0.39	1.083	0.41	0.984	0.45	0.704	0.72	1.014	0.622	0.117	0.335	-1.22636	1.20397e-09	8.29186e-09	-0.371425	0.189714	0.309572	-1.19386	3.31364e-05	0.00017736	0.78137	0.00342042
hsa-mir-4482	hsa-mir-4482_TV_1	chr10_106028763_-_2827	hsa-mir-4482_TV_1	hsa-mir-4482_chr10_106028763_-_2827	chr10	106015614	106028763	-	13149	1	0	AC16;GM_pool;HeLa	90.3	116.66	115.18	69.94	169.28	79.76	168.01	237.95	161.59	82.46	233.92	70.56	101.71	0.583	0.601	0.622	0.595	0.737	0.59	0.767	0.585	0.716	1.476	1.551	0.293	0.666	-0.125822	0.748987	0.90662	-0.0884993	0.904527	1	-0.92473	0.0571934	0.12519	-0.0230501	0.982104
hsa-mir-548l	hsa-mir-548l_TV_1	chr11_94227000_-_3809	hsa-mir-548l_TV_1	hsa-mir-548l_chr11_94227000_-_3809_MRE11A	chr11	94134585	94227000	-	92415	1	0	K562;HCT116;GM_pool;HeLa;H1-hESC;NHA;hESC9;HEK293T;VCaP;LNCaP;MCF7;HUVEC;HepG2;HAEC;T98G;THP1;U87;ARPE	311.76	228.86	457.72	296.35	565.52	301.48	504.04	270.72	297.19	986.67	1069.33	564.48	585.94	0.205	0.132	0.224	0.196	0.325	0.219	0.275	0.153	0.193	0.561	0.606	0.098	0.213	0.419288	0.0262971	0.0559949	1.39892	2.07046e-10	1.63812e-09	0.560849	0.0210116	0.0538828	0.911805	3.08998e-05
hsa-mir-3658	hsa-mir-3658_TV_1	chr1_165797060_+_730	hsa-mir-3658_TV_1	hsa-mir-3658_chr1_165797060_+_730_UCK2	chr1	165797060	165889400	+	92340	1	0	THP1;NHA;ARPE;HAEC;GM_pool;MRC5;K562;LNCaP;Nalm6;hESC9;IMR90;HepG2;A549;T98G;HCT116;HEK293T;H1-hESC;U87;HeLa	755.75	803.24	907.96	637.41	880.26	598.7	867.29	731.97	766.75	2297.49	2018.13	1134.38	1257.01	0.498	0.464	0.444	0.422	0.507	0.434	0.473	0.415	0.497	1.307	1.144	0.196	0.458	-0.111572	0.500197	0.677661	1.14267	1.11437e-08	7.08658e-08	0.292989	0.179176	0.318513	1.18303	5.15246e-09
hsa-mir-4292	hsa-mir-4292_TV_1	chr9_139702399_+_19601	hsa-mir-4292_TV_1	hsa-mir-4292_chr9_139702399_+_19601_RABL6	chr9	139702399	139736941	+	34542	1	0	H1-hESC;THP1;NHA;GM_pool;MCF7;HEK293T;A549;U87;K562;hESC9;LNCaP;HeLa;HAEC;MRC5;IMR90;AC16;ARPE;HCT116;Nalm6;HepG2	1430.87	1749.84	1446.45	1515.64	1197.5	1170.28	1182.02	889.74	768.65	1113.2	871.22	455.92	624.63	2.521	2.703	1.89	2.682	1.843	2.27	1.725	1.348	1.333	1.693	1.321	0.211	0.608	-0.412756	0.14291	0.243381	-0.803906	0.0298941	0.0628815	-1.66723	2.97054e-05	0.000161074	-0.465285	0.04651
hsa-mir-3121	hsa-mir-3121_TV_1	chr1_180471712_-_1801	hsa-mir-3121_TV_1	hsa-mir-3121_chr1_180471712_-_1801_ACBD6	chr1	180226099	180471712	-	245613	1	0	HCT116;AC16;VCaP;IMR90;LNCaP;HeLa;K562;Nalm6;H1-hESC;GM_pool;MCF7;HEK293T;HUVEC;NHA;hESC9;Ramos;HAEC;MRC5;ARPE;A549;THP1;T98G;HepG2;U87	1369.6	1321.51	1649.89	1137.81	1942.33	1192.61	1794.92	1359.61	1253.41	1781.41	2629.17	1161.52	1273.59	0.339	0.287	0.303	0.283	0.42	0.325	0.368	0.29	0.306	0.381	0.56	0.076	0.174	0.0791512	0.606984	0.786349	0.343546	0.113403	0.201291	-0.513533	0.0177234	0.0465312	0.197949	0.426452
hsa-mir-4461	hsa-mir-4461_TV_1	chr5_134240820_+_15460	hsa-mir-4461_TV_1	hsa-mir-4461_chr5_134240820_+_15460_PCBD2	chr5	134240820	134245500	+	4680	1	0	HAEC;IMR90;MRC5;T98G;Ramos;LNCaP;ARPE;A549;K562;U87;hESC9;HepG2;HeLa;THP1;Nalm6;GM_pool;NHA;HEK293T;HCT116;VCaP;MCF7;H1-hESC	88.15	111.31	98.72	93.01	73.98	89.33	112.4	79.32	100.12	150.7	106.22	48.85	82.92	1.146	1.269	0.952	1.215	0.841	1.279	1.211	0.887	1.281	1.692	1.188	0.167	0.596	-0.400748	0.086757	0.158621	0.00035392	0.981061	1	-0.833309	0.0109683	0.0309252	0.328341	0.314387
hsa-mir-642b	hsa-mir-642b_TV_1	chr19_46180445_-_10071	hsa-mir-642b_TV_1	hsa-mir-642b_chr19_46180445_-_10071	chr19	46174162	46180445	-	6283	1	0	H1-hESC	0	8.01	4.49	2.16	2.51	1.06	3.55	2.59	2.53	18.48	11.93	5.43	8.84	0.832	0.697	0.383	0.789	0.464	0.911	0.475	0.697	0.821	0.526	0.566	0.161	0.357	-0.0348763	1	1	2.01408	0.00712498	0.0174808	1.07205	0.305963	0.485945	1.9668	0.0025142
hsa-mir-3918	hsa-mir-3918_TV_1	chr6_159240396_-_17250	hsa-mir-3918_TV_1	hsa-mir-3918_chr6_159240396_-_17250_EZR	chr6	159181599	159240396	-	58797	1	0	GM_pool;NHA;LNCaP;Nalm6;IMR90;MCF7;HCT116;THP1;K562;AC16;A549;H1-hESC;hESC9;HEK293T;HeLa;HAEC;U87;HepG2;T98G;VCaP	9118.46	8640.58	14512.4	6032.27	11488.5	5972.1	10060.8	8502.54	8458.96	4179.84	5363.37	3006.92	2277.43	9.436	7.841	11.139	6.272	10.389	6.806	8.625	7.567	8.617	3.735	4.776	0.817	1.303	0.205031	0.279378	0.423013	-1.15444	1.2229e-05	5.10467e-05	-2.02649	1.49518e-13	2.76825e-12	-1.43227	1.23827e-07
hsa-mir-602	hsa-mir-602_TV_1	chr9_140513462_+_19617	hsa-mir-602_TV_1	hsa-mir-602_chr9_140513462_+_19617_EHMT1	chr9	140513462	140735600	+	222138	1	0	K562;ARPE;HEK293T;MCF7;hESC9;LNCaP;HAEC;NHA;HUVEC;Nalm6;A549;GM_pool	2634.92	2836.26	2794.19	2572.69	2570.55	2591.53	2611.32	2211.42	2262.23	4542.38	4253.46	1948.52	2787.08	0.722	0.681	0.568	0.708	0.615	0.782	0.593	0.521	0.61	1.074	1.003	0.14	0.422	-0.349607	0.0402298	0.0814501	0.346597	0.102038	0.183846	-0.537718	0.0349511	0.0832957	0.624469	0.00185716
hsa-mir-1234_hsa-mir-939	hsa-mir-1234_hsa-mir-939_TV_1	chr8_145634697_-_19170	hsa-mir-1234_hsa-mir-939_TV_1	hsa-mir-1234_hsa-mir-939_chr8_145634697_-_19170_CPSF1	chr8	145611849	145634697	-	22848	1	0	K562;HeLa;HCT116;AC16;IMR90;MCF7;LNCaP;H1-hESC;GM_pool;hESC9;T98G;NHA;A549;Ramos;U87	74.18	71.24	370.96	126.9	377.43	96.77	405.84	149.15	105.19	362.54	390.26	195.4	210.05	0.198	0.166	0.733	0.34	0.878	0.284	0.895	0.342	0.276	0.834	0.894	0.137	0.309	1.47501	1.36969e-10	1e-09	1.41349	1.23033e-06	5.95763e-06	0.528286	0.105151	0.207148	-0.13189	0.568906
hsa-mir-3926-1	hsa-mir-3926-1_TV_1	chr8_12613024_-_18801	hsa-mir-3926-1_TV_1	hsa-mir-3926-1_chr8_12613024_-_18801_LONRF1	chr8	12573599	12613024	-	39425	1	0	MCF7;NHA;HEK293T;HepG2	201.03	190.57	457.72	216.31	515.36	227.57	603.43	316.41	389.08	980.98	970.28	401.65	633.48	0.31	0.258	0.524	0.335	0.695	0.387	0.771	0.42	0.591	1.307	1.289	0.163	0.541	0.627004	0.00655487	0.0160979	1.48686	2.58795e-08	1.57096e-07	0.59685	0.0580743	0.126844	0.790403	0.000357879
hsa-mir-1289-1	hsa-mir-1289-1_TV_1	chr20_34042919_-_12132	hsa-mir-1289-1_TV_1	hsa-mir-1289-1_chr20_34042919_-_12132_GDF5	chr20	34041399	34042919	-	1520	1	0	K562;HUVEC	32.25	30.28	50.86	23.79	56.43	23.93	44.96	50.87	22.18	100.94	97.86	65.13	46.43	1.291	1.063	1.51	0.957	1.974	1.055	1.491	1.751	0.874	3.489	3.371	0.685	1.028	0.335107	0.296907	0.445173	1.26924	0.000405979	0.00129538	0.372086	0.36464	0.55512	0.866918	0.00563992
hsa-mir-5088	hsa-mir-5088_TV_1	chr19_50180527_+_9534	hsa-mir-5088_TV_1	hsa-mir-5088_chr19_50180527_+_9534_PRMT1	chr19	50180527	50194372	+	13845	1	0	U87;K562;ARPE;HEK293T;H1-hESC;T98G;MCF7;HUVEC;MRC5;Ramos;HCT116;A549;HepG2;NHA;HeLa;IMR90;LNCaP;THP1;GM_pool;hESC9;Nalm6;VCaP;HAEC;AC16	91.38	116.66	819.71	110.32	635.74	101.02	636.56	178.47	182.5	928.38	1082.46	521.05	556.09	0.402	0.45	2.672	0.487	2.441	0.489	2.317	0.674	0.79	3.523	4.094	0.601	1.351	2.01246	1.41656e-19	2.42284e-18	2.51486	2.83602e-21	6.29325e-20	1.61388	1.8247e-08	1.76309e-07	0.429461	0.0650207
hsa-mir-141	hsa-mir-141_TV_1	chr12_7072392_+_3989	hsa-mir-141_TV_1	hsa-mir-141_chr12_7072392_+_3989	chr12	7072392	7080075	+	7683	1	0	MCF7	72.03	89.94	121.16	217.76	85.27	161.64	107.67	504.36	293.39	66.82	145.6	92.27	33.17	0.57	0.625	0.712	1.733	0.59	1.41	0.706	3.435	2.287	0.457	0.992	0.192	0.145	-1.47687	0.00443915	0.0113382	-1.47696	0.0344556	0.0713203	-2.34601	0.002414	0.00824736	-0.0658718	0.891345
hsa-mir-374a_hsa-mir-374b_hsa-mir-421_hsa-mir-545	hsa-mir-374a_hsa-mir-374b_hsa-mir-421_hsa-mir-545_TV_1	chrX_73512186_-_20594	hsa-mir-374a_hsa-mir-374b_hsa-mir-421_hsa-mir-545_TV_1	hsa-mir-374a_hsa-mir-374b_hsa-mir-421_hsa-mir-545_chrX_73512186_-_20594	chrX	73408199	73512186	-	103987	1	0	LNCaP;NHA;HEK293T;GM_pool;HCT116;HUVEC;ARPE;VCaP;MCF7;THP1;Ramos	2819.82	2753.44	4897.3	5168.46	4942.97	5199	5023.87	3915.03	3891.41	7714.22	5469.59	3234.88	3769.91	1.65	1.413	2.125	3.038	2.527	3.35	2.435	1.97	2.242	3.898	2.754	0.497	1.22	-0.0990275	0.684902	0.847746	0.280823	0.335311	0.49594	-0.6321	0.0462644	0.104942	0.30772	0.175118
hsa-mir-3684	hsa-mir-3684_TV_1	chr4_99916871_+_14460	hsa-mir-3684_TV_1	hsa-mir-3684_chr4_99916871_+_14460_METAP1	chr4	99916871	99995300	+	78429	1	0	AC16;HEK293T;THP1;U87;GM_pool;A549;LNCaP;IMR90;K562;hESC9;HAEC;H1-hESC;NHA;HCT116;HeLa;VCaP;HepG2;ARPE;HUVEC;T98G;MRC5;Nalm6;MCF7	674.05	645.62	773.34	439.84	922.89	494.48	837.71	341.41	331.41	1336.41	1360.54	591.61	813.68	0.523	0.439	0.445	0.343	0.626	0.422	0.538	0.228	0.253	0.895	0.908	0.121	0.349	0.358558	0.185737	0.304408	0.999699	0.00191286	0.00534871	0.0691977	0.827926	1	0.572741	0.00648995
hsa-mir-4784	hsa-mir-4784_TV_1	chr2_132249968_-_11417	hsa-mir-4784_TV_1	hsa-mir-4784_chr2_132249968_-_11417_MZT2A	chr2	132219999	132249968	-	29969	1	0	Nalm6;NHA;IMR90;A549;AC16;ARPE;HEK293T;GM_pool;MRC5;H1-hESC	105.35	132.69	170.52	159.35	166.77	138.77	168.01	175.02	179.33	410.88	374.74	179.11	225.53	0.214	0.236	0.257	0.325	0.296	0.31	0.283	0.306	0.358	0.72	0.655	0.096	0.253	-0.233281	0.274936	0.417512	0.957454	9.25431e-05	0.000331863	0.0340872	0.923299	1	1.11875	1.1252e-06
hsa-mir-3615	hsa-mir-3615_TV_1	chr17_72744766_+_8097	hsa-mir-3615_TV_1	hsa-mir-3615_chr17_72744766_+_8097_SLC9A3R1	chr17	72744766	72772637	+	27871	1	0	MCF7;HepG2;ARPE;LNCaP	986.88	1337.54	1450.94	1092.39	1031.98	923.57	1040.03	1340.65	1307.91	537.41	560.92	1221.22	1129.87	0.246	0.207	0.148	0.257	0.192	0.305	0.185	0.313	0.344	0.571	0.533	0.026	0.07	-0.406154	0.0251259	0.0538063	-1.52734	1.48317e-10	1.19452e-09	-0.439712	0.0519046	0.115123	-1.19579	3.152e-06
hsa-mir-324	hsa-mir-324_TV_1	chr17_7137836_-_8228	hsa-mir-324_TV_1	hsa-mir-324_chr17_7137836_-_8228_DVL2	chr17	7120928	7137836	-	16908	1	0	HUVEC;AC16;hESC9;Nalm6;HeLa;K562;LNCaP;IMR90;NHA;HEK293T;MRC5;T98G;MCF7;VCaP;ARPE;Ramos;GM_pool;HepG2;HAEC;A549;U87;THP1	557.94	701.72	589.35	688.6	386.21	570.52	438.97	589.71	491.1	807.53	725.62	303.95	472.07	2.008	2.214	1.573	2.49	1.214	2.261	1.309	1.825	1.74	2.51	2.247	0.287	0.939	-0.777706	0.000166904	0.000558789	-0.100863	0.694081	0.864617	-1.04563	0.000319266	0.00136686	0.601217	0.0175509
hsa-mir-5787	hsa-mir-5787_TV_1	chr3_50264501_+_13169	hsa-mir-5787_TV_1	hsa-mir-5787_chr3_50264501_+_13169_GNAI2	chr3	50264501	50273635	+	9134	1	0	NHA	16.13	28.5	37.4	17.31	28.84	15.95	18.93	10.35	13.31	105.21	78.77	59.7	39.8	0.107	0.166	0.185	0.116	0.168	0.117	0.104	0.059	0.087	0.605	0.452	0.104	0.147	0.311797	0.425997	0.595765	1.98269	4.39911e-07	2.269e-06	1.02292	0.0252453	0.0632298	1.59901	4.92075e-05
hsa-mir-571	hsa-mir-571_TV_2	chr4_467939_-_14668	AC092574_hsa-mir-571_TV_2	AC092574:ENST00000516341_chr4_467939_-_14668_ABCA11P_ZNF721	chr4	408999	467939	-	58940	1	0	THP1;Ramos;MRC5;HUVEC;IMR90;AC16;ARPE;HAEC;Nalm6;NHA;HCT116;HEK293T;GM_pool;H1-hESC;HeLa;hESC9;K562	1594.28	1561.06	1358.2	1197.66	1722.89	1229.3	1681.33	1459.62	1489.14	1959.12	2460.9	922.7	1320.02	1.646	1.413	1.04	1.242	1.554	1.398	1.438	1.296	1.513	1.747	2.186	0.25	0.754	-0.257286	0.147072	0.249382	0.186436	0.381545	0.550641	-0.777822	0.00212173	0.00736367	0.377392	0.106622
hsa-mir-937	hsa-mir-937_TV_1	chr8_144897891_-_19160	hsa-mir-937_TV_1	hsa-mir-937_chr8_144897891_-_19160_SCRIB	chr8	144864599	144897891	-	33292	1	0	K562;AC16;LNCaP;hESC9;IMR90;NHA;ARPE;GM_pool;H1-hESC;Ramos;VCaP	338.64	374.01	726.97	445.61	386.21	369	390.46	325.89	350.42	783.36	893.9	309.38	528.45	0.619	0.599	0.985	0.818	0.617	0.743	0.591	0.512	0.63	1.236	1.406	0.149	0.534	0.0130758	0.94045	1	0.736675	0.00110868	0.00324451	-0.224973	0.424043	0.623264	0.645095	0.0463453
hsa-mir-1227	hsa-mir-1227_TV_1	chr19_2236307_-_9670	hsa-mir-1227_TV_1	hsa-mir-1227_chr19_2236307_-_9670_PLEKHJ1	chr19	2228299	2236307	-	8008	1	0	AC16;IMR90;HAEC;Nalm6;HCT116;HUVEC;HeLa;LNCaP;K562;H1-hESC;MCF7;MRC5;ARPE;HEK293T;hESC9;Ramos;NHA;HepG2;VCaP	104.28	164.74	163.04	111.76	130.41	93.58	153.82	119.84	109.63	392.39	384.29	103.13	270.86	0.792	1.098	0.919	0.853	0.866	0.783	0.968	0.783	0.82	2.575	2.513	0.206	1.138	-0.0724491	0.762107	0.918399	1.28006	1.20091e-06	5.82544e-06	0.307869	0.438307	0.638957	1.28127	9.16211e-08
hsa-mir-3646	hsa-mir-3646_TV_1	chr20_43029888_+_11893	hsa-mir-3646_TV_1	hsa-mir-3646_chr20_43029888_+_11893_HNF4A	chr20	43029888	43061750	+	31862	1	0	HepG2	957.86	1163.89	143.6	1695.9	178.06	1571.72	125.42	988.03	1028.46	5.69	7.16	1335.2	2194.51	1.829	1.949	0.203	3.254	0.297	3.306	0.198	1.623	1.933	0.009	0.012	0.67	2.317	-3.47531	3.51574e-30	1.33896e-28	-8.0057	6.14603e-48	7.16156e-46	0.0678557	0.813715	0.992515	-4.59005	2.43576e-22
hsa-mir-4728	hsa-mir-4728_TV_2	chr17_37856316_+_7881	hsa-mir-4728_TV_2	hsa-mir-4728_chr17_37856316_+_7881_ERBB2	chr17	37856316	37879977	+	23661	1	0	H1-hESC;ARPE;hESC9;MCF7;HEK293T;IMR90;NHA;HepG2;A549;HUVEC;LNCaP	148.36	227.08	290.19	243.71	250.78	215.87	259.12	283.65	305.43	449.26	1063.37	309.38	444.43	0.382	0.512	0.553	0.63	0.564	0.611	0.552	0.627	0.773	0.998	2.353	0.209	0.632	-0.245642	0.26979	0.410997	1.23488	0.000128755	0.00045184	0.253411	0.395929	0.591797	1.41041	0.000113262
hsa-mir-3649	hsa-mir-3649_TV_1	chr12_1772438_-_4488	hsa-mir-3649_TV_1	hsa-mir-3649_chr12_1772438_-_4488	chr12	1765349	1772438	-	7089	1	0	HCT116	5.38	7.12	2.99	20.91	2.51	10.1	5.92	12.93	6.97	7.11	7.16	97.7	196.79	0.046	0.054	0.019	0.18	0.019	0.095	0.042	0.095	0.059	0.053	0.053	0.22	0.934	-1.84738	0.00395898	0.0102215	-1.01499	0.155732	0.261925	3.37477	2.63746e-12	4.25834e-11	0.755292	0.299344
hsa-mir-3654	hsa-mir-3654_TV_1	chr7_132766847_-_18260	hsa-mir-3654_TV_1	hsa-mir-3654_chr7_132766847_-_18260_CHCHD3	chr7	132459149	132766847	-	307698	1	0	H1-hESC;GM_pool;K562;hESC9;VCaP;HUVEC;LNCaP;HEK293T;Nalm6;IMR90;HeLa;MCF7;NHA;T98G;U87;ARPE;A549;HepG2;HAEC;THP1;MRC5	1674.91	1675.04	2336.47	1624.52	2374.93	1731.23	2398.35	1280.3	1311.08	4086.01	3698.51	1910.53	1778.82	0.331	0.29	0.343	0.323	0.41	0.377	0.393	0.218	0.255	0.698	0.629	0.099	0.195	0.183156	0.31575	0.468501	0.867398	0.000149748	0.000519583	-0.219045	0.38838	0.582703	0.613553	0.00216049
hsa-mir-3680-1	hsa-mir-3680-1_TV_1	chr16_21531776_-_7368	hsa-mir-3680-1_TV_1	hsa-mir-3680-1_chr16_21531776_-_7368_SLC7A5P2	chr16	21513603	21531776	-	18173	1	0	Ramos;hESC9;IMR90;HUVEC;HAEC;AC16;HepG2;LNCaP;THP1;GM_pool;Nalm6;ARPE;T98G;MRC5;HEK293T;A549;HeLa;H1-hESC;HCT116;MCF7;NHA;U87	770.8	837.97	1534.71	850.83	914.11	701.85	939.46	875.08	663.46	1430.24	1650.54	510.2	792.68	2.581	2.46	3.811	2.862	2.674	2.588	2.606	2.52	2.187	4.135	4.756	0.449	1.468	0.0994629	0.605235	0.784528	0.525585	0.0121495	0.0282667	-0.688913	0.00901023	0.0260921	0.34924	0.221531
hsa-mir-6719	hsa-mir-6719_TV_1	chr19_40324790_-_10002	hsa-mir-6719_TV_1	hsa-mir-6719_chr19_40324790_-_10002_DYRK1B	chr19	40315353	40324790	-	9437	1	0	K562;A549;hESC9;ARPE;MRC5;IMR90;HUVEC;MCF7;T98G;U87	44.08	39.18	212.41	69.94	193.1	49.45	217.71	94.84	76.67	189.09	280.46	75.99	144.83	0.284	0.222	1.016	0.453	1.088	0.351	1.163	0.526	0.487	1.053	1.556	0.129	0.516	1.32537	3.00743e-07	1.54594e-06	1.47655	1.31927e-05	5.47275e-05	0.463732	0.264105	0.433287	0.0818526	0.781119
hsa-mir-4664	hsa-mir-4664_TV_1	chr8_144815948_-_19158	hsa-mir-4664_TV_1	hsa-mir-4664_chr8_144815948_-_19158_FAM83H	chr8	144802299	144815948	-	13649	1	0	LNCaP;HeLa;K562;MCF7;HCT116;HEK293T;VCaP	225.76	300.99	264.76	358.36	274.61	258.41	242.56	323.31	290.22	796.16	611.05	276.81	405.74	1.006	1.177	0.875	1.605	1.07	1.269	0.896	1.239	1.274	3.065	2.344	0.324	1	-0.58413	0.00311994	0.00821633	0.815646	0.000508585	0.00159088	-0.190264	0.483799	0.689706	1.32791	2e-08
hsa-mir-3607	hsa-mir-3607_TV_1	chr5_85913757_+_15345	hsa-mir-3607_TV_1	hsa-mir-3607_chr5_85913757_+_15345_COX7C	chr5	85913757	85920600	+	6843	1	0	hESC9;T98G;HUVEC;LNCaP;H1-hESC;U87;Nalm6;THP1;K562;Ramos;HCT116;A549;NHA;HeLa;HAEC;GM_pool;MRC5;HEK293T;ARPE;HepG2;AC16;IMR90;VCaP;MCF7	166.63	197.69	225.87	193.24	253.29	188.75	259.12	423.32	389.08	527.46	856.9	401.65	294.08	1.482	1.541	1.49	1.726	1.968	1.848	1.909	3.237	3.406	4.05	6.557	0.938	1.446	-0.470848	0.126614	0.219117	0.990099	0.00575398	0.0144194	-0.0305629	0.985559	1	1.39417	7.52187e-07
hsa-mir-4764	hsa-mir-4764_TV_1	chr22_34317018_-_12875	hsa-mir-4764_TV_1	hsa-mir-4764_chr22_34317018_-_12875_LARGE_LARGE1	chr22	33657749	34317018	-	659269	1	0	MCF7;hESC9;H1-hESC;GM_pool	4059.34	3887.06	3729.07	3256.97	3801.9	3285.4	3587.47	2328.67	2231.18	7563.52	12242.4	3935.04	5606.23	0.375	0.315	0.255	0.302	0.307	0.334	0.274	0.185	0.203	0.603	0.972	0.095	0.286	-0.211923	0.390436	0.55713	1.17629	0.000118609	0.0004187	0.125413	0.668859	0.864299	1.32031	4.81361e-07
hsa-mir-3680-2	hsa-mir-3680-2_TV_1	chr16_29625047_-_7403	hsa-mir-3680-2_TV_1	hsa-mir-3680-2_chr16_29625047_-_7403_SLC7A5P1	chr16	29606663	29625047	-	18384	1	0	HAEC;LNCaP;AC16;H1-hESC	617.07	692.81	857.1	529.25	461.44	429.62	429.5	644.89	545.6	982.4	887.93	298.52	289.65	2.042	2.011	2.104	1.76	1.335	1.566	1.178	1.836	1.778	2.808	2.529	0.26	0.53	-0.412448	0.0920191	0.166783	0.249937	0.27619	0.423764	-1.42183	3.52866e-07	2.77579e-06	0.582321	0.0764829
hsa-mir-3682	hsa-mir-3682_TV_1	chr2_54087104_-_11160	hsa-mir-3682_TV_1	hsa-mir-3682_chr2_54087104_-_11160_ASB3_GPR75-ASB3_GPR75	chr2	54071899	54087104	-	15205	1	0	NHA	675.12	707.06	189.97	568.18	235.74	561.48	190.5	522.46	449.91	308.51	396.23	97.7	220	2.702	2.481	0.564	2.284	0.824	2.475	0.631	1.798	1.772	1.066	1.364	0.103	0.487	-1.92253	1.08758e-15	1.3826e-14	-1.17724	6.52926e-05	0.000240861	-2.23531	2.05885e-09	2.3115e-08	0.678661	0.00940691
hsa-mir-1180	hsa-mir-1180_TV_1	chr17_19266023_-_8306	hsa-mir-1180_TV_1	hsa-mir-1180_chr17_19266023_-_8306_B9D1	chr17	19238099	19266023	-	27924	1	0	NHA;HCT116;LNCaP;HEK293T;HUVEC;MCF7;HeLa;K562;HepG2;Ramos;ARPE	73.1	108.64	213.9	155.02	287.15	105.81	273.32	111.22	141.31	629.82	194.53	217.11	180.2	0.159	0.208	0.346	0.339	0.547	0.254	0.493	0.208	0.303	1.185	0.365	0.124	0.217	0.741183	0.001908	0.00525569	1.37813	0.000406317	0.0012963	0.305284	0.316096	0.498512	0.562121	0.203869
hsa-mir-3692	hsa-mir-3692_TV_1	chr6_157802230_+_16671	hsa-mir-3692_TV_1	hsa-mir-3692_chr6_157802230_+_16671_ZDHHC14	chr6	157802230	158103550	+	301320	1	0	NHA;K562;HUVEC;GM_pool;HCT116;HEK293T	2718.77	2839.82	824.2	2969.99	628.22	3054.11	739.5	2891.66	2853.45	706.59	332.97	3283.73	3616.24	0.549	0.503	0.123	0.603	0.111	0.679	0.124	0.502	0.567	0.123	0.058	0.174	0.404	-2.4092	1.04808e-44	9.76173e-43	-2.93108	1.52721e-19	2.9306e-18	-0.19877	0.33259	0.518231	-0.598585	0.0787916
hsa-mir-375	hsa-mir-375_TV_1	chr2_219867951_-_11638	hsa-mir-375_TV_1	hsa-mir-375_chr2_219867951_-_11638	chr2	219863099	219867951	-	4852	1	0	HCT116	23.65	24.04	92.74	37.49	60.19	38.81	62.71	73.28	49.43	12.8	14.32	141.12	49.75	0.297	0.264	0.863	0.472	0.66	0.536	0.651	0.79	0.61	0.139	0.155	0.465	0.345	0.38863	0.240357	0.37428	-2.02222	0.000232722	0.000776865	0.660436	0.151524	0.277241	-2.48	5.4e-08
hsa-mir-378g	hsa-mir-378g_TV_1	chr1_95285813_-_1499	hsa-mir-378g_TV_1	hsa-mir-378g_chr1_95285813_-_1499	chr1	95173099	95285813	-	112714	1	0	HCT116	1836.16	1773	915.44	2683.73	1006.9	2889.28	985.61	2146.76	2093.67	597.12	473.8	146.55	201.21	0.991	0.839	0.367	1.455	0.475	1.718	0.441	0.997	1.113	0.278	0.22	0.021	0.06	-1.63066	1.76472e-13	1.81122e-12	-2.52031	9.86164e-16	1.34215e-14	-4.09461	1.55265e-29	1.10863e-27	-0.960584	2.36202e-05
hsa-mir-3909	hsa-mir-3909_TV_1	chr22_35695886_+_12645	hsa-mir-3909_TV_1	hsa-mir-3909_chr22_35695886_+_12645_TOM1	chr22	35695886	35749450	+	53564	1	0	Ramos;HUVEC;HCT116;K562;THP1;U87;HEK293T;AC16;hESC9;Nalm6;MCF7;HAEC;NHA;T98G;LNCaP;HeLa;IMR90;GM_pool	1014.83	1098.88	843.64	1676.43	723.51	1543.01	770.26	1338.06	1355.44	423.67	298.36	1280.92	1308.97	1.153	1.095	0.711	1.913	0.718	1.93	0.725	1.307	1.516	0.416	0.292	0.382	0.822	-1.20366	3.85178e-09	2.51186e-08	-2.34393	2.61731e-14	3.11338e-13	-0.503632	0.0538419	0.118773	-1.21465	1.3449e-06
hsa-mir-3914-2	hsa-mir-3914-2_TV_1	chr7_70596657_+_17517	hsa-mir-3914-2_TV_1	hsa-mir-3914-2_chr7_70596657_+_17517_WBSCR17	chr7	70596657	71185800	+	589143	1	0	H1-hESC;ARPE;hESC9	191.36	220.85	3793.39	248.76	3242.65	206.3	3314.15	267.27	266.78	15236.5	10674.2	124.84	111.66	0.02	0.02	0.291	0.026	0.293	0.023	0.284	0.024	0.027	1.359	0.949	0.003	0.006	3.46662	1.69355e-115	3.09164e-112	5.34647	2.49383e-148	9.75552e-145	-1.44289	7.18e-07	5.36023e-06	1.80493	2.27621e-14
hsa-mir-3917	hsa-mir-3917_TV_1	chr1_26232910_-_1192	hsa-mir-3917_TV_1	hsa-mir-3917_chr1_26232910_-_1192_STMN1	chr1	26202007	26232910	-	30903	1	0	K562;NHA;HCT116;hESC9;HeLa;GM_pool;MCF7;LNCaP;H1-hESC	134.38	173.65	731.45	105.27	456.43	94.64	421.22	157.77	110.89	971.03	784.1	75.99	63.02	0.265	0.3	1.068	0.208	0.785	0.205	0.687	0.267	0.215	1.651	1.329	0.039	0.069	1.63036	2.96523e-11	2.42886e-10	2.31705	2.10781e-18	3.63694e-17	-1.37184	0.000389438	0.00162983	0.608815	0.0383775
hsa-mir-3934	hsa-mir-3934_TV_1	chr6_33589111_+_16344	hsa-mir-3934_TV_1	hsa-mir-3934_chr6_33589111_+_16344_ITPR3	chr6	33589111	33679691	+	90580	1	0	ARPE;HeLa;T98G;MCF7;A549;HAEC;HUVEC;K562;hESC9;HCT116;GM_pool;H1-hESC;U87;HEK293T;LNCaP;Nalm6	1358.85	1672.37	424.81	1464.45	406.27	1258.54	320.65	560.4	489.2	1489.96	790.07	401.65	130.45	0.913	0.985	0.212	0.988	0.238	0.931	0.178	0.324	0.323	0.864	0.457	0.071	0.048	-2.00707	2.52717e-06	1.13426e-05	-0.469619	0.384516	0.554082	-2.63077	4.20943e-05	0.000219807	1.46273	1.96505e-06
hsa-mir-3936	hsa-mir-3936_TV_1	chr5_131705309_-_15946	hsa-mir-3936_TV_1	hsa-mir-3936_chr5_131705309_-_15946	chr5	131629939	131705309	-	75370	1	0	LNCaP;ARPE;VCaP;K562	520.32	541.43	394.9	411.72	342.32	365.28	314.73	449.18	377.04	159.23	85.93	1047.54	1169.67	0.42	0.383	0.236	0.334	0.241	0.325	0.21	0.312	0.3	0.111	0.06	0.222	0.522	-0.765131	0.000270737	0.000873626	-2.31656	2.72437e-11	2.4034e-10	0.867434	0.000465364	0.00190366	-1.62611	7.17861e-07
hsa-mir-3939	hsa-mir-3939_TV_1	chr6_167412570_-_17272	hsa-mir-3939_TV_1	hsa-mir-3939_chr6_167412570_-_17272_RP11-514O12	chr6	167370065	167412570	-	42505	1	0	K562;HEK293T;HepG2;Ramos;IMR90	290.26	344.63	297.67	360.52	285.89	354.65	279.24	442.28	501.24	948.28	753.07	276.81	205.63	0.416	0.433	0.316	0.518	0.358	0.559	0.331	0.544	0.706	1.172	0.928	0.104	0.163	-0.823225	2.79467e-05	0.000106583	0.710096	0.00220431	0.00607861	-1.14656	7.58361e-05	0.000375044	1.46077	8.96121e-11
hsa-mir-3940	hsa-mir-3940_TV_1	chr19_6424822_-_9718	hsa-mir-3940_TV_1	hsa-mir-3940_chr19_6424822_-_9718_KHSRP	chr19	6409449	6424822	-	15373	1	0	GM_pool;IMR90;Nalm6;MCF7;hESC9;NHA;HCT116;THP1;HAEC;MRC5;HeLa;H1-hESC;K562;HEK293T;HepG2;U87;A549	140.83	219.95	812.23	192.52	499.06	177.06	520.61	378.48	358.03	973.87	1083.65	336.51	315.08	0.557	0.763	2.384	0.766	1.726	0.772	1.707	1.288	1.395	3.329	3.691	0.35	0.69	0.916028	0.00126358	0.0036061	1.64599	2.40233e-07	1.28558e-06	-0.0217522	0.993842	1	0.654427	0.0173337
hsa-mir-3941	hsa-mir-3941_TV_1	chr10_124134223_+_2445	hsa-mir-3941_TV_1	hsa-mir-3941_chr10_124134223_+_2445_PLEKHA1	chr10	124134223	124203400	+	69177	1	0	HEK293T;HAEC;U87;HCT116;AC16;NHA	1084.71	1268.08	387.42	1062.82	381.19	1085.21	336.03	937.16	880.18	662.52	546.6	1356.91	1171.88	0.954	0.978	0.253	0.939	0.293	1.051	0.245	0.709	0.762	0.503	0.414	0.313	0.57	-1.94304	5.43652e-21	1.04396e-19	-1.25942	1.64857e-06	7.84e-06	-0.207745	0.409653	0.607272	0.611909	0.00737298
hsa-mir-3943	hsa-mir-3943_TV_1	chr7_43152920_+_17452	hsa-mir-3943_TV_1	hsa-mir-3943_chr7_43152920_+_17452_HECW1	chr7	43152920	43154500	+	1580	1	0	H1-hESC	0	0	1.5	1.44	1.25	0	0	0	0	21.33	10.74	0	0	0	0	0.043	0.056	0.042	0	0	0	0	0.709	0.356	0	0	1.1091	0.814631	0.965524	5.07986	3.31423e-08	1.98239e-07	-1.75234	1	1	3.85779	1.85439e-05
hsa-mir-424_hsa-mir-450a-1_hsa-mir-450a-2_hsa-mir-450b_hsa-mir-503_hsa-mir-542	hsa-mir-424_hsa-mir-450a-1_hsa-mir-450a-2_hsa-mir-450b_hsa-mir-503_hsa-mir-542_TV_1	chrX_133683674_-_20727	hsa-mir-424_hsa-mir-450a-1_hsa-mir-450a-2_hsa-mir-450b_hsa-mir-503_hsa-mir-542_TV_1	hsa-mir-424_hsa-mir-450a-1_hsa-mir-450a-2_hsa-mir-450b_hsa-mir-503_hsa-mir-542_chrX_133683674_-_20727	chrX	133672449	133683674	-	11225	1	0	U87;NHA;IMR90;HUVEC;A549;MRC5;HEK293T;MCF7;HeLa;T98G;VCaP;LNCaP	160.18	199.47	595.34	308.61	707.21	260	812.86	744.04	487.93	93.83	220.79	5.43	3.32	0.868	0.948	2.394	1.681	3.35	1.552	3.65	3.468	2.604	0.439	1.03	0.008	0.01	0.586746	0.111959	0.197093	-1.60474	0.00648824	0.0160611	-6.9113	5.16235e-15	1.11483e-13	-2.25305	1.44235e-08
hsa-mir-425	hsa-mir-425_TV_1	chr3_49058938_-_13762	hsa-mir-425_TV_1	hsa-mir-425_chr3_49058938_-_13762_DALRD3	chr3	49056009	49058938	-	2929	1	0	Ramos;IMR90;LNCaP;hESC9;THP1;Nalm6;VCaP;HEK293T;ARPE;MRC5;HeLa;GM_pool;HepG2;K562;T98G;HCT116;H1-hESC;A549;MCF7;NHA;U87	60.2	77.47	339.55	76.43	247.02	56.89	278.05	129.32	112.16	83.88	89.51	455.92	244.33	1.251	1.411	5.232	1.595	4.484	1.302	4.785	2.31	2.294	1.505	1.6	2.488	2.807	1.34688	7.91265e-08	4.38253e-07	-0.40862	0.276861	0.424627	1.55268	4.83471e-06	3.07953e-05	-1.82765	2.30205e-10
hsa-mir-4258	hsa-mir-4258_TV_1	chr1_154947156_+_655	hsa-mir-4258_TV_1	hsa-mir-4258_chr1_154947156_+_655_CKS1B	chr1	154947156	154955827	+	8671	1	0	hESC9;HepG2;H1-hESC;LNCaP;IMR90;HCT116;GM_pool;NHA;MRC5;Nalm6;HAEC;U87;A549;MCF7;T98G;Ramos;AC16;HEK293T;K562;ARPE;THP1;HUVEC;HeLa;VCaP	46.23	48.98	189.97	41.1	190.6	36.16	189.31	75.87	57.66	321.31	368.78	206.25	119.4	0.324	0.301	0.989	0.29	1.169	0.279	1.1	0.458	0.398	1.947	2.227	0.38	0.463	1.49395	1.31026e-10	1e-09	2.32376	1.91309e-16	2.76444e-15	1.16889	0.000571098	0.00228331	0.761509	0.00120492
hsa-mir-4260	hsa-mir-4260_TV_1	chr1_209825770_-_1908	hsa-mir-4260_TV_1	hsa-mir-4260_chr1_209825770_-_1908_LAMB3	chr1	209785449	209825770	-	40321	1	0	HCT116;HeLa;LNCaP	222.53	211.94	160.05	454.26	96.55	468.96	130.15	191.4	221.79	41.23	11.93	1704.28	907.65	0.336	0.28	0.179	0.689	0.127	0.779	0.163	0.248	0.329	0.054	0.015	0.675	0.757	-1.64113	2.56469e-05	9.84563e-05	-3.95381	2.36793e-09	1.64822e-08	1.64543	4.4472e-05	0.000231121	-2.39692	4.5527e-06
hsa-mir-4285	hsa-mir-4285_TV_1	chr7_101930158_+_17628	hsa-mir-4285_TV_1	hsa-mir-4285_chr7_101930158_+_17628	chr7	101930158	101944800	+	14642	1	0	GM_pool;Ramos	95.68	46.31	194.46	60.57	144.2	53.17	165.65	54.32	86.18	180.56	273.3	97.7	67.44	0.398	0.169	0.599	0.253	0.524	0.243	0.57	0.194	0.353	0.648	0.977	0.107	0.155	0.923995	0.000685467	0.00205858	1.33235	0.000114216	0.000404184	-0.187854	0.7348	0.922095	0.340218	0.253724
hsa-mir-4296	hsa-mir-4296_TV_1	chr10_126849599_-_2890	hsa-mir-4296_TV_1	hsa-mir-4296_chr10_126849599_-_2890_CTBP2	chr10	126669149	126849599	-	180450	1	0	Nalm6;HCT116;LNCaP;IMR90;HAEC;NHA;AC16;MCF7;HeLa;HUVEC;hESC9;H1-hESC;HEK293T;A549;K562;MRC5;VCaP;U87	2008.17	2179.96	4972.1	1945.38	4466.48	1788.12	4166.05	2234.7	2018.9	8092.4	13690.1	255.1	42.01	0.729	0.573	0.444	1.275	0.612	1.398	0.594	1.094	1.342	0.359	0.468	0.233	0.563	0.740524	1.72e-07	9.11067e-07	1.97686	5.36148e-20	1.07477e-18	-4.38109	9.57126e-15	2.01453e-13	1.1669	2.52763e-05
hsa-mir-4308	hsa-mir-4308_TV_1	chr14_55369544_-_5938	hsa-mir-4308_TV_1	hsa-mir-4308_chr14_55369544_-_5938_GCH1	chr14	55297599	55369544	-	71945	1	0	Nalm6;AC16;LNCaP;K562;MCF7;HCT116;GM_pool;hESC9;HeLa;HUVEC;HepG2;ARPE;H1-hESC;HEK293T;THP1;A549;VCaP	1293.27	1267.19	631.23	1584.14	403.76	1686.03	369.16	1719.13	2053.75	322.73	306.72	1470.89	1813.1	1.094	0.94	0.396	1.346	0.298	1.57	0.259	1.25	1.71	0.236	0.223	0.327	0.848	-2.19702	1.67931e-21	3.36636e-20	-2.79218	1.00783e-23	2.72938e-22	-0.404421	0.102315	0.202756	-0.671929	0.0279168
hsa-mir-4310	hsa-mir-4310_TV_1	chr15_42264752_-_6586	hsa-mir-4310_TV_1	hsa-mir-4310_chr15_42264752_-_6586_EHD4	chr15	42186349	42264752	-	78403	1	0	HUVEC;HAEC;LNCaP;H1-hESC;AC16;HCT116;MCF7;GM_pool;Ramos;Nalm6;hESC9;NHA;THP1;HeLa;IMR90;K562;VCaP;MRC5;HEK293T;ARPE	4539.88	4677.83	1809.94	4223.89	1690.29	4188.23	1683.7	3472.75	3738.7	880.04	842.58	1981.09	2002.14	3.523	3.183	1.042	3.293	1.146	3.58	1.082	2.318	2.856	0.59	0.563	0.404	0.859	-1.68947	5.17698e-19	8.50398e-18	-2.7239	1.9336e-23	5.09114e-22	-1.5201	1.73612e-09	1.96772e-08	-1.10584	1.5595e-07
hsa-mir-4312	hsa-mir-4312_TV_1	chr15_69113142_-_6712	hsa-mir-4312_TV_1	hsa-mir-4312_chr15_69113142_-_6712_ANP32A	chr15	69067099	69113142	-	46043	1	0	LNCaP;GM_pool;VCaP;Ramos;HUVEC;HCT116;THP1;A549;MCF7;HAEC;IMR90;Nalm6;HEK293T;NHA;H1-hESC;AC16;HeLa;K562;hESC9;HepG2;MRC5;T98G;U87	420.34	537.87	695.55	602.07	458.94	582.22	533.62	398.31	375.77	1135.95	2317.68	683.88	778.3	0.555	0.623	0.682	0.799	0.53	0.847	0.584	0.453	0.489	1.296	2.636	0.237	0.569	-0.225801	0.351542	0.51171	1.37021	9.00281e-06	3.83158e-05	0.130424	0.640027	0.838317	1.52387	9.35088e-06
hsa-mir-4314	hsa-mir-4314_TV_1	chr17_7983047_+_7727	hsa-mir-4314_TV_1	hsa-mir-4314_chr17_7983047_+_7727_AC129492	chr17	7983047	7993250	+	10203	1	0	Ramos	36.55	28.5	26.92	170.89	21.32	208.96	22.48	62.94	74.14	75.35	46.54	5.43	19.9	0.218	0.149	0.119	1.024	0.111	1.372	0.111	0.323	0.435	0.388	0.239	0.009	0.066	-2.48297	0.000205054	0.00067683	-1.14634	0.155101	0.260992	-3.1834	0.000661769	0.00260962	1.25972	0.00201664
hsa-mir-4315-1	hsa-mir-4315-1_TV_1	chr17_43568147_-_8472	hsa-mir-4315-1_TV_1	hsa-mir-4315-1_chr17_43568147_-_8472_PLEKHM1	chr17	43510236	43568147	-	57911	1	0	AC16;GM_pool	704.15	801.46	356	659.04	381.19	628.47	382.17	592.3	654.59	216.1	214.82	602.47	626.84	0.74	0.738	0.277	0.696	0.35	0.727	0.333	0.535	0.677	0.196	0.194	0.166	0.364	-1.27344	1.56765e-11	1.32409e-10	-2.0978	4.58071e-15	5.84499e-14	-0.585822	0.0176225	0.0463328	-0.893474	0.000141236
hsa-mir-4315-2	hsa-mir-4315-2_TV_1	chr17_62833327_-_8580	hsa-mir-4315-2_TV_1	hsa-mir-4315-2_chr17_62833327_-_8580_PLEKHM1P1	chr17	62777682	62833327	-	55645	1	0	ARPE;NHA;MCF7	1150.29	1318.84	541.49	1121.23	473.98	1038.95	520.61	957.85	988.54	314.2	282.85	651.32	573.78	1.258	1.265	0.439	1.232	0.453	1.251	0.472	0.901	1.064	0.297	0.266	0.187	0.347	-1.52499	1.76983e-15	2.20388e-14	-2.33294	1.31488e-17	2.11672e-16	-1.30934	3.41949e-07	2.69379e-06	-0.879891	0.000134952
hsa-mir-4317	hsa-mir-4317_TV_1	chr18_6414906_-_8904	hsa-mir-4317_TV_1	hsa-mir-4317_chr18_6414906_-_8904_L3MBTL4	chr18	6393149	6414906	-	21757	1	0	HepG2;ARPE	62.35	154.06	41.88	149.98	38.87	137.71	31.95	152.6	162.86	61.13	71.61	537.34	563.83	0.174	0.378	0.087	0.421	0.095	0.424	0.074	0.367	0.448	0.148	0.172	0.395	0.872	-2.27776	5.34714e-12	4.75238e-11	-1.48181	0.000175795	0.000601498	1.56314	4.09105e-07	3.17889e-06	0.727571	0.038796
hsa-mir-4320	hsa-mir-4320_TV_1	chr18_47721517_-_9009	hsa-mir-4320_TV_1	hsa-mir-4320_chr18_47721517_-_9009_MYO5B	chr18	47657499	47721517	-	64018	1	0	HCT116;MCF7	898.73	791.66	432.29	811.9	368.65	876.25	341.95	661.27	712.25	71.09	152.76	1232.08	1024.84	0.854	0.66	0.305	0.775	0.306	0.917	0.269	0.54	0.666	0.058	0.125	0.308	0.539	-1.48819	8.22386e-13	7.92937e-12	-3.27269	2.657e-18	4.55869e-17	0.034225	0.864152	1	-1.85377	5.02309e-07
hsa-mir-4321	hsa-mir-4321_TV_1	chr19_2236844_+_9109	hsa-mir-4321_TV_1	hsa-mir-4321_chr19_2236844_+_9109_SF3A2	chr19	2236844	2256545	+	19701	1	0	HUVEC;HeLa;VCaP;K562;U87;HCT116;GM_pool;Nalm6;H1-hESC;hESC9;A549;LNCaP;HEK293T;THP1;T98G;HepG2	423.56	601.98	528.02	621.54	412.54	509.37	447.25	662.99	653.32	834.55	772.16	369.08	384.73	1.308	1.63	1.21	1.929	1.113	1.733	1.144	1.761	1.986	2.226	2.052	0.299	0.657	-0.740557	5.35269e-05	0.000194548	0.0287685	0.877471	1	-1.05833	3.70278e-05	0.000196005	0.695778	0.00178619
hsa-mir-4428	hsa-mir-4428_TV_1	chr1_237205483_+_992	hsa-mir-4428_TV_1	hsa-mir-4428_chr1_237205483_+_992_RYR2	chr1	237205483	237297000	+	91517	1	0	H1-hESC;hESC9;HEK293T	33.33	44.53	1000.7	49.03	936.68	31.9	921.71	70.7	62.1	2163.85	1062.17	59.7	38.69	0.022	0.026	0.493	0.033	0.544	0.023	0.508	0.04	0.041	1.242	0.608	0.01	0.014	3.88469	6.23343e-67	1.81585e-64	4.61315	7.18803e-47	7.65875e-45	-0.510659	0.313487	0.495196	0.651744	0.0323149
hsa-mir-4434	hsa-mir-4434_TV_1	chr2_64751481_+_10432	hsa-mir-4434_TV_1	hsa-mir-4434_chr2_64751481_+_10432_AFTPH	chr2	64751481	64824250	+	72769	1	0	VCaP;GM_pool;HeLa;LNCaP;Nalm6;HUVEC;HepG2;A549	777.25	807.69	430.8	719.6	448.91	694.94	451.98	693.17	688.81	497.6	492.9	1177.8	1032.58	0.65	0.592	0.267	0.605	0.328	0.64	0.313	0.498	0.567	0.359	0.355	0.259	0.477	-1.14003	7.04523e-11	5.58378e-10	-1.01419	1.22472e-05	5.11073e-05	0.13021	0.532901	0.733214	0.0562797	0.79657
hsa-mir-4435-1	hsa-mir-4435-1_TV_1	chr2_87754997_+_10525	hsa-mir-4435-1_TV_1	hsa-mir-4435-1_chr2_87754997_+_10525_RMND5A	chr2	87754997	88046600	+	291603	1	0	THP1;ARPE;MCF7;H1-hESC;HEK293T	4960.22	4413.35	8077.41	4246.96	6460.22	4602.43	6210.62	2804.58	3276.75	4683.13	2755.68	1449.18	1567.67	1.035	0.808	1.25	0.89	1.178	1.058	1.074	0.503	0.673	0.844	0.495	0.079	0.181	0.332949	0.137221	0.235022	-0.5913	0.0759568	0.142303	-1.89431	7.67201e-09	7.83204e-08	-1.00046	0.00062744
hsa-mir-4435-2	hsa-mir-4435-2_TV_1	chr2_112252648_-_11342	hsa-mir-4435-2_TV_1	hsa-mir-4435-2_chr2_112252648_-_11342	chr2	111954699	112252648	-	297949	1	0	K562;NHA;ARPE	2427.43	2323.33	4490.44	2332.59	3903.47	2521.87	3874.98	1538.94	1600.04	2908.83	1377.24	727.3	877.8	0.496	0.416	0.68	0.479	0.697	0.567	0.656	0.27	0.322	0.513	0.242	0.039	0.099	0.507779	0.0209527	0.045728	-0.455935	0.206967	0.333043	-1.86495	2.54124e-08	2.4e-07	-1.03966	0.00181358
hsa-mir-4452	hsa-mir-4452_TV_1	chr4_87515227_-_14892	hsa-mir-4452_TV_1	hsa-mir-4452_chr4_87515227_-_14892_MAPK10	chr4	87515049	87515227	-	178	1	0	GM_pool;ARPE	0	2.67	10.47	0	16.3	0.53	10.65	0.86	0.63	17.06	13.13	0	0	0	0.801	2.655	0	4.869	0.2	3.015	0.253	0.213	5.036	3.862	0	0	3.48199	2.1e-08	1.24872e-07	3.709	1.28469e-07	7.12121e-07	-3.03301	0.533202	0.733554	0.154796	0.861303
hsa-mir-4454	hsa-mir-4454_TV_1	chr4_164088020_-_15066	hsa-mir-4454_TV_1	hsa-mir-4454_chr4_164088020_-_15066_NAF1	chr4	164019699	164088020	-	68321	1	0	H1-hESC;AC16;K562;IMR90;hESC9;Ramos;HepG2;MRC5;THP1	209.63	194.13	842.14	140.6	616.93	169.08	706.37	319.86	245.87	962.5	957.15	401.65	435.59	0.187	0.152	0.556	0.126	0.48	0.166	0.521	0.245	0.216	0.74	0.734	0.094	0.215	1.34864	2.13161e-09	1.42609e-08	1.73359	1.07024e-10	8.76387e-10	0.53929	0.0727598	0.153119	0.311532	0.168638
hsa-mir-4458	hsa-mir-4458_TV_1	chr5_8457803_+_15167	hsa-mir-4458_TV_1	hsa-mir-4458_chr5_8457803_+_15167	chr5	8457803	8466750	+	8947	1	0	T98G;K562;ARPE;AC16;U87;HEK293T;HUVEC;HAEC;HeLa;MCF7	20.43	24.04	0	84.36	2.51	77.1	0	75.87	62.1	1.42	5.97	75.99	132.67	0.139	0.143	0	0.576	0.015	0.577	0	0.444	0.416	0.008	0.035	0.136	0.499	-6.25991	7.66602e-14	8.19035e-13	-4.3091	3.34467e-07	1.75186e-06	0.458236	0.380586	0.573332	1.86759	0.153028
hsa-mir-4466	hsa-mir-4466_TV_1	chr6_157101634_-_17241	hsa-mir-4466_TV_1	hsa-mir-4466_chr6_157101634_-_17241	chr6	157092299	157101634	-	9335	1	0	HEK293T;HCT116	30.1	28.5	91.24	54.8	81.51	27.12	76.91	46.56	39.92	214.68	344.91	124.84	114.98	0.537	0.486	0.418	0.667	0.561	0.749	0.525	0.461	0.538	0.685	0.798	0.181	0.437	0.718744	0.00881325	0.0209983	2.44257	1.24289e-13	1.39198e-12	1.20753	0.000717642	0.00280884	1.65483	1.21932e-07
hsa-mir-4470	hsa-mir-4470_TV_1	chr8_62627307_+_18528	hsa-mir-4470_TV_1	hsa-mir-4470_chr8_62627307_+_18528	chr8	62627307	62627650	+	343	1	0	MCF7	11.83	17.81	22.44	20.91	25.08	14.89	13.02	21.55	18.38	14.22	26.26	81.41	58.59	2.098	2.77	2.952	3.727	3.887	2.909	1.913	3.288	3.209	2.178	4.008	3.793	5.748	-0.227635	0.566448	0.7449	-0.224119	0.640074	0.816355	1.47071	5.81231e-05	0.000294356	-0.0712286	0.932071
hsa-mir-6165	hsa-mir-6165_TV_1	chr17_47572654_+_7984	hsa-mir-6165_TV_1	hsa-mir-6165_chr17_47572654_+_7984_NGFR	chr17	47572654	47572900	+	246	1	0	MCF7;hESC9;HEK293T;H1-hESC	2.15	0	14.96	0	8.78	0	4.73	0	0	5.69	8.35	10.86	0	0.532	0	2.744	0	1.897	0	0.97	0	0	1.215	1.778	0.705	0	4.29626	1.63929e-06	7.57615e-06	3.88202	0.000657151	0.00200812	2.45563	0.111348	0.216891	-0.473905	0.530579
hsa-mir-4499	hsa-mir-4499_TV_1	chr13_21099996_-_5246	hsa-mir-4499_TV_1	hsa-mir-4499_chr13_21099996_-_5246_CRYL1	chr13	20973549	21099996	-	126447	1	0	LNCaP;HUVEC;MCF7;VCaP;HAEC;AC16;HepG2;K562;NHA;Nalm6;GM_pool;ARPE;HEK293T	667.6	917.22	142.1	1448.58	131.66	1663.7	186.95	4011.59	4142.35	38.39	245.85	1275.5	2090.59	0.321	0.387	0.051	0.7	0.055	0.882	0.075	1.66	1.962	0.016	0.102	0.161	0.556	-4.17965	3.94059e-12	3.54485e-11	-4.31441	7.03076e-06	3.03569e-05	-0.748234	0.253076	0.419338	-0.196608	0.786927
hsa-mir-4511	hsa-mir-4511_TV_1	chr15_66084439_-_6695	hsa-mir-4511_TV_1	hsa-mir-4511_chr15_66084439_-_6695_DENND4A	chr15	65930099	66084439	-	154340	1	0	THP1;Nalm6;HCT116;GM_pool;Ramos;HUVEC;K562;HepG2;HEK293T;HeLa;HAEC;ARPE;A549	3263.81	3370.56	1862.29	3549.71	1526.03	3699.6	1415.11	3573.62	3841.99	345.48	263.75	3408.56	3094.42	1.287	1.165	0.545	1.406	0.526	1.606	0.462	1.212	1.491	0.118	0.089	0.353	0.675	-1.57216	6.07015e-22	1.27664e-20	-3.99604	3.55201e-51	5.09239e-49	-0.588529	0.00318915	0.0105202	-2.49814	1.21376e-20
hsa-mir-4517	hsa-mir-4517_TV_1	chr16_28962327_+_7016	hsa-mir-4517_TV_1	hsa-mir-4517_chr16_28962327_+_7016_NFATC2IP	chr16	28962327	28986106	+	23779	1	0	K562;HeLa;GM_pool;H1-hESC;MRC5;HAEC;NHA;HCT116;THP1;HepG2;hESC9;Nalm6;T98G;HUVEC;HEK293T;ARPE;MCF7;IMR90;Ramos;A549;U87;AC16;LNCaP	88.15	150.5	285.7	114.65	223.2	105.81	266.22	145.7	135.61	649.72	717.26	298.52	341.61	0.226	0.338	0.542	0.295	0.499	0.298	0.564	0.321	0.342	1.436	1.579	0.201	0.483	0.648716	0.00147549	0.00415757	2.02574	1.68082e-17	2.66972e-16	0.94359	0.000558863	0.00224159	1.30501	2.15794e-08
hsa-mir-4520b	hsa-mir-4520b_TV_1	chr17_6555081_+_7704	hsa-mir-4520b_TV_1	hsa-mir-4520b_chr17_6555081_+_7704_C17orf100	chr17	6555081	6560929	+	5848	1	0	HepG2;ARPE;HEK293T;HCT116	37.63	41.85	53.85	57.68	41.38	46.26	48.51	81.04	77.94	12.8	15.51	157.4	78.49	0.391	0.382	0.416	0.603	0.376	0.53	0.418	0.725	0.798	0.115	0.139	0.43	0.452	-0.665688	0.0297882	0.0624477	-2.432	3.95069e-07	2.04851e-06	0.513012	0.161375	0.291814	-1.83411	2.46777e-05
hsa-mir-4524a	hsa-mir-4524a_TV_1	chr17_67114131_-_8604	hsa-mir-4524a_TV_1	hsa-mir-4524a_chr17_67114131_-_8604	chr17	67055099	67114131	-	59032	1	0	GM_pool	32.25	32.95	7.48	12.26	13.79	13.29	14.2	8.62	8.24	2.84	5.97	331.09	948.56	0.033	0.03	0.006	0.013	0.012	0.015	0.012	0.008	0.008	0.003	0.005	0.09	0.541	-0.995786	0.105179	0.187189	-2.42112	0.00567715	0.0142517	4.72533	5.38311e-17	1.4353e-15	-1.47609	0.0296275
hsa-mir-4525	hsa-mir-4525_TV_1	chr17_80656574_-_8699	hsa-mir-4525_TV_1	hsa-mir-4525_chr17_80656574_-_8699_RAB40B	chr17	80606320	80656574	-	50254	1	0	LNCaP;MCF7;HeLa;NHA;HUVEC	22.58	33.84	73.3	40.38	63.95	32.97	74.54	41.38	36.12	48.34	52.51	374.51	347.14	1.282	1.138	0.38	1.651	0.406	1.716	0.415	0.869	1.027	0.582	0.471	0.326	0.689	0.603884	0.0122117	0.0282425	0.0946624	0.776712	0.942511	2.91824	2.49934e-26	1.40533e-24	-0.580877	0.0779558
hsa-mir-4536-1	hsa-mir-4536-1_TV_1	chrX_55516267_-_20549	hsa-mir-4536-1_TV_1	hsa-mir-4536-1_chrX_55516267_-_20549_USP51	chrX	55509149	55516267	-	7118	1	0	H1-hESC;hESC9	56.98	56.99	79.28	93.01	115.36	80.29	176.3	96.56	121.03	125.11	112.18	16.28	12.16	0.487	0.427	0.503	0.799	0.862	0.756	1.248	0.71	1.019	0.924	0.825	0.037	0.057	0.148806	0.623741	0.799845	0.0486724	0.852306	1	-3.08673	1.12173e-08	1.11655e-07	-0.166041	0.682575
hsa-mir-455	hsa-mir-455_TV_1	chr9_116917816_+_19469	hsa-mir-455_TV_1	hsa-mir-455_chr9_116917816_+_19469_COL27A1	chr9	116917816	117077800	+	159984	1	0	HAEC;NHA;Nalm6;HEK293T;HUVEC;IMR90;T98G;H1-hESC;U87;hESC9;HeLa;HCT116;HepG2	1176.09	1199.51	4291.5	2711.13	4334.82	2529.85	4878.34	1636.36	1651.36	1903.68	975.05	4401.82	4303.89	0.447	0.4	1.211	1.036	1.441	1.06	1.537	0.535	0.618	0.625	0.319	0.44	0.905	0.881958	0.00118323	0.00339521	-0.796016	0.0575639	0.111864	0.794579	0.0163133	0.0433992	-1.7516	4.26635e-08
hsa-mir-874	hsa-mir-874_TV_1	chr5_137071778_-_15966	hsa-mir-874_TV_1	hsa-mir-874_chr5_137071778_-_15966_KLHL3	chr5	137069799	137071778	-	1979	1	0	HUVEC;HAEC	15.05	5.34	5.98	8.65	7.52	10.1	3.55	8.62	11.41	27.01	14.32	10.86	5.53	0.463	0.144	0.136	0.267	0.202	0.342	0.09	0.228	0.345	0.717	0.379	0.088	0.094	-1.19891	0.0155009	0.0349524	0.599509	0.205774	0.331473	-0.967337	0.277759	0.450531	1.72411	0.00660741
hsa-mir-4632	hsa-mir-4632_TV_1	chr1_12227047_+_88	hsa-mir-4632_TV_1	hsa-mir-4632_chr1_12227047_+_88_TNFRSF1B	chr1	12227047	12270950	+	43903	1	0	GM_pool	52.68	74.8	71.8	427.58	77.74	411.01	133.7	185.36	231.29	79.62	20.29	515.63	828.05	0.073	0.091	0.074	0.595	0.094	0.627	0.153	0.221	0.316	0.095	0.024	0.188	0.635	-1.71286	0.00654277	0.016074	-2.6697	0.00368471	0.00969525	1.09363	0.0763753	0.159295	-1.03638	0.083852
hsa-mir-4635	hsa-mir-4635_TV_1	chr5_1112152_-_15652	hsa-mir-4635_TV_1	hsa-mir-4635_chr5_1112152_-_15652_SLC12A7	chr5	1048199	1112152	-	63953	1	0	LNCaP;HCT116;MCF7;hESC9;HUVEC;HAEC;HEK293T;A549;ARPE;T98G	1541.6	2010.76	773.34	2658.5	596.87	2334.18	649.58	1888.11	2106.98	653.99	613.43	1769.41	1456	1.467	1.678	0.546	2.541	0.496	2.446	0.512	1.545	1.973	0.537	0.502	0.442	0.766	-2.0607	1.26894e-21	2.57197e-20	-2.17493	1.58498e-14	1.91703e-13	-0.842932	0.00131609	0.0048154	-0.187745	0.414089
hsa-mir-4636	hsa-mir-4636_TV_1	chr5_9546187_-_15671	hsa-mir-4636_TV_1	hsa-mir-4636_chr5_9546187_-_15671_SEMA5A	chr5	9031299	9546187	-	514888	1	0	IMR90;AC16;NHA;H1-hESC;U87;MRC5;T98G;ARPE;MCF7	1215.87	884.27	6222.6	524.92	5900.97	552.97	5452.19	1075.97	1024.02	2937.26	1046.66	325.66	312.87	0.144	0.092	0.545	0.062	0.609	0.072	0.534	0.109	0.119	0.3	0.106	0.01	0.02	2.3207	1.00444e-20	1.88775e-19	0.730439	0.0609326	0.11741	-1.91351	8.004e-07	5.92681e-06	-1.66605	6.48431e-05
hsa-mir-4637	hsa-mir-4637_TV_1	chr5_14871887_-_15683	hsa-mir-4637_TV_1	hsa-mir-4637_chr5_14871887_-_15683_ANKH	chr5	14699449	14871887	-	172438	1	0	HCT116;VCaP;Ramos;LNCaP;GM_pool;HUVEC;HEK293T	411.74	420.32	578.88	392.97	559.25	395.59	631.83	388.83	357.39	481.96	262.56	2350.17	3268	0.145	0.13	0.152	0.139	0.172	0.154	0.185	0.118	0.124	0.147	0.08	0.218	0.638	0.157505	0.347558	0.506911	-0.542084	0.057891	0.112428	2.38456	4.57189e-28	2.89796e-26	-0.77208	0.0100277
hsa-mir-4639	hsa-mir-4639_TV_1	chr6_16129316_+_16206	hsa-mir-4639_TV_1	hsa-mir-4639_chr6_16129316_+_16206_MYLIP	chr6	16129316	16157100	+	27784	1	0	hESC9;VCaP;HAEC;K562;LNCaP;THP1;GM_pool;HUVEC;HCT116;A549;HeLa;NHA;HEK293T;U87;ARPE;Nalm6;AC16;T98G;H1-hESC;HepG2;MCF7	1699.63	1715.11	2873.46	2056.42	3026.97	2161.91	3176.89	2410.58	2557.52	816.06	879.57	466.78	187.94	3.722	3.294	4.667	4.524	5.793	5.214	5.763	4.54	5.514	1.543	1.658	0.268	0.228	0.113356	0.484144	0.659857	-1.75296	7.29795e-13	7.56997e-12	-3.21441	9.60226e-19	3.02576e-17	-1.93556	3.14859e-18
hsa-mir-4640	hsa-mir-4640_TV_1	chr6_30852336_+_16305	hsa-mir-4640_TV_1	hsa-mir-4640_chr6_30852336_+_16305_DDR1	chr6	30852336	30875983	+	23647	1	0	hESC9;ARPE;HCT116;NHA;IMR90;K562;U87	63.43	94.39	65.82	95.9	53.92	83.48	57.98	70.7	62.1	129.38	237.5	21.71	16.58	0.163	0.213	0.126	0.248	0.121	0.237	0.124	0.156	0.157	0.287	0.526	0.015	0.024	-0.832827	0.00211182	0.00577069	0.774624	0.0198209	0.043679	-2.55922	1.58621e-07	1.32022e-06	1.53818	1.76808e-05
hsa-mir-4648	hsa-mir-4648_TV_1	chr7_2559407_+_17309	hsa-mir-4648_TV_1	hsa-mir-4648_chr7_2559407_+_17309_LFNG	chr7	2559407	2576500	+	17093	1	0	HAEC;NHA;HEK293T;HUVEC;GM_pool;H1-hESC;HeLa;A549;Ramos;Nalm6;IMR90;LNCaP;HCT116;THP1;hESC9;MRC5;T98G;U87;AC16;MCF7	62.35	78.36	309.63	90.85	126.65	68.59	89.92	97.42	60.2	218.94	850.93	103.13	60.81	0.222	0.245	0.818	0.325	0.394	0.269	0.265	0.298	0.211	0.673	2.607	0.096	0.12	0.76584	0.0230408	0.0498363	2.36651	3.86752e-09	2.61234e-08	-0.44896	0.295465	0.473197	1.51955	0.0175841
hsa-mir-4651	hsa-mir-4651_TV_1	chr7_75544474_+_17541	hsa-mir-4651_TV_1	hsa-mir-4651_chr7_75544474_+_17541_POR	chr7	75544474	75621300	+	76826	1	0	U87;MCF7;Ramos;T98G;ARPE;H1-hESC;HEK293T;HCT116;A549;HAEC;AC16;IMR90;NHA;MRC5;LNCaP;hESC9;VCaP;HUVEC;THP1;HepG2	1448.07	1525.44	985.74	2522.22	789.97	2579.83	726.49	2075.2	2490.35	990.94	687.43	3397.71	6002.01	1.147	1.059	0.579	2.007	0.547	2.25	0.477	1.413	1.942	0.678	0.469	0.707	2.629	-1.7594	6.00925e-13	5.86636e-12	-1.77934	5.75389e-08	3.33599e-07	0.718949	0.0173103	0.0456479	-0.095479	0.724741
hsa-mir-6716	hsa-mir-6716_TV_1	chr11_118492102_+_3352	hsa-mir-6716_TV_1	hsa-mir-6716_chr11_118492102_+_3352_PHLDB1	chr11	118492102	118494450	+	2348	1	0	HEK293T;hESC9;IMR90;NHA;ARPE;K562;HAEC;MCF7;AC16;H1-hESC;HUVEC	23.65	8.01	31.41	15.14	45.14	9.04	63.89	22.42	19.01	19.9	26.26	10.86	5.53	0.613	0.182	0.604	0.394	1.022	0.258	1.372	0.5	0.485	0.445	0.586	0.074	0.079	1.14245	0.00339938	0.00888896	0.0902286	0.865419	1	-1.63786	0.0463058	0.105018	-1.11585	0.019172
hsa-mir-4652	hsa-mir-4652_TV_1	chr7_93221053_+_17578	hsa-mir-4652_TV_1	hsa-mir-4652_chr7_93221053_+_17578_GNGT1	chr7	93221053	93283350	+	62297	1	0	K562	41.93	60.55	535.5	225.69	520.38	197.26	499.31	398.31	347.89	3500.26	1730.51	21.71	5.53	0.041	0.052	0.388	0.221	0.444	0.212	0.404	0.335	0.334	2.952	1.454	0.006	0.003	0.904685	0.0751546	0.140437	3.20693	1.01727e-07	5.73337e-07	-4.65739	1.18486e-05	6.98797e-05	2.22738	4.33262e-13
hsa-mir-4655	hsa-mir-4655_TV_2	chr7_2272580_-_17823	hsa-mir-4655_TV_2	hsa-mir-4655_chr7_2272580_-_17823_MAD1L1	chr7	1894859	2272580	-	377721	1	0	Nalm6;hESC9;LNCaP;GM_pool;AC16;H1-hESC;MCF7;K562;HEK293T;Ramos;HCT116;HeLa;HUVEC;NHA;HepG2;VCaP;U87;ARPE	1869.49	2279.69	2857.01	3020.46	2310.98	2872.27	2352.2	2946.84	3195.64	3592.67	2977.66	1063.82	1299.02	0.301	0.322	0.341	0.489	0.325	0.51	0.314	0.408	0.507	0.5	0.413	0.045	0.116	-0.523681	0.00559863	0.0139739	-0.161754	0.5196	0.695304	-1.63059	2.11557e-09	2.37226e-08	0.287733	0.193383
hsa-mir-4659a	hsa-mir-4659a_TV_1	chr8_6566162_+_18366	hsa-mir-4659a_TV_1	hsa-mir-4659a_chr8_6566162_+_18366_AGPAT5	chr8	6566162	6624400	+	58238	1	0	MCF7;Ramos;HUVEC;ARPE;A549;NHA;U87;K562;HEK293T;THP1;H1-hESC;GM_pool;Nalm6;T98G;hESC9;HepG2;IMR90;AC16;HCT116;HAEC;LNCaP;HeLa	124.7	145.15	396.39	82.2	368.65	81.88	347.86	131.91	88.71	1064.86	1275.8	499.34	431.16	0.13	0.133	0.307	0.086	0.337	0.094	0.301	0.119	0.091	0.961	1.147	0.137	0.249	1.35278	7.35884e-09	4.64623e-08	2.98001	4.62361e-28	1.70631e-26	1.63332	3.92746e-08	3.6e-07	1.55852	2.03203e-12
hsa-mir-4660	hsa-mir-4660_TV_1	chr8_8860406_+_18376	hsa-mir-4660_TV_1	hsa-mir-4660_chr8_8860406_+_18376_ERI1	chr8	8860406	8902900	+	42494	1	0	HCT116;MCF7;GM_pool;K562;VCaP;hESC9;H1-hESC;HeLa;ARPE;THP1;HepG2;LNCaP	2369.38	2380.32	759.87	1638.22	630.72	1869.47	566.75	2157.1	2212.17	665.36	650.43	428.78	253.17	0.339	0.319	0.648	0.419	0.591	0.422	0.662	0.364	0.443	0.22	0.333	0.114	0.299	-2.11314	3.59548e-26	1.03094e-24	-2.12867	1.22681e-16	1.80224e-15	-3.13773	3.60374e-24	1.77307e-22	-0.0885034	0.712315
hsa-mir-4666a	hsa-mir-4666a_TV_1	chr1_228645803_+_955	hsa-mir-4666a_TV_1	hsa-mir-4666a_chr1_228645803_+_955_HIST3H2BB	chr1	228645803	228651000	+	5197	1	0	GM_pool;MCF7;THP1;HAEC;HUVEC;H1-hESC;hESC9;HeLa;AC16;Ramos;HEK293T;MRC5;HCT116;NHA;K562;IMR90;ARPE	60.2	77.47	237.83	36.77	97.81	27.12	94.66	125.87	67.8	253.07	102.64	10.86	4.42	0.705	0.795	2.065	0.433	1.001	0.35	0.918	1.267	0.781	2.559	1.034	0.033	0.029	0.714958	0.0905095	0.164476	1.00558	0.0408355	0.0827989	-3.82402	6.32368e-06	3.93907e-05	0.204442	0.689378
hsa-mir-4668	hsa-mir-4668_TV_1	chr9_114659093_+_19457	hsa-mir-4668_TV_1	hsa-mir-4668_chr9_114659093_+_19457_UGCG	chr9	114659093	114708550	+	49457	1	0	VCaP;HepG2;A549;LNCaP;THP1;H1-hESC;HAEC;HUVEC;hESC9;MCF7;HCT116;GM_pool;MRC5;HeLa;K562;ARPE;T98G;HEK293T;U87;NHA;Nalm6	2677.92	2786.39	1744.12	2569.81	1715.37	2390.54	1747.59	2501.97	2539.78	845.92	381.9	1465.46	1800.94	3.295	3.006	1.592	3.176	1.844	3.239	1.781	2.647	3.076	0.899	0.404	0.474	1.225	-0.992813	1.3057e-10	1e-09	-2.52691	1.3233e-14	1.6083e-13	-1.10532	9.81604e-07	7.14971e-06	-1.60797	3.32043e-06
hsa-mir-4669	hsa-mir-4669_TV_1	chr9_137218305_+_19583	hsa-mir-4669_TV_1	hsa-mir-4669_chr9_137218305_+_19583_RXRA	chr9	137218305	137283438	+	65133	1	0	MCF7;HAEC;K562;HCT116;AC16;HUVEC;IMR90;H1-hESC	382.71	571.7	381.43	1080.13	220.69	831.59	243.74	450.04	450.54	459.21	291.2	2165.63	1805.36	0.358	0.468	0.264	1.014	0.18	0.856	0.189	0.362	0.414	0.37	0.234	0.531	0.933	-1.59546	1.97827e-05	7.75978e-05	-1.2072	0.00907545	0.0217308	1.18448	0.00149082	0.00538778	0.309208	0.347813
hsa-mir-4671	hsa-mir-4671_TV_1	chr1_234349962_+_977	hsa-mir-4671_TV_1	hsa-mir-4671_chr1_234349962_+_977_SLC35F3	chr1	234349962	234462000	+	112038	1	0	HCT116	728.88	696.38	124.15	539.34	125.39	563.07	134.88	2045.89	2116.48	223.21	96.67	27.14	23.22	0.396	0.332	0.05	0.294	0.06	0.337	0.061	0.956	1.132	0.105	0.045	0.004	0.007	-3.49976	5.69363e-12	5.04559e-11	-3.21568	3.3916e-06	1.54196e-05	-5.89773	7.35783e-14	1.41389e-12	0.207158	0.570374
hsa-mir-4673	hsa-mir-4673_TV_1	chr9_139440500_-_20020	hsa-mir-4673_TV_1	hsa-mir-4673_chr9_139440500_-_20020_NOTCH1	chr9	139386799	139440500	-	53701	1	0	HAEC;H1-hESC;HCT116;GM_pool;AC16;MCF7;hESC9;HeLa;IMR90;NHA;ARPE;THP1	43	26.72	1026.13	41.1	703.45	30.31	667.33	40.52	43.09	1639.24	1347.41	369.08	325.03	0.049	0.027	0.862	0.047	0.696	0.038	0.626	0.039	0.048	1.604	1.314	0.11	0.204	3.992	1.79991e-69	5.8675e-67	4.86888	7.55523e-86	5.44434e-83	2.74971	1.76978e-22	7.57218e-21	0.800484	0.00221143
hsa-mir-4679-1	hsa-mir-4679-1_TV_1	chr10_90750559_+_2311	hsa-mir-4679-1_TV_1	hsa-mir-4679-1_chr10_90750559_+_2311_FAS	chr10	90750559	90796300	+	45741	1	0	LNCaP;Ramos;VCaP;HepG2;HUVEC;HEK293T;hESC9;ARPE;NHA	46.23	43.63	26.92	62.01	35.11	54.23	29.58	120.7	109.63	100.94	113.38	564.48	1710.28	0.061	0.051	0.027	0.083	0.041	0.079	0.033	0.138	0.144	0.116	0.13	0.197	1.258	-1.63996	3.01026e-05	0.000114185	0.131461	0.724281	0.893136	3.56762	1.38559e-16	3.57265e-15	1.70226	4.25876e-07
hsa-mir-3674_hsa-mir-596	hsa-mir-3674_hsa-mir-596_TV_2	chr8_1703921_+_18358	hsa-mir-3674_hsa-mir-596_TV_2	hsa-mir-3674_hsa-mir-596_chr8_1703921_+_18358_CLN8	chr8	1703921	1711954	+	8033	1	0	MCF7;T98G;U87	25.8	12.47	29.92	20.19	47.65	18.08	66.26	26.73	19.64	83.88	17.9	5.43	15.48	0.195	0.083	0.168	0.154	0.315	0.151	0.416	0.174	0.146	0.549	0.117	0.011	0.065	0.830045	0.0125423	0.0289266	0.852227	0.0961248	0.174594	-1.0671	0.0277444	0.0684436	-0.0374439	0.994262
hsa-mir-4680	hsa-mir-4680_TV_1	chr10_112631685_+_2407	hsa-mir-4680_TV_1	hsa-mir-4680_chr10_112631685_+_2407_PDCD4	chr10	112631685	112679363	+	47678	1	0	HUVEC;Ramos;hESC9;HAEC;ARPE;GM_pool;MCF7;IMR90;AC16;U87;HEK293T;MRC5;H1-hESC;Nalm6;THP1;NHA;K562;A549;HCT116	1182.54	1024.97	2074.7	1532.22	1524.77	1698.26	1326.37	1366.51	1482.81	282.92	340.13	830.43	1075.7	1.509	1.147	1.964	1.965	1.7	2.387	1.402	1.5	1.863	0.312	0.374	0.278	0.759	-0.178365	0.405639	0.57478	-2.60009	5.92052e-18	9.90358e-17	-0.978952	0.000444676	0.00183409	-2.49566	5.35736e-17
hsa-mir-548ax	hsa-mir-548ax_TV_2	chrX_11684103_-_20433	hsa-mir-548ax_TV_2	hsa-mir-548ax_chrX_11684103_-_20433_ARHGAP6	chrX	11683899	11684103	-	204	1	0	AC16	0	0	7.48	0	3.76	0	9.47	2.59	1.9	1.42	0	0	0	0	0	1.655	0	0.98	0	2.339	0.663	0.558	0.366	0	0	0	2.64717	0.00132544	0.00376929	-0.486913	1	1	-2.98403	0.626326	0.824791	-3.20625	0.00999973
hsa-mir-4681	hsa-mir-4681_TV_2	chr10_120967127_+_2432	hsa-mir-4681_TV_2	hsa-mir-4681_chr10_120967127_+_2432_GRK5	chr10	120967127	121065473	+	98346	1	0	HAEC	837.45	820.16	741.93	936.64	766.15	926.23	913.43	1021.65	1160.9	176.29	121.73	499.34	444.43	0.518	0.445	0.34	0.582	0.414	0.631	0.468	0.544	0.707	0.094	0.065	0.081	0.152	-0.650853	0.000125584	0.000429107	-3.12419	2.39336e-28	9.0898e-27	-1.47068	1.07546e-09	1.2569e-08	-2.54415	8.92626e-20
hsa-mir-4688	hsa-mir-4688_TV_1	chr11_46383156_+_3079	hsa-mir-4688_TV_1	hsa-mir-4688_chr11_46383156_+_3079_DGKZ	chr11	46383156	46403218	+	20062	1	0	THP1;Nalm6	170.93	185.23	439.77	244.43	366.15	178.65	353.78	264.68	248.4	553.05	398.61	195.4	201.21	0.518	0.493	0.989	0.745	0.97	0.597	0.889	0.69	0.742	1.448	1.04	0.156	0.337	0.427816	0.0251677	0.0538917	0.698602	0.00523338	0.0132506	-0.554951	0.0529292	0.117016	0.195815	0.44059
hsa-mir-4709	hsa-mir-4709_TV_1	chr14_74960008_-_6024	hsa-mir-4709_TV_1	hsa-mir-4709_chr14_74960008_-_6024_NPC2	chr14	74930499	74960008	-	29509	1	0	hESC9;Ramos;H1-hESC;GM_pool;Nalm6;NHA;HUVEC;K562;AC16;ARPE;MCF7;HeLa;IMR90;HAEC;HepG2;A549;HEK293T;U87;MRC5	215.01	219.06	288.69	198.29	307.21	183.97	302.9	248.3	245.87	476.27	267.33	146.55	120.5	0.443	0.396	0.442	0.411	0.554	0.418	0.517	0.44	0.499	0.848	0.474	0.079	0.137	0.0436453	0.800062	0.953853	0.31816	0.223539	0.355531	-1.18846	3.36582e-05	0.000179801	0.202936	0.479945
hsa-mir-153-1	hsa-mir-153-1_TV_1	chr2_220159682_-_11641	hsa-mir-153-1_TV_1	hsa-mir-153-1_chr2_220159682_-_11641_PTPRN	chr2	220159399	220159682	-	283	1	0	H1-hESC	3.23	5.34	0	2.88	1.25	4.79	1.18	1.72	3.8	7.11	3.58	0	1.11	0.693	1.007	0	0.623	0.236	1.133	0.211	0.319	0.805	1.32	0.662	0	0.131	-2.3487	0.0116873	0.0271169	0.0477242	0.897966	1	-2.27987	0.0827475	0.170085	2.30231	0.0372321
hsa-mir-3120	hsa-mir-3120_TV_1	chr1_172024962_+_754	hsa-mir-3120_TV_1	hsa-mir-3120_chr1_172024962_+_754_DNM3	chr1	172024962	172025400	+	438	1	0	MCF7	0	0.89	0	0	0	2.13	1.18	0.86	2.53	7.11	3.58	0	1.11	0	0.108	0	0	0	0.325	0.136	0.103	0.347	0.853	0.428	0	0.085	-1.60591	0.351968	0.512193	1.62154	0.0712583	0.134725	-0.742935	0.800837	0.981704	3.09631	0.0133185
hsa-mir-4713	hsa-mir-4713_TV_2	chr15_51329496_+_6276	hsa-mir-4713_TV_2	hsa-mir-4713_chr15_51329496_+_6276	chr15	51329496	51387160	+	57664	1	0	HCT116	105.35	138.92	173.51	175.21	200.63	150.47	223.62	136.22	130.54	648.3	490.51	65.13	89.55	0.111	0.129	0.136	0.186	0.185	0.175	0.195	0.124	0.136	0.591	0.445	0.018	0.052	0.093605	0.65832	0.829939	1.57231	6.1543e-10	4.59692e-09	-1.22937	0.000302241	0.00130171	1.40761	2.17748e-08
hsa-mir-4714	hsa-mir-4714_TV_1	chr15_99191767_+_6486	hsa-mir-4714_TV_1	hsa-mir-4714_chr15_99191767_+_6486_IGF1R	chr15	99191767	99395817	+	204050	1	0	MCF7;HEK293T;LNCaP;HeLa;HCT116;A549;HAEC;H1-hESC;ARPE;U87;Nalm6;AC16;NHA;K562;hESC9;VCaP;HUVEC;HepG2	2493.01	2419.5	3054.46	1952.59	2845.16	2028.45	3001.78	1408.76	1307.28	5521.94	4105.48	168.26	87.34	0.743	0.633	0.676	0.585	0.741	0.666	0.741	0.361	0.384	1.422	1.053	0.013	0.014	0.179526	0.45527	0.627317	0.846722	0.00535522	0.0135241	-4.47722	9.55048e-22	3.84025e-20	0.594533	0.00696154
hsa-mir-4722	hsa-mir-4722_TV_1	chr16_88851598_-_7625	hsa-mir-4722_TV_1	hsa-mir-4722_chr16_88851598_-_7625_PIEZO1	chr16	88772796	88851598	-	78802	1	0	AC16;HAEC;HeLa;IMR90;T98G;MCF7;HepG2;THP1;HEK293T;NHA;MRC5;ARPE;U87	505.27	618.01	1651.38	741.24	1077.12	635.39	1028.2	582.81	576.01	369.65	622.98	1514.31	1629.58	0.39	0.418	0.946	0.575	0.727	0.54	0.658	0.387	0.438	0.246	0.414	0.307	0.696	0.608301	0.00182684	0.00505296	-0.747085	0.00800445	0.019373	0.910633	4.11258e-05	0.000215201	-1.42988	3.36519e-05
hsa-mir-4729	hsa-mir-4729_TV_1	chr17_57409015_+_8037	hsa-mir-4729_TV_1	hsa-mir-4729_chr17_57409015_+_8037_YPEL2	chr17	57409015	57493600	+	84585	1	0	U87;THP1;HUVEC;HCT116	1865.19	1968.91	1441.97	5563.59	699.69	5475.49	714.65	2078.65	2271.1	186.24	71.61	1362.34	1658.32	1.342	1.242	0.769	4.021	0.44	4.338	0.426	1.286	1.608	0.116	0.044	0.257	0.66	-2.19935	3.62532e-06	1.5932e-05	-5.10751	1.00882e-11	9.25443e-11	-1.55368	0.00448673	0.014215	-2.99389	1.09073e-08
hsa-mir-4730	hsa-mir-4730_TV_1	chr17_78388983_+_8152	hsa-mir-4730_TV_1	hsa-mir-4730_chr17_78388983_+_8152_ENDOV	chr17	78388983	78408600	+	19617	1	0	K562;VCaP;NHA;LNCaP;Nalm6;MCF7	237.58	290.3	221.38	298.51	329.78	249.9	370.34	244.85	223.69	162.08	133.67	341.94	338.3	0.737	0.79	0.509	0.93	0.894	0.854	0.952	0.653	0.683	0.434	0.357	0.279	0.58	-0.161401	0.478519	0.653661	-1.25576	8.29888e-06	3.54965e-05	-0.0543426	0.854951	1	-1.16048	0.000230923
hsa-mir-4735	hsa-mir-4735_TV_1	chr1_196577559_-_1838	hsa-mir-4735_TV_1	hsa-mir-4735_chr1_196577559_-_1838_KCNT2	chr1	196221149	196577559	-	356410	1	0	H1-hESC;hESC9	364.44	265.37	1654.37	940.97	1991.23	1077.76	1789	539.71	549.4	3508.79	4109.06	1612.01	1810.89	0.062	0.04	0.209	0.161	0.297	0.203	0.253	0.079	0.092	0.517	0.604	0.072	0.171	1.11083	0.00262625	0.00702946	2.14999	5.80325e-07	2.945e-06	0.9921	0.0249703	0.0626097	0.971368	8.81975e-06
hsa-mir-592	hsa-mir-592_TV_1	chr7_126894130_-_18233	hsa-mir-592_TV_1	hsa-mir-592_chr7_126894130_-_18233_GRM8	chr7	126893949	126894130	-	181	1	0	H1-hESC	0	0	1.5	0	0	0	0	0	0	5.69	7.16	0	1.11	0	0	0.373	0	0	0	0	0	0	1.651	2.071	0	0.206	2.08494	0.666667	0.829939	5.61706	5.34511e-06	2.35579e-05	2.86385	0.5	0.699653	3.38758	0.00289459
hsa-mir-4741	hsa-mir-4741_TV_1	chr18_20377972_+_8770	hsa-mir-4741_TV_1	hsa-mir-4741_chr18_20377972_+_8770_RBBP8	chr18	20377972	20448357	+	70385	1	0	HCT116	70.95	62.34	118.17	599.91	190.6	598.17	177.48	287.96	334.58	359.69	250.62	32.57	42.01	0.061	0.047	0.076	0.521	0.144	0.569	0.127	0.214	0.285	0.269	0.186	0.007	0.02	-1.4254	0.0344617	0.0710592	-0.551987	0.53211	0.70848	-3.55225	0.000298291	0.00128632	0.802185	0.00855697
hsa-mir-4743	hsa-mir-4743_TV_1	chr18_46065409_+_8818	hsa-mir-4743_TV_1	hsa-mir-4743_chr18_46065409_+_8818_CTIF	chr18	46065409	46399900	+	334491	1	0	ARPE;HUVEC;Nalm6;H1-hESC;U87;HeLa;MCF7;HCT116;T98G;HEK293T;K562;NHA;hESC9	3654.05	3489	3271.35	5680.4	2838.89	5305.87	2963.92	3415.85	3273.58	2510.75	2030.06	7756.1	7048.96	0.665	0.557	0.441	1.038	0.451	1.063	0.447	0.534	0.586	0.394	0.318	0.371	0.709	-0.884702	0.00025848	0.000836934	-1.32803	5.12673e-05	0.000193059	0.367189	0.188814	0.332752	-0.516624	0.0193316
hsa-mir-4746	hsa-mir-4746_TV_1	chr19_4402637_+_9141	hsa-mir-4746_TV_1	hsa-mir-4746_chr19_4402637_+_9141_CHAF1A	chr19	4402637	4457927	+	55290	1	0	IMR90;HeLa;GM_pool;LNCaP;HEK293T;Nalm6;ARPE;K562;NHA;THP1;MCF7;HCT116;T98G	153.73	106.86	747.91	189.64	668.34	202.58	614.08	242.26	216.72	3234.4	2810.58	189.97	160.3	0.169	0.103	0.61	0.21	0.643	0.246	0.56	0.229	0.235	3.074	2.662	0.055	0.098	1.45066	1.11263e-10	8.59928e-10	3.58034	2.78065e-44	2.56372e-42	-0.548305	0.125479	0.239374	2.05677	1.38392e-21
hsa-mir-4749	hsa-mir-4749_TV_1	chr19_50354438_+_9535	hsa-mir-4749_TV_1	hsa-mir-4749_chr19_50354438_+_9535_PTOV1	chr19	50354438	50370943	+	16505	1	0	AC16;NHA;H1-hESC;A549;K562;HEK293T;hESC9;MCF7;IMR90;U87;MRC5;THP1;HUVEC;HepG2;Nalm6;HeLa;T98G;HCT116;HAEC;VCaP;LNCaP;GM_pool;ARPE	117.18	131.79	692.56	159.35	411.29	145.16	405.84	177.6	141.94	516.08	694.59	271.38	194.58	0.432	0.426	1.894	0.59	1.325	0.589	1.239	0.563	0.515	1.643	2.204	0.263	0.397	1.36255	1.5611e-10	1.18447e-09	1.60944	9.98289e-12	9.16705e-11	0.184958	0.45672	0.659618	0.17049	0.585967
hsa-mir-143_hsa-mir-145	hsa-mir-143_hsa-mir-145_TV_1	chr5_148810084_+_15526	hsa-mir-143_hsa-mir-145_TV_1	hsa-mir-145_chr5_148810084_+_15526	chr5	148810084	148811000	+	916	1	0	HepG2	8.6	0	47.87	5.77	99.06	6.91	136.07	0.86	1.9	7.11	7.16	0	1.11	0.571	0	2.358	0.385	5.75	0.506	7.487	0.049	0.124	0.408	0.409	0	0.041	4.08104	4.35907e-11	3.51382e-10	0.338645	0.723045	0.892014	-2.50284	0.127745	0.24297	-3.79846	1.89563e-09
hsa-mir-4751	hsa-mir-4751_TV_1	chr19_50432461_+_9536	hsa-mir-4751_TV_1	hsa-mir-4751_chr19_50432461_+_9536_ATF5	chr19	50432461	50441700	+	9239	1	0	HEK293T;NHA;MRC5;THP1;K562;HepG2;VCaP;HAEC;H1-hESC;AC16;Nalm6;ARPE;IMR90;HCT116;GM_pool;LNCaP;HUVEC;Ramos;MCF7;HeLa;A549;hESC9	150.51	144.26	291.68	175.21	214.42	129.2	242.56	242.26	238.9	73.93	343.71	2610.7	1223.84	0.991	0.833	1.425	1.159	1.234	0.937	1.323	1.372	1.549	0.42	1.948	4.516	4.457	0.0598104	0.785137	0.940482	-0.214437	0.695141	0.865623	2.93965	6.09196e-24	2.91636e-22	-0.3437	0.557486
hsa-mir-4758	hsa-mir-4758_TV_1	chr20_60942368_-_12245	hsa-mir-4758_TV_1	hsa-mir-4758_chr20_60942368_-_12245_LAMA5	chr20	60877771	60942368	-	64597	1	0	LNCaP;AC16;HUVEC;HCT116;MCF7;HeLa;A549;H1-hESC;hESC9;HAEC;NHA;HepG2;ARPE;MRC5;HEK293T;THP1;Ramos	1334.12	1655.45	2234.75	1669.94	2169.29	1309.06	1960.56	1572.57	1255.32	2657.18	2950.21	982.4	940.82	1.257	1.367	1.561	1.58	1.786	1.358	1.53	1.274	1.164	2.161	2.391	0.243	0.49	0.112817	0.48612	0.66201	0.484973	0.0199922	0.0440106	-1.0665	6.34991e-06	3.95271e-05	0.301658	0.150291
hsa-mir-4761	hsa-mir-4761_TV_1	chr22_19950793_+_12555	hsa-mir-4761_TV_1	hsa-mir-4761_chr22_19950793_+_12555_COMT	chr22	19950793	19959300	+	8507	1	0	MCF7	90.3	85.49	122.66	155.02	137.93	116.44	146.72	87.08	102.02	119.42	46.54	309.38	411.26	0.646	0.536	0.651	1.114	0.862	0.917	0.869	0.536	0.718	0.738	0.286	0.581	1.627	-0.0700164	0.818573	0.968962	-0.821183	0.0606888	0.117006	1.32249	2.70163e-05	0.00014778	-0.826286	0.0495559
hsa-mir-4777	hsa-mir-4777_TV_1	chr2_232063344_+_10937	hsa-mir-4777_TV_1	hsa-mir-4777_chr2_232063344_+_10937_ARMC9	chr2	232063344	232258485	+	195141	1	0	HepG2;H1-hESC;NHA;HeLa;IMR90;Nalm6;GM_pool;HAEC;MRC5;AC16;HCT116;HUVEC;hESC9	683.72	614.45	1424.02	451.38	1598.75	471.09	1945.18	489.7	562.71	1441.62	1169.58	222.53	147.04	0.213	0.168	0.329	0.141	0.436	0.162	0.502	0.131	0.173	0.388	0.314	0.018	0.025	1.1802	1.63693e-09	1.10978e-08	0.803709	0.000887636	0.00264946	-2.07563	2.29518e-10	2.90161e-09	-0.445877	0.0640788
hsa-mir-4785	hsa-mir-4785_TV_1	chr2_161264433_-_11469	hsa-mir-4785_TV_1	hsa-mir-4785_chr2_161264433_-_11469_RBMS1	chr2	161122699	161264433	-	141734	1	0	U87	2468.29	2188.86	3420.93	1720.42	3826.98	1608.94	3763.76	1727.75	1705.86	1723.12	2283.07	792.44	716.39	1.06	0.824	1.089	0.742	1.436	0.761	1.338	0.638	0.721	0.639	0.843	0.089	0.17	0.522571	0.00650293	0.0159919	-0.382658	0.159866	0.267842	-1.80381	2.77921e-10	3.47979e-09	-0.972631	4.60025e-05
hsa-mir-4793	hsa-mir-4793_TV_1	chr3_48693171_-_13758	hsa-mir-4793_TV_1	hsa-mir-4793_chr3_48693171_-_13758_SLC26A6	chr3	48672894	48693171	-	20277	1	0	Ramos	124.7	102.41	240.83	65.62	163.01	70.18	150.27	103.46	109.63	245.96	250.62	48.85	64.12	0.374	0.269	0.536	0.198	0.427	0.232	0.374	0.267	0.324	0.637	0.647	0.039	0.106	0.523813	0.044631	0.0891936	0.927606	0.00201469	0.00560937	-1.1398	0.00391252	0.0125999	0.330299	0.26307
hsa-mir-4796_hsa-mir-568	hsa-mir-4796_hsa-mir-568_TV_3	chr3_114464782_-_13929	hsa-mir-4796_hsa-mir-568_TV_3	hsa-mir-4796_hsa-mir-568_chr3_114464782_-_13929_ZBTB20	chr3	114343792	114464782	-	120990	1	0	A549	6009.46	5866.65	409.85	4745.21	440.13	4959.2	366.79	4017.63	4030.19	54.03	53.71	2127.64	7737.72	3.022	2.587	0.153	2.397	0.193	2.747	0.153	1.738	1.995	0.023	0.023	0.281	2.152	-4.03546	2.96756e-55	4.69715e-53	-6.97682	1.51529e-63	4.46164e-61	-0.435509	0.331252	0.517407	-3.01002	7.33165e-25
hsa-mir-4799	hsa-mir-4799_TV_1	chr4_148653238_+_14577	hsa-mir-4799_TV_1	hsa-mir-4799_chr4_148653238_+_14577_ARHGAP10	chr4	148653238	149027800	+	374562	1	0	A549;HEK293T;MCF7;Nalm6;U87;T98G;NHA;HUVEC;HAEC;IMR90;H1-hESC;THP1;AC16;MRC5;HeLa;HCT116;GM_pool;ARPE;LNCaP	5683.72	5496.2	3005.1	6627.14	3014.43	6833.99	2998.23	5844.53	6294.95	2360.05	1083.65	298.52	360.41	0.923	0.783	0.362	1.082	0.428	1.223	0.403	0.816	1.007	0.331	0.151	0.013	0.032	-1.4512	4.12602e-18	6.34378e-17	-2.28879	4.11773e-12	3.94527e-11	-4.64605	7.36576e-56	2.12312e-53	-0.911713	0.00644483
hsa-mir-4803	hsa-mir-4803_TV_1	chr5_71403303_+_15305	hsa-mir-4803_TV_1	hsa-mir-4803_chr5_71403303_+_15305_MAP1B	chr5	71403303	71510250	+	106947	1	0	LNCaP;U87;NHA;HEK293T;K562;HAEC;A549;VCaP;ARPE;MRC5;IMR90;AC16;hESC9;H1-hESC;HUVEC;T98G	1709.31	1553.93	3207.03	775.12	3189.98	778.41	3673.84	410.38	461.32	5947.03	3511.14	135.69	22.11	0.972	0.775	1.353	0.443	1.586	0.488	1.731	0.201	0.258	2.922	1.719	0.02	0.007	1.37569	0.000838225	0.00247393	1.83769	0.000225884	0.000756158	-4.20031	2.21422e-06	1.50751e-05	0.38925	0.142
hsa-mir-486	hsa-mir-486_TV_2	chr8_41624922_-_18902	hsa-mir-486_TV_2	hsa-mir-486_chr8_41624922_-_18902_ANK1	chr8	41522792	41624922	-	102130	1	0	NHA	56.98	57.88	70.3	284.81	55.17	282.87	74.54	617.3	564.61	826.02	235.11	0	16.58	2.781	2.284	3.701	2.434	3.841	2.272	3.732	2.85	2.511	4.2	4.208	5.945	2.749	-2.60022	0.000266495	0.000861053	0.358476	0.584168	0.760677	-5.25034	7.32907e-06	4.50689e-05	2.87936	5.16399e-09
hsa-mir-499a	hsa-mir-499a_TV_1	chr20_33542926_+_11846	hsa-mir-499a_TV_1	hsa-mir-499a_chr20_33542926_+_11846_MYH7B	chr20	33542926	33544500	+	1574	1	0	LNCaP	10.75	9.8	37.4	7.93	22.57	10.63	28.4	18.11	10.77	11.37	11.93	54.28	47.54	0.416	0.332	1.072	0.308	0.762	0.453	0.909	0.602	0.41	0.38	0.397	0.551	1.016	0.954349	0.00373082	0.00969085	-0.388081	0.464162	0.644501	1.70047	4.14749e-05	0.00021678	-1.41134	0.00449224
hsa-mir-5004	hsa-mir-5004_TV_1	chr6_33396577_+_16342	hsa-mir-5004_TV_1	hsa-mir-5004_chr6_33396577_+_16342_SYNGAP1_ZBTB9	chr6	33396577	33422359	+	25782	1	0	VCaP	124.7	105.97	294.68	155.02	295.93	130.27	337.21	70.7	69.7	794.74	1100.36	65.13	76.28	0.294	0.219	0.516	0.368	0.61	0.339	0.659	0.143	0.162	1.62	2.235	0.04	0.1	1.06137	0.000266952	0.000862429	2.6463	7.64542e-15	9.52478e-14	-1.0684	0.019581	0.0507319	1.51676	6.88236e-10
hsa-mir-5008	hsa-mir-5008_TV_1	chr1_228135633_-_1974	hsa-mir-5008_TV_1	hsa-mir-5008_chr1_228135633_-_1974_WNT9A	chr1	228101149	228135633	-	34484	1	0	MCF7;LNCaP;HeLa;ARPE;NHA;HEK293T	55.9	54.32	411.35	20.19	430.1	25.52	395.19	53.45	48.79	328.42	90.7	32.57	5.53	0.099	0.084	0.538	0.036	0.663	0.05	0.578	0.081	0.085	0.5	0.138	0.015	0.005	2.8591	5.36597e-22	1.1364e-20	1.83866	0.000145082	0.000504352	-2.07165	0.0112908	0.0316876	-1.08957	0.0244512
hsa-mir-5188	hsa-mir-5188_TV_1	chr12_125399500_+_4451	hsa-mir-5188_TV_1	hsa-mir-5188_chr12_125399500_+_4451	chr12	125399500	125402308	+	2808	1	0	MCF7	104.28	116.66	59.83	114.65	45.14	105.81	50.88	94.84	62.1	15.64	52.51	227.96	381.41	2.26	2.217	0.962	2.496	0.855	2.525	0.913	1.767	1.325	0.293	0.979	1.297	4.57	-1.37152	4.00922e-06	1.74705e-05	-1.98447	5.50947e-05	0.000206439	1.18822	0.000454801	0.00186714	-0.680634	0.208575
hsa-mir-5191	hsa-mir-5191_TV_1	chr1_201617793_+_832	hsa-mir-5191_TV_1	hsa-mir-5191_chr1_201617793_+_832_NAV1	chr1	201617793	201709027	+	91234	1	0	IMR90;HCT116;NHA;MRC5;K562	198.88	147.82	963.31	121.86	815.05	117.51	980.87	84.49	102.66	385.28	609.85	206.25	199	0.133	0.086	0.477	0.082	0.475	0.086	0.542	0.048	0.067	0.222	0.35	0.036	0.073	2.40133	5.18998e-20	9.21044e-19	1.48698	2.21245e-05	8.84173e-05	0.183934	0.612683	0.810762	-0.981041	0.000400163
hsa-mir-548am	hsa-mir-548am_TV_1	chrX_16730792_-_20450	hsa-mir-548am_TV_1	hsa-mir-548am_chrX_16730792_-_20450_CTPS2	chrX	16581549	16730792	-	149243	1	0	hESC9;LNCaP;K562;HCT116;HUVEC;NHA;ARPE;HAEC;VCaP	1803.91	1881.64	1365.68	1977.83	1321.64	2088	1189.12	1282.02	1315.51	2126.89	2983.63	488.49	799.31	0.735	0.673	0.413	0.81	0.471	0.938	0.402	0.449	0.528	0.749	1.047	0.052	0.18	-0.851026	0.000234433	0.000765043	0.103444	0.698785	0.869172	-1.86298	1.4447e-07	1.20832e-06	0.885181	0.000213927
hsa-mir-548ao	hsa-mir-548ao_TV_1	chr8_41166990_-_18899	hsa-mir-548ao_TV_1	hsa-mir-548ao_chr8_41166990_-_18899_SFRP1	chr8	41106199	41166990	-	60791	1	0	AC16;MRC5;hESC9;IMR90;T98G	37.63	10.69	317.11	10.82	283.39	16.48	314.73	31.9	35.49	35.54	2336.78	10.86	5.53	0.038	0.009	0.235	0.011	0.248	0.018	0.261	0.027	0.035	0.031	2.013	0.003	0.003	3.27161	1.87734e-19	3.18508e-18	5.19865	3.08007e-09	2.10906e-08	-2.17345	0.0165193	0.0438789	1.87384	0.0760358
hsa-mir-548aq	hsa-mir-548aq_TV_2	chr3_185542826_-_14146	hsa-mir-548aq_TV_2	hsa-mir-548aq_chr3_185542826_-_14146_IGF2BP2	chr3	185538919	185542826	-	3907	1	0	HUVEC;IMR90;MRC5;AC16;ARPE;HepG2;hESC9	43	50.76	276.73	36.77	134.17	19.67	136.07	77.59	58.3	89.57	82.35	16.28	1.11	0.67	0.693	3.196	0.575	1.826	0.337	1.755	1.039	0.894	1.205	1.104	0.067	0.01	1.52708	1.71584e-05	6.80055e-05	0.425167	0.309043	0.464489	-3.75293	6.81851e-05	0.00034059	-1.18049	0.00407132
hsa-mir-548ay	hsa-mir-548ay_TV_1	chr3_32612304_-_13688	hsa-mir-548ay_TV_1	hsa-mir-548ay_chr3_32612304_-_13688_DYNC1LI1	chr3	32544302	32612304	-	68002	1	0	AC16;HUVEC;K562;IMR90;VCaP;HCT116;LNCaP;NHA;MCF7;HEK293T;HAEC;MRC5;HeLa;A549;THP1	973.98	1049.91	750.9	1033.98	668.34	1043.2	640.11	810.42	874.48	1022.21	1183.9	537.34	571.57	0.871	0.824	0.498	0.929	0.523	1.028	0.474	0.624	0.77	0.79	0.912	0.126	0.283	-0.919866	1.00125e-06	4.7765e-06	-0.263783	0.277716	0.425557	-1.25421	1.582e-06	1.10796e-05	0.585113	0.00706361
hsa-mir-548d-1	hsa-mir-548d-1_TV_1	chr8_124408670_-_19111	hsa-mir-548d-1_TV_1	hsa-mir-548d-1_chr8_124408670_-_19111_ATAD2	chr8	124321399	124408670	-	87271	1	0	K562;VCaP;Ramos;AC16;GM_pool;HUVEC;Nalm6;IMR90;NHA;T98G;LNCaP;HEK293T;hESC9;MCF7;H1-hESC;HeLa;ARPE;U87;MRC5	794.45	866.46	794.28	1437.77	712.23	1562.68	666.14	1056.14	1151.39	1054.91	1650.54	293.09	432.27	0.554	0.53	0.411	1.007	0.434	1.2	0.385	0.633	0.79	0.635	0.99	0.054	0.167	-1.08748	1.38076e-05	5.5602e-05	-0.213315	0.532706	0.708869	-2.08762	1.48867e-08	1.45587e-07	0.80448	0.00218874
hsa-mir-548k	hsa-mir-548k_TV_1	chr11_70116795_+_3212	hsa-mir-548k_TV_1	hsa-mir-548k_chr11_70116795_+_3212_PPFIA1	chr11	70116795	70244646	+	127851	1	0	ARPE;K562;NHA;HepG2;AC16;HEK293T;A549;hESC9;HUVEC;MRC5;IMR90;H1-hESC;Nalm6	2602.66	2614.52	1596.04	2658.5	1578.69	2657.99	1644.65	2394.2	2579.07	2917.36	2382.13	1416.62	1248.16	1.239	1.091	0.563	1.271	0.657	1.393	0.648	0.98	1.208	1.199	0.976	0.177	0.328	-1.10994	2.09626e-12	1.94122e-11	-0.419598	0.0491693	0.0973467	-1.42358	1.29008e-10	1.68945e-09	0.618921	0.00289385
hsa-mir-548s	hsa-mir-548s_TV_1	chr2_11886757_+_10273	hsa-mir-548s_TV_1	hsa-mir-548s_chr2_11886757_+_10273_LPIN1	chr2	11886757	11971300	+	84543	1	0	HEK293T;hESC9;K562;NHA;MRC5;A549;THP1;MCF7;HeLa;HepG2;ARPE;IMR90;T98G;GM_pool;HCT116;Nalm6;LNCaP;HAEC;U87	1105.14	1137.18	1307.34	1594.23	998.12	1483.45	1134.69	1156.15	1190.05	628.4	273.3	1264.64	1813.1	0.795	0.718	0.698	1.153	0.628	1.176	0.676	0.716	0.843	0.391	0.169	0.239	0.722	-0.585981	0.0029912	0.00790466	-1.96332	5.66334e-08	3.28558e-07	-0.177556	0.520276	0.720478	-1.45498	7.08432e-05
hsa-mir-548t	hsa-mir-548t_TV_1	chr4_174089961_+_14622	hsa-mir-548t_TV_1	hsa-mir-548t_chr4_174089961_+_14622_GALNT7	chr4	174089961	174253284	+	163323	1	0	HUVEC;ARPE;VCaP;hESC9;NHA;HeLa;GM_pool;U87;HEK293T;Ramos;HCT116;T98G;HAEC;Nalm6;H1-hESC;MRC5;THP1;MCF7;K562;IMR90;A549;LNCaP	568.69	470.19	1079.98	399.46	1178.69	430.15	1071.98	478.49	439.77	1733.07	2230.56	86.84	87.34	0.212	0.154	0.298	0.15	0.384	0.176	0.331	0.153	0.161	0.558	0.715	0.008	0.018	0.836667	1.79951e-06	8.26607e-06	1.64083	1.0407e-13	1.17418e-12	-2.85535	1.08172e-18	3.37752e-17	0.736445	0.000998215
hsa-mir-548u	hsa-mir-548u_TV_1	chr6_57182427_+_16434	hsa-mir-548u_TV_1	hsa-mir-548u_chr6_57182427_+_16434_PRIM2	chr6	57182427	57520300	+	337873	1	0	NHA;VCaP;LNCaP;HUVEC;HAEC;HepG2;IMR90;hESC9;T98G;ARPE;HCT116;Ramos;MCF7;MRC5;H1-hESC;GM_pool;U87;THP1;K562;HeLa;AC16;HEK293T;Nalm6	1365.3	1311.72	1111.39	1421.18	1222.58	1539.28	1242.36	2020.02	1942.22	3673.71	3439.53	542.76	699.81	2.155	2.561	2.349	2.396	1.969	2.221	1.881	2.517	2.811	1.013	1.054	0.7	1.364	-0.834374	3.00454e-06	1.33409e-05	0.709957	0.000712647	0.00216157	-1.78954	1.82521e-11	2.62775e-10	1.47466	3.79359e-13
hsa-mir-548v	hsa-mir-548v_TV_2	chr8_17555179_-_18810	hsa-mir-548v_TV_2	hsa-mir-548v_chr8_17555179_-_18810_MTUS1	chr8	17549726	17555179	-	5453	1	0	HUVEC;HAEC;AC16;IMR90	179.53	178.1	38.89	284.09	33.86	296.69	68.63	246.58	283.89	9.95	10.74	54.28	58.59	2.003	1.743	0.322	3.185	0.33	3.646	0.634	2.366	3.118	0.096	0.103	0.159	0.362	-2.78849	1.76757e-18	2.78329e-17	-4.9955	8.28254e-27	2.80347e-25	-2.53813	5.36584e-11	7.37985e-10	-2.27022	3.44871e-05
hsa-mir-548y	hsa-mir-548y_TV_1	chr14_48370384_-_5907	hsa-mir-548y_TV_1	hsa-mir-548y_chr14_48370384_-_5907	chr14	48181999	48370384	-	188385	1	0	LNCaP	127.93	95.28	2194.36	870.3	2596.88	854.45	2377.05	545.74	555.1	2111.25	1790.18	43.42	68.54	0.041	0.027	0.526	0.282	0.733	0.304	0.636	0.152	0.177	0.589	0.498	0.004	0.012	1.81609	0.000712706	0.00213173	1.4897	0.0178371	0.039804	-3.59149	0.000100492	0.000483787	-0.396198	0.0719845
hsa-mir-551a	hsa-mir-551a_TV_1	chr1_3528060_-_1058	hsa-mir-551a_TV_1	hsa-mir-551a_chr1_3528060_-_1058_MEGF6	chr1	3447975	3528060	-	80085	1	0	HUVEC;hESC9	29.03	36.51	441.27	26.68	343.58	21.8	430.69	29.31	32.32	786.21	459.48	27.14	34.27	0.022	0.024	0.249	0.02	0.228	0.018	0.271	0.019	0.024	0.516	0.3	0.005	0.014	3.37721	1.31297e-54	2.05446e-52	3.96428	7.49985e-42	6.16722e-40	-0.282688	0.458019	0.661075	0.514873	0.0716743
hsa-mir-554	hsa-mir-554_TV_1	chr1_151512784_+_626	hsa-mir-554_TV_1	hsa-mir-554_chr1_151512784_+_626_TUFT1	chr1	151512784	151561150	+	48366	1	0	HepG2;LNCaP;NHA;H1-hESC;HCT116;U87;hESC9;HeLa;K562;HEK293T;HAEC;ARPE;MCF7;VCaP;Ramos;AC16;T98G	2653.19	2435.53	2801.66	1756.47	2575.56	1848.2	2382.97	1849.32	1699.52	430.78	455.9	1628.29	1421.73	3.338	2.687	2.614	2.22	2.831	2.561	2.483	2.001	2.105	0.468	0.494	0.538	0.989	-0.0872725	0.682384	0.845088	-2.66089	3.217e-17	4.96848e-16	-0.891983	0.00145594	0.00527913	-2.6446	1.34548e-28
hsa-mir-5580	hsa-mir-5580_TV_1	chr14_54420113_-_5934	hsa-mir-5580_TV_1	hsa-mir-5580_chr14_54420113_-_5934_BMP4	chr14	54413549	54420113	-	6564	1	0	HUVEC;HCT116;HAEC;NHA	31.18	17.81	342.54	13.7	342.32	10.63	285.15	38.8	26.61	257.33	63.25	27.14	25.43	0.289	0.145	2.355	0.128	2.773	0.109	2.19	0.309	0.243	2.06	0.505	0.066	0.13	3.41712	1.21856e-25	3.35691e-24	2.35797	9.11625e-06	3.87437e-05	-0.240037	0.724493	0.914525	-1.12709	0.0311362
hsa-mir-5581	hsa-mir-5581_TV_1	chr1_37980355_-_1285	hsa-mir-5581_TV_1	hsa-mir-5581_chr1_37980355_-_1285_MEAF6	chr1	37945362	37980355	-	34993	1	0	LNCaP;HCT116;NHA;MCF7;HUVEC;H1-hESC;K562;VCaP;Nalm6;HEK293T;hESC9;AC16;GM_pool;IMR90;HeLa;ARPE;Ramos;THP1;MRC5;HAEC	295.64	354.42	207.92	469.4	176.8	481.72	150.27	492.29	589.32	233.16	391.45	645.89	810.37	0.514	0.54	0.268	0.82	0.269	0.922	0.216	0.736	1.009	0.35	0.586	0.295	0.779	-1.7439	1.24468e-12	1.17893e-11	-0.958273	0.0031509	0.00841848	0.267979	0.331957	0.518154	0.714778	0.0235678
hsa-mir-5582	hsa-mir-5582_TV_1	chr11_46867829_-_3583	hsa-mir-5582_TV_1	hsa-mir-5582_chr11_46867829_-_3583_CKAP5	chr11	46757399	46867829	-	110430	1	0	Nalm6;HCT116;GM_pool;HUVEC;VCaP;MCF7;LNCaP;IMR90;HeLa;K562;hESC9;NHA;HEK293T;Ramos;AC16;A549;HepG2;HAEC;ARPE;THP1;MRC5	947.11	955.51	1277.43	894.1	1276.5	925.17	1281.41	1157.01	1155.19	2549.13	2070.64	938.98	741.82	0.522	0.462	0.522	0.495	0.615	0.561	0.585	0.548	0.627	1.213	0.982	0.136	0.226	-0.0687108	0.655694	0.829939	0.752908	0.00011213	0.00039711	-0.727592	0.00103787	0.00390063	0.750151	0.000313936
hsa-mir-5588	hsa-mir-5588_TV_1	chr3_184971837_-_14141	hsa-mir-5588_TV_1	hsa-mir-5588_chr3_184971837_-_14141_EHHADH	chr3	184906299	184971837	-	65538	1	0	AC16;HCT116;LNCaP;HepG2;K562;MCF7;ARPE;HUVEC;THP1;VCaP	79.55	54.32	234.84	881.12	377.43	896.98	345.49	362.97	413.16	167.76	114.57	521.05	1102.23	0.074	0.044	0.162	0.822	0.306	0.917	0.266	0.29	0.378	0.134	0.092	0.127	0.566	-0.912606	0.2296	0.362957	-2.12804	0.0387604	0.0790715	0.411768	0.558216	0.756939	-1.2865	9.20244e-05
hsa-mir-559	hsa-mir-559_TV_1	chr2_47596449_+_10389	hsa-mir-559_TV_1	hsa-mir-559_chr2_47596449_+_10389_EPCAM	chr2	47596449	47630305	+	33856	1	0	HCT116;MCF7;HepG2;hESC9;LNCaP;H1-hESC;K562	1472.8	1646.55	602.81	1115.46	407.53	1002.79	354.96	1479.45	1455.56	565.84	877.19	32.57	22.11	2.647	2.595	0.804	2.014	0.64	1.985	0.528	2.287	2.575	0.878	1.357	0.015	0.022	-2.00501	8.58801e-18	1.28787e-16	-1.36134	2.09918e-06	9.85289e-06	-6.20462	1.86388e-51	4.18349e-49	0.56927	0.0741417
hsa-mir-129-2	hsa-mir-129-2_TV_1	chr11_43602471_+_3062	hsa-mir-129-2_TV_1	hsa-mir-129-2_chr11_43602471_+_3062	chr11	43602471	43604400	+	1929	1	0	H1-hESC	0	0	28.42	0	8.78	0	16.56	0	0	1.42	7.16	0	0	0	0	0.665	0	0.242	0	0.433	0	0	0.039	0.194	0	0	7.03832	2.36508e-13	2.40308e-12	5.07726	0.000454192	0.001434	0	1	1	-2.0488	0.0104622
hsa-mir-5591	hsa-mir-5591_TV_1	chr4_39408549_+_14314	hsa-mir-5591_TV_1	hsa-mir-5591_chr4_39408549_+_14314_KLB	chr4	39408549	39455650	+	47101	1	0	HepG2	641.8	709.73	56.84	1448.58	84.01	1575.97	88.74	930.26	1065.21	25.59	19.1	390.79	399.1	0.829	0.804	0.054	1.88	0.095	2.242	0.095	1.033	1.355	0.029	0.021	0.133	0.285	-4.21009	3.43156e-27	1.05462e-25	-6.02677	6.15602e-27	2.10977e-25	-1.88722	5.41539e-06	3.41367e-05	-1.8858	8.13307e-06
hsa-mir-561	hsa-mir-561_TV_1	chr2_189157554_+_10795	hsa-mir-561_TV_1	hsa-mir-561_chr2_189157554_+_10795_GULP1	chr2	189157554	189475900	+	318346	1	0	hESC9;VCaP;MCF7;H1-hESC;HUVEC;IMR90;LNCaP;HCT116;K562;A549;MRC5;NHA	3628.25	3200.48	3162.16	3461.02	3936.07	3700.13	3728.27	5964.37	5815.89	5160.82	9006.98	195.4	87.34	0.693	0.536	0.448	0.665	0.657	0.779	0.59	0.98	1.094	0.852	1.481	0.01	0.009	-0.653008	0.00303085	0.00799787	0.287855	0.312812	0.469021	-5.48042	1.58225e-35	1.62883e-33	0.875692	0.00234632
hsa-mir-566	hsa-mir-566_TV_1	chr3_50192490_+_13167	hsa-mir-566_TV_1	hsa-mir-566_chr3_50192490_+_13167_SEMA3F	chr3	50192490	50229850	+	37360	1	0	HAEC;MCF7;LNCaP;HeLa;hESC9	34.4	35.62	279.72	56.96	186.83	60.08	160.92	54.32	57.03	531.72	478.57	195.4	48.64	0.3	0.254	0.236	0.258	0.379	0.33	0.392	0.221	0.328	0.521	0.586	0.048	0.156	1.63177	3.0969e-10	2.27963e-09	2.88053	1.15613e-25	3.58531e-24	0.700986	0.104849	0.206642	1.17332	6.04105e-05
hsa-mir-5687	hsa-mir-5687_TV_1	chr5_54830792_-_15756	hsa-mir-5687_TV_1	hsa-mir-5687_chr5_54830792_-_15756_PLPP1_PPAP2A	chr5	54709849	54830792	-	120943	1	0	IMR90;hESC9;AC16;H1-hESC;HCT116;HUVEC;MCF7;HAEC;NHA;HeLa;A549;T98G;MRC5;HepG2;U87;ARPE	876.16	870.91	2124.06	1372.15	1587.47	1337.77	1702.63	809.56	844.06	2453.88	4889.57	1156.09	1563.24	0.441	0.384	0.793	0.694	0.698	0.741	0.71	0.35	0.418	1.066	2.117	0.153	0.435	0.389418	0.0952811	0.171933	1.39007	1.2565e-05	5.22977e-05	-0.0386841	0.925505	1	0.929777	0.00405818
hsa-mir-5688	hsa-mir-5688_TV_1	chr3_85008141_+_13244	hsa-mir-5688_TV_1	hsa-mir-5688_chr3_85008141_+_13244_CADM2	chr3	85008141	85112850	+	104709	1	0	LNCaP;hESC9;H1-hESC	7.53	9.8	122.66	7.93	87.77	10.63	74.54	9.48	8.24	430.78	1829.56	59.7	36.48	0.004	0.005	0.053	0.005	0.045	0.007	0.036	0.005	0.005	0.216	0.915	0.009	0.012	2.95409	1.42838e-23	3.40709e-22	6.51289	8.56609e-44	7.74143e-42	1.82781	1.21454e-05	7.14759e-05	3.48192	6.62723e-10
hsa-mir-573	hsa-mir-573_TV_1	chr4_24586153_-_14752	hsa-mir-573_TV_1	hsa-mir-573_chr4_24586153_-_14752_DHX15	chr4	24507099	24586153	-	79054	1	0	hESC9;H1-hESC;Nalm6;VCaP;HAEC;HCT116;LNCaP;HeLa;A549;HUVEC;THP1;HepG2;GM_pool;NHA;AC16	3345.52	3375.02	2272.15	3278.6	2428.85	3409.82	2334.46	3067.54	3072.07	3343.87	4276.14	1829.12	1580.93	2.575	2.278	1.297	2.535	1.634	2.89	1.488	2.03	2.328	2.223	2.832	0.37	0.673	-0.898129	2.52759e-08	1.48621e-07	-0.22903	0.300632	0.453822	-1.40367	4.12718e-10	5.05884e-09	0.600672	0.0064508
hsa-mir-574	hsa-mir-574_TV_1	chr4_38869426_+_14311	hsa-mir-574_TV_1	hsa-mir-574_chr4_38869426_+_14311_FAM114A1	chr4	38869426	38954500	+	85074	1	0	MRC5;NHA;HeLa;HCT116;HepG2;U87;THP1;LNCaP;T98G;HUVEC;MCF7;HAEC;ARPE;A549;IMR90;AC16;K562	2619.87	2631.44	1606.51	2761.61	1902.2	2811.12	2119.11	1708.79	1735.64	317.04	231.53	1910.53	2928.59	0.338	0.377	0.336	0.236	0.664	0.243	0.726	0.2	0.189	0.207	0.023	0	0.021	-0.775161	0.0018112	0.00501528	-3.58374	2.13581e-20	4.40066e-19	-0.432456	0.194979	0.341086	-2.87899	1.83453e-25
hsa-mir-575	hsa-mir-575_TV_1	chr4_83719949_-_14878	hsa-mir-575_TV_1	hsa-mir-575_chr4_83719949_-_14878_SCD5	chr4	83541499	83719949	-	178450	1	0	MCF7;HCT116;LNCaP;NHA;AC16;HUVEC;HAEC;IMR90	2714.47	2794.41	1015.66	1150.79	826.34	1092.65	727.67	2008.81	1830.69	139.33	198.11	65.13	56.38	0.926	0.836	0.257	0.394	0.246	0.41	0.206	0.589	0.614	0.041	0.058	0.006	0.011	-1.59739	1.18721e-06	5.59639e-06	-3.96549	2.82828e-15	3.66525e-14	-5.46116	4.56283e-23	2.03492e-21	-2.4373	3.28191e-16
hsa-mir-577	hsa-mir-577_TV_1	chr4_115519557_+_14500	hsa-mir-577_TV_1	hsa-mir-577_chr4_115519557_+_14500_UGT8	chr4	115519557	115633350	+	113793	1	0	HCT116;H1-hESC;THP1;VCaP;Ramos;HEK293T;hESC9	1411.52	1423.03	119.67	475.17	140.44	525.32	152.63	760.42	813.64	632.66	1062.17	16.28	18.79	0.755	0.667	0.047	0.255	0.066	0.309	0.068	0.35	0.428	0.292	0.489	0.002	0.006	-3.13512	1.49448e-13	1.54896e-12	-0.545536	0.263882	0.408034	-6.07848	1.83256e-18	5.60055e-17	2.5231	1.05754e-16
hsa-mir-578	hsa-mir-578_TV_1	chr4_166300211_+_14607	hsa-mir-578_TV_1	hsa-mir-578_chr4_166300211_+_14607_CPE	chr4	166300211	166426050	+	125839	1	0	AC16;THP1;HEK293T;HCT116;LNCaP;VCaP;U87	4451.73	4156.88	545.97	3757.37	578.06	3988.31	554.92	2934.77	3082.21	160.65	244.66	97.7	75.18	2.153	1.763	0.196	1.825	0.244	2.124	0.222	1.22	1.467	0.067	0.102	0.012	0.02	-3.16676	4.91316e-40	3.44085e-38	-4.65955	6.76939e-35	3.91895e-33	-5.94335	2.72283e-50	5.69155e-48	-1.55931	1.83215e-08
hsa-mir-580	hsa-mir-580_TV_1	chr5_36151989_-_15718	hsa-mir-580_TV_1	hsa-mir-580_chr5_36151989_-_15718_LMBRD2	chr5	36088799	36151989	-	63190	1	0	Nalm6;AC16;HCT116;K562;LNCaP;NHA;VCaP;HUVEC;IMR90;HEK293T;HeLa;MCF7;Ramos;HepG2;HAEC;THP1;GM_pool;A549;ARPE	387.01	449.71	176.51	532.13	152.98	542.34	145.53	395.73	316.21	147.86	142.02	276.81	433.37	0.373	0.38	0.126	0.515	0.129	0.575	0.116	0.328	0.3	0.123	0.118	0.07	0.231	-1.8978	1.68499e-13	1.73393e-12	-2.05316	1.17679e-09	8.50465e-09	-0.728867	0.0288282	0.0707015	-0.226574	0.400931
hsa-mir-598	hsa-mir-598_TV_1	chr8_11059342_-_18788	hsa-mir-598_TV_1	hsa-mir-598_chr8_11059342_-_18788_XKR6	chr8	10872684	11059342	-	186658	1	0	hESC9;GM_pool;H1-hESC;THP1;Ramos	600.95	628.7	1483.85	832.09	1473.36	875.72	1559.46	785.42	818.08	3232.98	3304.67	407.07	95.08	0.196	0.18	0.359	0.273	0.42	0.314	0.421	0.22	0.263	0.91	0.927	0.035	0.017	0.571249	0.000866322	0.00254916	1.65927	2.06042e-15	2.70342e-14	-2.14961	4.91969e-06	3.13147e-05	1.0175	3.19723e-07
hsa-mir-600	hsa-mir-600_TV_1	chr9_126030865_-_19928	hsa-mir-600_TV_1	hsa-mir-600_chr9_126030865_-_19928_STRBP	chr9	125859199	126030865	-	171666	1	0	GM_pool;LNCaP;MCF7;HCT116;H1-hESC;hESC9;HEK293T;HeLa;NHA	855.73	800.56	1314.82	922.94	1171.17	980.99	1113.39	708.69	780.69	2284.7	2409.58	716.45	885.54	0.303	0.249	0.346	0.329	0.363	0.383	0.327	0.216	0.272	0.699	0.735	0.067	0.174	0.080935	0.649646	0.826233	1.02024	4.16393e-06	1.86766e-05	-0.521327	0.0468246	0.105936	0.867617	3.12502e-05
hsa-mir-603	hsa-mir-603_TV_1	chr10_24544256_+_2119	hsa-mir-603_TV_1	hsa-mir-603_chr10_24544256_+_2119_KIAA1217	chr10	24544256	24755459	+	211203	1	0	ARPE	1102.99	941.26	5311.65	1132.04	4999.4	1242.06	4747	1644.12	1691.92	2554.82	1245.96	331.09	353.77	0.318	0.238	1.135	0.328	1.259	0.394	1.133	0.407	0.48	0.636	0.309	0.025	0.056	1.54654	1.4164e-17	2.07629e-16	0.113062	0.681813	0.852775	-2.35053	4.87158e-15	1.05537e-13	-1.50867	4.53107e-06
hsa-mir-6075	hsa-mir-6075_TV_1	chr5_1524074_-_15655	hsa-mir-6075_TV_1	hsa-mir-6075_chr5_1524074_-_15655_LPCAT1	chr5	1453149	1524074	-	70925	1	0	HeLa;IMR90;GM_pool;AC16;NHA;HCT116;Nalm6;HAEC;MRC5	1455.6	1640.31	1311.83	1974.23	1065.84	1827.47	941.83	1004.41	1044.3	2621.64	3250.96	1373.19	958.51	1.249	1.234	0.835	1.702	0.799	1.727	0.669	0.741	0.882	1.942	2.4	0.309	0.455	-0.869205	0.00155312	0.00435615	0.511861	0.0982231	0.177792	-0.84405	0.0172975	0.045623	1.30894	6.93263e-08
hsa-mir-6079	hsa-mir-6079_TV_1	chr1_44173206_+_310	hsa-mir-6079_TV_1	hsa-mir-6079_chr1_44173206_+_310_ST3GAL3	chr1	44173206	44399472	+	226266	1	0	VCaP;NHA;HeLa;AC16;HUVEC;HEK293T;IMR90;MCF7;U87;GM_pool;Nalm6;T98G;HepG2;Ramos;THP1;LNCaP	485.92	485.33	709.02	356.2	739.82	346.14	816.41	309.51	300.36	716.54	731.59	1335.2	1925.86	1.825	1.753	1.172	1.737	1.355	1.818	1.279	1.613	1.84	1.596	1.569	0.507	1.155	0.560425	0.0126574	0.0291601	0.468053	0.09454	0.17207	1.64724	1.02258e-08	1.02232e-07	-0.161555	0.453066
hsa-mir-6087	hsa-mir-6087_TV_1	chrX_108297414_+_20288	hsa-mir-6087_TV_1	hsa-mir-6087_chrX_108297414_+_20288	chrX	108297414	108302079	+	4665	1	0	T98G;U87;A549;hESC9;HAEC;HeLa;MCF7;LNCaP	180.61	175.43	453.23	171.61	363.64	110.06	354.96	279.34	186.93	331.26	385.49	1845.4	438.9	2.356	2.006	4.385	2.249	4.145	1.581	3.835	3.133	2.4	3.731	4.327	6.322	3.165	0.678617	0.00398222	0.0102731	0.527983	0.0750067	0.140804	2.1421	1.27051e-07	1.07245e-06	-0.221507	0.379825
hsa-mir-612	hsa-mir-612_TV_2	chr11_65190268_+_3160	hsa-mir-612_TV_2	hsa-mir-612_chr11_65190268_+_3160	chr11	65190268	65200089	+	9821	1	0	HUVEC;HAEC;A549;AC16;K562;hESC9;VCaP;Ramos;IMR90;H1-hESC;HCT116;LNCaP;NHA;THP1;GM_pool;T98G;Nalm6;HEK293T;U87;HeLa;MRC5;MCF7;HepG2;ARPE	8836.8	8136.55	5420.84	7381.35	5463.35	6349.61	6145.55	9605.24	8117.41	686.69	295.98	17487.9	12760.2	54.749	44.204	24.91	45.944	29.578	43.325	31.54	51.176	49.509	3.674	1.578	28.457	43.714	-0.924119	3.642e-08	2.0969e-07	-4.48946	2.99911e-30	1.27523e-28	0.441119	0.0344685	0.0822671	-3.63884	5.78365e-20
hsa-mir-6125	hsa-mir-6125_TV_1	chr12_62654134_+_4204	hsa-mir-6125_TV_1	hsa-mir-6125_chr12_62654134_+_4204_USP15	chr12	62654134	62814300	+	160166	1	0	HCT116;HEK293T;GM_pool;H1-hESC	1793.16	1794.37	1219.09	1656.96	1475.87	1756.75	1275.49	1585.5	1734.38	1228.36	969.08	2187.34	2547.18	0.681	0.598	0.344	0.632	0.49	0.735	0.401	0.518	0.649	0.403	0.317	0.218	0.535	-0.799137	1.99279e-06	9.09023e-06	-1.10282	1.24463e-06	6.02255e-06	0.00687057	0.964044	1	-0.373214	0.107164
hsa-mir-6134	hsa-mir-6134_TV_1	chrX_28525632_-_20472	hsa-mir-6134_TV_1	hsa-mir-6134_chrX_28525632_-_20472	chrX	28513099	28525632	-	12533	1	0	HCT116	0	1.78	86.76	0.72	43.89	0.53	60.34	4.31	2.53	392.39	81.15	0	3.32	0	0.008	0.312	0.004	0.186	0.003	0.243	0.018	0.012	1.645	0.339	0	0.009	4.78593	1.63392e-24	4.13891e-23	6.6605	3.58949e-21	7.86959e-20	0.215342	1	1	1.78319	0.00304295
hsa-mir-614	hsa-mir-614_TV_1	chr12_13044498_+_4019	hsa-mir-614_TV_1	hsa-mir-614_chr12_13044498_+_4019_GPRC5A	chr12	13044498	13080667	+	36169	1	0	HCT116;ARPE;T98G;A549;MCF7;VCaP;IMR90;HAEC;HUVEC;HEK293T;MRC5;U87	1486.78	1561.95	2498.01	736.19	2206.91	708.23	2075.33	791.46	544.96	28.43	35.8	151.97	99.5	2.501	2.304	3.117	1.244	3.244	1.312	2.892	1.145	0.903	0.041	0.052	0.067	0.093	0.78166	0.0159844	0.0359124	-5.37435	4.88016e-18	8.24897e-17	-3.46007	4.82582e-10	5.86011e-09	-6.22056	1.82264e-81
hsa-mir-616	hsa-mir-616_TV_1	chr12_57914294_-_4753	hsa-mir-616_TV_1	hsa-mir-616_chr12_57914294_-_4753_DDIT3	chr12	57908149	57914294	-	6145	1	0	THP1;HUVEC;GM_pool;LNCaP;Nalm6;U87;HepG2;ARPE;Ramos;HAEC;HEK293T;hESC9;AC16;VCaP;K562;H1-hESC;T98G;NHA;HCT116;MCF7;A549	1206.19	1073.06	1425.51	1108.25	1361.76	1031.51	1385.53	1870.87	1493.58	160.65	341.33	911.84	530.66	11.944	9.317	10.469	11.025	11.783	11.248	11.365	15.931	14.559	1.374	2.908	2.371	2.905	-0.307198	0.110051	0.194484	-2.80162	3.67276e-14	4.32378e-13	-1.32507	1.02832e-05	6.14546e-05	-2.56139	6.0421e-13
hsa-mir-617_hsa-mir-618	hsa-mir-617_hsa-mir-618_TV_1	chr12_81331486_-_4815	hsa-mir-617_hsa-mir-618_TV_1	hsa-mir-617_hsa-mir-618_chr12_81331486_-_4815_LIN7A	chr12	81181349	81331486	-	150137	1	0	THP1;MCF7;H1-hESC;hESC9;IMR90;AC16;HEK293T	1368.52	1365.15	92.74	1951.87	110.35	2043.34	84.01	1201.84	1250.88	265.86	309.1	830.43	1405.15	0.555	0.485	0.028	0.795	0.039	0.912	0.028	0.419	0.499	0.093	0.108	0.088	0.315	-4.42708	2.01201e-45	1.95372e-43	-2.87372	1.46225e-15	1.96279e-14	-0.899173	0.00986866	0.0282317	1.48559	3.86052e-08
hsa-mir-619	hsa-mir-619_TV_1	chr12_109251359_-_4899	hsa-mir-619_TV_1	hsa-mir-619_chr12_109251359_-_4899_SSH1	chr12	109172099	109251359	-	79260	1	0	IMR90;HUVEC;LNCaP;ARPE;GM_pool;AC16;NHA;VCaP;T98G;MCF7;MRC5;U87	1071.81	1030.32	1483.85	1270.48	1661.45	1243.66	1657.66	1113.9	1113.37	885.73	621.79	1644.58	1484.75	0.823	0.694	0.845	0.98	1.115	1.051	1.054	0.735	0.841	0.587	0.411	0.332	0.63	0.0673535	0.670118	0.833477	-1.05385	1.83509e-05	7.43679e-05	-0.0095998	0.987224	1	-1.19207	1.12652e-06
hsa-mir-625	hsa-mir-625_TV_1	chr14_65879447_+_5626	hsa-mir-625_TV_1	hsa-mir-625_chr14_65879447_+_5626_FUT8	chr14	65879447	66225750	+	346303	1	0	AC16;Nalm6;T98G;H1-hESC;GM_pool;MCF7;IMR90;HEK293T;hESC9;A549;U87;NHA;HepG2;HeLa;MRC5	4523.76	4187.16	3411.96	5934.21	3548.61	6667.04	3308.23	5765.21	6147.94	1394.7	1029.95	320.23	401.31	0.795	0.645	0.445	1.048	0.545	1.29	0.482	0.871	1.063	0.212	0.156	0.015	0.039	-1.11339	8.42203e-09	5.2834e-08	-2.64355	3.45607e-19	6.43793e-18	-4.36823	7.24922e-40	9.63618e-38	-1.60199	1.86364e-11
hsa-mir-643	hsa-mir-643_TV_1	chr19_52772839_+_9567	hsa-mir-643_TV_1	hsa-mir-643_chr19_52772839_+_9567_ZNF766	chr19	52772839	52800431	+	27592	1	0	MCF7;U87;H1-hESC;ARPE;HUVEC;NHA;Ramos;IMR90;HAEC;LNCaP;GM_pool;hESC9;HepG2;Nalm6;VCaP;HeLa;HEK293T;MRC5;K562;T98G;THP1;AC16;HCT116;A549	249.41	263.59	263.26	248.04	376.18	207.9	382.17	334.51	271.85	791.9	683.85	271.38	339.4	0.55	0.51	0.431	0.55	0.725	0.505	0.698	0.634	0.59	1.508	1.298	0.157	0.414	-0.0296823	0.894349	1	1.04741	1.76411e-06	8.35323e-06	-0.197971	0.441836	0.642835	1.0099	6.69048e-05
hsa-mir-648	hsa-mir-648_TV_1	chr22_18484267_-_12772	hsa-mir-648_TV_1	hsa-mir-648_chr22_18484267_-_12772_MICAL3	chr22	18260458	18484267	-	223809	1	0	GM_pool;Nalm6;AC16;HCT116;LNCaP;HeLa;K562;H1-hESC;NHA;T98G;ARPE;IMR90;MCF7;hESC9;HEK293T;HUVEC;HAEC;HepG2;U87;THP1;A549;MRC5;VCaP;Ramos	8639	8982.53	3986.35	5564.32	3495.94	5320.76	3408.8	4529.75	4856.5	1953.44	1589.68	5259.39	9883.59	2.349	2.141	0.804	1.52	0.831	1.593	0.768	1.059	1.3	0.459	0.372	0.376	1.486	-1.23419	9.47736e-06	3.90723e-05	-2.29895	3.42765e-09	2.33365e-08	-0.191264	0.638695	0.837053	-1.1381	5.67067e-07
hsa-mir-6505	hsa-mir-6505_TV_1	chr12_48513146_+_4107	hsa-mir-6505_TV_1	hsa-mir-6505_chr12_48513146_+_4107_PFKM	chr12	48513146	48551442	+	38296	1	0	HAEC;hESC9;K562;HEK293T;Nalm6;AC16;A549;GM_pool;ARPE;LNCaP;Ramos;HCT116;MCF7;HeLa;IMR90;NHA;VCaP;H1-hESC;HUVEC	161.26	190.57	308.14	168.72	367.4	155.26	380.99	149.15	181.23	517.5	414.13	70.56	60.81	0.256	0.266	0.363	0.269	0.51	0.272	0.501	0.204	0.283	0.71	0.566	0.029	0.053	0.653019	0.000482443	0.00149105	1.02023	1.15956e-05	4.85213e-05	-1.83054	3.81494e-08	3.50552e-07	0.297883	0.213516
hsa-mir-6510	hsa-mir-6510_TV_1	chr17_39684560_-_8422	hsa-mir-6510_TV_1	hsa-mir-6510_chr17_39684560_-_8422_KRT19	chr17	39677199	39684560	-	7361	1	0	HUVEC;MCF7;HCT116;K562;H1-hESC;HeLa;hESC9;AC16;HepG2;HAEC;A549	719.2	984.01	1952.04	888.33	1608.79	659.31	1613.89	1385.48	894.12	285.76	312.68	10.86	7.74	5.945	7.132	11.968	7.377	11.62	6.002	11.051	9.849	7.276	2.04	2.224	0.024	0.035	0.49552	0.0133105	0.0304981	-2.05829	1.8637e-11	1.67269e-10	-7.16777	4.35166e-44	7.13542e-42	-2.62563	3.56563e-26
hsa-mir-6513	hsa-mir-6513_TV_1	chr2_219151504_-_11631	hsa-mir-6513_TV_1	hsa-mir-6513_chr2_219151504_-_11631_TMBIM1	chr2	219134860	219151504	-	16644	1	0	K562	1071.81	1024.08	315.62	1203.43	204.39	1137.31	230.72	983.72	1024.66	120.85	37	825	771.67	3.918	3.283	0.856	4.42	0.653	4.579	0.699	3.093	3.688	0.381	0.116	0.792	1.56	-2.53514	2.68419e-33	1.26726e-31	-4.23537	3.37026e-22	8.07417e-21	-0.892972	0.000135474	0.000634785	-1.77824	0.000303348
hsa-mir-6514	hsa-mir-6514_TV_1	chr11_62572911_-_3636	hsa-mir-6514_TV_1	hsa-mir-6514_chr11_62572911_-_3636_NXF1	chr11	62559478	62572911	-	13433	1	0	LNCaP;HUVEC;HeLa;Nalm6;AC16;K562;Ramos;MRC5;T98G;ARPE;hESC9;HAEC;HEK293T;HCT116;HepG2;H1-hESC;GM_pool;NHA;MCF7;THP1;IMR90;U87;A549;VCaP	483.77	463.06	1183.19	436.95	697.18	450.35	688.62	367.28	363.1	244.53	254.21	857.57	627.95	2.191	1.839	3.975	1.988	2.76	2.247	2.584	1.431	1.619	0.957	0.991	1.02	1.573	0.565074	0.0101823	0.0239372	-1.23572	8.38353e-06	3.58417e-05	0.311876	0.21214	0.364911	-1.87813	8.38875e-09
hsa-mir-675	hsa-mir-675_TV_1	chr11_2019072_-_3440	hsa-mir-675_TV_1	hsa-mir-675_chr11_2019072_-_3440	chr11	2017699	2019072	-	1373	1	0	AC16	61.28	16.92	1441.97	20.19	1275.24	16.48	1341.75	24.14	72.24	14.22	35.8	1101.81	28.74	2.716	0.658	47.397	0.899	49.384	0.804	49.256	0.92	3.152	0.544	1.365	12.825	0.704	4.84969	9.61867e-28	3.09504e-26	-0.920784	0.235634	0.371583	3.48406	2.45948e-05	0.00013581	-5.81376	2.18715e-58
hsa-mir-711	hsa-mir-711_TV_1	chr3_48632739_-_13757	hsa-mir-711_TV_1	hsa-mir-711_chr3_48632739_-_13757_COL7A1	chr3	48594236	48632739	-	38503	1	0	IMR90;MRC5;HeLa	78.48	55.21	507.08	46.87	386.21	42	398.74	68.11	51.96	382.44	588.37	65.13	33.17	0.124	0.077	0.594	0.074	0.533	0.073	0.522	0.093	0.081	0.522	0.8	0.027	0.029	2.50375	8.37072e-28	2.70301e-26	2.64798	8.34552e-19	1.49853e-17	-0.815314	0.095509	0.191655	0.0777325	0.783682
hsa-mir-7-3	hsa-mir-7-3_TV_1	chr19_4769144_+_9146	hsa-mir-7-3_TV_1	hsa-mir-7-3_chr19_4769144_+_9146_MIR7-3HG	chr19	4769144	4769750	+	606	1	0	hESC9	0	0	2.99	0	3.76	0	3.55	0	0	2.84	10.74	92.27	17.69	0	0	0.223	0	0.33	0	0.295	0	0	0.247	0.928	2.433	0.982	4.73563	0.000183206	0.000608605	5.71346	2.13328e-05	8.54406e-05	8.46301	4.39889e-12	6.93864e-11	0.89148	0.354996
hsa-mir-765	hsa-mir-765_TV_1	chr1_157015534_-_1707	hsa-mir-765_TV_1	hsa-mir-765_chr1_157015534_-_1707_ARHGEF11	chr1	156897999	157015534	-	117535	1	0	AC16;H1-hESC;MCF7;LNCaP;K562;VCaP;IMR90;HeLa;hESC9;HEK293T;NHA;GM_pool;HUVEC;HAEC;MRC5;HepG2;ARPE	1318	1234.24	1314.82	1302.93	1573.68	1267.05	1589.04	1344.1	1365.58	1737.34	2136.28	917.27	1085.65	0.682	0.56	0.505	0.678	0.712	0.722	0.681	0.598	0.696	0.777	0.952	0.125	0.311	-0.224138	0.14809	0.250876	0.119036	0.533718	0.709974	-0.824929	0.000134639	0.000631198	0.2761	0.220743
hsa-mir-873_hsa-mir-876	hsa-mir-873_hsa-mir-876_TV_1	chr9_29213978_-_19678	hsa-mir-873_hsa-mir-876_TV_1	hsa-mir-873_hsa-mir-876_chr9_29213978_-_19678_LINGO2	chr9	29213749	29213978	-	229	1	0	hESC9	2.15	3.56	10.47	7.93	12.54	7.98	4.73	6.04	6.97	9.95	10.74	0	0	0.571	0.83	2.064	2.117	2.911	2.334	1.042	1.379	1.823	2.283	2.456	0	0	0.183036	0.649507	0.826116	0.328185	0.523537	0.699522	-5.86113	0.00274554	0.0092508	0.0782165	1
hsa-mir-9-1	hsa-mir-9-1_TV_1	chr1_156391561_-_1699	hsa-mir-9-1_TV_1	hsa-mir-9-1_chr1_156391561_-_1699_C1orf61	chr1	156372299	156391561	-	19262	1	0	H1-hESC;HCT116;K562;HEK293T	15.05	11.58	411.35	31	186.83	34.56	179.85	10.35	11.41	187.67	112.18	5.43	27.64	0.048	0.032	0.964	0.098	0.516	0.12	0.471	0.028	0.035	0.512	0.305	0.005	0.048	3.29182	9.34027e-14	9.90952e-13	2.48284	9.89788e-07	4.859e-06	-0.429335	0.541601	0.740053	-0.893798	0.0487807
hsa-mir-92b	hsa-mir-92b_TV_1	chr1_155164791_+_659	hsa-mir-92b_TV_1	hsa-mir-92b_chr1_155164791_+_659_MTX1	chr1	155164791	155179028	+	14237	1	0	H1-hESC;hESC9;NHA	66.65	71.24	260.27	36.77	268.34	29.78	307.63	53.45	50.06	891.42	3080.3	75.99	48.64	0.285	0.267	0.825	0.158	1.002	0.14	1.089	0.196	0.211	3.29	11.329	0.085	0.115	2.03667	7.04576e-14	7.55715e-13	4.83306	1.4404e-30	6.27067e-29	-0.238074	0.668109	0.863799	2.74036	4.4568e-09
hsa-mir-935	hsa-mir-935_TV_1	chr19_54483697_+_9578	hsa-mir-935_TV_1	hsa-mir-935_chr19_54483697_+_9578_CACNG8	chr19	54483697	54485100	+	1403	1	0	MCF7	3.23	6.23	26.92	3.61	13.79	2.13	18.93	7.76	3.17	19.9	131.28	0	0	0.14	0.237	0.866	0.157	0.523	0.102	0.68	0.289	0.135	0.745	4.899	0	0	1.79161	4.07095e-05	0.000151234	3.68692	1.55229e-08	9.69355e-08	-5.35334	0.0199208	0.0515003	1.84177	0.0113958
hsa-mir-942	hsa-mir-942_TV_1	chr1_117602948_+_547	hsa-mir-942_TV_1	hsa-mir-942_chr1_117602948_+_547_TTF2	chr1	117602948	117664549	+	61601	1	0	HepG2;U87;HUVEC;H1-hESC;HCT116;VCaP;LNCaP;K562;T98G;HEK293T;MCF7	319.29	288.52	517.55	343.94	644.52	344.54	576.22	221.57	223.69	1390.44	1235.22	331.09	441.11	0.315	0.25	0.379	0.341	0.556	0.375	0.471	0.188	0.218	1.186	1.05	0.086	0.241	0.567263	0.0141105	0.0321161	1.71216	1.26067e-10	1e-09	-0.0340454	0.921965	1	1.0759	7.75592e-07
[truncated: 9 more columns]
