# Supplementary material for: Extensive reprogramming of the nascent transcriptome during iPSC to hepatocyte differentiation
Source: Sci Rep. 2019 Mar 5;9:3562. doi: 10.1038/s41598-019-39215-0 (PMC6401154; doi:10.1038/s41598-019-39215-0)
Supplement: Supplementary file 7 — Supplementary Table S6 [file 41598_2019_39215_MOESM7_ESM.xlsx]

## Sheet: Sheet1
mirBase	11104_A_M1_FPKM	11104_B_M1_FPKM	11104_C_M1_FPKM	10100_A_M2_FPKM	10100_B_M2_FPKM	11104_A_M2_FPKM	11104_B_M2_FPKM	11304_A_M2_FPKM	11304_B_M2_FPKM	iPSC_11104_A_FPKM	iPSC_11104_B_FPKM	PHH_Hu8132_FPKM	PHH_Hu8209_FPKM
hsa-let-7a-3_hsa-let-7b_hsa-mir-3619_hsa-mir-4763_TV_1	0.031	-0.036	0.017	-0.021	-0.026	-0.005	0.088	0.009	0.059	-0.133	-0.014	-0.141	-0.367
hsa-let-7a-3_hsa-let-7b_hsa-mir-3619_hsa-mir-4763_TV_2	0	0.084	0.014	-0.107	-0.005	0.016	-0.022	0.078	-0.007	0.119	0.111	0.337	0.832
hsa-let-7a-3_hsa-let-7b_hsa-mir-3619_hsa-mir-4763_TV_3	-0.423	-1.156	-0.866	-0.388	-0.202	-0.007	-0.272	-0.007	-0.037	0.102	-0.326	0.042	0.316
hsa-let-7a-3_hsa-let-7b_hsa-mir-3619_hsa-mir-4763_TV_4	0.408	1.152	0.877	0.598	0.297	0.248	0.417	0.04	0.122	0.054	0.409	-0.075	-0.215
hsa-let-7a-3_hsa-let-7b_hsa-mir-3619_hsa-mir-4763_TV_5	0.015	0.004	0.013	0	0	0.007	0.012	0.003	0.006	0.054	0.042	0.242	0.555
hsa-mir-106a_hsa-mir-18b_hsa-mir-19b-2_hsa-mir-20b_hsa-mir-363_hsa-mir-92a-2_TV_1	-0.467	-0.327	-0.582	-0.072	0.002	-0.142	-0.028	-0.035	-0.028	1.633	3.197	0	0.001
hsa-mir-106a_hsa-mir-18b_hsa-mir-19b-2_hsa-mir-20b_hsa-mir-363_hsa-mir-92a-2_TV_2	0.839	0.714	0.792	0.112	0.02	0.189	0.061	0.29	0.26	1.76	4.525	0	0.016
hsa-mir-10a_TV_1	-0.107	-0.121	-0.067	0.037	-0.04	0	0	0.014	0.013	0	0.009	-0.018	-0.003
hsa-mir-10a_TV_2	0.732	0.514	0.46	0.055	0.04	0	0	0.056	0.04	0	0	0.018	0.008
hsa-mir-1180_TV_1	0.146	0.31	0.226	-0.091	-0.042	-0.119	-0.055	-0.104	-0.039	0.615	-0.03	0.033	0.002
hsa-mir-1180_TV_2	0.2	0.237	0.267	0.25	0.25	0.458	0.309	0.312	0.342	0.57	0.395	0.091	0.215
hsa-mir-1181_TV_1	1.483	1.882	1.942	0.751	0.729	0.647	0.679	1.039	1.095	1.635	0.715	0.91	0.909
hsa-mir-1181_TV_3	0.112	0.055	0.082	0	0	0.012	0	0	0	0.247	1.276	0.024	0.082
hsa-mir-1226_TV_1	0.539	1.066	1.06	0.546	0.558	0.656	0.472	0.901	0.987	1.277	1.497	0.256	0.675
hsa-mir-1226_TV_2	0.315	0.369	0.341	0.323	0.37	0.412	0.465	0.386	0.367	0.793	0.583	0.083	0.254
hsa-mir-124-2_TV_1	-0.033	-0.025	-0.008	0	0	0	0	0	0	-0.035	-0.077	0	0
hsa-mir-124-2_TV_2	0.053	0.035	0.031	0	0	0	0	0	0	0.058	0.86	0	0
hsa-mir-1249_TV_1	-0.107	-0.052	-0.079	-0.371	-0.268	-0.525	-0.516	-0.549	-0.659	-0.047	-0.088	-0.128	-0.237
hsa-mir-1249_TV_2	0.358	0.255	0.291	0.991	0.878	1.226	1.242	0.756	0.895	0.393	0.289	0.21	0.578
hsa-mir-1251_hsa-mir-135a-2_TV_1	0.003	0.057	0.083	-0.047	0.053	0.128	0.133	-0.108	-0.111	0.278	2.631	0.002	0.014
hsa-mir-1251_hsa-mir-135a-2_TV_2	0.118	0.146	0.078	0.114	0.021	0.058	0.109	0.453	0.531	0.131	0.191	0	0
hsa-mir-1252_TV_1	0.067	0.024	0.126	0.305	0.226	-0.037	0.073	0.395	0.104	0.943	0.218	-0.001	-0.008
hsa-mir-1252_TV_2	0.161	0.201	0.176	0.026	0.014	0.037	0.047	0.061	0.088	1.325	0.52	0.001	0.008
hsa-mir-126_TV_1	0.302	0.402	0.327	-0.036	0.331	0.368	0.261	0.067	0.164	0.024	0.044	0.161	0.016
hsa-mir-126_TV_2	0.091	0.111	0.26	0.176	0.34	0.163	0.143	0.16	0.224	0.577	0.189	0.201	0.149
hsa-mir-126_TV_3	0.45	0.538	0.628	0.161	0	0.077	0	0.047	0.08	0	0.044	0.122	0
hsa-mir-1296_TV_1	0.075	0.173	0.138	0.362	0.273	0.43	0.394	0.036	0.057	0.177	0.048	-0.016	-0.048
hsa-mir-1296_TV_2	0.616	0.681	0.662	0.9	0.778	0.705	0.834	0.718	0.845	0.697	0.876	0.175	0.401
hsa-mir-135b_TV_1	-0.016	0.145	0.113	0.126	0.124	0.195	0.199	0.096	0.098	-1.155	-1.519	0.007	0.007
hsa-mir-135b_TV_2	0.246	0.234	0.184	0.037	0.013	0.031	0.03	0.025	0.027	2.138	2.446	0	0
hsa-mir-138-2_TV_1	0.055	0.003	-0.003	0.056	-0.006	0.035	0.014	-0.101	-0.06	0.241	-0.028	-0.038	-0.026
hsa-mir-138-2_TV_2	0.234	0.374	0.345	0.181	0.197	0.18	0.195	0.261	0.28	0.481	0.624	0.096	0.158
hsa-mir-143_hsa-mir-145_TV_1	0.885	2.614	3.623	0.316	-0.119	0.292	0.394	-0.056	0.036	0.32	0.287	-0.011	0.024
hsa-mir-143_hsa-mir-145_TV_2	1.473	3.136	3.864	0.255	0.119	0.093	0.112	0.105	0.088	0.088	0.122	0.011	0.017
hsa-mir-1469_TV_1	0.764	0.274	0.605	0.29	0.417	0.38	0.447	0.628	0.442	0.012	0.044	0.307	0.33
hsa-mir-1469_TV_2	1.288	2.885	2.276	0.189	0.19	0.245	0.269	0.701	0.682	0	0.014	0.193	0.198
hsa-mir-149_TV_1	0.358	0.487	0.252	0.378	0.26	0.227	0.257	0.078	0.181	0.43	0.624	0.012	0.121
hsa-mir-149_TV_2	0.505	0.448	0.421	0.16	0.264	0.268	0.171	0.179	0.102	0.432	0.376	0.127	0.156
hsa-mir-152_TV_1	-0.144	-0.034	-0.052	0.242	0.205	0.706	0.419	0.232	0.439	-0.56	-0.922	-0.123	-0.186
hsa-mir-152_TV_2	0.408	0.488	0.5	0.134	0.199	0.185	0.195	0.352	0.189	0.583	0.951	0.262	0.548
hsa-mir-188_hsa-mir-362_hsa-mir-500a_hsa-mir-500b_hsa-mir-502_hsa-mir-532_hsa-mir-660_TV_1	-0.06	0.526	0.65	0.479	-0.115	-0.16	0.218	-0.255	0.098	0	0	0.601	0.052
hsa-mir-188_hsa-mir-362_hsa-mir-500a_hsa-mir-500b_hsa-mir-502_hsa-mir-532_hsa-mir-660_TV_2	0.901	0.512	0.651	0.132	0.115	0.16	0.115	0.255	0.138	0	0	0.21	0.18
hsa-mir-198_TV_1	0.186	-0.183	-0.115	0.406	0.386	0.27	0.527	-0.113	0.165	2.624	3.383	0	0.146
hsa-mir-198_TV_2	2.992	3.04	2.646	0.673	0.512	0.821	0.942	0.521	0.476	1.178	1.708	0.035	0.116
hsa-mir-21_TV_1	-0.028	-0.109	-0.096	-0.889	-0.942	-0.827	-0.965	-0.724	-0.851	0.273	0.167	-0.28	-0.588
hsa-mir-21_TV_2	-0.119	-0.105	-0.097	-0.309	-0.221	-0.449	-0.582	-0.458	-0.679	0.037	-0.014	-0.08	-0.044
hsa-mir-21_TV_3	0.578	0.685	0.671	1.482	1.395	1.557	1.845	1.418	1.798	0.352	0.385	0.446	0.83
hsa-mir-221_hsa-mir-222_TV_1	-0.136	-0.4	-0.345	1.762	1.287	0.563	0.625	1.619	1.561	-0.241	-1.574	0.362	0.68
hsa-mir-221_hsa-mir-222_TV_2	1.055	1.367	1.317	0.552	0.49	0.213	0.186	0.567	0.432	2.605	5.468	0.029	0.015
hsa-mir-2278_hsa-mir-23b_hsa-mir-24-1_hsa-mir-27b_hsa-mir-6081_TV_1	-0.001	-0.185	-0.273	-3.269	-2.961	-1.966	-2.073	-2.429	-2.485	0.011	-0.054	-0.199	-1.148
hsa-mir-2278_hsa-mir-23b_hsa-mir-24-1_hsa-mir-27b_hsa-mir-6081_TV_2	0.474	0.839	0.804	4.179	3.698	2.596	3.047	2.961	3.194	-0.111	-0.024	0.57	2.744
hsa-mir-2278_hsa-mir-23b_hsa-mir-24-1_hsa-mir-27b_hsa-mir-6081_TV_3	0.318	0.431	0.41	0.527	0.492	0.553	0.62	0.598	0.668	0.319	0.281	0.095	0.371
hsa-mir-28_TV_1	-1.464	-2.421	-2.191	-1.066	-0.549	-1.066	-1.43	-2.393	-2.736	-0.281	-0.849	-0.232	-0.679
hsa-mir-28_TV_2	1.92	2.984	2.676	4.12	3.04	3.11	3.771	3.527	4.078	0.871	1.622	0.473	1.588
hsa-mir-29a_hsa-mir-29b-1_TV_1	0.166	0.185	0.221	0.507	0.446	0.587	0.391	0.604	0.936	-0.12	-0.024	0.36	0.474
hsa-mir-29a_hsa-mir-29b-1_TV_2	0.114	0.067	0.044	0.19	0.056	0.157	0.302	0.354	0.139	0.163	0.033	1.379	2.525
hsa-mir-29a_hsa-mir-29b-1_TV_3	-0.07	0.017	0.002	0.113	0.18	0.052	0.1	0.039	0.276	-0.054	-0.122	0.18	0.439
hsa-mir-29a_hsa-mir-29b-1_TV_4	0.245	0.178	0.21	0.651	0.624	1.029	1.138	0.735	0.861	0.46	0.452	0.312	0.711
hsa-mir-3134_TV_1	0.055	0.103	0.07	0.213	0.138	0.117	0.134	0.115	0.136	-0.028	-0.116	0.014	0.255
hsa-mir-3134_TV_2	0.313	0.331	0.289	0.1	0.107	0.106	0.128	0.15	0.155	0.571	0.735	0.21	0.434
hsa-mir-3145_TV_1	0.024	-0.324	-0.343	1.369	1.22	1.268	1.492	0.81	0.935	0.29	0.516	0.082	0.31
hsa-mir-3145_TV_2	0.53	1.003	0.785	0.101	0.08	0.033	0.045	0.015	0.114	0.07	-0.039	0.039	0.125
hsa-mir-3145_TV_3	0.136	0.154	0.159	0.135	0.073	0.074	0.095	0.142	0.104	-0.038	-0.109	-0.046	-0.104
hsa-mir-3145_TV_4	0.233	0.258	0.249	0.082	0.079	0.09	0.087	0.08	0.082	0.761	0.549	0.236	0.414
hsa-mir-3175_TV_1	4.298	4.113	4.056	2.289	3.149	1.616	1.697	5.053	4.25	1.785	1.5	1.331	1.89
hsa-mir-3175_TV_2	-0.734	-2.179	-1.849	1.911	1.481	1.818	2.605	-0.445	0.976	0.812	1.399	-0.573	-0.698
hsa-mir-3175_TV_3	3.698	6.009	5.249	3.809	3.373	3.949	3.515	3.97	3.28	1.668	1.745	1.268	2.651
hsa-mir-3183_TV_1	-0.07	0.012	0.019	-0.27	-0.624	-0.494	-0.592	-0.992	-0.967	-0.107	-0.109	-0.016	-0.015
hsa-mir-3183_TV_2	0.166	0.188	0.162	0.276	0.499	0.376	0.398	0.803	0.981	0.131	0.051	0.016	0.01
hsa-mir-3183_TV_3	-0.009	-0.037	-0.095	0.269	0.158	0.262	0.253	0.179	0.388	-0.123	-0.078	-0.001	-0.003
hsa-mir-3183_TV_4	0.167	0.252	0.259	0.226	0.226	0.277	0.276	0.095	0.023	0.279	0.35	-0.004	0
hsa-mir-3183_TV_5	0.023	0	0.003	0.236	-0.022	0.48	0.599	-0.123	0.151	0.025	0.022	0.014	0.003
hsa-mir-3183_TV_6	0.058	0.047	0.061	0.651	0.893	0.789	0.752	1.459	1.474	0.003	0.012	0	0.009
hsa-mir-3187_hsa-mir-4745_TV_1	4.998	3.136	2.755	2.733	2.429	3.506	3.122	2.976	3.342	3.683	3.279	0.773	1.578
hsa-mir-3187_hsa-mir-4745_TV_2	0.355	0.496	0.517	1.058	1.332	1.639	1.449	1.207	1.287	1.162	0.738	0.024	0.094
hsa-mir-3191_TV_1	0.684	0.344	0.272	0.616	0.299	0.697	0.761	0.791	0.693	1.043	0.453	0.545	1.473
hsa-mir-3191_TV_2	0.182	0.195	0.271	0.508	0.647	0.434	0.406	0.458	0.526	0.276	0.577	0.494	0.584
hsa-mir-3198-2_TV_1	-0.072	-0.121	-0.007	0.086	0.089	-0.012	0.087	-0.236	-0.095	0.424	-0.17	-0.113	-0.224
hsa-mir-3198-2_TV_2	0.914	1.166	1.057	0.417	0.296	0.384	0.281	0.479	0.383	1.55	2.197	0.194	0.388
hsa-mir-330_TV_1	-0.001	-0.102	0.13	0.39	0.455	0.389	0.338	0.202	0.19	0.189	0.067	-0.597	-0.192
hsa-mir-330_TV_2	0.163	0.3	0.124	0.023	0.016	0.03	0.074	0.016	0.092	0.568	0.086	0.72	0.463
hsa-mir-335_TV_1	-0.276	-0.018	-0.414	0.513	-0.072	-0.102	0.002	-0.21	-0.044	0.126	0.014	-0.002	-0.019
hsa-mir-335_TV_2	1.979	1.851	1.878	0.119	0.087	0.096	0.005	0.333	0.446	-0.341	-0.38	0.01	-0.07
hsa-mir-335_TV_3	0.587	0.324	0.373	0.057	0.041	0.023	0.062	0.141	0.086	0.623	0.902	0.06	0.22
hsa-mir-339_TV_1	0.202	0.442	0.532	0.576	0.546	0.576	0.572	0.741	0.76	-0.183	-0.098	0.017	-0.059
hsa-mir-339_TV_3	-0.081	-0.01	-0.002	0.087	0.051	0.102	0.088	0.039	0.048	-0.009	-0.021	-0.057	-0.07
hsa-mir-339_TV_4	0.324	0.239	0.229	0.102	0.118	0.149	0.143	0.071	0.085	0.537	0.507	0.157	0.309
hsa-mir-33b_TV_1	-0.013	0.312	0.182	-0.134	-0.073	0.327	0.364	0.11	0.309	0.234	0.071	0.588	0.7
hsa-mir-33b_TV_2	1.061	0.719	0.817	1.175	1.135	1.274	1.267	0.848	0.963	1.863	1.82	0.559	0.613
hsa-mir-3613_hsa-mir-15a_hsa-mir-16-1_TV_2	0.021	0.057	0.033	0.337	0.166	0.095	0.116	-0.296	-0.188	0.548	0.492	-0.188	-0.459
hsa-mir-3613_hsa-mir-15a_hsa-mir-16-1_TV_3	0.302	0.308	0.293	0.488	0.553	1.006	1.119	0.86	0.819	0.027	0.047	0.329	1.187
hsa-mir-3615_TV_1	-0.113	-0.054	-0.114	-0.024	0.077	-0.293	-0.243	-0.096	-0.203	0.361	0.407	-0.096	-0.352
hsa-mir-3615_TV_2	0.261	0.246	0.299	0.27	0.13	0.55	0.548	0.409	0.547	0.21	0.126	0.122	0.422
hsa-mir-3646_TV_1	0.096	0.152	0.065	1.105	1.233	2.473	2.498	1.193	1.55	-0.006	-0.001	0.479	1.823
hsa-mir-3646_TV_2	0.107	0.145	0.133	0.724	0.716	0.781	0.808	0.43	0.383	0.015	0.013	0.191	0.494
hsa-mir-3688-2_TV_1	0.314	0.728	0.548	0.773	0.475	0.617	0.865	0.509	0.576	0.03	-0.054	0.016	0.083
hsa-mir-3688-2_TV_2	0.901	0.764	0.671	0.985	0.839	0.927	1.035	0.524	0.58	0.41	0.354	0.158	0.383
hsa-mir-4285_TV_1	0.056	-0.041	0.029	-0.166	-0.484	-0.275	-0.132	-0.189	-0.146	0.309	0.648	0.018	-0.003
hsa-mir-4285_TV_2	0.543	0.565	0.541	0.564	0.653	0.528	0.375	0.383	0.499	0.339	0.329	0.089	0.158
hsa-mir-4292_TV_1	0.205	0.116	0.082	1.304	1.036	0.368	0.441	0.689	0.672	1.517	1.093	-0.136	0.284
hsa-mir-4292_TV_2	1.685	1.727	1.643	1.217	1.667	2.314	1.829	0.659	0.661	0.176	0.228	0.347	0.324
hsa-mir-4326_TV_1	1.461	0.845	1.306	1.061	0.232	1.884	2.185	1.796	2.587	1.272	-0.322	-0.002	0.816
hsa-mir-4326_TV_2	1.474	1.64	1.38	1.377	1.465	1.47	1.522	1.216	1.421	0.932	0.904	0.406	0.512
hsa-mir-4459_hsa-mir-581_TV_1	0.008	0.08	0.093	-0.555	-0.413	-0.667	-0.832	-0.386	-0.501	0.138	0.178	0.069	0.188
hsa-mir-4459_hsa-mir-581_TV_2	0.226	0.236	0.239	1.036	0.879	1.168	1.343	0.87	1.042	0.334	0.2	0.044	0.127
hsa-mir-4688_TV_1	0.394	0.491	0.406	0.067	0.094	0.222	0.073	0.129	0.194	0.46	0.147	0.033	0.104
hsa-mir-4688_TV_2	0.359	0.293	0.364	-0.128	0.155	0.177	0.204	0.448	0.437	0.823	0.643	0.104	0.222
hsa-mir-4688_TV_3	0.236	0.186	0.119	0.579	0.244	0.346	0.32	0.113	0.111	0.165	0.25	0.019	0.011
hsa-mir-4706_TV_3	-0.126	-0.373	-0.48	-0.282	-0.342	-0.539	-0.44	-0.707	-0.718	-0.248	-0.413	-0.147	-0.357
hsa-mir-4706_TV_4	0.387	0.653	0.729	0.662	0.729	0.974	0.945	1.103	1.189	0.766	0.661	0.271	0.703
hsa-mir-4721_TV_1	0.262	0.028	0.27	-0.087	-0.148	-0.199	-0.222	0.009	0.095	1.68	1.353	0.474	0.577
hsa-mir-4721_TV_2	0.503	0.628	0.577	0.614	0.518	0.482	0.499	0.472	0.491	0.432	0.559	0.118	0.21
hsa-mir-4724_TV_1	-0.03	-0.247	-0.211	0.391	0.634	2.389	2.533	0.7	0.873	0.022	0.128	-0.05	-0.01
hsa-mir-4724_TV_3	0.468	0.658	0.577	0.83	0.78	0.785	0.927	0.569	0.683	0.537	0.344	0.147	0.309
hsa-mir-4728_TV_2	-0.188	-0.229	-0.291	-0.147	-0.043	-0.163	-0.191	0.07	0.149	-0.063	1.449	-0.127	0.357
hsa-mir-4728_TV_3	0.741	0.793	0.843	0.529	0.555	0.793	0.802	0.557	0.624	1.061	0.904	0.336	0.275
hsa-mir-4761_TV_1	0.206	0.167	0.164	0.282	0.061	0.471	0.294	0.043	0.172	-0.026	-0.28	0.078	0.462
hsa-mir-4761_TV_2	0.445	0.695	0.705	0.364	0.475	0.643	0.623	0.493	0.546	0.764	0.566	0.503	1.165
hsa-mir-4785_TV_1	0.253	0.348	0.226	0.622	0.492	0.462	0.453	0.379	0.422	0.126	0.377	0.031	0.083
hsa-mir-4785_TV_2	0.836	1.088	1.112	0.438	0.332	0.28	0.308	0.259	0.299	0.513	0.466	0.058	0.087
hsa-mir-4794_TV_1	-0.11	-0.021	-0.1	0.665	0.465	0.532	0.672	0.519	0.669	-0.124	-0.135	-0.039	-0.044
hsa-mir-4794_TV_2	-1.255	-0.925	-0.346	0.051	0.149	0.117	0.115	-0.456	0.111	-0.029	-0.466	-0.654	-0.383
hsa-mir-4794_TV_3	1.616	1.303	0.757	0.192	0.116	0.172	0.174	0.86	0.297	0.949	2.625	0.72	0.527
hsa-mir-4796_hsa-mir-568_TV_1	-0.025	0.004	0.005	-0.002	-0.036	-0.022	0.044	0.134	0.175	-0.001	0.011	-0.129	-0.596
hsa-mir-4796_hsa-mir-568_TV_2	0.018	0.028	0.049	-0.306	-0.171	-0.098	-0.182	-0.487	-0.627	-0.005	-0.002	0.138	-0.165
hsa-mir-4796_hsa-mir-568_TV_3	0.041	0.103	0.05	2.84	2.415	2.261	2.575	1.595	1.872	0.012	-0.01	0.17	1.539
hsa-mir-4796_hsa-mir-568_TV_4	0.112	0.09	0.103	0.182	0.172	0.136	0.172	0.143	0.123	0.011	0.033	0.111	0.613
hsa-mir-4802_TV_1	-0.07	0.01	-0.092	3.162	2.749	2.781	3.056	3.213	4.042	-0.556	-0.89	0.107	0.417
hsa-mir-4802_TV_2	0.701	0.786	0.76	0.757	0.774	0.868	0.892	1.02	1.124	1.589	1.944	0.229	0.566
hsa-mir-486_TV_1	-3.629	-3.756	-3.732	-2.697	-2.284	-2.199	-1.968	-2.514	-1.969	-3.786	-4.075	-5.945	-2.725
hsa-mir-486_TV_2	3.701	3.841	3.732	2.781	2.284	2.434	2.272	2.85	2.511	4.2	4.208	5.945	2.749
hsa-mir-491_TV_1	1.461	1.318	1.631	0.338	0.405	0.274	0.268	0.868	0.623	0.029	0.205	0.542	0.546
hsa-mir-491_TV_2	0.302	0.435	0.446	0.22	0.24	0.294	0.247	0.153	0.183	0.882	0.6	0.017	0.037
hsa-mir-4999_TV_1	-1.046	-1.156	-0.952	-0.224	-0.238	0.083	0.016	-0.21	-0.102	-2.162	-3.804	0.144	0.35
hsa-mir-4999_TV_2	1.244	1.316	1.164	0.677	0.645	0.659	0.664	0.648	0.67	2.356	3.972	0.023	0.008
hsa-mir-5004_TV_1	0.129	0.295	0.337	0.184	0.171	0.234	0.267	0.036	0.047	1.192	1.645	-0.019	0.025
hsa-mir-5004_TV_2	0.106	0.119	0.146	-0.003	0.007	0.058	0.023	0.037	0.049	-0.064	0.06	0.044	0.056
hsa-mir-5004_TV_3	0.281	0.196	0.176	0.113	0.041	0.076	0.049	0.07	0.066	0.492	0.53	0.015	0.019
hsa-mir-5009_hsa-mir-5094_TV_1	0.121	0.184	0.115	0.534	0.557	0.017	0.126	-0.169	-0.051	0.337	0.16	0.098	0.218
hsa-mir-5009_hsa-mir-5094_TV_2	0.224	0.334	0.365	0.597	0.524	1.318	1.324	1.225	1.321	0.217	0.356	0.114	0.31
hsa-mir-548aq_TV_1	-1.348	0.116	0.026	1.114	0.885	1.025	1.45	0.286	0.738	0.826	0.253	-0.018	0.01
hsa-mir-548aq_TV_2	3.196	1.826	1.755	0.67	0.693	0.575	0.337	1.039	0.894	1.205	1.104	0.067	0.01
hsa-mir-548v_TV_1	-0.004	0.052	-0.308	-0.576	-0.531	-0.682	-0.651	-0.691	-0.629	-0.015	0.004	-0.005	0.033
hsa-mir-548v_TV_2	0.083	0.081	0.443	0.502	0.491	1.07	1.046	0.231	0.087	0.011	0.039	-0.026	-0.046
hsa-mir-548v_TV_3	0.239	0.249	0.191	1.501	1.252	2.115	2.6	2.135	3.031	0.085	0.064	0.185	0.408
hsa-mir-5580_TV_1	-0.075	0.988	0.256	0.211	0.103	0.089	0.003	-0.094	0.006	1.015	0.226	-0.011	-0.036
hsa-mir-5580_TV_2	2.43	1.785	1.934	0.078	0.042	0.039	0.106	0.403	0.237	1.045	0.279	0.077	0.166
hsa-mir-5684_TV_1	0.287	0.155	0.308	0.08	-0.181	-0.229	-0.227	-0.329	-0.346	0.077	0.125	0.181	0.091
hsa-mir-5684_TV_2	0.172	0.147	0.031	-0.473	-0.241	-0.411	-0.532	-0.593	-0.353	-0.135	-0.133	0.06	0.155
hsa-mir-5684_TV_3	0.128	0.05	0.158	0.57	0.522	0.868	0.931	1.213	0.891	0.198	0.331	0.197	0.042
hsa-mir-5690_TV_1	-0.085	-0.011	0.078	0.152	0.013	0.054	0.128	-0.034	0.007	0.21	-0.104	-0.076	0.418
hsa-mir-5690_TV_2	0.287	0.322	0.22	0	0.054	0.088	0.02	0.115	0.108	0.191	0.497	0.492	1.087
hsa-mir-570_TV_1	-0.11	-0.133	-0.24	-0.875	-0.936	-0.13	-0.194	-0.903	-0.898	-0.559	-0.508	-0.009	-0.481
hsa-mir-570_TV_2	0.52	0.624	0.717	1.467	1.446	0.724	0.81	1.336	1.408	1.1	0.972	0.144	0.711
hsa-mir-571_TV_1	-0.384	-0.362	-0.355	-0.019	-0.043	0.295	0.414	0.609	0.586	-0.911	-1.264	0.145	0.418
hsa-mir-571_TV_2	0.426	0.632	0.565	0.789	0.653	0.33	0.401	0.781	0.898	0.553	0.818	0.049	0.38
hsa-mir-571_TV_3	0.614	0.922	0.873	0.857	0.76	0.912	0.997	0.515	0.615	1.194	1.368	0.201	0.374
hsa-mir-593_TV_1	0.443	0.476	0.541	-0.333	-0.039	0.318	0.139	0.004	-0.035	0.341	0.076	0.031	0.106
hsa-mir-593_TV_2	0.853	1.041	0.969	1.984	1.609	1.76	2.069	1.536	1.933	1.016	0.783	0.349	0.496
hsa-mir-603_TV_1	-0.076	0.178	0.089	0.041	0.048	-0.024	-0.133	-0.208	-0.261	0.379	-0.148	0.004	0.026
hsa-mir-603_TV_2	0.619	0.498	0.445	-0.306	-0.317	-0.476	-0.367	-0.231	-0.434	-0.13	-0.035	-0.022	-0.042
hsa-mir-603_TV_3	0.592	0.583	0.599	0.583	0.507	0.828	0.894	0.846	1.175	0.387	0.492	0.043	0.072
hsa-mir-612_TV_1	-12.486	-15.836	-17.507	-27.499	-21.556	-18.159	-16.081	-25.208	-21.91	-1.879	-1.264	-17.39	-23.133
hsa-mir-612_TV_2	24.91	29.578	31.54	54.749	44.204	45.944	43.325	51.176	49.509	3.674	1.578	28.457	43.714
hsa-mir-626_TV_1	0.368	0.439	0.393	0.498	0.377	0.373	0.417	0.235	0.269	0.425	0.234	0.045	0.033
hsa-mir-626_TV_2	0.113	0.168	0.138	0.166	0.176	0.223	0.252	0.311	0.34	0.265	0.666	0.1	0.249
hsa-mir-629_TV_1	-0.898	-0.504	-0.182	1.157	0.723	1.051	1.152	0.359	1.157	0.202	-0.072	-0.362	-0.411
hsa-mir-629_TV_2	3.02	2.514	2.211	0.564	0.866	0.592	0.558	1.514	1.189	1.218	1.638	0.527	0.773
hsa-mir-640_TV_1	0.379	0.502	0.462	1.036	1.029	0.984	1.09	1.151	1.339	0.979	1.403	0.207	0.443
hsa-mir-640_TV_2	0.45	0.388	0.41	0.535	0.498	0.564	0.473	0.534	0.632	0.558	0.432	0.139	0.242
hsa-mir-648_TV_1	0.754	0.776	0.727	2.026	1.803	1.335	1.354	0.901	1.073	0.443	0.334	0.267	0.529
hsa-mir-648_TV_2	0.05	0.055	0.041	0.323	0.338	0.185	0.239	0.158	0.227	0.016	0.038	0.109	0.957
hsa-mir-6513_TV_1	0.101	0.164	0.147	1.746	1.091	2.04	1.746	1.012	1.386	0.25	0.072	0.201	0.851
hsa-mir-6513_TV_2	0.755	0.489	0.552	2.172	2.192	2.38	2.833	2.081	2.302	0.131	0.044	0.591	0.709
hsa-mir-661_TV_1	0.433	0.443	0.454	-0.044	-0.009	0.09	0.015	0.021	0.087	1.109	0.474	-0.071	-0.379
hsa-mir-661_TV_2	0.541	0.387	0.369	0.225	0.189	0.217	0.16	0.056	0.042	0.015	0.187	-0.135	0.675
hsa-mir-661_TV_3	0.357	0.27	0.167	0.041	0.074	0.027	0.044	0.168	0.118	0.209	0.175	0.593	0.451
hsa-mir-6716_TV_1	0.284	0.451	0.796	0.53	0.082	0.334	0.209	0.451	0.419	0.404	0.427	-0.005	0.008
hsa-mir-6716_TV_2	-0.598	0.237	0.192	-0.034	-0.036	-0.05	-0.091	0.033	0.039	0.014	0.092	-0.294	-0.062
hsa-mir-6716_TV_3	0.918	0.334	0.384	0.117	0.136	0.11	0.14	0.016	0.027	0.027	0.067	0.373	0.133
hsa-mir-922_TV_1	-0.332	-0.105	-0.171	0.169	0.2	0.152	0.135	0.124	0.237	0.073	0.043	0.025	0.181
hsa-mir-922_TV_2	0.74	0.503	0.614	0.282	0.248	0.224	0.238	0.331	0.279	0.285	0.274	0.096	0.154
hsa-mir-935_TV_1	0.778	0.367	0.482	0.108	0.214	0.135	0.083	0.264	0.114	0.334	0.9	-0.014	-0.018
hsa-mir-935_TV_2	0.088	0.156	0.198	0.032	0.023	0.022	0.019	0.025	0.021	0.411	3.999	0.014	0.018
