# Supplementary material for: Extensive reprogramming of the nascent transcriptome during iPSC to hepatocyte differentiation
Source: Sci Rep. 2019 Mar 5;9:3562. doi: 10.1038/s41598-019-39215-0 (PMC6401154; doi:10.1038/s41598-019-39215-0)
Supplement: Supplementary file 8 — Supplementary Table S7 [file 41598_2019_39215_MOESM8_ESM.xlsx]

## Sheet: Merged_transcripts_SE_corrected
chrom	start	end	name	strand	nearest_gene_id	source	distance_nearest_gene	annotation	H3K4me3.vs..H3K4me1.Log2.Fold.Change	M1.vs.M2.Log2.Fold.Change	M1.vs.M2.adj..p.value	iPSC vs. M2.Log2.Fold.Change	iPSC vs. M2 adj.p.value	PHH vs. M2.Log2.Fold.Change	PHH vs. M2.adj.p.value	iPSC vs. M1.Log2.Fold.Change	iPSC vs. M1.adj.p.value	PHH vs. M1.Log2.Fold.Change	PHH vs. iPSC adj.p.value	IPSC.vs..PHH.Log2.Fold.Change	IPSC.vs.PHH.adj.p.value	X10100_A_M2	X10100_B_M2	X11104_A_M1	X11104_A_M2	X11104_B_M1	X11104_B_M2	X11104_C_M1	X11304_A_M2	X11304_B_M2	iPSC_11104_A	iPSC_11104_B	PHH_Hu8132	PHH_Hu8209	M1_log2	M2_log2	IPSC_log2	PHH_log2	transcript_type	Overlap_SE
chr16	65261797	65268807	lnc-CDH11-2:2	-	CDH11	lncipedia	-105758	Intergenic	0.972472	7.48298	8.97506e-68	10.5194	7.43162e-88	-3.2451	0.829686	2.97981	5.99036e-14	-10.3249	4.79079e-26	13.3029	6.42824e-24	1.14	0	260.71	0	184.54	1.13	205.38	2.62	0.66	2165.06	1030.95	0	0	7.76737	0.944858	10.643	0	Promoter_associated	No
chr4	180087669	180091375	lnc-AGA-4:1	-	AGA	lncipedia	-1724013	Intergenic	0.706518	6.29574	1.03e-33	10.1201	2.15957e-90	-2.81401	1	3.76708	1.06924e-22	-8.71105	4.98169e-13	12.4764	3.88051e-22	1.14	0	99.04	0	61.11	0.56	53.33	0.87	1.31	1075.55	736.72	0	0	6.17313	0.719549	9.82517	0	Promoter_associated	No
chr4	180087669	180091246	lnc-AGA-4:2	-	AGA	lncipedia	-1724013	Intergenic	0.827806	6.16057	4.82638e-30	10.0833	2.05664e-89	-2.81401	1	3.86526	6.20649e-23	-8.57597	6.16066e-12	12.4396	5.77637e-22	1.14	0	91.76	0	56.22	0.56	46.52	0.87	1.31	1051.46	714.88	0	0	6.04075	0.719549	9.78818	0	Promoter_associated	No
chr1	73439902	73453073	lnc-FPGT-11:1	+	NEGR1	lncipedia	-691626	Intergenic	0.0176379	7.34567	2.70092e-40	10.7332	1.29084e-48	-1.80526	1	3.3318	7.56363e-09	-8.72109	8.73357e-15	12.0503	4.46604e-16	0	0.92	71.37	0	72.11	0	69.22	0.87	0	1099.65	228.72	0	0	6.16792	0.376661	9.37761	0	Promoter_associated	No
chr19	20326954	20331228	lnc-ZNF682-1:1	-	ZNF486	lncipedia	15656	Intergenic	-1.12023	-1.85643	0.0125887	1.24902	0.145064	-11.0366	4.89151e-09	3.06768	3.49264e-16	-8.77583	3.65713e-15	11.8393	5.07612e-19	175.34	191.56	69.91	427.11	75.77	419.85	74.89	54.18	46.01	744.52	417.21	0	0	6.21962	7.78141	9.18454	0	Enhancer_associated	No
chr2	241666254	241676959	lnc-AQP12B-2:1	-	KIF1A	lncipedia	0	Intragenic	-0.976439	0.551982	0.480821	2.98881	3.8e-08	-9.01453	4.05474e-07	2.39741	5.99534e-11	-9.16033	3.78486e-17	11.5509	3.86026e-18	84.25	93.02	96.13	61.12	102.66	54.74	89.64	20.1	15.78	336.11	633.28	0	0	6.60204	5.8031	8.92391	0	Enhancer_associated	No
chr6	14293541	14295742	lnc-CD83-8:1	+	CD83	lncipedia	156394	Intergenic	-1.21425	1.16285	0.00158729	3.99505	2.70235e-19	-7.97683	5.17e-07	2.77655	1.43264e-08	-8.73904	8.51122e-15	11.511	6.63909e-16	17.08	15.66	67	39.99	69.66	27.65	78.29	26.22	32.87	697.59	220.67	0	0	6.18289	4.78546	8.8459	0	Enhancer_associated	No
chrX	16175875	16178205	lnc-AP1S2-2:4	-	GRPR	lncipedia	4235	Downstream	-1.46935	0.562579	0.150321	2.68509	5.23925e-05	-9.07148	1.43263e-11	2.07041	0.034028	-9.22668	4.38162e-17	11.2946	1.43212e-10	85.39	46.05	93.22	49.05	117.33	50.79	90.77	65.54	49.96	745.78	34.48	0	0	6.66448	5.87766	8.6115	0	Enhancer_associated	No
chr2	70890629	70900480	lnc-FIGLA-2:1	-	ADD2	lncipedia	0	Intragenic	-1.41946	6.87156	1.59178e-22	10.5338	1.68433e-73	-1.19208	1	3.60501	7.03753e-25	-7.62032	1.48109e-08	11.2201	1.6355e-17	1.14	0	30.59	0	30.55	0	37.44	0	0	402.06	359.74	0	0	5.08151	0.250962	8.57705	0	Enhancer_associated	No
chr6	94523584	94529276	lnc-MANEA-15:1	+	EPHA7	lncipedia	-394285	Intergenic	-0.0173383	8.99578	8.74565e-31	11.6532	5.91315e-65	5.12548e-15	1	2.60045	9.59668e-09	-8.58474	4.65213e-11	11.1746	2.0358e-16	0	0	34.96	0	74.55	0	81.7	0	0	240.98	506.85	0	0	6.01651	0	8.55042	0	Enhancer_associated	No
chr4	93176334	93198528	lnc-RP11-9B6.1.1-1:3	-	GRID2	lncipedia	-27023	Intergenic	1.33263	7.01406	2.33611e-85	10.5541	5.16544e-137	-0.664342	0.873743	3.49438	6.52369e-30	-7.49248	8.25491e-37	11.085	5.82381e-31	2.28	6.45	512.69	3.77	626.96	0.56	538.97	5.24	3.94	5995.45	5973.06	0	3.85	9.13067	2.23471	12.5472	1.54844	Promoter_associated	No
chr19	21631930	21646706	lnc-ZNF708-2:15	-	ZNF493	lncipedia	21635	Intergenic	3.60184	1.3034	0.201199	2.7064	0.00575809	-8.80224	0.00134098	1.36223	3.70093e-05	-9.70014	4.96419e-21	11.0573	6.29659e-17	77.42	80.12	147.11	55.84	125.88	63.77	147.51	2.62	0.66	328.5	353.99	0	0	7.14126	5.57708	8.41889	0	Promoter_associated	No
chr19	21631930	21646682	lnc-ZNF708-2:5	-	ZNF493	lncipedia	21635	Intergenic	3.61946	1.28459	0.212562	2.6856	0.00630879	-8.79916	0.00134862	1.36026	4.63209e-05	-9.67823	1.40578e-21	11.0335	7.88587e-17	77.42	80.12	147.11	55.84	119.77	63.2	147.51	2.62	0.66	320.89	350.55	0	0	7.12029	5.5742	8.39541	0	Promoter_associated	No
chr4	93183648	93198453	lnc-RP11-9B6.1.1-1:1	-	GRID2	lncipedia	-27098	Intergenic	1.32133	6.31338	3.99505e-63	10.0249	3.30967e-119	-1.15416	0.735362	3.66362	3.16857e-31	-7.2866	3.12558e-27	11.028	2.23597e-28	2.28	3.68	266.54	3.77	279.87	0	229.2	4.37	2.63	3287.54	2912.4	0	1.93	8.01979	1.92156	11.5985	0.974529	Promoter_associated	No
chr21	40969030	40984994	B3GALT5-AS1:1	-	B3GALT5	lncipedia	0	Intragenic	2.51512	-1.05298	0.409079	3.33447	1.05225e-05	-8.11365	0.000851645	4.32513	5.94592e-22	-6.66403	0.000446557	10.9824	5.8623e-16	45.54	21.18	13.11	3.02	11	2.82	26.1	50.69	58.5	227.03	426.4	0	0	4.14866	4.96771	8.3563	0	Promoter_associated	No
chr21	40969074	40984749	B3GALT5-AS1:3	-	B3GALT5	lncipedia	-119	Promoter	2.53084	-1.04896	0.408599	3.36645	7.32769e-06	-8.07628	0.000885379	4.35319	3.05868e-22	-6.63096	0.000508174	10.977	6.33442e-16	40.99	21.18	13.11	3.02	11	2.82	24.96	50.69	58.5	225.76	425.25	0	0	4.11742	4.93231	8.35096	0	Promoter_associated	No
chr21	40969073	40984368	B3GALT5-AS1:5	-	B3GALT5	lncipedia	-500	Promoter	1.91283	-1.19918	0.298636	3.34365	6.86154e-06	-8.04056	0.000883287	4.48048	3.35321e-24	-6.44634	0.00104138	10.9185	9.6924e-16	40.99	21.18	11.65	3.02	11	2.82	20.42	48.94	55.88	218.15	406.86	0	0	3.94079	4.89748	8.29234	0	Promoter_associated	No
chr5	25433944	25445978	lnc-CDH10-6:4	-	CDH10	lncipedia	-788860	Intergenic	2.538	9.97469	5.53744e-99	11.9719	1.06538e-110	0.846798	1	1.9455	1.90064e-09	-8.90543	3.21753e-35	10.9123	1.19649e-24	0	1.84	413.64	0	471.75	0	431.18	0	0	1830.22	1361.95	0	0.96	8.78089	0.385891	10.6412	0.565597	Promoter_associated	No
chr1	64815748	64821386	lnc-UBE2U-1:1	+	UBE2U	lncipedia	105722	Intergenic	-1.44974	4.92463	5.65013e-18	8.27951	6.44557e-36	-3.10438	0.831551	3.30362	1.96695e-08	-7.58511	4.21181e-08	10.8916	1.17135e-13	2.28	1.84	40.78	0	30.55	0.56	26.1	0	0.66	483.24	112.63	0	0	5.06508	0.918386	8.22369	0	Enhancer_associated	No
chr18	4264406	4280961	DLGAP1-AS5:1	+	DLGAP1	lncipedia	0	Intragenic	-2.56734	5.32745	2.41191e-31	6.59137	2.52755e-43	-4.6025	0.274124	1.22617	0.00209446	-9.5521	6.59458e-18	10.772	1.02907e-15	1.14	2.76	93.22	4.53	114.88	5.08	169.07	0	0.66	292.99	265.49	0	0	6.98554	1.74918	8.13052	0	Enhancer_associated	No
chrX	102997791	103001839	lnc-PLP1-1:1	+	GLRA4	lncipedia	-14240	Intergenic	2.06546	6.38958	4.69052e-38	8.44583	1.66392e-17	-2.74301	1	1.96184	0.0713794	-8.79221	2.54071e-15	10.7509	7.21497e-09	0	0	74.28	1.51	70.88	1.69	78.29	0	0	518.75	16.09	0	0	6.23809	0.616671	8.06835	0	Promoter_associated	No
chr15	48431628	48442183	lnc-FBN1-5:3	-	SLC24A5;MYEF2	lncipedia	0	Intragenic;Intragenic	-1.66698	0.643291	0.0598628	2.5976	1.26756e-16	-8.6096	6.5035e-11	1.90976	6.74506e-09	-8.84688	1.18283e-15	10.7508	1.10339e-15	45.54	37.76	72.82	44.52	79.44	35.55	79.43	38.45	48.64	261.28	290.78	0	0	6.28965	5.41763	8.1139	0	Enhancer_associated	No
chr18	4264632	4280982	DLGAP1-AS5:5	+	DLGAP1	lncipedia	0	Intragenic	-2.66422	5.2701	1.92342e-30	6.54941	1.13304e-42	-4.6025	0.274124	1.24174	0.0018241	-9.49465	1.89651e-17	10.7301	1.47828e-15	1.14	2.76	88.85	4.53	111.21	5.08	162.26	0	0.66	282.84	259.75	0	0	6.92805	1.74918	8.08903	0	Enhancer_associated	No
chr1	80162124	80166380	lnc-IFI44-8:1	+	ADGRL4	lncipedia	-689630	Intergenic	1.54849	5.41612	4.76016e-26	7.90026	1.27036e-24	-3.21349	0.851959	2.40151	0.00179077	-8.24985	5.96584e-11	10.6539	7.41979e-11	0	0.92	64.09	0.75	42.77	0	47.66	0.87	2.63	454.07	48.27	0	0	5.71443	0.896595	7.97825	0	Promoter_associated	No
chr14	48696615	48729846	lnc-MDGA2-2:3	-	MDGA2	lncipedia	-552459	Intergenic	1.17404	6.03772	1.75497e-57	9.24552	1.06768e-97	-1.53135	0.458915	3.16286	5.56356e-24	-7.38245	2.94703e-28	10.6231	6.49945e-27	3.42	9.21	279.65	3.77	299.42	2.26	249.63	0.87	1.97	2530.34	2149.24	0	1.93	8.11496	2.1964	11.1928	0.974529	Promoter_associated	No
chr14	48696615	48729846	lnc-MDGA2-2:4	-	MDGA2	lncipedia	-552459	Intergenic	1.17404	6.03772	1.75497e-57	9.24552	1.06768e-97	-1.53135	0.458915	3.16286	5.56356e-24	-7.38245	2.94703e-28	10.6231	6.49945e-27	3.42	9.21	279.65	3.77	299.42	2.26	249.63	0.87	1.97	2530.34	2149.24	0	1.93	8.11496	2.1964	11.1928	0.974529	Promoter_associated	No
chr19	20331405	20332995	lnc-ZNF682-6:1	-	ZNF486	lncipedia	20107	Intergenic	-1.37324	-0.97917	0.196057	1.6704	0.011593	-9.35314	2.41254e-07	2.60799	2.13622e-11	-7.96958	2.1928e-10	10.5744	2.01314e-14	70.59	70.91	42.24	104.14	46.44	123.02	37.44	19.23	21.69	298.06	186.19	0	0	5.42761	6.11402	7.92555	0	Enhancer_associated	No
chr13	54698459	54707006	LINC00458	-	OLFM4	refseq	1072264	Intergenic	-0.817531	8.86253	4.87585e-49	12.245	1.21994e-54	1.53891	1	3.29971	4.18395e-07	-7.16138	4.84919e-17	10.5361	6.94217e-18	0	0	192.26	0	119.77	0	83.97	0	0.66	2047.1	353.99	0	0.96	7.05528	0.15056	10.2307	0.565597	Enhancer_associated	No
chr22	45396445	45399500	lnc-KIAA0930-3:1	-	PHF21B	lncipedia	0	Intragenic	-1.47611	3.43158	9.56994e-13	6.19788	9.58376e-40	-4.72732	0.231883	2.72424	2.58259e-13	-7.79061	2.17407e-09	10.5084	1.95918e-14	0	0	43.69	5.28	35.44	3.39	32.91	5.24	1.97	183.91	285.03	0	0	5.26103	1.86658	7.8794	0	Enhancer_associated	No
chr16	86766813	86774071	lnc-FOXL1-3:4	+	FOXL1	lncipedia	151510	Intergenic	-1.42901	-1.83289	0.0354742	4.32705	9.98166e-08	-6.59755	0.00296191	6.1209	1.867e-06	-4.37081	0.279006	10.4715	6.46354e-08	20.49	13.81	0	3.77	6.11	9.59	3.4	7.87	7.23	431.24	9.19	0	0	2.06005	3.51854	7.78931	0	Enhancer_associated	No
chr22	45385001	45405428	lnc-KIAA0930-4:3	-	PHF21B	lncipedia	0	Intragenic	3.29774	2.75469	1.42923e-16	5.53751	2.5957e-46	-5.02641	3.32901e-05	2.73982	6.843e-18	-7.66017	8.50756e-24	10.4606	4.17137e-23	14.8	11.05	198.08	34.71	189.43	31.04	169.07	20.97	22.35	967.74	1391.84	0	0.96	7.54324	4.55377	10.2055	0.565597	Promoter_associated	No
chr10	6660677	6681743	PRKCQ-AS1:53	+	PRKCQ	lncipedia	-38415	Intergenic	-0.810409	2.17153	7.84837e-06	5.80668	4.56303e-34	-5.0957	0.0361566	3.58417	4.18605e-13	-6.85936	2.58842e-05	10.4432	5.97709e-13	5.69	3.68	24.76	3.02	15.89	2.26	18.15	3.5	3.94	312.01	127.58	0	0	4.36457	2.22702	7.78656	0	Enhancer_associated	No
chr12	59716539	59717330	lnc-SLC16A7-4:2	+	SLC16A7	lncipedia	-272492	Intergenic	-1.32062	7.60696	2.12037e-18	10.9028	1.87255e-53	5.12548e-15	1	3.22282	1.07247e-14	-7.20086	1.99939e-06	10.4186	9.03007e-14	0	0	18.93	0	28.11	0	26.1	0	0	270.16	164.35	0	0	4.66562	0	7.76987	0	Enhancer_associated	No
chr19	21634841	21646706	lnc-ZNF708-2:8	-	ZNF493	lncipedia	24546	Intergenic	3.60184	1.49236	0.11938	2.77302	0.00381282	-8.07163	0.00530174	1.24202	0.000380449	-9.15841	3.52741e-17	10.3945	3.14826e-14	48.96	46.05	93.22	27.92	90.44	44.02	104.39	0.87	0.66	200.4	231.01	0	0	6.60016	4.86196	7.75959	0	Promoter_associated	No
chr2	70900386	70907898	lnc-VAX2-7:1	+	ADD2	lncipedia	0	Intragenic	-1.45062	7.09558	9.54678e-15	10.8641	2.56194e-57	5.12548e-15	1	3.69636	8.00769e-21	-6.68953	0.000102526	10.3813	4.7717e-14	0	0	20.39	0	13.44	0	18.15	0	0	233.37	191.94	0	0	4.19587	0	7.73914	0	Enhancer_associated	No
chr11	119288660	119289824	lnc-RP11-334E6.3.1-2:1	+	THY1	lncipedia	0	Intragenic	-2.18322	7.58748	6.72727e-34	9.70081	3.00602e-58	-1.1255	1	2.05977	4.28299e-09	-8.32327	1.01996e-11	10.3762	4.34335e-14	0	0	49.52	0	50.11	0	61.27	0	0.66	186.45	240.21	0	0	5.77171	0.15056	7.74369	0	Enhancer_associated	No
chr19	21634841	21646686	lnc-ZNF708-2:4	-	ZNF493	lncipedia	24546	Intergenic	3.66629	1.46554	0.127855	2.74017	0.00442511	-8.06647	0.00527511	1.23612	0.000497439	-9.12643	7.71665e-17	10.3566	4.66992e-14	48.96	46.05	93.22	27.92	84.33	43.45	104.39	0.87	0.66	192.79	227.57	0	0	6.56955	4.85723	7.72233	0	Promoter_associated	No
chr19	21634857	21646686	lnc-ZNF708-2:1	-	ZNF493	lncipedia	24562	Intergenic	3.66629	1.46554	0.127855	2.72798	0.00466541	-8.06647	0.00527511	1.22389	0.000583083	-9.12643	7.71665e-17	10.3444	5.05962e-14	48.96	46.05	93.22	27.92	84.33	43.45	104.39	0.87	0.66	191.52	225.27	0	0	6.56955	4.85723	7.71008	0	Promoter_associated	No
chr1	215584886	215588980	lnc-KCTD3-5:1	+	KCTD3	lncipedia	-151756	Intergenic	0.797136	7.28504	4.30864e-16	10.8105	2.862e-34	5.12548e-15	1	3.44755	3.72179e-08	-6.87925	2.30945e-05	10.3216	1.366e-11	0	0	20.39	0	15.89	0	22.69	0	0	331.04	70.11	0	0	4.36854	0	7.65517	0	Promoter_associated	No
chr11	119289529	119291956	lnc-USP2-2:3	-	THY1	lncipedia	0	Intragenic	0.330902	8.17385	2.29728e-43	9.60212	2.47705e-56	-1.15512	1	1.37704	0.000163648	-8.91372	1.12406e-15	10.2836	1.0072e-13	0	0	69.91	0	78.22	0	94.18	0.87	0	173.76	226.42	0	0	6.3535	0.195348	7.6517	0	Promoter_associated	No
chr1	215584406	215588179	lnc-KCTD3-6:1	+	KCTD3	lncipedia	-152557	Intergenic	0.496494	7.19352	1.69039e-15	10.7442	8.75067e-33	5.12548e-15	1	3.47086	8.8108e-08	-6.78761	4.05268e-05	10.255	3.13125e-11	0	0	20.39	0	14.67	0	20.42	0	0	319.62	63.21	0	0	4.28491	0	7.58808	0	Promoter_associated	No
chr15	93609234	93616363	lnc-FAM174B-7:1	-	RGMA	lncipedia	0	Intragenic	1.50502	1.16176	0.029391	3.7839	1.00171e-14	-6.92166	0.000371592	2.56828	1.70269e-05	-7.68368	2.94559e-07	10.2519	1.82117e-12	15.94	8.29	56.8	5.28	28.11	10.72	20.42	15.73	21.69	87.52	309.17	0	0	5.17433	3.80133	7.63912	0	Promoter_associated	No
chr8	138418343	138425831	lnc-FAM135B-6:2	-	FAM135B	lncipedia	716436	Intergenic	-0.374407	4.96914	4.13819e-32	6.31584	7.84573e-17	-4.38693	0.213425	1.32163	0.218836	-8.9312	5.0704e-16	10.2472	6.16744e-09	4.55	2.76	72.82	0.75	80.66	1.13	91.91	1.75	2.63	355.14	22.99	0	0	6.3715	1.70561	7.57035	0	Enhancer_associated	No
chr19	21635827	21646706	lnc-ZNF708-2:16	-	ZNF493	lncipedia	25532	Intergenic	3.60184	1.52523	0.101324	2.76588	0.00328428	-7.92527	0.0060568	1.20154	0.000872705	-9.04493	4.32042e-16	10.2408	1.2694e-13	44.4	40.52	84.48	25.66	80.66	40.07	100.99	0.87	0.66	185.18	202.28	0	0	6.4872	4.72046	7.60533	0	Promoter_associated	No
chr9	23647972	23672706	lnc-ELAVL2-1:2	-	ELAVL2	lncipedia	17398	Intergenic	-0.846668	5.37387	2.72332e-40	6.32568	6.0618e-44	-4.35932	0.223095	0.909376	0.0160096	-9.32191	2.0228e-18	10.2254	1.41549e-13	3.42	0	101.95	2.26	101.44	2.26	119.14	3.5	1.31	180.1	203.43	0	0	6.76168	1.64386	7.5907	0	Enhancer_associated	No
chrX	13883432	13891944	lnc-OFD1-2:1	+	GPM6B	lncipedia	0	Intragenic	-1.68599	4.66574	2.59039e-18	6.93875	1.38861e-30	-3.74814	0.605965	2.23454	3.96035e-05	-7.98584	7.95618e-10	10.2179	2.16281e-12	2.28	2.76	58.26	0.75	37.89	2.26	32.91	0	0	86.25	301.12	0	0	5.46009	1.22754	7.605	0	Enhancer_associated	No
chr2	70883915	70885457	lnc-TGFA-2:1	-	ADD2	lncipedia	3760	Downstream	-1.64757	4.50215	7.9528e-08	8.43742	1.29384e-46	-2.27098	1	3.87224	5.0766e-19	-6.33543	0.000199205	10.2028	3.99725e-13	0	2.76	11.65	0	17.11	0	11.35	0	0	221.96	152.86	0	0	3.84499	0.545968	7.55773	0	Enhancer_associated	No
chr4	180087448	180099709	lnc-RP11-389E17.1.1-6:1	+	AGA	lncipedia	-1723792	Intergenic	0.963507	5.03597	4.01271e-31	8.78037	3.65717e-87	-1.52968	0.653342	3.68973	2.51388e-22	-6.4456	1.16438e-13	10.1985	9.17502e-22	1.14	0.92	109.24	3.02	69.66	2.26	62.41	2.62	1.31	1165.61	776.95	0	0.96	6.34761	1.52523	9.92523	0.565597	Promoter_associated	No
chr19	21635997	21646706	lnc-ZNF708-2:17	-	ZNF493	lncipedia	25702	Intergenic	3.60184	1.48251	0.113781	2.74647	0.00350151	-7.89254	0.00635524	1.22552	0.000649842	-8.96957	1.35383e-15	10.1892	2.04372e-13	44.4	37.76	80.11	24.9	78.22	40.07	94.18	0.87	0.66	176.3	197.68	0	0	6.41227	4.68799	7.55451	0	Promoter_associated	No
chr14	55604086	55609396	lnc-MAPK1IP1L-2:3	+	LGALS3	lncipedia	0	Intragenic	-1.58197	3.10941	3.16245e-08	6.18443	9.06588e-36	-4.46008	0.178875	3.01371	1.48054e-09	-7.16262	1.3641e-05	10.1759	1.61048e-12	3.42	2.76	39.33	1.51	17.11	0.56	17.02	2.62	3.29	242.25	124.13	0	0	4.67167	1.74846	7.52505	0	Enhancer_associated	No
chr12	95918295	95922776	lnc-NTN4-2:1	-	USP44	lncipedia	0	Intragenic	-1.38375	4.05488	2.40481e-05	8.42894	6.81119e-37	-2.17387	1	4.33885	2.00641e-12	-5.84687	0.00672639	10.1744	2.72675e-12	0	0	2.91	0	14.67	1.13	10.21	0.87	0	84.98	290.78	0	0	3.35943	0.415037	7.56133	0	Enhancer_associated	No
chr22	28070071	28073554	lnc-CRYBA4-10:1	+	MN1	lncipedia	70712	Intergenic	-2.18852	6.7525	2.08588e-22	9.49343	1.17107e-46	-1.14779	1	2.6794	7.60929e-10	-7.4934	7.3e-08	10.1701	1.53894e-12	0	0	33.5	0.75	24.44	0	32.91	0	0	239.72	125.28	0	0	4.96732	0.169925	7.51964	0	Enhancer_associated	No
chr19	21635827	21646675	lnc-ZNF708-2:6	-	ZNF493	lncipedia	25532	Intergenic	3.62428	1.4816	0.115792	2.68721	0.00454115	-7.91955	0.00611749	1.16668	0.00170187	-8.99558	1.77197e-15	10.1565	2.82744e-13	44.4	40.52	83.02	25.66	73.33	39.5	100.99	0.87	0.66	172.49	193.09	0	0	6.43929	4.71525	7.52191	0	Promoter_associated	No
chr1	73447760	73451011	lnc-FPGT-10:1	+	NEGR1	lncipedia	-699484	Intergenic	-3.1142	7.80323	1.60554e-21	10.6404	1.56469e-35	5.12548e-15	1	2.75602	1.74207e-06	-7.39607	1.91e-07	10.1523	1.277e-11	0	0	33.5	0	24.44	0	27.23	0	0	282.84	74.71	0	0	4.87725	0	7.49005	0	Enhancer_associated	No
chr9	96083237	96089336	lnc-WNK2-1:1	+	C9orf129	lncipedia	0	Intragenic	-0.784844	4.45959	3.48357e-10	8.06598	4.45992e-43	-2.52882	1	3.5522	9.87771e-14	-6.60073	0.000328277	10.1465	2.10096e-12	0	0.92	10.2	0.75	17.11	0.56	20.42	0	0.66	237.18	121.83	0	0	4.0798	0.567221	7.49589	0	Enhancer_associated	No
chr19	21635997	21646674	lnc-ZNF708-2:7	-	ZNF493	lncipedia	25702	Intergenic	3.62909	1.43631	0.13041	2.66476	0.00482267	-7.88669	0.00641602	1.19019	0.0012738	-8.91755	6.38652e-16	10.1018	4.70627e-13	44.4	37.76	78.65	24.9	70.88	39.5	94.18	0.87	0.66	163.62	188.49	0	0	6.36171	4.68267	7.46805	0	Promoter_associated	No
chr2	60696083	60704101	lnc-PAPOLG-13:1	+	BCL11A	lncipedia	0	Intragenic	-1.86369	4.44028	1.32991e-20	5.33625	8.45988e-21	-5.22889	0.140573	0.851415	0.0401561	-9.23954	8.79226e-18	10.0884	7.42911e-13	6.83	0.92	116.52	1.51	95.33	5.08	94.18	9.61	0	194.06	152.86	0	0	6.68664	2.31952	7.44675	0	Enhancer_associated	No
chr4	93189917	93198226	lnc-RP11-9B6.1.1-1:2	-	GRID2	lncipedia	-27325	Intergenic	2.03163	5.56927	6.18051e-44	9.13298	4.263e-101	-1.08249	0.731667	3.5125	3.30857e-27	-6.47501	7.6769e-20	10.0649	5.41192e-25	2.28	3.68	176.24	3.02	147.88	0	119.14	4.37	2.63	1637.43	1547	0	1.93	7.21678	1.87316	10.6377	0.974529	Promoter_associated	No
chr21	40977525	40984748	B3GALT5-AS1:4	-	B3GALT5	lncipedia	-120	Promoter	2.51384	-0.846836	0.591173	3.31587	1.02964e-05	-7.21053	0.00880524	4.10048	3.23561e-17	-5.97045	0.00175677	10.0608	2.98873e-12	27.33	15.66	8.74	1.51	7.33	1.13	14.75	20.97	30.24	112.88	232.16	0	0	3.49484	4.0993	7.43896	0	Promoter_associated	No
chr21	40977533	40984749	B3GALT5-AS1:2	-	B3GALT5	lncipedia	-119	Promoter	2.51384	-0.846836	0.591173	3.31119	1.05418e-05	-7.21053	0.00880524	4.09573	3.18694e-17	-5.97045	0.00175677	10.0561	3.092e-12	27.33	15.66	8.74	1.51	7.33	1.13	14.75	20.97	30.24	112.88	231.01	0	0	3.49484	4.0993	7.43417	0	Promoter_associated	No
chr4	113568045	113568494	lnc-ANK2-5:3	+	LARP7	lncipedia	0	Intragenic	4.52696	6.21106	3.91628e-16	9.3564	1.0265e-49	-1.15512	1	3.09243	1.38524e-13	-6.9541	2.21435e-05	10.039	1.43068e-12	0	0	23.3	0	24.44	0	14.75	0.87	0	130.64	208.03	0	0	4.44824	0.195348	7.41223	0	Promoter_associated	No
chr17	32262462	32311393	lnc-CCL1-3:7	-	ASIC2	lncipedia	0	Intragenic	-0.907886	3.43882	2.33781e-15	5.17149	3.8119e-32	-5.27595	0.0426455	1.68534	1.35434e-05	-8.32418	6.21544e-11	10.003	1.18782e-12	2.28	2.76	48.06	2.26	68.44	2.82	44.25	5.24	8.55	149.66	179.3	0	0	5.77039	2.31759	7.37051	0	Enhancer_associated	No
chr13	95356999	95360750	LINC00391:4	-	SOX21	lncipedia	1130	Downstream	1.54103	3.78754	6.27259e-05	8.22952	3.72125e-17	-2.21715	1	4.39889	7.37252e-06	-5.60026	0.00876816	9.99915	4.51855e-08	0	0	11.65	2.26	4.89	0	7.94	0	0	13.95	322.96	0	0	3.19535	0.461179	7.40476	0	Promoter_associated	No
chr13	95356997	95360740	LINC00391:5	-	SOX21	lncipedia	1140	Downstream	1.55364	3.78754	6.27259e-05	8.22352	9.73824e-17	-2.21715	1	4.3929	1.07893e-05	-5.60026	0.00876816	9.99333	6.14323e-08	0	0	11.65	2.26	4.89	0	7.94	0	0	12.68	322.96	0	0	3.19535	0.461179	7.39934	0	Promoter_associated	No
chr13	95356997	95360733	LINC00391:6	-	SOX21	lncipedia	1147	Downstream	1.55364	3.78754	6.27259e-05	8.2186	1.0198e-16	-2.21715	1	4.38798	1.09385e-05	-5.60026	0.00876816	9.98841	6.27034e-08	0	0	11.65	2.26	4.89	0	7.94	0	0	12.68	321.81	0	0	3.19535	0.461179	7.39442	0	Promoter_associated	No
chr21	40977525	40984368	B3GALT5-AS1:6	-	B3GALT5	lncipedia	-500	Promoter	1.91283	-1.08858	0.40407	3.27014	1.08181e-05	-7.14405	0.00943158	4.29807	3.39194e-18	-5.66214	0.00482759	9.94825	7.21025e-12	27.33	15.66	7.28	1.51	7.33	1.13	10.21	19.23	27.61	105.27	213.78	0	0	3.21309	4.03665	7.32665	0	Promoter_associated	No
chr13	95357138	95360652	LINC00391:7	-	SOX21	lncipedia	1228	Downstream	1.62948	3.62976	0.000138898	8.16218	3.40975e-16	-2.21715	1	4.4889	9.11563e-06	-5.44247	0.0112348	9.93219	9.8e-08	0	0	10.2	2.26	4.89	0	6.81	0	0	11.42	310.32	0	0	3.05311	0.461179	7.33869	0	Promoter_associated	No
chr13	95357138	95360652	LINC00391:8	-	SOX21	lncipedia	1228	Downstream	1.62948	3.62976	0.000138898	8.16218	3.40975e-16	-2.21715	1	4.4889	9.11563e-06	-5.44247	0.0112348	9.93219	9.8e-08	0	0	10.2	2.26	4.89	0	6.81	0	0	11.42	310.32	0	0	3.05311	0.461179	7.33869	0	Promoter_associated	No
chr13	23993109	24003008	SACS-AS1:2	+	SACS	lncipedia	0	Intragenic	-1.16459	1.72457	0.000166995	3.96316	5.87884e-16	-6.4075	0.0024302	2.20874	0.000161949	-7.72687	5.74564e-08	9.9216	2.87024e-11	12.52	4.6	20.39	6.79	41.55	11.29	43.12	6.99	11.18	67.22	248.25	0	0	5.17073	3.3067	7.31048	0	Enhancer_associated	No
chr13	23993109	24002818	SACS-AS1:1	+	SACS	lncipedia	0	Intragenic	-1.16459	1.74273	9.18943e-05	4.01031	1.96333e-16	-6.35473	0.00303406	2.23562	0.000134913	-7.69397	7.45456e-08	9.91551	3.34997e-11	10.25	4.6	20.39	6.79	40.33	11.29	41.98	6.99	11.18	65.95	248.25	0	0	5.13887	3.25046	7.30469	0	Enhancer_associated	No
chr19	48895743	48901576	lnc-KDELR1-2:1	-	GRIN2D	lncipedia	0	Intragenic	0.173502	-0.259116	0.814611	0.962721	0.042692	-9.36315	4.82935e-12	1.17565	0.00663651	-8.69756	4.59875e-13	9.86791	5.752e-12	36.43	55.26	50.98	89.8	67.22	54.17	89.64	105.75	83.48	169.96	127.58	0	0	6.13504	6.16621	7.2266	0	Promoter_associated	No
chr12	55806408	55807215	lnc-OR6C70-3:1	-	OR6C65	lncipedia	11158	Intergenic	-0.145096	4.04732	5.9e-08	7.75622	7.36324e-45	-2.52396	1	3.66005	5.79684e-18	-6.18863	0.000375794	9.84031	5.89653e-12	0	0	8.74	0	14.67	0.56	12.48	1.75	0.66	124.3	170.1	0	0	3.69636	0.580145	7.2114	0	Enhancer_associated	No
chr7	124869632	124904345	lnc-POT1-2:1	-	POT1	lncipedia	-299596	Intergenic	-0.621446	8.08896	5.52046e-112	10.0921	1.29084e-48	0.175894	1	1.96035	0.00485609	-7.80887	1.8999e-44	9.83703	3.21085e-19	3.42	5.53	943.81	0	1151.25	3.39	1045.03	5.24	1.97	6646.11	903.37	5.24	4.82	10.033	2.09029	11.8825	2.59216	Enhancer_associated	No
chr7	124869632	124904345	lnc-POT1-2:2	-	POT1	lncipedia	-299596	Intergenic	-0.621446	8.08896	5.52046e-112	10.0921	1.29084e-48	0.175894	1	1.96035	0.00485609	-7.80887	1.8999e-44	9.83703	3.21085e-19	3.42	5.53	943.81	0	1151.25	3.39	1045.03	5.24	1.97	6646.11	903.37	5.24	4.82	10.033	2.09029	11.8825	2.59216	Enhancer_associated	No
chr2	76802722	76814827	lnc-MRPL19-18:1	+	LRRTM4	lncipedia	160024	Intergenic	-1.38123	5.10574	4.27043e-13	8.09646	2.33164e-37	-2.17372	1	2.92886	9.25902e-09	-6.90416	4.51889e-05	9.83388	8.17263e-12	0	0	29.13	0.75	18.33	0.56	13.62	0	0.66	197.86	90.8	0	0	4.41684	0.409617	7.18319	0	Enhancer_associated	No
chr14	48702664	48736115	lnc-MDGA2-2:2	-	MDGA2	lncipedia	-558508	Intergenic	1.08786	5.63344	3.69638e-56	8.99139	1.78003e-92	-0.909025	0.871857	3.31084	1.42555e-21	-6.47789	3.90265e-26	9.82958	4.27378e-25	4.55	11.05	292.76	4.53	307.98	3.39	256.44	1.75	3.94	3279.93	2058.45	5.24	2.89	8.16353	2.55295	11.3827	2.34056	Promoter_associated	No
chr9	85436265	85439776	lnc-C9orf103-8:1	+	RASEF	lncipedia	154725	Intergenic	-0.0881032	7.57255	2.05087e-18	10.32	8.52482e-24	5.12548e-15	1	2.66271	0.000801375	-7.16576	2.42585e-06	9.82912	8.63113e-09	0	0	24.76	0	28.11	0	19.29	0	0	256.2	27.58	0	0	4.64693	0	7.15876	0	Enhancer_associated	No
chr7	124870579	124904328	lnc-POT1-2:3	-	POT1	lncipedia	-300543	Intergenic	-0.621446	8.10768	2.85624e-112	10.1247	1.60952e-49	0.241882	1	1.97196	0.00448769	-7.76574	5.64076e-44	9.80544	3.72174e-19	3.42	4.6	911.77	0	1114.59	3.39	1021.21	5.24	1.97	6498.98	887.28	5.24	4.82	9.9899	2.0368	11.851	2.59216	Enhancer_associated	No
chrX	16171342	16177795	lnc-AP1S2-2:5	-	GRPR	lncipedia	0	Intragenic	-1.20671	0.647368	0.0480096	2.86897	1.92718e-06	-7.16915	1.25064e-14	2.16935	0.0133328	-7.72123	5.23481e-22	9.79873	5.42618e-12	145.74	114.2	174.78	92.82	218.76	90.29	203.11	114.48	89.4	1553.72	99.99	5.24	0	7.64301	6.76582	9.69323	1.85599	Enhancer_associated	No
chr4	115379250	115412892	lnc-UGT8-2:3	+	UGT8	lncipedia	-106720	Intergenic	-1.29979	4.1018	2.1784e-10	8.69855	1.00077e-44	-1.24693	1	4.56501	1.60164e-13	-5.18359	4.93266e-06	9.79797	2.34183e-17	0	0	14.56	0	45.22	1.13	37.44	4.37	3.29	277.77	1229.78	0	0.96	5.06206	1.30159	9.5599	0.565597	Enhancer_associated	No
chr5	166723238	166730377	lnc-PANK3-8:1	-	TENM2	lncipedia	0	Intragenic	-1.43464	2.56937	6.33744e-07	5.40141	3.68485e-21	-4.85662	0.0627367	2.76377	5.29662e-05	-7.02723	3.26112e-05	9.79793	5.48208e-10	3.42	2.76	33.5	3.02	19.55	2.26	13.62	3.5	3.29	230.84	48.27	0	0	4.5375	2.01495	7.13499	0	Enhancer_associated	No
chr4	189026566	189030757	lnc-TRIML2-6:8	-	TRIML2	lncipedia	0	Intragenic	0.346484	2.15075	0.000110259	3.13191	1.23309e-07	-7.12646	0.0024401	0.924696	0.046542	-8.86742	3.32004e-14	9.78821	7.72866e-12	17.08	35	107.78	3.02	70.88	3.95	59	15.73	16.43	129.37	154.01	0	0	6.32589	4.01807	7.15674	0	Promoter_associated	No
chr21	40974739	40981592	lnc-SH3BGR-5:1	+	B3GALT5	lncipedia	-3276	Intergenic	-1.46037	-1.00648	0.589224	3.21972	0.000164899	-7.0341	0.0270365	4.15039	3.10473e-17	-5.64074	0.0101697	9.78704	1.59875e-11	28.46	7.37	2.91	0.75	8.55	0.56	12.48	20.97	27.61	105.27	179.3	0	0	3.16672	3.9342	7.16274	0	Enhancer_associated	No
chrX	93930773	93957414	lnc-NAP1L3-6:1	-	FAM133A	lncipedia	963501	Intergenic	2.22142	0.318605	0.443154	4.23	1.80603e-46	-5.67627	9.42743e-15	3.86025	1.79077e-32	-5.95014	1.77736e-20	9.78687	5.48477e-25	152.57	122.49	224.3	103.38	205.32	138.26	183.82	143.32	166.31	3144.22	2456.11	10.48	1.93	7.68285	7.11605	11.4518	2.849	Promoter_associated	No
chr8	133073732	133075753	lnc-HHLA1-1:1	-	HHLA1	lncipedia	0	Intragenic	0.0439222	6.98466	4.1651e-14	10.2716	1.98935e-22	5.12548e-15	1	3.20435	0.000112093	-6.57908	0.000217626	9.78034	2.05218e-08	0	0	17.48	0	13.44	0	17.02	0	0	251.13	22.99	0	0	4.08576	0	7.10915	0	Promoter_associated	No
chr3	176002926	176015187	lnc-NAALADL2-8:1	+	NAALADL2	lncipedia	479499	Intergenic	-1.44678	9.79282	7.53071e-43	12.6191	1.06038e-94	2.66441	0.873743	2.76281	8.17302e-13	-6.93991	3.98905e-15	9.75713	1.4611e-20	0	0	64.09	0	141.77	0	127.08	0	0	739.44	699.94	0	0.96	6.8071	0	9.49324	0.565597	Enhancer_associated	No
chr12	59716539	59720001	lnc-SLC16A7-4:4	+	SLC16A7	lncipedia	-269821	Intergenic	-1.32062	7.1975	3.96365e-37	10.8248	4.14275e-83	0.898664	1	3.56829	6.25092e-22	-6.12194	1.319e-12	9.75416	1.00447e-19	0	0	72.82	0	62.33	0	56.73	0.87	0.66	885.3	540.18	0	0.96	6.02148	0.327687	9.47925	0.565597	Enhancer_associated	No
chr12	74809204	74832819	UNI_1632	-	ATXN7L3B	novel	-98733	Intergenic	0.658577	-1.1202	0.0311382	0.463302	0.618904	-9.71839	6.5035e-11	1.54186	0.000101426	-8.19501	1.75491e-10	9.73314	1.29079e-11	43.27	48.81	61.17	133.57	48.89	142.21	38.58	73.41	91.37	140.79	131.02	0	0	5.65954	6.48822	7.09703	0	Promoter_associated	No
chr4	115379251	115412059	lnc-UGT8-2:2	+	UGT8	lncipedia	-107553	Intergenic	-1.19277	4.08479	2.61357e-10	8.62864	6.14146e-44	-1.24693	1	4.51176	2.99261e-13	-5.16667	4.8765e-06	9.72797	4.21084e-17	0	0	14.56	0	45.22	1.13	36.31	4.37	3.29	263.82	1172.31	0	0.96	5.04571	1.30159	9.48998	0.565597	Enhancer_associated	No
chr22	45364867	45367350	lnc-KIAA0930-4:5	-	PHF21B	lncipedia	0	Intragenic	-1.96727	1.99536	0.0052787	5.34362	7.05205e-23	-4.80622	0.21198	3.31499	1.57324e-14	-6.41658	8.0369e-05	9.72205	2.47796e-11	1.14	1.84	11.65	7.55	15.89	4.51	14.75	0.87	0.66	104	167.8	0	0	3.91616	1.91137	7.09698	0	Enhancer_associated	No
chr6	16259331	16263157	lnc-ATXN1-8:2	-	GMPR	lncipedia	0	Intragenic	-0.703186	3.21967	2.7089e-06	6.31988	5.62911e-18	-3.87092	0.541912	3.03411	0.000160359	-6.67805	0.000450692	9.71799	6.82177e-09	0	3.68	21.85	1.51	22	0.56	7.94	2.62	0.66	232.11	31.03	0	0	4.19088	1.32481	7.05061	0	Enhancer_associated	No
chr13	43414667	43447036	LINC00428:1	-	EPSTI1	lncipedia	13489	Intergenic	-0.952174	3.36526	1.26382e-35	6.94484	6.05131e-92	-2.82141	0.000110103	3.53123	2.89249e-22	-6.11001	1.13619e-27	9.71344	9.85881e-27	21.63	36.84	307.32	30.94	409.42	26.52	398.27	31.46	34.84	5082.24	3014.69	5.24	5.78	8.54175	4.97139	11.9835	2.70266	Enhancer_associated	No
chr13	43416547	43446880	LINC00428:3	-	EPSTI1	lncipedia	13645	Intergenic	-0.758487	3.34712	5.51057e-35	6.93657	4.76959e-92	-2.81604	0.000107701	3.54159	3.48344e-22	-6.08637	3.34812e-27	9.69991	9.85881e-27	21.63	36.84	297.13	30.94	404.53	26.52	394.87	31.46	34.18	5028.97	2992.85	5.24	5.78	8.51771	4.96632	11.9701	2.70266	Enhancer_associated	No
chr8	104493185	104514135	lnc-SLC25A32-3:11	-	RIMS2	lncipedia	0	Intragenic	2.15103	1.02364	0.00873555	2.33557	3.76047e-09	-7.80752	1.08222e-06	1.26627	0.00135927	-8.42357	2.90464e-12	9.68603	2.21459e-11	29.6	14.74	59.72	29.43	47.66	20.88	65.81	33.21	16.43	142.05	120.68	0	0	5.87603	4.64664	7.04838	0	Promoter_associated	No
chr8	104493185	104514135	lnc-SLC25A32-3:12	-	RIMS2	lncipedia	0	Intragenic	2.15103	1.02364	0.00873555	2.33557	3.76047e-09	-7.80752	1.08222e-06	1.26627	0.00135927	-8.42357	2.90464e-12	9.68603	2.21459e-11	29.6	14.74	59.72	29.43	47.66	20.88	65.81	33.21	16.43	142.05	120.68	0	0	5.87603	4.64664	7.04838	0	Promoter_associated	No
chr8	104492961	104514135	lnc-SLC25A32-3:10	-	RIMS2	lncipedia	0	Intragenic	2.15103	1.03089	0.00787055	2.32109	4.81011e-09	-7.82173	9.77941e-07	1.2445	0.00159438	-8.44527	1.7255e-12	9.68603	2.21459e-11	29.6	14.74	61.17	30.18	48.89	21.44	65.81	33.21	16.43	142.05	120.68	0	0	5.89781	4.65916	7.04838	0	Promoter_associated	No
chr5	5132199	5134697	lnc-MED10-6:3	-	ADAMTS16	lncipedia	-5747	Intergenic	-3.16789	-3.63022	2.16655e-15	0.377262	0.728128	-9.76258	7.48449e-14	3.95578	7.72319e-12	-5.73336	0.00319283	9.68274	8.72502e-11	85.39	116.04	8.74	94.33	7.33	123.02	10.21	79.53	54.56	190.25	68.96	0	0	3.28688	6.54141	7.02907	0	Enhancer_associated	No
chr12	95940225	95942445	lnc-NTN4-3:1	-	USP44	lncipedia	0	Intragenic	3.58323	4.21538	7.13743e-10	7.08528	1.19735e-28	-3.0167	0.955452	2.82149	2.31585e-06	-6.84831	0.000131284	9.66762	1.42618e-10	0	0	27.67	0	20.78	0.56	10.21	2.62	1.31	59.61	204.58	0	0	4.3613	0.80598	7.05631	0	Promoter_associated	No
chr8	104493185	104513903	lnc-SLC25A32-3:14	-	RIMS2	lncipedia	0	Intragenic	2.30814	1.01302	0.00978274	2.30989	6.61442e-09	-7.80752	1.08222e-06	1.251	0.00182321	-8.41299	3.37848e-12	9.66032	2.80707e-11	29.6	14.74	59.72	29.43	46.44	20.88	65.81	33.21	16.43	140.79	117.23	0	0	5.866	4.64664	7.02248	0	Promoter_associated	No
chr8	104492961	104513903	lnc-SLC25A32-3:13	-	RIMS2	lncipedia	0	Intragenic	2.30814	1.02044	0.00879696	2.2954	8.44759e-09	-7.82173	9.77941e-07	1.22906	0.00212982	-8.43485	2.39869e-12	9.66032	2.80707e-11	29.6	14.74	61.17	30.18	47.66	21.44	65.81	33.21	16.43	140.79	117.23	0	0	5.88785	4.65916	7.02248	0	Promoter_associated	No
chr8	104492961	104513903	lnc-SLC25A32-3:16	-	RIMS2	lncipedia	0	Intragenic	2.30814	1.02044	0.00879696	2.2954	8.44759e-09	-7.82173	9.77941e-07	1.22906	0.00212982	-8.43485	2.39869e-12	9.66032	2.80707e-11	29.6	14.74	61.17	30.18	47.66	21.44	65.81	33.21	16.43	140.79	117.23	0	0	5.88785	4.65916	7.02248	0	Promoter_associated	No
chr5	5132209	5134618	lnc-MED10-6:4	-	ADAMTS16	lncipedia	-5826	Intergenic	-2.90309	-3.59724	5.05065e-15	0.369878	0.739347	-9.72961	1.28753e-13	3.91538	2.25605e-11	-5.73336	0.00319283	9.64229	1.38089e-10	85.39	113.28	8.74	90.55	7.33	120.76	10.21	77.78	52.59	186.45	65.51	0	0	3.28688	6.50872	6.98846	0	Enhancer_associated	No
chr19	21638132	21646706	lnc-ZNF708-2:18	-	ZNF493	lncipedia	27837	Intergenic	3.60184	1.56682	0.0615074	2.6922	0.00197215	-7.39745	0.0107455	1.08853	0.00519026	-8.55803	1.23e-13	9.64043	2.93099e-11	28.46	26.71	65.54	21.13	59.88	27.65	64.68	0.87	0.66	116.69	139.07	0	0	6.00824	4.21568	7.00988	0	Promoter_associated	No
chr17	36602202	36609846	lnc-SRCIN1-1:14	-	ARHGAP23	lncipedia	0	Intragenic	-1.14806	5.27797	1.16574e-18	5.65301	5.73955e-19	-4.4996	0.43209	0.332545	0.838806	-9.29898	6.51601e-15	9.62244	3.66969e-11	2.28	9.21	56.8	0	116.1	0	141.83	1.75	1.31	110.35	142.52	0	0	6.7267	1.7761	6.99362	0	Enhancer_associated	No
chr17	36602202	36609846	lnc-SRCIN1-1:15	-	ARHGAP23	lncipedia	0	Intragenic	-1.14806	5.27797	1.16574e-18	5.65301	5.73955e-19	-4.4996	0.43209	0.332545	0.838806	-9.29898	6.51601e-15	9.62244	3.66969e-11	2.28	9.21	56.8	0	116.1	0	141.83	1.75	1.31	110.35	142.52	0	0	6.7267	1.7761	6.99362	0	Enhancer_associated	No
chr19	21638132	21646699	lnc-ZNF708-2:3	-	ZNF493	lncipedia	27837	Intergenic	3.60184	1.55719	0.06528	2.67089	0.00219868	-7.39745	0.0107455	1.07705	0.00645448	-8.54841	1.51535e-13	9.61924	3.43533e-11	28.46	26.71	65.54	21.13	58.66	27.65	64.68	0.87	0.66	114.15	137.92	0	0	5.9991	4.21568	6.98908	0	Promoter_associated	No
chr3	176004973	176042942	lnc-TBL1XR1-6:2	-	NAALADL2	lncipedia	481546	Intergenic	3.15779	8.25253	2.51811e-78	11.6609	8.37918e-127	1.81484	0.505367	3.3616	4.53079e-21	-6.13914	2.76618e-27	9.6178	6.11503e-27	1.14	0	278.19	0.75	439.97	0	381.25	2.62	1.31	4188.06	2939.98	0	6.75	8.52148	0.978196	11.7997	2.12928	Promoter_associated	No
chr3	154973247	154976501	LINC01487:9	+	MME	lncipedia	71730	Intergenic	-0.239503	4.98954	2.85488e-09	8.30455	7.22815e-43	-1.75227	1	3.27015	2.89091e-13	-6.35345	0.000339585	9.6139	3.52592e-11	0	0	16.02	0.75	18.33	0.56	6.81	0	0	123.03	127.58	0	0	3.87971	0.284909	6.98077	0	Enhancer_associated	No
chr17	36602202	36608675	lnc-SRCIN1-1:16	-	ARHGAP23	lncipedia	0	Intragenic	-1.18237	5.56648	2.13182e-17	5.92674	8.73096e-17	-4.2152	0.679799	0.319641	0.867201	-9.29898	6.51601e-15	9.60961	3.8627e-11	1.14	9.21	56.8	0	116.1	0	141.83	0	1.31	110.35	140.22	0	0	6.7267	1.55745	6.98054	0	Enhancer_associated	No
chr17	36602202	36608675	lnc-SRCIN1-1:17	-	ARHGAP23	lncipedia	0	Intragenic	-1.18237	5.56648	2.13182e-17	5.92674	8.73096e-17	-4.2152	0.679799	0.319641	0.867201	-9.29898	6.51601e-15	9.60961	3.8627e-11	1.14	9.21	56.8	0	116.1	0	141.83	0	1.31	110.35	140.22	0	0	6.7267	1.55745	6.98054	0	Enhancer_associated	No
chr17	36602202	36608644	lnc-SRCIN1-1:21	-	ARHGAP23	lncipedia	0	Intragenic	-1.1558	5.56648	2.13182e-17	5.9203	9.60784e-17	-4.2152	0.679799	0.313145	0.882561	-9.29898	6.51601e-15	9.60315	4.10655e-11	1.14	9.21	56.8	0	116.1	0	141.83	0	1.31	110.35	139.07	0	0	6.7267	1.55745	6.97396	0	Enhancer_associated	No
chr11	130625330	130628919	lnc-C11orf44-1:12	+	C11orf44	lncipedia	38084	Intergenic	0	3.07645	4.08702e-05	6.79173	7.65909e-22	-3.27493	0.789796	3.65769	3.05143e-07	-5.93769	0.00203134	9.59946	2.71707e-09	2.28	0.92	16.02	0.75	6.11	1.13	9.08	0.87	0	202.93	40.23	0	0	3.51138	0.993976	6.93758	0	Enhancer_associated	No
chr3	154973292	154976503	LINC01487:10	+	MME	lncipedia	71775	Intergenic	-0.275274	4.94166	4.39267e-09	8.28526	1.56419e-42	-1.75227	1	3.29801	1.06488e-13	-6.30578	0.000443468	9.59448	4.08095e-11	0	0	14.56	0.75	18.33	0.56	6.81	0	0	123.03	124.13	0	0	3.8312	0.284909	6.96093	0	Enhancer_associated	No
chrX	91354535	91360178	lnc-NAP1L3-1:1	-	PCDH11X	lncipedia	0	Intragenic	2.91877	6.86511	4.07489e-54	10.6613	2.84457e-106	1.0488	0.754936	3.73811	1.33017e-25	-5.82494	2.83143e-17	9.59249	2.10358e-23	0	0.92	173.32	0	128.32	1.13	119.14	0.87	1.97	2115.59	1396.43	5.24	1.93	7.14221	0.85997	10.7789	2.19692	Promoter_associated	No
chr9	29214300	29229149	lnc-IFNK-7:3	+	LINGO2	lncipedia	-1303	Promoter	2.81019	0.161973	0.967572	0.170572	1	-9.86717	3.13269e-13	-0.0349734	1	-9.62561	2.80583e-19	9.58686	9.61909e-12	67.18	60.78	119.43	135.07	167.43	144.46	110.06	90.89	94	136.98	108.04	0	0	7.05861	6.63996	6.94848	0	Promoter_associated	No
chr15	48434862	48441510	lnc-FBN1-5:4	-	MYEF2	lncipedia	0	Intragenic	-1.3817	0.423843	0.369513	2.29668	3.97785e-11	-7.72185	1.83723e-07	1.82742	1.71887e-06	-7.74202	3.43207e-09	9.56375	8.79656e-12	20.49	20.26	33.5	23.39	33	21.44	40.85	21.85	26.95	117.96	124.13	0	0	5.20098	4.54823	6.93127	0	Enhancer_associated	No
chrX	103005853	103010646	lnc-GLRA4-1:1	-	PLP1	lncipedia	-20789	Intergenic	-1.57814	8.82623	4.26452e-72	10.6123	4.79042e-23	0.88651	1	1.71436	0.160612	-7.754	5.23002e-24	9.55993	1.54392e-10	0	0.92	233.04	0	193.1	0	169.07	0	0.66	1169.41	27.58	0	0.96	7.63955	0.337235	9.2276	0.565597	Enhancer_associated	No
chr12	59716539	59719555	lnc-SLC16A7-4:3	+	SLC16A7	lncipedia	-270267	Intergenic	-1.32062	7.62545	3.48539e-35	11.2657	2.50077e-80	1.53891	1	3.57713	2.46777e-21	-5.91728	4.79395e-12	9.55846	6.43758e-19	0	0	64.09	0	52.55	0	49.93	0	0.66	778.76	465.48	0	0.96	5.82077	0.15056	9.28337	0.565597	Enhancer_associated	No
chr15	81926227	81934531	lnc-TMC3-2:1	-	TMC3	lncipedia	-259810	Intergenic	0.330385	1.71194	9.67817e-07	1.35329	0.00405084	-8.65368	2.67771e-08	-0.398848	0.571932	-9.9625	1.11307e-22	9.55819	8.85664e-12	31.88	25.79	147.11	64.14	185.76	60.95	169.07	32.34	38.78	119.22	121.83	0	0	7.39501	5.43674	6.92511	0	Promoter_associated	No
chr1	223187600	223193977	lnc-TLR5-2:1	-	DISP1	lncipedia	8264	Downstream	-1.65525	4.96914	1.14094e-45	7.82649	7.73399e-79	-1.79244	0.102952	2.8111	1.61386e-11	-6.65924	7.67817e-23	9.55697	7.98073e-23	3.42	5.53	164.58	7.55	284.76	8.46	267.78	6.12	5.92	2107.98	1053.93	0	2.89	7.90713	2.8413	10.6275	1.28983	Enhancer_associated	No
chr5	25415754	25446016	lnc-CDH10-6:2	-	CDH10	lncipedia	-770670	Intergenic	2.47026	9.25981	2.85624e-112	11.1834	4.73701e-114	1.70121	0.440078	1.88808	1.23919e-08	-7.72055	2.91416e-40	9.55661	3.54147e-25	5.69	2.76	891.38	0	1170.81	0	1075.67	0.87	0.66	4160.16	3158.35	15.72	2.89	10.032	1.41323	11.8377	3.36527	Promoter_associated	No
chr6	14280358	14285685	LINC01108	-	CD83	refseq	143211	Intergenic	-1.86413	0.0236125	1	2.7242	9.40597e-08	-6.89459	2.83473e-13	2.65807	7.5e-08	-6.86685	6.70744e-25	9.5445	4.00263e-20	110.44	131.7	222.84	365.23	327.53	365.11	308.63	187.02	255.71	2584.88	795.34	5.24	1.93	8.16658	7.88794	10.7238	2.19692	Enhancer_associated	No
chr11	27661435	27681196	BDNF-AS:19	+	BDNF	lncipedia	0	Intragenic	-1.05682	-0.00764206	1	1.97989	5.94008e-05	-8.02145	4.80109e-06	1.94671	1.38417e-06	-7.60553	1.95744e-08	9.54369	1.59316e-11	47.82	40.52	29.13	22.64	35.44	24.27	32.91	20.97	11.18	95.13	144.82	0	0	5.0658	4.853	6.91857	0	Enhancer_associated	No
chr2	60722820	60727099	lnc-PAPOLG-1:1	+	BCL11A	lncipedia	0	Intragenic	-2.5424	3.7563	7.40849e-18	5.03055	1.84332e-25	-4.9595	0.0973714	1.23043	0.00171689	-8.31452	1.0841e-11	9.54025	1.07555e-11	3.42	3.68	52.43	3.77	47.66	5.64	60.14	1.75	0.66	121.76	116.08	0	0	5.7658	2.05427	6.90593	0	Enhancer_associated	No
chr16	65224875	65268817	lnc-CDH11-2:1	-	CDH11	lncipedia	-68836	Intergenic	0.946459	7.92987	1.98015e-93	10.5065	2.69038e-102	1.00175	0.62646	2.52968	1.92959e-12	-7.00616	1.15538e-32	9.52479	3.14026e-24	4.55	0	498.12	0	571.96	1.69	494.72	2.62	1.97	3626.19	2038.91	10.48	2.89	9.02956	1.488	11.4684	2.94205	Promoter_associated	No
chr16	65224875	65268814	lnc-CDH11-2:8	-	CDH11	lncipedia	-68836	Intergenic	0.946459	7.92987	1.98015e-93	10.5045	2.39811e-102	1.00175	0.62646	2.52769	1.91569e-12	-7.00616	1.15538e-32	9.52284	3.14026e-24	4.55	0	498.12	0	571.96	1.69	494.72	2.62	1.97	3618.58	2038.91	10.48	2.89	9.02956	1.488	11.4665	2.94205	Promoter_associated	No
chr13	43424382	43446880	LINC00428:2	-	EPSTI1	lncipedia	13645	Intergenic	-0.758487	3.32604	7.36976e-33	6.99294	8.44291e-85	-2.58137	0.000656874	3.61834	2.86659e-23	-5.82933	8.85096e-26	9.5208	6.34232e-26	18.22	31.31	269.45	30.94	314.09	23.7	335.86	20.1	28.92	4508.95	2571.05	5.24	5.78	8.26429	4.72964	11.7899	2.70266	Enhancer_associated	No
chr3	54666148	54673884	ESRG:1	-	CACNA2D3	lncipedia	0	Intragenic	0.509609	7.60961	4.03608e-75	11.0968	1.8016e-123	1.45287	0.53623	3.44088	1.1491e-27	-6.00284	4.07116e-26	9.50795	2.39713e-26	4.55	0	351.02	1.51	284.76	1.13	266.65	0.87	0	3291.35	2871.02	5.24	4.82	8.2375	1.22856	11.5897	2.59216	Promoter_associated	No
chr3	54666150	54673884	ESRG:2	-	CACNA2D3	lncipedia	0	Intragenic	0.509609	7.60961	4.03608e-75	11.0959	1.8016e-123	1.45287	0.53623	3.43996	1.1491e-27	-6.00284	4.07116e-26	9.50703	2.39713e-26	4.55	0	351.02	1.51	284.76	1.13	266.65	0.87	0	3287.54	2871.02	5.24	4.82	8.2375	1.22856	11.5888	2.59216	Promoter_associated	No
chr10	54712453	54725111	lnc-MBL2-7:1	-	MBL2	lncipedia	-180994	Intergenic	-1.60556	2.72716	7.64926e-06	5.90063	1.23224e-21	-4.04829	0.351579	3.12937	7.45927e-07	-6.38126	0.000133252	9.50276	1.60447e-09	1.14	0.92	13.11	2.26	17.11	2.82	11.35	1.75	0.66	43.12	193.09	0	0	3.89304	1.37388	6.89609	0	Enhancer_associated	No
chr8	104493031	104511776	lnc-SLC25A32-3:18	-	RIMS2	lncipedia	-1201	Promoter	2.37683	0.828397	0.0490055	2.12676	2.55e-07	-7.81532	1.07066e-06	1.25165	0.00263293	-8.23645	3.59794e-11	9.48503	2.62497e-11	29.6	14.74	52.43	30.18	44	20.88	55.6	33.21	16.43	129.37	98.84	0	0	5.69144	4.65382	6.84681	0	Promoter_associated	No
chr8	104493031	104511776	lnc-SLC25A32-3:19	-	RIMS2	lncipedia	-1201	Promoter	2.37683	0.828397	0.0490055	2.12676	2.55e-07	-7.81532	1.07066e-06	1.25165	0.00263293	-8.23645	3.59794e-11	9.48503	2.62497e-11	29.6	14.74	52.43	30.18	44	20.88	55.6	33.21	16.43	129.37	98.84	0	0	5.69144	4.65382	6.84681	0	Promoter_associated	No
chr8	104492961	104511776	lnc-SLC25A32-3:17	-	RIMS2	lncipedia	-1201	Promoter	2.37683	0.841139	0.0418	2.12676	2.55e-07	-7.81532	1.07066e-06	1.23875	0.00295091	-8.24924	2.92206e-11	9.48503	2.62497e-11	29.6	14.74	53.89	30.18	44	20.88	55.6	33.21	16.43	129.37	98.84	0	0	5.70496	4.65382	6.84681	0	Promoter_associated	No
chr8	104495650	104513904	lnc-SLC25A32-3:1	-	RIMS2	lncipedia	0	Intragenic	2.30814	0.950521	0.0234431	2.2704	1.92573e-08	-7.66506	3.33037e-06	1.27363	0.00263763	-8.20921	2.51493e-10	9.47917	2.17816e-11	23.91	12.89	53.89	28.68	35.44	18.62	60.14	30.59	15.78	123.03	104.59	0	0	5.66742	4.50748	6.8431	0	Promoter_associated	No
chr8	104495650	104513903	lnc-SLC25A32-3:15	-	RIMS2	lncipedia	0	Intragenic	2.30814	0.950521	0.0234431	2.2704	1.92573e-08	-7.66506	3.33037e-06	1.27363	0.00263763	-8.20921	2.51493e-10	9.47917	2.17816e-11	23.91	12.89	53.89	28.68	35.44	18.62	60.14	30.59	15.78	123.03	104.59	0	0	5.66742	4.50748	6.8431	0	Promoter_associated	No
chr8	104493480	104511722	lnc-SLC25A32-3:3	-	RIMS2	lncipedia	-1255	Promoter	2.30306	0.803654	0.0558256	2.14361	1.56276e-07	-7.79029	1.19667e-06	1.29322	0.0020071	-8.18677	9.76974e-11	9.4768	2.58829e-11	28.46	14.74	50.98	29.43	40.33	20.32	55.6	33.21	16.43	128.1	98.84	0	0	5.64299	4.63023	6.83883	0	Promoter_associated	No
chr8	104493480	104511823	lnc-SLC25A32-3:2	-	RIMS2	lncipedia	-1154	Promoter	2.47444	0.816829	0.0515401	2.14361	1.56276e-07	-7.79029	1.19667e-06	1.27987	0.00226233	-8.20001	7.98368e-11	9.4768	2.58829e-11	28.46	14.74	52.43	29.43	40.33	20.32	55.6	33.21	16.43	128.1	98.84	0	0	5.65688	4.63023	6.83883	0	Promoter_associated	No
chr14	48724879	48729846	lnc-MDGA2-2:5	-	MDGA2	lncipedia	-580723	Intergenic	1.17404	5.10179	4.47824e-26	8.45051	1.99583e-60	-1.2554	0.983975	3.29786	3.22703e-18	-6.11241	1.64962e-12	9.4746	1.69989e-18	0	4.6	71.37	3.02	63.55	0	55.6	0.87	0.66	744.52	428.7	0	0.96	6.01138	1.33628	9.19872	0.565597	Promoter_associated	No
chr15	48454891	48462107	lnc-FBN1-4:1	-	MYEF2	lncipedia	0	Intragenic	-2.66786	0.132782	0.983457	1.59938	1.07546e-05	-8.3281	2.73308e-09	1.42219	0.000382171	-8.05636	1.15979e-09	9.47331	2.08334e-11	31.88	28.55	36.41	32.45	51.33	38.94	45.39	41.07	32.21	116.69	110.34	0	0	5.50388	5.13682	6.83939	0	Enhancer_associated	No
chr6	14286249	14297225	lnc-CCDC90A-3:2	-	CD83	lncipedia	149102	Intergenic	-2.1055	0.598589	0.140205	3.41169	2.95258e-14	-6.09457	5.78267e-16	2.76501	1.97415e-08	-6.57986	1.18488e-30	9.47011	1.08324e-21	102.47	162.09	324.8	293.54	384.97	261.84	388.06	184.4	211.01	3598.29	1041.29	0	4.82	8.51941	7.6693	11.1804	1.76977	Enhancer_associated	No
chr13	56144162	56153974	lnc-PRR20A-6:1	+	PRR20D;PRR20B	lncipedia	-1561079	Intergenic;Intergenic	0.498982	7.56643	3.11957e-70	11.2782	1.86876e-117	1.88506	0.374967	3.65786	3.66668e-27	-5.81556	1.89015e-21	9.46509	1.38501e-24	0	1.84	238.87	0	241.98	0	205.38	1.75	1.97	3238.08	2202.11	10.48	2.89	7.84388	0.946107	11.41	2.94205	Promoter_associated	No
chr2	76802438	76805913	lnc-MRPL19-17:1	+	LRRTM4	lncipedia	168938	Intergenic	-1.78441	5.33706	1.46345e-08	8.76069	6.26652e-35	-1.11802	1	3.3669	1.56066e-09	-6.06643	0.00178298	9.42894	1.6186e-10	0	0	16.02	0	13.44	0.56	4.54	0	0	145.86	72.41	0	0	3.62449	0.128733	6.78313	0	Enhancer_associated	No
chr1	18615379	18624825	lnc-TAS1R2-2:1	-	IGSF21	lncipedia	0	Intragenic	-1.99682	4.05792	0.00197079	8.73973	1.11503e-38	-1.15512	1	4.60496	5.55532e-18	-4.81856	0.124269	9.41904	5.62555e-11	0	0	1.46	0	7.33	0	4.54	0.87	0	128.1	89.65	0	0	2.44449	0.195348	6.77972	0	Enhancer_associated	No
chr1	18615379	18624825	lnc-TAS1R2-2:2	-	IGSF21	lncipedia	0	Intragenic	-1.99682	4.05792	0.00197079	8.73973	1.11503e-38	-1.15512	1	4.60496	5.55532e-18	-4.81856	0.124269	9.41904	5.62555e-11	0	0	1.46	0	7.33	0	4.54	0.87	0	128.1	89.65	0	0	2.44449	0.195348	6.77972	0	Enhancer_associated	No
chr1	18615379	18624825	lnc-TAS1R2-2:3	-	IGSF21	lncipedia	0	Intragenic	-1.99682	4.05792	0.00197079	8.73973	1.11503e-38	-1.15512	1	4.60496	5.55532e-18	-4.81856	0.124269	9.41904	5.62555e-11	0	0	1.46	0	7.33	0	4.54	0.87	0	128.1	89.65	0	0	2.44449	0.195348	6.77972	0	Enhancer_associated	No
chr1	18615379	18624825	lnc-TAS1R2-2:4	-	IGSF21	lncipedia	0	Intragenic	-1.99682	4.05792	0.00197079	8.73973	1.11503e-38	-1.15512	1	4.60496	5.55532e-18	-4.81856	0.124269	9.41904	5.62555e-11	0	0	1.46	0	7.33	0	4.54	0.87	0	128.1	89.65	0	0	2.44449	0.195348	6.77972	0	Enhancer_associated	No
chrX	90028522	90029744	lnc-PABPC5-5:1	+	PABPC5	lncipedia	-659854	Intergenic	-1.31164	3.60006	0.000365458	8.11844	2.20844e-31	-1.7321	1	4.45319	3.05804e-13	-4.96147	0.0790753	9.41314	3.58045e-10	0	0	8.74	0	3.67	0.56	3.4	0	0.66	152.2	63.21	0	0	2.64847	0.267036	6.76427	0	Enhancer_associated	No
chr16	86768431	86771680	lnc-FOXL1-3:5	+	FOXL1	lncipedia	153128	Intergenic	-1.59576	-0.863778	0.983457	5.18963	4.61937e-05	-4.6683	0.422747	5.95981	5.93446e-05	-3.4456	0.846621	9.37157	1.8206e-05	6.83	8.29	0	0	2.44	0.56	2.27	0	0.66	204.2	1.15	0	0	1.36177	1.89659	6.69592	0	Enhancer_associated	No
chrX	90028522	90029681	lnc-PABPC5-5:2	+	PABPC5	lncipedia	-659917	Intergenic	-1.31164	3.48599	0.00111943	8.06669	4.86226e-31	-1.7321	1	4.52309	3.00694e-13	-4.84327	0.0883294	9.36161	5.1035e-10	0	0	8.74	0	2.44	0.56	3.4	0	0.66	145.86	62.06	0	0	2.5509	0.267036	6.7137	0	Enhancer_associated	No
chr11	44950902	44952543	lnc-SYT13-8:1	-	TSPAN18	lncipedia	0	Intragenic	-1.3189	-0.408719	0.677391	1.7074	0.0040932	-8.09717	1.55989e-06	2.09056	0.00124731	-7.28564	2.328e-06	9.3611	4.23359e-09	23.91	28.55	16.02	39.24	30.55	45.71	30.64	20.97	13.8	39.32	174.7	0	0	4.74075	4.89223	6.75502	0	Enhancer_associated	No
chr12	119551899	119568554	lnc-HSPB8-4:1	+	SRRM4	lncipedia	0	Intragenic	-0.557662	-2.94935	1.29772e-10	0.133579	1	-9.67518	4.03355e-13	3.0413	2.77384e-09	-6.32567	0.000176369	9.35419	3.21795e-10	59.21	54.34	10.2	64.9	13.44	85.21	15.89	132.84	130.81	62.15	149.41	0	0	3.82545	6.47387	6.7385	0	Enhancer_associated	No
chrX	8533846	8538691	lnc-FAM9A-3:1	-	ANOS1	lncipedia	0	Intragenic	-1.40852	-1.19587	0.0431724	2.47141	1.9e-08	-7.33366	4.87034e-05	3.61838	8.09757e-12	-5.73963	0.00377731	9.3491	2.74902e-10	10.25	18.42	8.74	12.07	11	12.41	6.81	25.34	24.98	64.69	145.96	0	0	3.30012	4.18943	6.73234	0	Enhancer_associated	No
chr19	22085705	22101719	lnc-ZNF257-1:1	+	ZNF208	lncipedia	47179	Intergenic	0.180682	6.90256	1.61258e-49	6.76907	2.58309e-23	-3.00012	0.979895	-0.198823	1	-9.53671	6.1762e-20	9.33736	1.55401e-09	1.14	0	123.8	0.75	139.32	2.26	111.2	0	0	152.2	51.72	0	0	6.97468	0.758445	6.68594	0	Promoter_associated	No
chr3	54666150	54666883	ESRG:3	-	CACNA2D3	lncipedia	0	Intragenic	-0.768983	8.78836	1.61101e-34	12.2877	2.05905e-88	3.11396	0.389923	3.42987	7.03753e-25	-5.88999	4.20366e-09	9.31306	4.93303e-18	0	0	67	0	45.22	0	56.73	0	0	550.46	596.5	5.24	0	5.84088	0	9.16611	1.85599	Enhancer_associated	No
chr19	22022398	22024449	lnc-ZNF100-7:1	-	ZNF43	lncipedia	0	Intragenic	-1.56577	0.628292	0.10477	1.55235	5.53876e-05	-8.21562	2.1e-08	0.878571	0.0521812	-8.43982	2.01855e-12	9.31252	8.2992e-11	40.99	23.94	68.46	29.43	57.44	30.47	49.93	27.97	37.47	90.05	113.78	0	0	5.89748	5.03173	6.68531	0	Enhancer_associated	No
chr4	156261120	156281452	lnc-NPY2R-1:18	+	MAP9	lncipedia	0	Intragenic	-1.80953	-1.28418	4.91369e-05	-1.2548	0.00423029	-11.0161	1.14877e-22	-0.013333	1	-9.32595	5.15347e-18	9.30704	8.3701e-11	186.72	152.88	91.76	230.91	116.1	241.52	114.6	254.31	262.28	100.2	102.29	0	0	6.76137	7.79725	6.67589	0	Enhancer_associated	No
chr12	2967442	2968887	lnc-ITFG2-1:8	+	FOXM1	lncipedia	0	Intragenic	-2.62868	2.7324	0.000500206	6.20192	7.71987e-29	-3.51719	0.792126	3.42693	7.28832e-13	-5.87742	0.00256516	9.29881	1.38624e-10	0	0	11.65	0	12.22	1.13	5.67	3.5	1.97	115.42	85.05	0	0	3.43918	1.07039	6.66156	0	Enhancer_associated	No
chr5	25413547	25446034	lnc-CDH10-6:1	-	CDH10	lncipedia	-768463	Intergenic	2.44931	9.18612	4.96787e-113	11.0984	2.96802e-116	1.93477	0.290011	1.87525	1.57676e-08	-7.51785	7.93154e-39	9.29741	2.46884e-24	5.69	2.76	920.51	0	1209.92	0	1118.79	0.87	1.31	4265.43	3245.7	20.96	2.89	10.0822	1.47075	11.8752	3.69209	Promoter_associated	No
chr11	119291118	119293911	lnc-USP2-2:1	-	THY1	lncipedia	0	Intragenic	2.09962	5.47	8.64049e-29	6.3171	3.92285e-29	-3.46292	0.738504	0.809451	0.112545	-8.49549	8.063e-13	9.29545	1.8636e-10	2.28	0.92	53.89	0	66	0	61.27	1.75	1.97	73.56	128.72	0	0	5.93985	1.10657	6.6744	0	Promoter_associated	No
chr22	28103577	28105929	lnc-HSCB-3:1	+	MN1	lncipedia	38337	Intergenic	-2.15225	5.29497	8.45132e-11	8.60134	3.57909e-37	-1.14779	1	3.24562	8.1018e-13	-6.03876	0.000722988	9.28002	1.45637e-10	0	0	11.65	0.75	9.78	0	11.35	0	0	112.88	85.05	0	0	3.57612	0.169925	6.64335	0	Enhancer_associated	No
chr5	140168041	140201778	lnc-AC005609.1-1:2	-	PCDHA1;PCDHA2;PCDHA3;PCDHA4;PCDHA5	lncipedia	0	Intragenic;Intragenic;Intragenic;Intragenic;Intragenic	-0.982807	-0.976927	0.00502036	-0.0660797	1	-9.78772	4.62917e-16	0.864482	0.0516337	-8.40411	2.25077e-12	9.26517	1.43765e-10	117.27	115.12	58.26	92.82	50.11	88.6	62.41	75.16	77.57	106.54	89.65	0	0	5.85616	6.57627	6.63074	0	Enhancer_associated	No
chr11	119290970	119293850	lnc-USP2-2:2	-	THY1	lncipedia	0	Intragenic	2.10176	5.42868	2.4074e-28	6.27523	1.00127e-28	-3.46292	0.738504	0.808904	0.106425	-8.45412	1.30228e-12	9.25348	2.53537e-10	2.28	0.92	52.43	0	62.33	0	61.27	1.75	1.97	72.3	124.13	0	0	5.8991	1.10657	6.63249	0	Promoter_associated	No
chr8	104495625	104511448	lnc-SLC25A32-3:4	-	RIMS2	lncipedia	-1529	Promoter	1.86805	0.725792	0.113762	2.06947	7.32128e-07	-7.63964	3.775e-06	1.29682	0.00333873	-7.95904	5.29306e-10	9.25275	1.88352e-10	23.91	12.89	43.69	28.68	31.78	18.06	49.93	28.84	15.78	110.35	83.9	0	0	5.41954	4.48285	6.61655	0	Promoter_associated	No
chr17	33727896	33730025	lnc-SLFN12-3:1	-	SLFN12	lncipedia	7917	Downstream	-1.66724	2.64505	1.21742e-09	4.52505	3.54828e-24	-5.18361	0.114093	1.82962	1.61958e-05	-7.42421	2.20727e-07	9.25139	1.7967e-10	4.55	4.6	36.41	3.77	26.89	2.82	23.83	2.62	4.6	109.08	85.05	0	0	4.90897	2.27103	6.61567	0	Enhancer_associated	No
chr3	176018235	176037166	lnc-TBL1XR1-6:1	-	NAALADL2	lncipedia	494808	Intergenic	0.704141	9.45765	2.04836e-65	12.9531	9.20501e-112	3.42219	0.222922	3.4414	3.56874e-20	-5.69814	9.05206e-21	9.24375	2.60693e-24	1.14	0	148.56	0	238.32	0	204.24	0	0	2493.56	1553.89	0	4.82	7.62965	0.250962	10.9835	1.76977	Promoter_associated	No
chr3	154968294	154998272	lnc-PLCH1-5:1	-	MME	lncipedia	66777	Intergenic	1.06919	7.94801	6.96301e-76	11.4708	6.54363e-128	2.64164	0.160353	3.4758	8.63349e-29	-5.90855	6.16366e-20	9.23945	1.06024e-22	1.14	0.92	254.89	2.26	285.98	0.56	240.55	0	0	2896.89	2591.74	20.96	0.96	8.03052	0.858644	11.4228	3.58015	Promoter_associated	No
chr5	128788947	128796907	ADAMTS19-AS1:1	-	ADAMTS19	lncipedia	0	Intragenic	2.36645	2.73773	1.45368e-10	4.05498	8.92408e-17	-5.63196	0.0677116	1.26885	0.00795983	-7.9767	2.22529e-10	9.23832	4.05194e-10	3.42	2.76	49.52	2.26	42.77	4.51	35.17	9.61	8.55	65.95	128.72	0	0	5.4425	2.62877	6.61963	0	Promoter_associated	No
chr5	18664830	18665773	lnc-BASP1-16:1	+	CDH18	lncipedia	807383	Intergenic	-0.575702	6.90326	1.98417e-13	9.71178	5.33075e-29	5.12548e-15	1	2.73167	9.03551e-07	-6.49855	0.000307115	9.22504	2.79179e-09	0	0	13.11	0	15.89	0	15.89	0	0	138.25	50.57	0	0	3.99669	0	6.57607	0	Enhancer_associated	No
chr14	48702993	48704782	lnc-MDGA2-2:1	-	MDGA2	lncipedia	-558837	Intergenic	-0.455861	4.6794	2.3727e-09	7.44939	2.84889e-29	-2.27098	1	2.72428	7.28587e-09	-6.50711	0.000344997	9.22297	4.22684e-10	0	2.76	16.02	0	17.11	0	12.48	0	0	67.22	125.28	0	0	4.01822	0.545968	6.60363	0	Enhancer_associated	No
chr8	104497413	104512975	lnc-SLC25A32-3:6	-	RIMS2	lncipedia	-2	Promoter	3.01375	0.826844	0.0967826	2.12243	2.3282e-06	-7.55494	2.56295e-05	1.24768	0.00675001	-7.97634	1.4742e-09	9.2208	2.14239e-10	22.77	8.29	49.52	27.17	26.89	16.36	51.06	30.59	15.78	104	86.2	0	0	5.44261	4.40327	6.58646	0	Promoter_associated	No
chr17	36604716	36608675	lnc-SRCIN1-1:18	-	ARHGAP23	lncipedia	0	Intragenic	-1.18237	5.58812	1.03669e-22	5.91643	1.1549e-20	-3.83974	0.782815	0.289266	0.915157	-8.93606	6.01412e-14	9.21703	1.90749e-10	1.14	6.45	52.43	0	87.99	0	104.39	0	1.31	84.98	105.74	0	0	6.36813	1.31228	6.59036	0	Enhancer_associated	No
chr2	8007543	8009432	lnc-KIDINS220-9:1	-	ID2	lncipedia	-812682	Intergenic	-1.68648	6.50207	2e-09	9.69104	8.94368e-33	5.12548e-15	1	3.11181	2.94773e-09	-6.09713	0.00103614	9.20643	7.09613e-10	0	0	16.02	0	6.11	0	12.48	0	0	121.76	65.51	0	0	3.64808	0	6.5643	0	Enhancer_associated	No
chrX	16171063	16175952	lnc-AP1S2-2:3	-	GRPR	lncipedia	0	Intragenic	-1.69684	0.75479	0.0186004	3.00905	2.64785e-07	-6.42754	5.89035e-11	2.20497	0.00865895	-7.08747	1.92149e-17	9.20529	4.68637e-11	83.12	72.76	116.52	55.09	128.32	54.17	139.56	69.04	53.25	1015.94	75.86	5.24	0	7.01272	6.035	9.09513	1.85599	Enhancer_associated	No
chr14	87700415	87701362	lnc-RP11-322L20.1.1-9:1	+	GALC	lncipedia	697997	Intergenic	-1.39549	3.78774	7.34816e-06	7.44869	5.51193e-10	-2.22347	1	3.58813	0.00489491	-5.602	0.00769644	9.20127	2.83953e-05	0	0	10.2	1.51	8.55	0	5.67	0.87	0	181.37	1.15	0	0	3.19219	0.481988	6.52763	0	Enhancer_associated	No
chr4	88843345	88855577	lnc-SPP1-1:1	+	SPP1	lncipedia	-41226	Intergenic	0.320236	5.29118	2.57115e-44	9.1083	7.19314e-111	-0.148042	1	3.77602	2.65582e-31	-5.2923	3.01802e-19	9.17229	5.95812e-25	3.42	1.84	123.8	4.53	168.65	3.39	155.45	4.37	1.31	1769.34	2133.15	0	4.82	7.2317	2.05079	10.9309	1.76977	Promoter_associated	No
chr2	82210395	82232824	lnc-LRRTM1-6:1	-	CTNNA2	lncipedia	1334408	Intergenic	-1.33627	6.78809	5.71281e-42	9.48318	7.27233e-25	0.178471	1	2.60369	0.00535994	-6.47635	4.0302e-15	9.16396	2.18144e-10	0	0	80.11	0	89.22	1.13	74.89	0.87	0.66	875.16	39.08	0	0.96	6.36469	0.529405	8.83958	0.565597	Enhancer_associated	No
chr3	191362985	191371124	UNI_4760	-	PYDC2	novel	183741	Intergenic	-0.695075	2.7035	0.191635	8.47546	7.83978e-10	-1.15512	1	5.66375	0.000425171	-3.46695	0.645627	9.15206	6.73644e-05	0	0	2.91	0	2.44	0	0	0.87	0	176.3	0	0	0	1.47681	0.195348	6.47816	0	Enhancer_associated	No
chr4	4037361	4038966	lnc-OTOP1-5:1	-	OTOP1	lncipedia	151565	Intergenic	-1.69691	1.60985	0.000842085	3.20951	2.3937e-11	-6.39447	0.00690875	1.5472	0.000297046	-7.60117	2.62746e-08	9.14567	3.93841e-10	10.25	2.76	40.78	4.53	29.33	7.34	28.37	16.6	12.49	98.93	81.6	0	0	5.08009	3.32121	6.51199	0	Enhancer_associated	No
chr2	70914273	70918956	lnc-VAX2-2:1	+	ADD2	lncipedia	0	Intragenic	-2.81784	4.368	1.99e-07	7.83376	1.035e-34	-1.75901	1	3.40873	2.41198e-13	-5.73913	0.00377472	9.14277	4.02906e-10	0	0	11.65	0.75	6.11	0	9.08	0	0.66	96.39	83.9	0	0	3.31421	0.304511	6.51009	0	Enhancer_associated	No
chr1	11747048	11749160	lnc-C1orf187-2:1	+	MAD2L2	lncipedia	0	Intragenic	-2.1671	1.17096	0.272686	4.75553	1.17629e-21	-4.85827	0.097745	3.50281	1.1592e-10	-5.62894	0.0223272	9.13454	4.69084e-10	5.69	2.76	5.83	3.02	2.44	1.13	15.89	5.24	1.31	73.56	106.89	0	0	3.17845	2.06752	6.51136	0	Enhancer_associated	No
chr9	118358903	118371737	lnc-DEC1-3:9	+	DEC1	lncipedia	193981	Intergenic	-1.36381	3.25765	0.000713744	6.50182	9.46937e-16	-3.13918	0.951555	3.17239	4.34032e-05	-5.94627	0.00276482	9.12255	7.74559e-08	0	2.76	13.11	0	13.44	0	4.54	2.62	0	147.13	27.58	0	0	3.50631	0.923466	6.46524	0	Enhancer_associated	No
chrX	113044968	113071959	lnc-AMOT-4:2	-	HTR2C	lncipedia	-746593	Intergenic	-0.721688	0.843054	0.015201	2.92905	2.47838e-15	-6.24436	2.42279e-15	2.04344	3.284e-10	-7.02253	1.4557e-31	9.10642	8.53606e-23	154.84	184.19	400.54	267.89	413.08	270.3	436.85	157.31	127.53	1897.44	1341.27	5.24	2.89	8.70675	7.60494	10.6621	2.34056	Enhancer_associated	No
chr3	115529122	115561344	lnc-ZBTB20-2:1	-	LSAMP	lncipedia	0	Intragenic	-3.99349	1.12835	0.00337406	1.00297	0.166851	-8.55894	2.36215e-08	-0.177604	1	-9.27851	5.10823e-17	9.09533	1.44942e-07	43.27	53.42	81.56	20.37	107.55	25.39	122.54	59.43	43.39	147.13	24.14	0	0	6.71264	5.38813	6.43688	0	Enhancer_associated	No
chr22	45312200	45405202	lnc-KIAA0930-4:4	-	PHF21B	lncipedia	0	Intragenic	3.20461	2.45843	1.35981e-11	5.50652	8.82298e-37	-3.6224	1.98677e-05	3.00976	1.49974e-21	-6.12863	1.299e-30	9.08981	3.54147e-25	59.21	40.52	626.29	144.13	569.52	132.61	524.22	75.16	65.74	3538.67	5254.73	20.96	5.78	9.16577	6.44672	12.1025	3.84499	Promoter_associated	No
chr22	45312474	45405473	lnc-KIAA0930-4:2	-	PHF21B	lncipedia	0	Intragenic	3.03999	2.45823	1.17887e-11	5.5018	6.75679e-37	-3.62652	1.87433e-05	3.00512	1.81285e-21	-6.13198	1.2913e-30	9.08861	3.54147e-25	59.21	40.52	629.21	144.13	570.74	132.61	524.22	75.16	67.05	3534.87	5251.28	20.96	5.78	9.16923	6.45033	12.1013	3.84499	Promoter_associated	No
chr4	156263467	156281498	lnc-NPY2R-1:21	+	MAP9	lncipedia	0	Intragenic	-0.496564	-1.02473	0.00131002	-1.06105	0.0170117	-10.5972	4.72567e-21	-0.07826	1	-9.16656	6.89483e-17	9.08242	5.97507e-10	141.18	122.49	84.48	175.07	97.77	184.53	106.66	184.4	184.72	83.71	89.65	0	0	6.60442	7.3785	6.45418	0	Enhancer_associated	No
chr4	156263411	156281498	lnc-NPY2R-1:19	+	MAP9	lncipedia	0	Intragenic	-0.686048	-1.02873	0.00127911	-1.06511	0.0166292	-10.6012	4.94896e-21	-0.07826	1	-9.16656	6.89483e-17	9.08242	5.97507e-10	141.18	122.49	84.48	176.58	97.77	185.66	106.66	184.4	184.72	83.71	89.65	0	0	6.60442	7.38231	6.45418	0	Enhancer_associated	No
chr4	156263411	156281498	lnc-NPY2R-1:20	+	MAP9	lncipedia	0	Intragenic	-0.686048	-1.02873	0.00127911	-1.06511	0.0166292	-10.6012	4.94896e-21	-0.07826	1	-9.16656	6.89483e-17	9.08242	5.97507e-10	141.18	122.49	84.48	176.58	97.77	185.66	106.66	184.4	184.72	83.71	89.65	0	0	6.60442	7.38231	6.45418	0	Enhancer_associated	No
chr19	36646017	36647113	lnc-CAPNS1-2:1	+	COX7A1	lncipedia	-2247	Promoter	-1.89874	0.852807	0.551495	5.63473	4.10496e-13	-3.90338	0.585595	4.69718	1.85691e-07	-4.38764	0.201851	9.08192	3.97718e-07	1.14	0	4.37	0	2.44	1.69	3.4	2.62	3.29	150.93	18.39	0	0	2.1386	1.2967	6.42055	0	Enhancer_associated	No
chr15	48426827	48428972	lnc-MYEF2-6:1	-	SLC24A5	lncipedia	0	Intragenic	-0.641525	-0.204534	0.952937	1.59988	4.7653e-05	-7.92857	8.14653e-08	1.75957	5.27952e-05	-7.32236	1.42089e-06	9.07609	6.06953e-10	18.22	21.18	20.39	25.66	35.44	31.6	23.83	31.46	26.29	86.25	86.2	0	0	4.78415	4.74066	6.44667	0	Enhancer_associated	No
chr4	113567880	113569859	lnc-C4orf21-1:2	-	LARP7	lncipedia	0	Intragenic	3.83409	8.6587	2.71152e-61	11.2003	3.69842e-97	2.47772	0.374967	2.4862	2.2041e-12	-6.63595	1.28161e-17	9.0707	5.53064e-19	0	0	230.13	0	169.88	0	132.76	1.75	0	764.81	1124.04	10.48	0	7.48051	0.369234	9.88482	2.64155	Promoter_associated	No
chr22	45312334	45364963	lnc-KIAA0930-4:6	-	PHF21B	lncipedia	0	Intragenic	-1.73536	2.32337	2.16208e-06	5.54032	1.92287e-24	-3.55858	0.00389746	3.17936	5.83821e-20	-5.83978	2.4328e-19	9.062	8.5887e-23	27.33	7.37	241.78	58.86	158.88	51.35	154.32	17.48	17.75	1265.8	1913.63	5.24	2.89	7.53911	4.95528	10.6355	2.34056	Enhancer_associated	No
chr4	113567878	113569855	lnc-C4orf21-1:3	-	LARP7	lncipedia	0	Intragenic	3.83409	8.65495	2.29415e-61	11.1908	7.99492e-97	2.47772	0.374967	2.48056	2.412e-12	-6.63248	1.24117e-17	9.06111	5.97578e-19	0	0	228.67	0	169.88	0	132.76	1.75	0	757.2	1119.45	10.48	0	7.47657	0.369234	9.87548	2.64155	Promoter_associated	No
chr18	54721804	54739350	LINC-ROR	-	WDR7	refseq	24769	Intergenic	-2.06993	5.09088	1.20252e-30	9.1335	9.11406e-41	0.00826154	1	4.00643	8.51999e-09	-4.93972	9.49624e-13	9.05985	1.66455e-15	2.28	1.84	59.72	1.51	75.77	1.13	82.83	3.5	0.66	1932.95	239.06	0	2.89	6.20503	1.4957	10.0861	1.28983	Enhancer_associated	No
chr13	43423873	43437077	LINC00428:4	-	EPSTI1	lncipedia	23448	Intergenic	-0.56172	3.37314	1.75482e-19	7.11735	2.77467e-74	-2.0024	0.0933694	3.70185	5.63277e-17	-5.30191	5.70779e-13	9.04567	3.00858e-22	6.83	10.13	69.91	15.09	152.77	6.77	154.32	12.24	10.52	2005.25	1089.56	5.24	2.89	6.98489	3.49356	10.5966	2.34056	Enhancer_associated	No
chr13	56109831	56157659	lnc-PCDH8-10:2	-	PRR20D;PRR20B	lncipedia	-1557394	Intergenic;Intergenic	1.00486	7.29305	5.70659e-80	10.5497	1.42134e-108	1.59357	0.225327	3.20977	3.86855e-23	-5.94026	2.94703e-28	9.03796	1.77773e-24	3.42	3.68	584.05	0	710.06	1.69	600.24	9.61	2.63	6304.93	4735.23	31.44	5.78	9.30481	2.17153	12.4307	4.29352	Promoter_associated	No
chr16	65261689	65310258	lnc-CDH11-2:3	-	CDH11	lncipedia	-105650	Intergenic	-1.66868	5.62889	8.06845e-59	8.55312	1.04363e-80	-0.550458	0.821731	2.8696	1.07174e-12	-6.03968	1.87996e-25	9.02615	1.63663e-22	5.69	2.76	310.23	3.02	210.21	2.26	239.42	6.12	5.92	2357.85	1097.61	0	4.82	7.99031	2.40463	10.7555	1.76977	Enhancer_associated	No
chr1	11746600	11748477	lnc-C1orf187-3:1	+	MAD2L2	lncipedia	0	Intragenic	-1.99749	1.37936	0.214694	4.85731	2.18518e-21	-4.63791	0.161035	3.39369	7.92464e-09	-5.6196	0.0308672	9.01952	1.20263e-09	4.55	0.92	5.83	3.02	1.22	1.13	17.02	5.24	1.31	71.03	95.39	0	0	3.17366	1.88557	6.39592	0	Enhancer_associated	No
chr2	111406393	111408316	lnc-RGPD6-1:1	-	BUB1	lncipedia	0	Intragenic	-0.342137	0.671199	0.517025	3.10437	5.47107e-08	-6.37081	0.0179343	2.3761	7.67555e-08	-6.63762	0.000219324	9.00906	1.24944e-09	21.63	3.68	11.65	3.02	15.89	8.46	21.56	4.37	11.83	86.25	78.15	0	0	4.11825	3.29744	6.37851	0	Enhancer_associated	No
chrX	113022023	113283383	lnc-AMOT-4:1	-	HTR2C	lncipedia	-535169	Intergenic	1.42429	0.807208	0.0240131	3.0489	6.58758e-16	-6.02807	1.25523e-21	2.19906	5.99821e-13	-6.78194	3.99196e-53	9.00701	2.23597e-28	1768.19	1786.66	3945.65	2524.17	3782.52	2511.18	3708.11	1198.16	1076.09	18205.8	14828.6	52.4	32.77	11.8967	10.8232	14.0118	5.44576	Promoter_associated	No
chr9	29288263	29292931	UNI_7518	-	LINGO2	novel	-75266	Intergenic	0.343488	2.55955	6.62191e-12	2.91475	2.40075e-10	-6.51873	0.00247212	0.305232	0.822941	-8.68706	2.39433e-14	8.98931	1.44749e-09	5.69	6.45	77.19	12.83	58.66	15.8	72.62	6.99	8.55	86.25	75.86	0	0	6.13935	3.37643	6.35852	0	Promoter_associated	No
chr4	156263472	156278354	lnc-NPY2R-1:22	+	MAP9	lncipedia	0	Intragenic	-0.496564	-1.06571	0.000876144	-1.04673	0.0202485	-10.4882	2.08707e-20	-0.0225333	1	-9.01672	9.02951e-16	8.98809	1.30455e-09	134.35	114.2	77.19	164.5	86.77	174.37	96.45	166.92	165	77.37	85.05	0	0	6.4562	7.26888	6.36124	0	Enhancer_associated	No
chr5	18651699	18664561	lnc-CDH18-17:1	-	CDH18	lncipedia	808595	Intergenic	-0.491965	7.15582	2.75529e-62	9.83981	3.25639e-59	0.604549	1	2.62529	2.87622e-09	-6.21819	1.01764e-29	8.97735	2.25933e-22	0	0.92	327.71	0	447.3	1.13	391.46	8.74	2.63	3262.17	1233.23	0	6.75	8.60668	1.69451	11.1349	2.12928	Enhancer_associated	No
chr4	156263513	156278354	lnc-NPY2R-1:23	+	MAP9	lncipedia	0	Intragenic	-0.496564	-1.05942	0.00102306	-1.05209	0.0198119	-10.4819	3.21704e-20	-0.0339517	1	-9.01672	9.02951e-16	8.97651	1.46276e-09	134.35	111.44	77.19	164.5	86.77	174.37	96.45	166.92	163.68	76.1	85.05	0	0	6.4562	7.2625	6.35006	0	Enhancer_associated	No
chr4	14171723	14175193	lnc-CPEB2-10:1	+	BOD1L1	lncipedia	-542396	Intergenic	-1.5942	4.14823	7.88115e-05	7.63177	6.71875e-18	-1.82808	1	3.4116	5.4985e-05	-5.54492	0.0136091	8.96496	3.92501e-07	1.14	0	13.11	0	7.33	0	3.4	0.87	0	135.71	20.69	0	0	3.16135	0.41684	6.30743	0	Enhancer_associated	No
chr16	65266701	65267306	lnc-CDH5-3:3	+	CDH11	lncipedia	-110662	Intergenic	2.9267	6.7606	7.5021e-11	9.44675	2.52156e-29	5.12548e-15	1	2.60878	1.86877e-06	-6.35393	0.000236937	8.96198	5.81905e-09	0	0	18.93	0	14.67	0	7.94	0	0	104	54.02	0	0	3.89207	0	6.32211	0	Promoter_associated	No
chr13	36420037	36421760	lnc-SOHLH2-3:1	-	DCLK1	lncipedia	0	Intragenic	-1.13746	3.45171	3.20835e-06	6.59664	1.52616e-28	-2.79934	1	3.09743	3.13244e-11	-5.86613	0.00144228	8.95508	2.13866e-09	0	0.92	10.2	1.51	9.78	1.13	9.08	0	0	67.22	91.95	0	0	3.41774	0.672048	6.33244	0	Enhancer_associated	No
chrX	5808100	5809458	lnc-VCX3A-5:1	-	NLGN4X	lncipedia	0	Intragenic	-0.649178	5.17478	2.27297e-13	7.195	1.20019e-26	-2.21884	1	1.97348	0.000236792	-6.98481	2.29229e-05	8.95227	6.65152e-09	1.14	0	30.59	0	14.67	0	19.29	0	1.31	49.47	110.34	0	0	4.49292	0.493989	6.33816	0	Enhancer_associated	No
chr9	96055370	96070870	lnc-FAM120A-5:1	+	WNK2	lncipedia	0	Intragenic	-2.19089	4.4154	2.07343e-06	7.62362	1.81768e-28	-1.81762	1	3.14763	2.35075e-10	-5.80301	0.00272612	8.947	3e-09	0	1.84	11.65	0	6.11	0	10.21	0	0	92.59	64.36	0	0	3.36784	0.385891	6.31243	0	Enhancer_associated	No
chrX	75555200	75556271	UNI_8078	-	MAGEE1	novel	-91776	Intergenic	0.528846	3.54292	8.29379e-10	5.5537	2.65983e-24	-3.85154	0.528631	1.95917	1.41117e-05	-6.98695	1.49438e-05	8.94203	2.74234e-09	1.14	1.84	17.48	0	18.33	1.69	27.23	3.5	0.66	88.78	67.81	0	0	4.46031	1.30548	6.30916	0	Promoter_associated	No
chr1	48675696	48679081	lnc-SLC5A9-4:1	+	SLC5A9	lncipedia	-9277	Intergenic	-2.20116	2.8871	0.00644245	6.82744	4.19022e-15	-2.5926	1	3.88397	4.61287e-06	-5.05862	0.0455751	8.93275	6.77e-07	2.28	0	5.83	0	3.67	0	6.81	0	1.31	134.44	18.39	0	0	2.68631	0.676568	6.27454	0	Enhancer_associated	No
chr15	83849553	83853548	lnc-SH3GL3-5:2	+	HDGFRP3	lncipedia	0	Intragenic	-2.35327	-0.246439	0.768458	0.808386	0.0780149	-8.56619	1.12797e-10	1.01588	0.0435492	-7.91418	5.92498e-10	8.91958	4.5332e-09	38.71	38.68	33.5	34.71	44	43.45	43.12	49.81	37.47	55.81	99.99	0	0	5.36481	5.37405	6.30195	0	Enhancer_associated	No
chr13	106777174	106781845	UNI_2049	-	EFNB2	novel	360235	Intergenic	-0.488803	-0.454521	0.703638	2.02368	6.73791e-06	-7.33678	6.76859e-05	2.43691	5.97e-07	-6.48453	0.00111787	8.91215	2.9395e-09	14.8	8.29	20.39	24.15	17.11	22.57	7.94	16.6	15.12	65.95	88.5	0	0	4.01316	4.16363	6.28956	0	Enhancer_associated	No
chr3	176041555	176046233	lnc-NAALADL2-10:1	+	NAALADL2	lncipedia	518128	Intergenic	3.13185	4.83691	6.27175e-19	8.50447	4.51733e-67	-0.542419	1	3.61568	2.16467e-24	-5.22308	6.14383e-08	8.89995	6.06166e-17	0	0	39.33	0	30.55	0.56	32.91	2.62	1.97	436.31	356.29	0	0.96	5.1401	0.894009	8.63408	0.565597	Promoter_associated	No
chr10	20658619	20661241	BI_150	+	PLXDC2	novel	79836	Intergenic	-0.844472	2.32607	2.80268e-06	4.11941	6.62459e-12	-5.24387	0.0382844	1.7571	0.00651445	-7.13976	2.06361e-06	8.89851	8.87437e-08	9.11	4.6	27.67	2.26	22	2.26	21.56	3.5	3.29	117.96	32.18	0	0	4.62897	2.37016	6.24926	0	Enhancer_associated	No
chr6	114736743	114775243	lnc-MARCKS-5:16	+	HS3ST5	lncipedia	-352703	Intergenic	-0.288984	5.32081	4.47745e-50	8.89574	9.62624e-81	-0.0552061	1	3.53102	1.24795e-19	-5.34144	4.6612e-21	8.8891	1.10704e-22	7.97	3.68	250.52	8.3	216.32	1.69	209.91	3.5	3.94	3297.69	1583.77	10.48	4.82	7.8239	2.54761	11.2537	3.1127	Enhancer_associated	No
chr2	8008070	8009438	lnc-KIDINS220-9:2	-	ID2	lncipedia	-812676	Intergenic	-1.68648	5.99756	1.17171e-07	9.36122	4.95261e-29	5.12548e-15	1	3.28515	1.38201e-09	-5.59513	0.0081403	8.87699	9.65156e-09	0	0	10.2	0	4.89	0	9.08	0	0	95.13	54.02	0	0	3.17898	0	6.23984	0	Enhancer_associated	No
chrX	16171651	16202183	lnc-AP1S2-2:6	-	MAGEB17	lncipedia	0	Intragenic	-1.14687	0.992963	0.000134618	3.09728	2.7911e-08	-6.0194	6.25937e-23	2.04252	0.0127532	-6.9899	4.76187e-41	8.87625	4.24216e-15	582.95	628.09	1283.17	405.22	1333.35	402.35	1176.66	694.77	517.34	8892.34	725.23	26.2	6.75	10.3054	9.07535	12.2318	4.12722	Enhancer_associated	No
chrX	16171651	16202183	lnc-AP1S2-2:7	-	MAGEB17	lncipedia	0	Intragenic	-1.14687	0.992963	0.000134618	3.09728	2.7911e-08	-6.0194	6.25937e-23	2.04252	0.0127532	-6.9899	4.76187e-41	8.87625	4.24216e-15	582.95	628.09	1283.17	405.22	1333.35	402.35	1176.66	694.77	517.34	8892.34	725.23	26.2	6.75	10.3054	9.07535	12.2318	4.12722	Enhancer_associated	No
chrX	6069330	6105079	lnc-VCX3A-3:1	-	NLGN4X	lncipedia	0	Intragenic	-1.80292	3.4744	7.07717e-15	5.78664	3.12995e-27	-3.11269	0.0659855	2.26523	5.67684e-08	-6.60533	3.45844e-20	8.87058	8.07241e-18	9.11	9.21	154.39	3.02	166.21	5.64	177.01	27.09	22.35	422.36	1110.25	5.24	0.96	7.38258	3.77996	9.58366	2.03562	Enhancer_associated	No
chr12	119562053	119570968	lnc-HSPB8-4:2	+	SRRM4	lncipedia	0	Intragenic	0.216997	-3.12525	7.19658e-10	0.130701	1	-9.18971	8.63109e-11	3.2093	1.1598e-10	-5.66604	0.00706153	8.86617	4.41405e-09	44.4	33.15	5.83	48.29	12.22	68.85	6.81	90.01	90.06	63.42	86.2	0	0	3.21516	5.98778	6.24432	0	Promoter_associated	No
chrX	113214043	113220920	lnc-HTR2C-1:2	+	HTR2C	lncipedia	-597632	Intergenic	-0.0745817	-0.155898	1	2.70778	1.44176e-10	-6.25029	2.08874e-07	2.82367	3.08116e-15	-6.03453	4.80832e-09	8.85942	3.46966e-16	62.62	72.76	42.24	73.2	76.99	77.87	65.81	34.08	26.29	421.09	414.91	5.24	0	5.96993	5.87783	8.71081	1.85599	Enhancer_associated	No
chr2	188519495	188530049	lnc-GULP1-5:1	+	TFPI	lncipedia	-100277	Intergenic	-2.10738	5.4308	1.37343e-42	8.94953	1.75689e-59	0.0225041	1	3.46664	5.11403e-12	-5.3572	2.7737e-16	8.85899	9.72486e-19	3.42	0.92	113.61	0.75	142.99	3.39	136.16	4.37	1.97	2104.18	599.95	5.24	2.89	7.04352	1.79494	10.402	2.34056	Enhancer_associated	No
chrX	16171342	16188992	lnc-AP1S2-2:1	-	GRPR;MAGEB17	lncipedia	0	Intragenic;Intragenic	-0.00156285	0.834251	0.00216902	2.81589	7.42725e-07	-6.2901	5.4379e-21	1.92277	0.0232318	-7.08926	1.05537e-34	8.85485	7.79259e-14	358.65	327.86	630.66	242.23	743.06	267.48	650.17	425.6	305.01	4384.66	342.5	15.72	2.89	9.40009	8.33154	11.2074	3.36527	Enhancer_associated	No
chr6	73983861	73994457	lnc-C6orf221-2:7	+	KHDC1	lncipedia	0	Intragenic	0.00441616	-0.408835	0.68655	0.54836	0.528008	-8.76287	6.22105e-08	0.903324	0.0753072	-7.94915	1.06919e-09	8.84734	4.88983e-09	61.48	41.44	36.41	25.66	33	15.8	54.46	60.3	78.23	73.56	73.56	0	0	5.40224	5.58951	6.22033	0	Promoter_associated	No
chr13	87840002	87842506	lnc-SLITRK5-17:1	+	SLITRK5	lncipedia	-482365	Intergenic	-1.72282	2.93487	0.00488976	6.44374	2.52711e-14	-2.86663	1	3.43639	6.57135e-05	-5.37432	0.0234107	8.81969	1.037e-06	0	2.76	11.65	0	6.11	0	3.4	0.87	0.66	123.03	18.39	0	0	3.00959	0.778209	6.1641	0	Enhancer_associated	No
chr4	136088549	136093951	UNI_5232	-	PABPC4L	novel	-965647	Intergenic	-0.367378	3.25012	1.59427e-05	6.44613	1.07861e-19	-2.83067	1	3.13342	3.37364e-06	-5.67436	0.00530572	8.81126	1.52e-07	1.14	0.92	11.65	0	7.33	0.56	6.81	0.87	0.66	110.35	31.03	0	0	3.26253	0.758445	6.1637	0	Enhancer_associated	No
chr8	133076031	133093351	lnc-OC90-1:1	-	HHLA1	lncipedia	0	Intragenic	-5.4174	7.64914	2.4811e-54	11.3214	5.9355e-43	2.45546	0.188889	3.58525	5.83925e-07	-5.19604	1.73618e-15	8.8106	1.84186e-14	0	0	126.72	0	116.1	0.56	110.06	0	1.31	2360.38	249.4	5.24	2.89	6.89028	0.391401	10.3508	2.34056	Enhancer_associated	No
chr1	73142116	73147611	UNI_198	-	NEGR1	novel	-393840	Intergenic	1.05976	1.0859	0.020315	2.35154	2.04301e-07	-6.89643	0.000267142	1.2198	0.00938673	-7.5859	8.07541e-08	8.80096	7.35244e-09	7.97	8.29	36.41	18.87	37.89	16.93	22.69	8.74	13.15	72.3	70.11	0	0	5.05875	3.73606	6.17403	0	Promoter_associated	No
chrX	134052889	134060452	lnc-MOSPD1-1:1	-	MOSPD1	lncipedia	-3516	Intergenic	-1.84666	-4.14274	4.59479e-21	-2.47729	0.000148211	-11.731	1.01495e-21	1.61685	0.0159289	-7.18488	1.6298e-06	8.80002	1.91768e-07	324.49	288.26	23.3	525.21	26.89	521.42	22.69	236.84	258.34	110.35	29.88	0	0	4.66069	8.49223	6.15208	0	Enhancer_associated	No
chr13	56110015	56232680	lnc-PCDH8-10:1	-	PRR20D;PRR20B	lncipedia	-1482373	Intergenic;Intergenic	4.13214	7.06925	2.10385e-92	10.469	1.24293e-131	1.61585	0.0540056	3.35244	1.06573e-24	-5.49456	2.46259e-29	8.79971	1.81239e-25	4.55	4.6	691.84	2.26	843.27	2.82	706.9	10.49	3.94	8286.08	6135.11	36.68	12.53	9.54754	2.53024	12.8161	4.67835	Promoter_associated	No
chr1	205404014	205425214	BLACAT1	-	LEMD1	refseq	-12801	Intergenic	1.64059	0.909498	0.00244669	2.86411	3.12443e-20	-5.99685	1.02536e-16	1.9145	5.4186e-09	-6.83608	8.0375e-28	8.79119	4.12851e-22	143.46	148.27	305.86	206.01	439.97	195.82	349.48	149.44	137.39	1207.46	1415.97	5.24	2.89	8.51611	7.36105	10.3583	2.34056	Promoter_associated	No
chr5	115783193	115807369	SEMA6A-AS1:2	+	SEMA6A	lncipedia	0	Intragenic	-2.48807	-1.43271	3.67e-07	0.122542	1	-8.67071	1.1253e-41	1.50289	8.26324e-05	-7.14206	2.28654e-42	8.78338	2.36377e-23	2320.4	2464.48	857.88	1565.81	865.27	1807.48	802.21	1653.48	1642.73	2910.84	1567.68	0	7.71	9.71902	10.8994	11.1295	2.27947	Enhancer_associated	No
chr22	28121702	28122747	lnc-MN1-12:1	-	MN1	lncipedia	21519	Intergenic	-1.8559	1.7392	0.0322365	4.85701	2.37156e-16	-4.39568	0.232393	3.06366	2.27076e-07	-5.72435	0.00467719	8.78075	4.87425e-08	2.28	5.53	7.28	1.51	6.11	1.13	12.48	1.75	1.31	97.66	41.38	0	0	3.26654	1.70118	6.13996	0	Enhancer_associated	No
chr19	46769158	46774926	UNI_3221	-	HIF3A	novel	-25378	Intergenic	-1.59395	3.16576	2.23386e-10	4.15567	1.40369e-12	-5.10226	0.0820186	0.944425	0.149546	-7.83148	4.63325e-09	8.77884	4.3e-08	9.11	0.92	52.43	3.02	31.78	2.26	31.77	5.24	1.97	96.39	42.53	0	0	5.30961	2.24894	6.13873	0	Enhancer_associated	No
chrX	112859586	113181506	XACT:1	-	HTR2C	lncipedia	-637046	Intergenic	-0.494363	0.821813	0.0183292	2.91199	2.6906e-14	-5.93483	3.11458e-22	2.04613	6.63277e-10	-6.69147	1.33376e-53	8.77835	3.16005e-27	1901.4	1895.33	4419.01	2771.68	4207.82	2810.26	4126.81	1393.92	1223.33	19904.1	13123	57.64	40.48	12.054	10.966	14.0115	5.64559	Enhancer_associated	No
chrX	113214009	113220386	lnc-HTR2C-1:1	+	HTR2C	lncipedia	-598166	Intergenic	-0.0745817	-0.199568	0.983457	2.66465	5.13997e-10	-6.2051	3.86482e-07	2.82357	3.34692e-15	-5.94827	1.39286e-08	8.77346	7.43848e-16	66.04	69.99	40.78	71.69	74.55	72.8	59	31.46	24.98	395.72	391.92	5.24	0	5.88533	5.83693	8.62505	1.85599	Enhancer_associated	No
chr3	38651251	38663933	lnc-SCN10A-1:1	-	SCN5A	lncipedia	0	Intragenic	-1.02418	1.27783	0.0565057	3.19031	4.56299e-08	-6.03336	0.0430233	1.8652	7.62426e-05	-6.90813	2.08045e-05	8.7697	1.52194e-08	9.11	8.29	16.02	7.55	23.22	11.85	20.42	2.62	1.31	82.44	56.32	0	0	4.38451	2.96131	6.13709	0	Enhancer_associated	No
chr3	38651251	38663933	lnc-SCN10A-1:2	-	SCN5A	lncipedia	0	Intragenic	-1.02418	1.27783	0.0565057	3.19031	4.56299e-08	-6.03336	0.0430233	1.8652	7.62426e-05	-6.90813	2.08045e-05	8.7697	1.52194e-08	9.11	8.29	16.02	7.55	23.22	11.85	20.42	2.62	1.31	82.44	56.32	0	0	4.38451	2.96131	6.13709	0	Enhancer_associated	No
chr10	61815631	61820501	lnc-CDK1-3:1	+	ANK3	lncipedia	0	Intragenic	-0.364564	0.853852	0.0836531	0.902105	0.173696	-8.32107	6.95e-07	0.0112338	1	-8.76682	5.50264e-15	8.76819	1.84156e-08	44.4	65.39	75.74	25.66	63.55	31.04	80.56	17.48	21.04	49.47	90.8	0	0	6.21497	5.13621	6.15249	0	Enhancer_associated	No
chr7	9393634	9396310	lnc-ICA1-6:1	-	NXPH1	lncipedia	601042	Intergenic	-3.1394	4.29777	3.42236e-07	7.43818	2.15614e-24	-1.78616	1	3.07636	1.33649e-07	-5.67436	0.00530572	8.7518	5.04232e-08	0	0	11.65	0.75	7.33	0	6.81	0.87	0	93.86	42.53	0	0	3.26253	0.344828	6.1126	0	Enhancer_associated	No
chr13	56220718	56230270	lnc-PRR20A-4:1	+	PRR20D;PRR20B	lncipedia	-1484783	Intergenic;Intergenic	-0.878962	7.57347	6.32249e-31	11.7978	2.91707e-94	2.82507	0.389923	4.16595	2.52094e-27	-4.49594	6.9569e-10	8.74596	9.9557e-21	0	0.92	42.24	0	69.66	0	47.66	0	0	1084.43	729.82	0	2.89	5.75987	0.20581	9.82675	1.28983	Enhancer_associated	No
chr5	147242867	147246269	lnc-SCGB3A2-6:1	+	SCGB3A2	lncipedia	-12006	Intergenic	-1.53216	6.13608	3.03094e-40	8.34173	5.25682e-62	-0.546123	1	2.15387	1.36744e-09	-6.52852	9.00852e-16	8.74587	1.0033e-16	1.14	0	93.22	2.26	78.22	1.13	82.83	0	0.66	424.89	285.03	0	0.96	6.42218	0.899176	8.47557	0.565597	Enhancer_associated	No
chr5	115783298	115807369	SEMA6A-AS1:4	+	SEMA6A	lncipedia	0	Intragenic	-2.64856	-1.45202	2.60564e-07	0.0863947	1	-8.66925	1.17162e-41	1.48625	0.000101722	-7.12121	4.34978e-42	8.74572	3.21056e-23	2319.26	2461.72	837.49	1565.06	857.94	1805.79	793.14	1652.6	1638.12	2834.74	1528.61	0	7.71	9.69788	10.8979	11.0919	2.27947	Enhancer_associated	No
chr13	95357953	95359564	LINC00391:9	-	SOX21	lncipedia	2316	Downstream	1.18131	2.3888	0.172725	6.97198	1.01437e-10	-2.21715	1	4.53523	4.26664e-05	-4.20685	0.302443	8.7443	1.85707e-05	0	0	4.37	2.26	2.44	0	2.27	0	0	5.07	135.62	0	0	2.00959	0.461179	6.15674	0	Promoter_associated	No
chr17	4297008	4300359	UNI_2697	-	UBE2G1	novel	-27040	Intergenic	-1.35301	4.1639	3.41624e-07	6.97494	3.22585e-27	-2.22981	1	2.75996	1.66614e-08	-5.98252	0.00164418	8.73443	1.41119e-08	0	0	13.11	0.75	6.11	0	12.48	1.75	0	58.34	78.15	0	0	3.5319	0.5025	6.11364	0	Enhancer_associated	No
chr6	114736765	114777802	lnc-MARCKS-5:17	+	HS3ST5	lncipedia	-352725	Intergenic	-0.214937	5.32081	4.47745e-50	8.89574	9.62624e-81	0.106467	1	3.53102	1.24795e-19	-5.16192	1.29989e-20	8.72239	1.96675e-22	7.97	3.68	250.52	8.3	216.32	1.69	209.91	3.5	3.94	3297.69	1583.77	10.48	5.78	7.8239	2.54761	11.2537	3.19061	Enhancer_associated	No
chr5	115785323	115831817	SEMA6A-AS1:6	+	SEMA6A	lncipedia	0	Intragenic	-3.72317	-1.29473	2.5105e-06	0.342491	0.634443	-8.4348	8.10071e-46	1.58642	5.55423e-05	-7.06938	1.29186e-48	8.71943	1.79016e-24	4275.31	4369.02	1685.17	3254.63	1825.87	3557.41	1705.41	2915.43	3125.71	6537.03	3258.35	15.72	13.49	10.7647	11.8073	12.2582	3.96394	Enhancer_associated	No
chr5	115818154	115822925	lnc-ATG12-7:1	-	SEMA6A	lncipedia	0	Intragenic	-0.68337	-0.885842	0.00738771	0.857861	0.0622832	-7.95137	2.96528e-23	1.69237	3.03992e-05	-6.99717	3.96561e-23	8.6971	1.42893e-17	431.52	363.78	225.76	307.88	229.76	368.49	198.57	224.6	326.05	887.84	434.45	5.24	0.96	7.77498	8.40111	9.371	2.03562	Enhancer_associated	No
chrY	4223791	4227038	lnc-PCDH11Y-1:1	+	PCDH11Y	lncipedia	-697094	Intergenic	2.35819	2.36679	0.106847	6.94243	9.50756e-24	-2.22249	1	4.50398	9.2004e-12	-4.19869	0.320136	8.69418	6.30749e-08	0	0.92	2.91	0	1.22	0	4.54	0.87	0.66	87.52	43.67	0	0	1.95977	0.493989	6.05734	0	Promoter_associated	No
chr6	34024407	34030449	lnc-HMGA1-11:1	+	GRM4	lncipedia	0	Intragenic	-2.17076	4.99727	1.27e-07	8.01644	7.04084e-24	-1.14779	1	2.95017	1.18871e-06	-5.7412	0.00347697	8.69205	1.30606e-07	0	0	10.2	0.75	9.78	0	6.81	0	0	93.86	36.78	0	0	3.31179	0.169925	6.05137	0	Enhancer_associated	No
chr10	6670023	6672982	PRKCQ-AS1:57	+	PRKCQ	lncipedia	-47761	Intergenic	-1.34301	5.22896	0.000372068	9.16475	1.1085e-25	5.12548e-15	1	3.85451	9.00527e-10	-4.83055	0.125374	8.67992	6.90828e-08	0	0	7.28	0	1.22	0	5.67	0	0	86.25	43.67	0	0	2.51686	0	6.04352	0	Enhancer_associated	No
chr1	63786434	63789413	FOXD3-AS1:16	-	FOXD3	lncipedia	0	Intragenic	2.45507	5.46315	8.4604e-08	7.99005	4.91966e-23	-1.1255	1	2.47513	0.00120496	-6.19431	0.0027786	8.66699	2.37203e-07	0	0	26.22	0	4.89	0	6.81	0	0.66	30.44	101.14	0	0	3.76977	0.15056	6.06156	0	Promoter_associated	No
chrX	124518694	124526258	lnc-ODZ1-8:1	-	LOC100129520	lncipedia	61745	Intergenic	5.26739	8.54011	2.27374e-76	11.1272	1.93847e-87	2.41567	0.161667	2.52836	3.88131e-11	-6.09095	5.09704e-23	8.65908	2.42751e-20	0	0	224.3	0	212.65	0.56	218.99	0.87	0.66	1585.43	779.24	5.24	2.89	7.77904	0.431177	10.2086	2.34056	Promoter_associated	No
chr3	109045699	109049607	lnc-DPPA4-1:4	-	DPPA4	lncipedia	0	Intragenic	-0.400331	3.56343	1.35967e-22	6.3689	2.20519e-52	-2.37061	0.0145061	2.75867	1.83925e-17	-5.78791	3.73532e-23	8.65216	8.53606e-23	12.52	2.76	205.37	13.58	243.21	14.67	184.95	20.97	24.32	1135.17	1591.82	0	4.82	7.72912	3.98216	10.4142	1.76977	Enhancer_associated	No
chr17	36606297	36609907	lnc-SRCIN1-1:13	-	ARHGAP23	lncipedia	0	Intragenic	-1.18481	4.34806	1.52726e-14	4.98057	1.06153e-14	-4.19671	0.511164	0.598037	0.359784	-8.06271	1e-09	8.65158	3.21055e-08	2.28	6.45	39.33	0	39.11	0	55.6	1.75	1.31	52	77	0	0	5.51349	1.56803	6.03342	0	Enhancer_associated	No
chr6	114730052	114777358	lnc-HS3ST5-7:1	-	HS3ST5	lncipedia	-346012	Intergenic	-1.54797	5.60739	8.29046e-57	9.0957	2.45939e-83	0.376853	1	3.44619	6.64226e-19	-5.14769	4.18611e-23	8.64461	8.53606e-23	7.97	3.68	286.93	8.3	271.31	1.69	265.51	3.5	3.94	3805.02	1801	10.48	7.71	8.10634	2.54761	11.4533	3.33557	Enhancer_associated	No
chrX	136635961	136646245	lnc-GPR101-1:3	-	ZIC3	lncipedia	-2102	Promoter	2.96814	1.91085	0.0123561	4.95168	3.35935e-17	-4.13047	0.389923	2.99398	2.44359e-07	-5.66214	0.00482759	8.64197	1.04e-07	1.14	0	7.28	1.51	7.33	1.13	10.21	2.62	3.94	38.05	90.8	0	0	3.21309	1.44537	6.03177	0	Promoter_associated	No
chr15	93595501	93606298	lnc-FAM174B-6:1	-	RGMA	lncipedia	0	Intragenic	-1.81094	0.44413	0.625398	3.57349	6.75838e-12	-5.14786	0.000747738	3.08455	1.66869e-10	-5.57753	6.96112e-08	8.63727	2.3502e-13	47.82	17.5	53.89	12.83	37.89	11.29	44.25	49.81	32.21	175.03	563.17	5.24	0	5.53429	4.88639	8.53177	1.85599	Enhancer_associated	No
chr1	63786554	63790112	FOXD3-AS1:1	-	FOXD3	lncipedia	0	Intragenic	2.4161	5.47012	2.04727e-06	7.95469	2.94763e-23	-1.1255	1	2.43368	0.00268635	-6.20063	0.00386447	8.63153	2.35685e-07	0	0	27.67	0	3.67	0	6.81	0	0.66	31.71	96.54	0	0	3.77786	0.15056	6.02514	0	Promoter_associated	No
chr3	49898896	49907338	lnc-TRAIP-2:2	-	CAMKV	lncipedia	0	Intragenic	0.793318	2.7925	0.00945774	6.21511	3.92539e-17	-2.93422	0.98822	3.36615	1.095e-06	-5.26856	0.0321267	8.62728	3.21582e-07	3.42	0	10.2	0.75	2.44	0.56	6.81	0	0	29.17	98.84	0	0	2.90368	0.838616	6.02248	0	Promoter_associated	No
chrX	16171342	16183244	lnc-AP1S2-2:2	-	GRPR	lncipedia	0	Intragenic	-1.42402	0.795995	0.00554525	2.9066	4.56188e-07	-5.89255	1.01036e-17	2.05513	0.0157734	-6.63446	6.96814e-28	8.61911	3.37892e-13	250.48	183.27	355.38	167.52	464.41	173.81	389.19	235.09	170.91	2884.21	213.78	10.48	2.89	8.65819	7.62824	10.598	2.94205	Enhancer_associated	No
chr3	154963607	154964771	lnc-MME-5:1	+	MME	lncipedia	62090	Intergenic	-0.775662	6.02197	1.061e-06	9.09769	8.37239e-29	5.12548e-15	1	3.01151	1.38823e-08	-5.6163	0.00953312	8.61664	3.83663e-08	0	0	14.56	0	4.89	0	5.67	0	0	62.15	63.21	0	0	3.22856	0	5.99277	0	Enhancer_associated	No
chr12	119551799	119562709	lnc-CIT-10:1	-	SRRM4	lncipedia	0	Intragenic	0.079454	-2.93088	4.13926e-08	0.149596	1	-8.91306	5.43282e-09	3.03908	6.86568e-06	-5.58658	0.0077586	8.60799	5.81342e-07	36.43	35	5.83	27.92	7.33	46.84	10.21	82.15	82.83	25.37	101.14	0	0	3.13586	5.72415	6.00574	0	Promoter_associated	No
chr15	97315234	97326567	SPATA8-AS1:1	-	SPATA8	lncipedia	-71	Promoter	-0.416128	6.20719	5.42854e-08	9.09184	3.01931e-21	5.12548e-15	1	2.80358	4.17823e-05	-5.80411	0.00371435	8.60412	5.08732e-07	0	0	7.28	0	13.44	0	6.81	0	0	93.86	28.73	0	0	3.34719	0	5.96104	0	Enhancer_associated	No
chr15	97315236	97326542	SPATA8-AS1:2	-	SPATA8	lncipedia	-96	Promoter	-0.547381	6.20719	5.42854e-08	9.09184	3.01931e-21	5.12548e-15	1	2.80358	4.17823e-05	-5.80411	0.00371435	8.60412	5.08732e-07	0	0	7.28	0	13.44	0	6.81	0	0	93.86	28.73	0	0	3.34719	0	5.96104	0	Enhancer_associated	No
chr14	55604761	55607158	lnc-MAPK1IP1L-2:4	+	LGALS3	lncipedia	0	Intragenic	-1.59913	3.30619	0.000372979	5.96856	4.66364e-18	-3.17747	0.89461	2.58473	4.73117e-05	-6.01572	0.00293751	8.59767	1.506e-07	2.28	2.76	20.39	0	6.11	0	6.81	0	0.66	82.44	40.23	0	0	3.59733	0.963474	5.96197	0	Enhancer_associated	No
chr9	29339981	29345463	UNI_7519	-	LINGO2	novel	-126984	Intergenic	0.223661	1.30718	0.000112585	1.50299	0.000573831	-7.54657	3.47232e-06	0.148676	1	-8.4509	7.15804e-13	8.59676	4.87425e-08	21.63	13.81	61.17	17.36	57.44	25.39	57.87	22.72	17.75	65.95	57.47	0	0	5.90272	4.37689	5.97062	0	Promoter_associated	No
chr19	36000420	36001320	lnc-DMKN-1:7	-	DMKN	lncipedia	0	Intragenic	2.31102	1.40418	0.00838752	2.93222	7.18203e-10	-6.11836	0.0121038	1.48089	0.00244586	-7.11822	8.78245e-06	8.59147	4.76141e-08	4.55	7.37	14.56	6.79	26.89	3.39	27.23	14.86	7.89	54.54	68.96	0	0	4.57854	3.08321	5.97154	0	Promoter_associated	No
chr1	63786434	63788840	FOXD3-AS1:18	-	FOXD3	lncipedia	0	Intragenic	2.29778	5.40791	1.25094e-07	7.91396	8.64625e-23	-1.1255	1	2.45538	0.000948871	-6.13903	0.00312239	8.59082	3.19511e-07	0	0	24.76	0	4.89	0	6.81	0	0.66	30.44	94.24	0	0	3.71736	0.15056	5.98504	0	Promoter_associated	No
chr6	95256289	95317650	lnc-EPHA7-4:1	-	MANEA	lncipedia	-707724	Intergenic	-0.778851	6.39286	1.70238e-74	9.64241	2.10245e-80	0.962223	0.389923	3.19505	6.43973e-12	-5.41731	2.00558e-23	8.58773	3.19647e-20	3.42	1.84	308.78	2.26	325.09	3.39	290.48	4.37	2.63	3982.59	1283.8	15.72	5.78	8.27201	1.99458	11.3631	3.55459	Enhancer_associated	No
chr15	49990392	49996654	UNI_2389	-	DTWD1	novel	53060	Intergenic	-1.93858	2.95289	0.000125298	5.48751	1.90577e-12	-3.56464	0.703562	2.45585	0.00444423	-6.11857	0.00124466	8.5832	4.03089e-06	1.14	0.92	20.39	0	7.33	0.56	7.94	1.75	2.63	104	16.09	0	0	3.68781	1.11548	5.9318	0	Enhancer_associated	No
chr1	63786554	63789413	FOXD3-AS1:17	-	FOXD3	lncipedia	0	Intragenic	2.45507	5.41514	2.24978e-06	7.90088	9.2341e-23	-1.1255	1	2.43545	0.00183377	-6.14552	0.00433591	8.57771	3.49142e-07	0	0	26.22	0	3.67	0	6.81	0	0.66	30.44	93.1	0	0	3.7261	0.15056	5.972	0	Promoter_associated	No
chr19	20318000	20320598	lnc-ZNF682-5:1	-	ZNF486	lncipedia	6702	Downstream	-0.442933	-2.8531	0.000633467	-1.35824	0.319222	-10.3784	1.56763e-07	1.45067	0.014223	-7.12499	7.51526e-06	8.57134	2.05104e-07	110.44	131.7	16.02	274.68	29.33	265.23	23.83	18.35	30.9	82.44	37.93	0	0	4.58856	7.12464	5.93511	0	Enhancer_associated	No
chr4	93194581	93196329	lnc-GRID2-1:1	+	GRID2	lncipedia	-29222	Intergenic	1.25775	4.77286	1.7816e-11	8.60298	2.72705e-63	-0.12151	1	3.79417	6.43893e-20	-4.72587	1.89906e-05	8.57005	1.70925e-16	0	0	40.78	0	14.67	0	18.15	0.87	2.63	299.33	334.45	0	0.96	4.67431	0.662965	8.31238	0.565597	Promoter_associated	No
chr14	96343109	96391908	TUNAR	+	C14orf132	refseq	-113754	Intergenic	1.4524	2.02154	0.001425	4.07191	1.38336e-12	-4.96997	0.0927824	1.99612	0.000523076	-6.57513	0.000652879	8.56701	1.82548e-07	5.69	6.45	10.2	2.26	23.22	1.69	13.62	0.87	3.29	79.91	40.23	0	0	4.06005	2.12928	5.93239	0	Promoter_associated	No
chr1	63786554	63789346	FOXD3-AS1:3	-	FOXD3	lncipedia	0	Intragenic	2.471	5.35801	3.32645e-06	7.88768	1.19598e-22	-1.1255	1	2.4802	0.00121387	-6.0883	0.00490163	8.56449	3.81e-07	0	0	24.76	0	3.67	0	6.81	0	0.66	30.44	91.95	0	0	3.67205	0.15056	5.95873	0	Promoter_associated	No
chr1	63786556	63789400	FOXD3-AS1:2	-	FOXD3	lncipedia	0	Intragenic	2.45015	5.41514	2.24978e-06	7.88768	1.19598e-22	-1.1255	1	2.42233	0.00193007	-6.14552	0.00433591	8.56449	3.81e-07	0	0	26.22	0	3.67	0	6.81	0	0.66	30.44	91.95	0	0	3.7261	0.15056	5.95873	0	Promoter_associated	No
chr1	63786554	63789253	FOXD3-AS1:4	-	FOXD3	lncipedia	0	Intragenic	2.39389	5.35801	3.32645e-06	7.87435	1.28297e-22	-1.1255	1	2.46696	0.00128002	-6.0883	0.00490163	8.55115	3.74809e-07	0	0	24.76	0	3.67	0	6.81	0	0.66	30.44	90.8	0	0	3.67205	0.15056	5.94533	0	Promoter_associated	No
chr15	97404717	97419463	lnc-AC016251.1-19:1	-	SPATA8	lncipedia	75873	Intergenic	-0.265404	6.96926	3.91282e-47	10.9174	9.80883e-45	2.28206	0.171954	3.88823	3.36435e-08	-4.59048	1.42424e-13	8.54714	3.71742e-15	0	1.84	103.41	0	134.44	0	98.72	0.87	1.31	2761.18	322.96	5.24	4.82	6.8226	0.739848	10.5916	2.59216	Enhancer_associated	No
chr17	44890221	44894110	lnc-RPRML-5:1	-	WNT3	lncipedia	0	Intragenic	-0.829957	3.79223	1.64086e-06	6.80528	7.92854e-15	-2.17372	1	2.9221	0.00052995	-5.59888	0.00682494	8.52517	7.44715e-06	0	0	10.2	0.75	7.33	0.56	6.81	0	0.66	101.47	13.79	0	0	3.18798	0.409617	5.87357	0	Enhancer_associated	No
chrX	113824087	113824403	lnc-RBMXL3-4:1	+	HTR2C	lncipedia	0	Intragenic	-0.775199	5.4579	5.75274e-06	9.00286	2.97878e-20	5.12548e-15	1	3.46391	1.05884e-06	-5.05932	0.0428807	8.51498	1.10662e-06	0	0	4.37	0	6.11	0	5.67	0	0	88.78	26.43	0	0	2.67431	0	5.87295	0	Enhancer_associated	No
chr5	115785425	115834850	SEMA6A-AS1:7	+	SEMA6A	lncipedia	0	Intragenic	-3.69557	-1.28153	4.15017e-06	0.36401	0.592498	-8.24949	6.82099e-44	1.59488	5.03746e-05	-6.91523	1.49316e-46	8.5136	9.68783e-24	4488.22	4509.93	1739.06	3344.43	1929.76	3675.35	1773.49	2980.1	3229.58	6852.85	3429.6	26.2	13.49	10.8258	11.8555	12.3282	4.38163	Enhancer_associated	No
chr5	71394604	71404109	lnc-MRPS27-1:2	-	MAP1B	lncipedia	0	Intragenic	3.82125	0.215551	0.983457	2.14402	2.70928e-05	-6.82326	0.000691672	1.88603	7.20117e-05	-6.6291	0.000184035	8.50841	9.79255e-08	14.8	17.5	21.85	18.87	15.89	7.9	12.48	7.87	5.92	53.27	63.21	0	0	4.14893	3.71626	5.8885	0	Promoter_associated	No
chr17	51532907	51533456	UNI_2842	-	KIF2B	novel	-366784	Intergenic	-1.43599	4.09348	0.00152602	7.81143	6.82553e-22	-1.16822	1	3.65059	1.97092e-08	-4.84855	0.0902782	8.49424	3.66831e-07	0	0.92	8.74	0	3.67	0	2.27	0	0	77.37	36.78	0	0	2.55908	0.20581	5.85985	0	Enhancer_associated	No
chr20	56285238	56287808	NKILA:1	+	PMEPA1	lncipedia	0	Intragenic	1.56869	1.03319	0.0411658	2.81596	2.95663e-06	-6.1342	0.00339186	1.7197	0.0405719	-6.766	0.000108163	8.48779	5.69059e-06	6.83	6.45	18.93	7.55	23.22	6.21	12.48	10.49	7.23	96.39	16.09	0	0	4.26379	3.08066	5.83895	0	Promoter_associated	No
chr20	56285238	56287836	NKILA:2	+	PMEPA1	lncipedia	0	Intragenic	1.56869	1.03319	0.0411658	2.81596	2.95663e-06	-6.1342	0.00339186	1.7197	0.0405719	-6.766	0.000108163	8.48779	5.69059e-06	6.83	6.45	18.93	7.55	23.22	6.21	12.48	10.49	7.23	96.39	16.09	0	0	4.26379	3.08066	5.83895	0	Promoter_associated	No
chr8	64844541	64860606	lnc-RP11-32K4.2.1-5:1	+	BHLHE22	lncipedia	-632190	Intergenic	-0.0998316	1.52389	0.00285288	2.74686	1.77909e-07	-6.1741	0.0176874	1.17846	0.0228562	-7.30941	6.07814e-07	8.47911	1.54832e-07	2.28	4.6	27.67	3.77	30.55	11.29	21.56	12.24	10.52	44.39	70.11	0	0	4.78625	3.07895	5.86419	0	Enhancer_associated	No
chr13	95347603	95365697	LINC00391:2	-	SOX21	lncipedia	0	Intragenic	1.54899	5.73457	5.50956e-22	9.56965	3.97942e-23	0.924291	1	3.78434	6.43926e-05	-4.5791	1.1e-08	8.47899	1.90995e-10	0	0	48.06	2.26	40.33	0	30.64	0	0.66	35.51	1032.1	0	1.93	5.34613	0.572081	9.06287	0.974529	Promoter_associated	No
chr2	233250459	233251754	lnc-ECEL1-3:1	-	ALPP	lncipedia	2861	Downstream	0.769772	2.86485	4.11423e-07	4.51522	3.35229e-16	-4.41525	0.194128	1.60115	0.00939373	-6.8814	0.000103362	8.47755	3.46357e-07	0	2.76	30.59	2.26	18.33	1.69	11.35	2.62	3.29	35.51	79.3	0	0	4.39849	1.63382	5.86802	0	Promoter_associated	No
chr15	65673824	65678108	lnc-IGDCC3-1:2	-	IGDCC4	lncipedia	0	Intragenic	0.606627	3.19058	4.37708e-21	2.34344	4.67147e-06	-6.58411	0.0017203	-0.889602	0.0986613	-9.37926	4.52403e-19	8.47755	3.46357e-07	2.28	10.13	107.78	15.09	108.77	8.46	119.14	13.98	10.52	35.51	79.3	0	0	6.81886	3.46945	5.86802	0	Promoter_associated	No
chr2	233244344	233246384	lnc-ECEL1-2:1	-	ALPP	lncipedia	0	Intragenic	-1.54023	2.1621	0.00527407	4.93877	1.4539e-10	-3.99136	0.459983	2.74757	0.000930115	-5.73689	0.00309903	8.47691	8.46629e-06	1.14	4.6	10.2	0.75	7.33	0.56	9.08	0.87	1.97	12.68	103.44	0	0	3.30305	1.40508	5.88411	0	Enhancer_associated	No
chr6	87307635	87313314	UNI_6351	-	HTR1E	novel	-333711	Intergenic	-1.81113	3.55984	2.65763e-07	5.72525	3.77328e-12	-3.20095	0.846704	2.08905	0.012941	-6.38308	0.000182596	8.47377	7.51183e-06	1.14	0	18.93	0	8.55	2.26	14.75	0.87	0.66	96.39	14.94	0	0	3.91425	0.865259	5.82439	0	Enhancer_associated	No
chr19	53407672	53411424	lnc-AC010487.1-1:8	-	ZNF320	lncipedia	-13074	Intergenic	-0.759422	-0.800812	0.0212181	-1.42435	0.00142087	-10.3461	3.33838e-19	-0.66619	0.240201	-9.14015	3.93621e-16	8.46831	1.30878e-07	149.15	151.04	85.93	152.43	113.66	151.8	83.97	111.86	115.04	54.54	58.62	0	0	6.57773	7.12467	5.8475	0	Enhancer_associated	No
chr2	202835672	202847600	lnc-FZD7-2:1	+	FZD7	lncipedia	-51711	Intergenic	-0.634213	0.156945	1	3.08344	6e-09	-5.83303	0.0266087	2.88412	1.94469e-05	-5.59303	0.0142751	8.466	6.75525e-07	3.42	2.76	4.37	6.79	13.44	6.21	5.67	10.49	5.92	29.17	85.05	0	0	3.14187	2.7932	5.86071	0	Enhancer_associated	No
chr5	115785319	115843972	SEMA6A-AS1:5	+	SEMA6A	lncipedia	0	Intragenic	-3.71956	-1.27788	4.98937e-06	0.396588	0.530946	-8.20181	1.03034e-42	1.62377	3.65538e-05	-6.88729	8.60572e-46	8.464	3.18104e-23	5074.58	5053.3	1963.36	3777.57	2187.63	4155.58	1984.54	3306.08	3622.02	7890.35	3936.45	36.68	13.49	10.9987	12.0244	12.53	4.70515	Enhancer_associated	No
chr3	49899221	49907338	lnc-TRAIP-2:1	-	CAMKV	lncipedia	0	Intragenic	0.793318	2.7925	0.00945774	6.05227	2.87433e-16	-2.93422	0.98822	3.20308	2.73156e-06	-5.26856	0.0321267	8.46365	7.84443e-07	3.42	0	10.2	0.75	2.44	0.56	6.81	0	0	27.9	86.2	0	0	2.90368	0.838616	5.85922	0	Promoter_associated	No
chr4	183062802	183065596	lnc-DCTD-4:23	-	TENM3	lncipedia	-98989	Intergenic	2.91218	-1.1231	0.0600377	-1.49466	0.0685948	-10.409	1.9008e-11	-0.418987	0.767858	-8.8814	3.4938e-15	8.45406	6.43067e-07	138.9	171.3	93.22	57.35	83.11	42.32	62.41	269.17	212.98	30.44	82.75	0	0	6.33235	7.22564	5.84787	0	Promoter_associated	No
chr4	183062802	183065619	lnc-DCTD-4:3	-	TENM3	lncipedia	-98966	Intergenic	2.93693	-1.12712	0.0595085	-1.49868	0.0683175	-10.413	2.00408e-11	-0.418987	0.767858	-8.8814	3.4938e-15	8.45406	6.43067e-07	138.9	171.3	93.22	57.35	83.11	42.32	62.41	271.79	212.98	30.44	82.75	0	0	6.33235	7.22984	5.84787	0	Promoter_associated	No
chr6	105384169	105388402	LINC00577	-	LIN28B	refseq	-16522	Intergenic	2.33382	2.39608	2.68572e-06	3.70412	4.70609e-13	-5.21319	0.0429661	1.26781	0.0140413	-7.1945	2.65136e-06	8.45276	1.85846e-07	5.69	7.37	17.48	2.26	25.66	2.82	29.5	1.75	3.94	45.66	66.66	0	0	4.65611	2.31373	5.83693	0	Promoter_associated	No
chr2	241709088	241710711	lnc-AQP12B-3:1	-	KIF1A	lncipedia	0	Intragenic	-0.688794	0.412157	0.949581	3.02237	6.09375e-06	-5.88793	0.0968209	2.57238	4.99331e-06	-5.88907	0.00391152	8.45051	1.97288e-07	7.97	13.81	17.48	6.79	6.11	6.77	6.81	0	1.97	44.39	67.81	0	0	3.47681	2.85167	5.83542	0	Enhancer_associated	No
chr2	241718108	241719235	lnc-AQP12A-2:1	+	KIF1A	lncipedia	0	Intragenic	-0.8563	1.06024	0.434886	3.94724	8.68706e-07	-4.94839	0.251368	2.85806	1.02485e-05	-5.59698	0.00653259	8.44694	1.00232e-06	6.83	0.92	8.74	6.04	8.55	5.08	6.81	0	0	26.64	86.2	0	0	3.17526	2.05137	5.84348	0	Enhancer_associated	No
chr2	241718108	241719235	lnc-AQP12A-2:2	+	KIF1A	lncipedia	0	Intragenic	-0.8563	1.06024	0.434886	3.94724	8.68706e-07	-4.94839	0.251368	2.85806	1.02485e-05	-5.59698	0.00653259	8.44694	1.00232e-06	6.83	0.92	8.74	6.04	8.55	5.08	6.81	0	0	26.64	86.2	0	0	3.17526	2.05137	5.84348	0	Enhancer_associated	No
chr20	38749681	38754998	lnc-TOP1-1:1	+	MAFB	lncipedia	559491	Intergenic	-0.768163	5.09285	0.00018289	8.91511	9.46729e-26	5.12548e-15	1	3.75014	4.81297e-11	-4.69598	0.0915302	8.436	2.23292e-07	0	0	4.37	0	4.89	0	3.4	0	0	44.39	66.66	0	0	2.38405	0	5.82082	0	Enhancer_associated	No
chr13	56152489	56246639	lnc-PRR20A-5:1	+	PRR20D;PRR20B	lncipedia	-1468414	Intergenic;Intergenic	1.55961	6.11075	7.67428e-60	9.8509	1.91282e-115	1.35411	0.272224	3.68722	2.24175e-26	-4.69538	7.76463e-18	8.43506	2.36377e-23	2.28	0.92	235.95	3.02	202.87	2.26	164.53	3.5	1.97	2874.06	1999.83	10.48	7.71	7.65904	1.73335	11.2514	3.33557	Promoter_associated	No
chrX	97773679	97779521	lnc-DIAPH2-10:1	+	DIAPH2	lncipedia	918083	Intergenic	-1.5687	6.42429	7.23898e-09	8.91936	6.49037e-18	5.12548e-15	1	2.41822	0.00149524	-6.02321	0.00144831	8.43001	4.0891e-06	0	0	8.74	0	7.33	0	15.89	0	0	88.78	19.54	0	0	3.54267	0	5.78555	0	Enhancer_associated	No
chr17	36606681	36608764	lnc-SRCIN1-1:1	-	ARHGAP23	lncipedia	0	Intragenic	-1.11677	4.59115	5.44209e-13	5.11731	1.75047e-12	-3.83974	0.782815	0.486686	0.553753	-7.94915	1.06919e-09	8.42816	1.92403e-07	1.14	6.45	36.41	0	33	0	54.46	0	1.31	48.2	62.06	0	0	5.40224	1.31228	5.8107	0	Enhancer_associated	No
chr17	36606644	36608675	lnc-SRCIN1-1:19	-	ARHGAP23	lncipedia	0	Intragenic	-1.18237	4.59115	5.44209e-13	5.11731	1.75047e-12	-3.83974	0.782815	0.486686	0.553753	-7.94915	1.06919e-09	8.42816	1.92403e-07	1.14	6.45	36.41	0	33	0	54.46	0	1.31	48.2	62.06	0	0	5.40224	1.31228	5.8107	0	Enhancer_associated	No
chr17	36606632	36608672	lnc-SRCIN1-1:4	-	ARHGAP23	lncipedia	0	Intragenic	-1.18298	4.59115	5.44209e-13	5.11731	1.75047e-12	-3.83974	0.782815	0.486686	0.553753	-7.94915	1.06919e-09	8.42816	1.92403e-07	1.14	6.45	36.41	0	33	0	54.46	0	1.31	48.2	62.06	0	0	5.40224	1.31228	5.8107	0	Enhancer_associated	No
chr4	113567631	113571207	lnc-C4orf21-1:1	-	LARP7	lncipedia	0	Intragenic	0.600523	8.86112	5.91473e-67	11.4198	1.30413e-100	3.17588	0.162717	2.50395	8.89166e-13	-5.93636	8.72023e-19	8.42421	1.17031e-19	0	0	262.17	0	190.65	0	159.99	1.75	0	870.08	1330.92	10.48	1.93	7.68138	0.369234	10.1053	2.849	Promoter_associated	No
chr19	20338818	20349240	lnc-ZNF682-3:4	-	ZNF486	lncipedia	27520	Intergenic	2.51285	0.252565	0.913819	2.00867	0.000693538	-6.44675	1.00661e-07	1.71785	2.78235e-07	-6.69398	1.18675e-20	8.42356	1.19881e-17	68.31	132.62	158.76	249.78	191.88	181.14	178.14	70.79	34.84	612.61	485.02	5.24	0.96	7.46972	6.95319	9.1028	2.03562	Promoter_associated	No
chr4	92545056	92558622	BI_1010	+	CCSER1	novel	21687	Intergenic	-1.18292	4.20745	1.40468e-33	8.04616	3.18748e-102	-0.444545	1	3.78943	2.13047e-29	-4.6039	6.71577e-14	8.41831	1.09289e-22	10.25	5.53	177.69	6.79	107.55	5.08	123.68	4.37	5.26	1825.14	1721.69	10.48	4.82	7.10126	2.85067	10.7931	3.1127	Enhancer_associated	No
chr13	95351947	95355116	LINC00391:1	-	SOX21	lncipedia	6764	Downstream	0.539188	4.7924	0.00449678	8.88677	3.56387e-13	5.12548e-15	1	4.02577	0.000300252	-4.3968	0.253643	8.418	5.7624e-05	0	0	2.91	0	6.11	0	1.13	0	0	5.07	106.89	0	0	2.13203	0	5.83238	0	Promoter_associated	No
chr17	36606637	36608644	lnc-SRCIN1-1:22	-	ARHGAP23	lncipedia	0	Intragenic	-1.1558	4.59115	5.44209e-13	5.10256	2.18642e-12	-3.83974	0.782815	0.471731	0.581807	-7.94915	1.06919e-09	8.41339	2.20223e-07	1.14	6.45	36.41	0	33	0	54.46	0	1.31	48.2	60.91	0	0	5.40224	1.31228	5.79584	0	Enhancer_associated	No
chr17	36606637	36608643	lnc-SRCIN1-1:5	-	ARHGAP23	lncipedia	0	Intragenic	-1.1558	4.59115	5.44209e-13	5.10256	2.18642e-12	-3.83974	0.782815	0.471731	0.581807	-7.94915	1.06919e-09	8.41339	2.20223e-07	1.14	6.45	36.41	0	33	0	54.46	0	1.31	48.2	60.91	0	0	5.40224	1.31228	5.79584	0	Enhancer_associated	No
chr2	60679711	60755670	lnc-PUS10-5:1	-	BCL11A	lncipedia	0	Intragenic	-1.53347	4.79401	9.16227e-47	5.70389	1.04769e-45	-2.77013	0.00201675	0.866183	0.0124458	-7.46815	5.35455e-44	8.40747	6.43479e-23	43.27	35.92	1018.09	23.39	888.49	32.73	969.01	29.71	9.86	1736.36	1563.09	5.24	5.78	9.90618	4.91393	10.6889	2.70266	Enhancer_associated	No
chr19	20286908	20349269	lnc-ZNF682-3:2	-	ZNF486	lncipedia	0	Intragenic	2.48028	-1.286	0.0973122	0.805567	0.45619	-7.65924	9.01175e-11	2.05371	1.05369e-08	-6.27924	4.5318e-36	8.40123	3.94995e-23	1222.82	1393.41	707.86	2692.44	738.17	2643.79	689.88	321.61	283.98	3553.89	1999.83	10.48	9.64	9.4777	10.4791	11.4398	3.46728	Promoter_associated	No
chr17	36606670	36608643	lnc-SRCIN1-1:6	-	ARHGAP23	lncipedia	0	Intragenic	-1.1558	4.59115	5.44209e-13	5.08764	3.21312e-12	-3.83974	0.782815	0.456615	0.610122	-7.94915	1.06919e-09	8.39847	2.52401e-07	1.14	6.45	36.41	0	33	0	54.46	0	1.31	48.2	59.77	0	0	5.40224	1.31228	5.78097	0	Enhancer_associated	No
chr1	63786440	63787846	FOXD3-AS1:21	-	FOXD3	lncipedia	-885	Promoter	2.11436	5.17194	6.24191e-06	7.72117	3.79978e-20	-1.1255	1	2.49915	0.0012907	-5.9024	0.00739023	8.39809	1.83861e-06	0	0	20.39	0	3.67	0	6.81	0	0.66	24.1	85.05	0	0	3.49697	0.15056	5.79636	0	Promoter_associated	No
chr1	63786440	63787846	FOXD3-AS1:22	-	FOXD3	lncipedia	-885	Promoter	2.11436	5.17194	6.24191e-06	7.72117	3.79978e-20	-1.1255	1	2.49915	0.0012907	-5.9024	0.00739023	8.39809	1.83861e-06	0	0	20.39	0	3.67	0	6.81	0	0.66	24.1	85.05	0	0	3.49697	0.15056	5.79636	0	Promoter_associated	No
chrX	133302940	133308119	lnc-GPC3-1:1	-	CCDC160	lncipedia	-62959	Intergenic	2.90843	2.14294	0.000219484	4.68736	5.48963e-15	-3.84973	0.0509874	2.49753	2.71048e-09	-5.83647	1.66669e-11	8.39503	1.10611e-14	4.55	0.92	61.17	10.56	46.44	3.39	49.93	23.6	17.09	171.23	395.37	0	0.96	5.74183	3.46183	8.15127	0.565597	Promoter_associated	No
chr6	28659970	28661968	UNI_6116	-	ZBED9	novel	-104859	Intergenic	1.26655	2.24105	6.04792e-05	3.87618	4.50703e-14	-4.96636	0.0782459	1.58681	0.00123547	-6.80581	7.15071e-05	8.38572	2.48464e-07	3.42	2.76	13.11	0.75	18.33	2.26	23.83	5.24	5.26	49.47	57.47	0	0	4.27972	2.09817	5.76739	0	Promoter_associated	No
chr20	56285238	56286422	NKILA:3	+	PMEPA1	lncipedia	0	Intragenic	1.56869	0.99934	0.0475272	2.71326	5.67395e-06	-6.1342	0.00339186	1.65099	0.0455209	-6.73208	0.000125664	8.38566	8.2432e-06	6.83	6.45	18.93	7.55	22	6.21	12.48	10.49	7.23	88.78	16.09	0	0	4.23292	3.08066	5.73971	0	Promoter_associated	No
chrX	113125872	113126950	lnc-HTR2C-7:1	+	HTR2C	lncipedia	-691602	Intergenic	-0.443934	1.05543	0.118909	3.23905	6.18788e-10	-5.60351	0.0629632	2.13089	5.70248e-05	-6.25296	0.000270584	8.38347	4.00278e-07	5.69	8.29	17.48	5.28	11	4.51	10.21	0.87	5.92	64.69	41.38	0	0	3.79667	2.60723	5.75582	0	Enhancer_associated	No
chr13	56228074	56243018	lnc-PCDH8-11:1	-	PRR20D;PRR20B	lncipedia	-1472035	Intergenic;Intergenic	-0.810535	5.33731	1.72817e-30	9.09788	3.03712e-82	0.634597	1	3.70799	1.17117e-23	-4.64075	2.38447e-09	8.37845	1.10103e-18	2.28	0.92	77.19	0.75	52.55	1.13	55.6	0.87	1.31	915.74	597.65	5.24	1.93	5.97223	1.14405	9.56547	2.19692	Enhancer_associated	No
chr1	63786556	63788162	FOXD3-AS1:5	-	FOXD3	lncipedia	-569	Promoter	2.00748	5.24533	1.24434e-05	7.6988	2.93793e-21	-1.1255	1	2.40612	0.00269546	-5.97435	0.00909902	8.3755	1.22469e-06	0	0	23.3	0	2.44	0	6.81	0	0.66	27.9	79.3	0	0	3.56682	0.15056	5.77083	0	Promoter_associated	No
chr3	56183015	56207927	lnc-FAM208A-3:1	-	ERC2	lncipedia	0	Intragenic	-1.12699	1.27842	0.0345354	2.60088	1.53283e-05	-6.23149	0.0172271	1.27522	0.0238996	-7.10271	3.51469e-06	8.37548	6.5e-07	13.66	3.68	18.93	13.58	25.66	9.03	23.83	3.5	3.94	68.49	36.78	0	0	4.57329	3.15354	5.7451	0	Enhancer_associated	No
chr3	176024271	176029656	lnc-NAALADL2-9:1	+	NAALADL2	lncipedia	500844	Intergenic	-0.871612	7.71252	1.2428e-34	11.4225	5.1709e-85	2.80121	0.389923	3.65264	5.11979e-24	-4.63225	5.77078e-11	8.37535	3.16141e-19	1.14	0	55.35	0	66	0	55.6	0	0	842.18	560.87	0	2.89	5.90649	0.250962	9.45641	1.28983	Enhancer_associated	No
chr6	14292148	14293374	lnc-CCDC90A-3:1	-	CD83	lncipedia	155001	Intergenic	-1.03127	1.29529	0.0110367	3.99973	3.89941e-13	-4.49751	0.00164144	2.64944	1.6151e-07	-5.65826	2.39891e-10	8.37462	2.25345e-13	3.42	23.02	45.15	24.15	48.89	21.44	44.25	6.99	13.15	410.94	131.02	0	0.96	5.55755	4.03225	8.08736	0.565597	Enhancer_associated	No
chr7	12370512	12373352	lnc-THSD7A-4:1	-	VWDE	lncipedia	0	Intragenic	-1.82988	1.60048	0.086906	4.44887	8.94686e-16	-4.4009	0.253572	2.78531	3.8629e-07	-5.59303	0.0142751	8.3705	2.86904e-07	3.42	3.68	4.37	0	13.44	1.13	5.67	3.5	1.97	49.47	56.32	0	0	3.14187	1.71516	5.75208	0	Enhancer_associated	No
chr20	12558328	12561840	UNI_3940	-	SPTLC3	novel	-427788	Intergenic	-2.02461	2.5062	0.0122073	5.79066	6.47448e-17	-3.02064	0.956631	3.22069	3.14118e-07	-5.15137	0.0401688	8.36509	8.88128e-07	0	0.92	4.37	1.51	3.67	0	9.08	0	1.97	71.03	33.33	0	0	2.7456	0.793549	5.73281	0	Enhancer_associated	No
chr6	114663431	114770234	lnc-MARCKS-5:59	+	HS3ST5	lncipedia	-279391	Intergenic	4.92951	5.64339	1.23195e-63	8.86748	4.76959e-92	0.434047	0.915903	3.18223	5.50492e-17	-5.14071	1.06849e-24	8.36279	7.56722e-23	9.11	7.37	336.45	9.81	421.64	3.39	386.92	4.37	5.26	4325.04	2186.02	15.72	10.6	8.57996	2.9168	11.6691	3.82375	Promoter_associated	No
chr6	114663431	114770234	lnc-MARCKS-5:60	+	HS3ST5	lncipedia	-279391	Intergenic	4.92951	5.64339	1.23195e-63	8.86748	4.76959e-92	0.434047	0.915903	3.18223	5.50492e-17	-5.14071	1.06849e-24	8.36279	7.56722e-23	9.11	7.37	336.45	9.81	421.64	3.39	386.92	4.37	5.26	4325.04	2186.02	15.72	10.6	8.57996	2.9168	11.6691	3.82375	Promoter_associated	No
chr8	136781874	136784036	lnc-KHDRBS3-12:1	+	KHDRBS3	lncipedia	122023	Intergenic	1.83518	2.44166	0.00781169	5.60276	5.17547e-15	-3.19549	0.975121	3.09291	4.00879e-06	-5.26555	0.021388	8.35977	1.88591e-06	0	0	7.28	0.75	7.33	0	4.54	1.75	2.63	76.1	27.58	0	0	2.88427	0.891419	5.72356	0	Promoter_associated	No
chr12	59712961	59717255	lnc-SLC16A7-4:1	+	SLC16A7	lncipedia	-272567	Intergenic	-0.782473	7.42868	3.48079e-47	10.6667	7.46169e-92	2.01514	0.575228	3.18821	2.20429e-17	-5.06895	4.96253e-16	8.35852	3.52473e-21	0	0	91.76	0	157.66	0	131.62	2.62	0.66	1326.69	867.74	0	4.82	7.00015	0.629162	10.1009	1.76977	Enhancer_associated	No
chr1	63786554	63788129	FOXD3-AS1:6	-	FOXD3	lncipedia	-602	Promoter	2.02062	5.24533	1.24434e-05	7.681	9.72317e-21	-1.1255	1	2.38779	0.00333049	-5.97435	0.00909902	8.35775	1.57859e-06	0	0	23.3	0	2.44	0	6.81	0	0.66	26.64	79.3	0	0	3.56682	0.15056	5.75409	0	Promoter_associated	No
chr1	63786554	63788129	FOXD3-AS1:7	-	FOXD3	lncipedia	-602	Promoter	2.02062	5.24533	1.24434e-05	7.681	9.72317e-21	-1.1255	1	2.38779	0.00333049	-5.97435	0.00909902	8.35775	1.57859e-06	0	0	23.3	0	2.44	0	6.81	0	0.66	26.64	79.3	0	0	3.56682	0.15056	5.75409	0	Promoter_associated	No
chr1	63786554	63788118	FOXD3-AS1:19	-	FOXD3	lncipedia	-613	Promoter	2.01128	5.24533	1.24434e-05	7.681	9.72317e-21	-1.1255	1	2.38779	0.00333049	-5.97435	0.00909902	8.35775	1.57859e-06	0	0	23.3	0	2.44	0	6.81	0	0.66	26.64	79.3	0	0	3.56682	0.15056	5.75409	0	Promoter_associated	No
chr1	63786554	63788118	FOXD3-AS1:20	-	FOXD3	lncipedia	-613	Promoter	2.01128	5.24533	1.24434e-05	7.681	9.72317e-21	-1.1255	1	2.38779	0.00333049	-5.97435	0.00909902	8.35775	1.57859e-06	0	0	23.3	0	2.44	0	6.81	0	0.66	26.64	79.3	0	0	3.56682	0.15056	5.75409	0	Promoter_associated	No
chr20	56285380	56287827	NKILA:4	+	PMEPA1	lncipedia	0	Intragenic	1.42301	1.1294	0.0288314	2.85006	4.18017e-06	-5.96921	0.00789085	1.65527	0.0614824	-6.69838	0.000225895	8.35537	1.43553e-05	6.83	4.6	17.48	6.79	23.22	6.21	11.35	7.87	7.23	88.78	13.79	0	0	4.19771	2.92378	5.70833	0	Promoter_associated	No
chr15	83349296	83351560	lnc-RP11-379H8.1.1-6:1	+	AP3B2	lncipedia	0	Intragenic	1.7692	-0.66457	0.400759	1.8896	0.000145817	-6.92269	0.000184393	2.49628	6.35464e-06	-5.86277	0.00147914	8.35525	6.54143e-07	5.69	10.13	8.74	15.09	9.78	9.59	10.21	20.97	15.78	65.95	37.93	0	0	3.40281	3.79442	5.72629	0	Promoter_associated	No
chr13	54817927	54819360	lnc-OLFM4-4:3	+	OLFM4	lncipedia	1191732	Intergenic	-0.143352	7.06326	1.66122e-10	8.83554	1.95095e-25	5.12548e-15	1	1.70448	0.00724449	-6.65839	0.00138437	8.35511	3.32068e-07	0	0	10.2	0	30.55	0	9.08	0	0	49.47	55.17	0	0	4.13832	0	5.7366	0	Enhancer_associated	No
chr9	29214318	29220139	lnc-IFNK-7:1	+	LINGO2	lncipedia	-1321	Promoter	2.73165	0.147264	0.983457	-0.10742	1	-8.90639	2.65071e-09	-0.301441	0.946609	-8.65094	3.84557e-13	8.34795	5.0453e-07	30.74	28.55	58.26	76.22	84.33	68.28	59	51.56	48.64	62.15	41.38	0	0	6.09163	5.69112	5.72151	0	Promoter_associated	No
chr1	52834241	52835313	lnc-ZFYVE9-2:1	+	CC2D1B	lncipedia	-2365	Promoter	1.44248	0.434451	0.917156	3.70603	6.9655e-10	-5.12312	0.082142	3.20353	9.76731e-08	-5.15297	0.0445191	8.3467	5.67e-07	5.69	8.29	5.83	2.26	2.44	0.56	9.08	3.5	2.63	36.78	67.81	0	0	2.76199	2.26953	5.73593	0	Promoter_associated	No
chr3	31750762	31756404	OSBPL10-AS1:6	+	OSBPL10	lncipedia	0	Intragenic	-1.75231	-0.759431	0.0481529	-1.19435	0.0184711	-9.99521	1.5393e-16	-0.479931	0.571403	-8.82752	8.11835e-15	8.34552	4.67774e-07	151.43	127.09	65.54	94.33	69.66	106.09	93.04	91.76	83.48	60.88	42.53	0	0	6.26828	6.78175	5.71987	0	Enhancer_associated	No
chr13	54690610	54690986	lnc-OLFM4-11:1	+	OLFM4	lncipedia	1064415	Intergenic	-0.429623	6.65606	3.87728e-10	8.83101	2.28608e-15	5.12548e-15	1	2.08912	0.0182795	-6.25098	0.000491795	8.34	1.91881e-05	0	0	11.65	0	18.33	0	7.94	0	0	88.78	12.64	0	0	3.76977	0	5.69237	0	Enhancer_associated	No
chr1	63786554	63788107	FOXD3-AS1:8	-	FOXD3	lncipedia	-624	Promoter	2.03579	5.24533	1.24434e-05	7.66297	2.6428e-20	-1.1255	1	2.36922	0.00411014	-5.97435	0.00909902	8.33977	2.05023e-06	0	0	23.3	0	2.44	0	6.81	0	0.66	25.37	79.3	0	0	3.56682	0.15056	5.73701	0	Promoter_associated	No
chr1	63786556	63788099	FOXD3-AS1:9	-	FOXD3	lncipedia	-632	Promoter	2.03017	5.24533	1.24434e-05	7.66297	2.6428e-20	-1.1255	1	2.36922	0.00411014	-5.97435	0.00909902	8.33977	2.05023e-06	0	0	23.3	0	2.44	0	6.81	0	0.66	25.37	79.3	0	0	3.56682	0.15056	5.73701	0	Promoter_associated	No
chr20	61872493	61879885	lnc-YTHDF1-5:3	-	NKAIN4	lncipedia	0	Intragenic	-2.99146	1.18193	0.0135474	2.09548	0.000664843	-6.68927	0.000884965	0.886032	0.348713	-7.46032	8.48684e-08	8.33963	6.07351e-06	13.66	12.89	34.96	18.11	26.89	7.9	27.23	6.99	6.57	17.76	87.35	0	0	4.93985	3.58736	5.74295	0	Enhancer_associated	No
chr19	20332677	20333272	lnc-ZNF486-3:1	+	ZNF486	lncipedia	21379	Intergenic	-1.27621	-1.02653	0.244843	0.881547	0.347449	-7.90211	7.3377e-05	1.8703	0.000247773	-6.47164	0.000681248	8.33828	4.48939e-07	18.22	24.87	16.02	36.22	18.33	52.48	10.21	8.74	7.89	57.08	45.97	0	0	3.98671	4.68575	5.71493	0	Enhancer_associated	No
chr2	88744374	88745613	lnc-EIF2AK3-2:9	-	FOXI3	lncipedia	2114	Downstream	-0.725653	2.02438	0.0100802	4.09393	4.43261e-11	-4.68805	0.275829	2.01386	9.18036e-05	-6.32553	0.000324954	8.33587	4.3054e-07	0	4.6	14.56	0	7.33	1.13	18.15	4.37	5.92	55.81	47.12	0	0	3.84264	1.87578	5.71328	0	Enhancer_associated	No
chrX	136638349	136646084	lnc-GPR101-1:2	-	ZIC3	lncipedia	-2263	Promoter	2.99962	1.92586	0.0102923	4.96912	2.99606e-15	-3.79522	0.529222	2.9881	2.19384e-06	-5.35238	0.0128817	8.32929	1.47486e-06	0	0	7.28	1.51	6.11	1.13	6.81	2.62	2.63	27.9	75.86	0	0	2.95109	1.21101	5.72465	0	Promoter_associated	No
chr9	97108945	97109605	lnc-HIATL1-2:1	+	NUTM2F	lncipedia	-18020	Intergenic	0.0404263	3.43862	0.000134341	6.2386	2.7436e-21	-2.54932	1	2.74251	2.525e-06	-5.58796	0.0145719	8.32741	5.2836e-07	1.14	0	10.2	0.75	2.44	0.56	11.35	0	0.66	59.61	42.53	0	0	3.16939	0.602489	5.70238	0	Promoter_associated	No
chr9	97108945	97109605	lnc-HIATL1-2:2	+	NUTM2F	lncipedia	-18020	Intergenic	0.0404263	3.43862	0.000134341	6.2386	2.7436e-21	-2.54932	1	2.74251	2.525e-06	-5.58796	0.0145719	8.32741	5.2836e-07	1.14	0	10.2	0.75	2.44	0.56	11.35	0	0.66	59.61	42.53	0	0	3.16939	0.602489	5.70238	0	Promoter_associated	No
chr22	28071551	28093699	lnc-MN1-2:2	-	MN1	lncipedia	50567	Intergenic	-0.573618	4.5975	3.41312e-26	7.66266	4.22501e-59	-0.825998	0.917472	3.02067	1.40456e-18	-5.21444	2.33369e-15	8.32619	4.07983e-19	4.55	3.68	83.02	3.02	91.66	5.64	90.77	0	0.66	804.13	552.83	0	2.89	6.48355	1.97269	9.40829	1.28983	Enhancer_associated	No
chr17	76103478	76106416	TNRC6C-AS1:3	-	TNRC6C	lncipedia	0	Intragenic	-2.02436	0.75456	0.137549	1.47785	0.00247013	-7.30247	4.26651e-05	0.682548	0.361265	-7.65099	9.24932e-08	8.32513	4.67486e-07	25.05	14.74	29.13	12.07	46.44	19.19	24.96	19.23	11.18	41.86	60.91	0	0	5.10894	4.16269	5.71108	0	Enhancer_associated	No
chr17	76103479	76106416	TNRC6C-AS1:4	-	TNRC6C	lncipedia	0	Intragenic	-2.02436	0.75456	0.137549	1.47785	0.00247013	-7.30247	4.26651e-05	0.682548	0.361265	-7.65099	9.24932e-08	8.32513	4.67486e-07	25.05	14.74	29.13	12.07	46.44	19.19	24.96	19.23	11.18	41.86	60.91	0	0	5.10894	4.16269	5.71108	0	Enhancer_associated	No
chr18	4430576	4455022	lnc-DLGAP1-9:1	-	DLGAP1	lncipedia	0	Intragenic	2.9934	4.64846	1.38292e-43	5.91268	2.09779e-52	-2.46243	0.194471	1.21714	0.000234171	-7.08991	6.06512e-24	8.31889	1.97224e-17	3.42	6.45	214.1	5.28	228.54	8.46	254.17	15.73	6.57	512.41	511.45	5.24	0.96	7.86586	3.11298	9.00262	2.03562	Promoter_associated	No
chr12	67082311	67096095	UNI_1609	-	GRIP1	novel	-9387	Intergenic	-0.637364	1.50518	4.652e-06	0.219449	0.96733	-8.54716	1.23564e-08	-1.32965	0.0010677	-9.64614	1.98587e-21	8.31279	4.67486e-07	40.99	53.42	129.63	47.54	138.1	40.63	136.16	20.1	35.5	52	49.42	0	0	7.08353	5.34684	5.69237	0	Enhancer_associated	No
chr17	36606831	36608688	lnc-SRCIN1-1:2	-	ARHGAP23	lncipedia	0	Intragenic	-1.14253	4.53051	2.09308e-12	4.99836	1.92755e-11	-3.83974	0.782815	0.430498	0.698262	-7.88971	2.48569e-09	8.31172	5.08117e-07	1.14	6.45	33.5	0	33	0	52.19	0	1.31	43.12	58.62	0	0	5.3421	1.31228	5.69683	0	Enhancer_associated	No
chr17	36606831	36608675	lnc-SRCIN1-1:20	-	ARHGAP23	lncipedia	0	Intragenic	-1.18237	4.54419	2.00502e-12	4.99836	1.92755e-11	-3.83974	0.782815	0.416612	0.734094	-7.90357	2.33932e-09	8.31172	5.08117e-07	1.14	6.45	33.5	0	33	0	53.33	0	1.31	43.12	58.62	0	0	5.35556	1.31228	5.69683	0	Enhancer_associated	No
chr3	112130090	112179627	lnc-BTLA-4:1	-	BTLA	lncipedia	3187	Downstream	-1.00288	4.69576	1.65197e-34	8.43999	2.34665e-81	0.0865741	1	3.6882	1.95544e-25	-4.63254	6.3934e-17	8.3083	6.37989e-23	9.11	14.74	313.15	5.28	217.54	1.69	196.3	11.36	6.57	3413.11	2452.67	20.96	7.71	7.92677	3.18982	11.5186	3.93876	Enhancer_associated	No
chr15	97407919	97432010	lnc-SPATA8-4:1	+	SPATA8	lncipedia	79075	Intergenic	-0.7563	5.05792	8.1632e-38	8.99981	3.76114e-42	0.613985	0.822943	3.89386	1.2341e-08	-4.414	5.11674e-13	8.30438	8.42654e-15	2.28	6.45	119.43	2.26	134.44	1.13	100.99	2.62	3.29	2895.62	365.49	10.48	4.82	6.89829	2.0018	10.672	3.1127	Enhancer_associated	No
chr1	26160496	26164038	lnc-AL020996.1-4:1	-	AUNIP	lncipedia	0	Intragenic	-2.03932	1.21014	0.153727	3.31203	2.83123e-07	-5.45288	0.0658764	2.05729	3.04519e-05	-6.24847	0.000215882	8.29816	5.62e-07	6.83	0	14.56	4.53	13.44	2.82	10.21	12.24	1.97	44.39	56.32	0	0	3.77996	2.51895	5.68243	0	Enhancer_associated	No
chrX	8503221	8504977	lnc-FAM9A-4:1	-	ANOS1	lncipedia	0	Intragenic	-0.884826	-0.987224	0.421309	2.66643	4.45686e-06	-6.08273	0.02089	3.60669	1.06e-07	-4.70088	0.108376	8.29763	1.827e-06	1.14	11.05	4.37	9.06	6.11	5.08	2.27	12.24	4.6	27.9	73.56	0	0	2.39232	3.03474	5.69293	0	Enhancer_associated	No
chrX	113135390	113139815	lnc-HTR2C-6:1	+	HTR2C	lncipedia	-678737	Intergenic	-0.288619	1.31309	0.000665759	3.63263	7.40273e-20	-4.74257	1.28944e-06	2.27472	1.50315e-10	-5.94036	2.57853e-16	8.29273	1.30595e-17	42.13	48.81	100.5	31.69	83.11	42.89	121.41	19.23	20.38	547.92	379.28	0	1.93	6.68192	5.13703	8.85985	0.974529	Enhancer_associated	No
chr1	63786556	63787959	FOXD3-AS1:11	-	FOXD3	lncipedia	-772	Promoter	2.06807	5.11373	2.20228e-05	7.61295	1.05686e-19	-1.1255	1	2.45185	0.00230026	-5.84279	0.0121459	8.28977	2.89131e-06	0	0	20.39	0	2.44	0	6.81	0	0.66	24.1	77	0	0	3.44361	0.15056	5.6879	0	Promoter_associated	No
chr5	170174050	170185183	lnc-KCNMB1-3:3	-	KCNIP1	lncipedia	10414	Intergenic	-2.23507	5.201	9.47892e-29	7.59395	4.62311e-25	-0.52013	1	2.33062	0.00107202	-6.02274	2.46715e-10	8.2895	4.17041e-10	0	0	64.09	3.02	57.44	0.56	62.41	3.5	0.66	506.07	65.51	5.24	0	5.96147	1.19535	8.16385	1.85599	Enhancer_associated	No
chr6	100632273	100639752	UNI_6399	-	MCHR2	novel	-190160	Intergenic	-0.920755	-0.768237	0.528632	0.654582	0.663004	-8.0989	0.000152591	1.36359	0.0573554	-6.93118	6.75151e-05	8.28898	2.847e-06	9.11	2.76	11.65	21.88	28.11	32.73	20.42	63.8	46.67	72.3	26.43	0	0	4.39643	4.93034	5.65435	0	Enhancer_associated	No
chr8	104501935	104510633	lnc-SLC25A32-3:5	-	RIMS2	lncipedia	-2344	Promoter	0.976543	1.16758	0.0388662	2.86217	8.67749e-08	-5.8753	0.0346998	1.63517	0.00310358	-6.65252	0.000129544	8.28691	1.07223e-06	1.14	3.68	18.93	9.81	13.44	6.21	18.15	9.61	5.92	63.42	35.63	0	0	4.15704	2.82001	5.65893	0	Promoter_associated	No
chr6	114663342	114777529	lnc-MARCKS-5:54	+	HS3ST5	lncipedia	-279302	Intergenic	4.90854	5.64339	1.23195e-63	8.86797	4.69605e-92	0.517395	0.836888	3.18271	5.28454e-17	-5.04966	2.45296e-24	8.28044	1.09289e-22	9.11	7.37	336.45	9.81	421.64	3.39	386.92	4.37	5.26	4325.04	2188.32	15.72	11.56	8.57996	2.9168	11.6696	3.87184	Promoter_associated	No
chr6	114663342	114777529	lnc-MARCKS-5:57	+	HS3ST5	lncipedia	-279302	Intergenic	4.90854	5.64339	1.23195e-63	8.86797	4.69605e-92	0.517395	0.836888	3.18271	5.28454e-17	-5.04966	2.45296e-24	8.28044	1.09289e-22	9.11	7.37	336.45	9.81	421.64	3.39	386.92	4.37	5.26	4325.04	2188.32	15.72	11.56	8.57996	2.9168	11.6696	3.87184	Promoter_associated	No
chr6	114663431	114777529	lnc-MARCKS-5:61	+	HS3ST5	lncipedia	-279391	Intergenic	4.92951	5.64339	1.23195e-63	8.86748	4.76959e-92	0.517395	0.836888	3.18223	5.50492e-17	-5.04966	2.45296e-24	8.27995	1.09289e-22	9.11	7.37	336.45	9.81	421.64	3.39	386.92	4.37	5.26	4325.04	2186.02	15.72	11.56	8.57996	2.9168	11.6691	3.87184	Promoter_associated	No
chr6	114663431	114777529	lnc-MARCKS-5:62	+	HS3ST5	lncipedia	-279391	Intergenic	4.92951	5.64339	1.23195e-63	8.86748	4.76959e-92	0.517395	0.836888	3.18223	5.50492e-17	-5.04966	2.45296e-24	8.27995	1.09289e-22	9.11	7.37	336.45	9.81	421.64	3.39	386.92	4.37	5.26	4325.04	2186.02	15.72	11.56	8.57996	2.9168	11.6691	3.87184	Promoter_associated	No
chr5	170172041	170194562	lnc-KCNMB1-3:7	-	KCNIP1	lncipedia	8405	Downstream	-1.42646	5.24735	1.0287e-40	7.84104	4.81383e-36	-0.508024	1	2.54925	4.54543e-05	-5.71649	1.24345e-16	8.27639	4.4166e-14	2.28	2.76	139.82	3.02	116.1	1.13	132.76	6.99	1.31	1201.12	203.43	5.24	1.93	7.02857	1.96901	9.45795	2.19692	Enhancer_associated	No
chr18	4264601	4296000	DLGAP1-AS5:3	+	DLGAP1	lncipedia	0	Intragenic	-2.6831	4.94623	8.23737e-37	6.30855	1.64425e-48	-1.98786	0.53819	1.32398	0.000511873	-6.92394	1.28305e-20	8.26333	5.35058e-17	5.69	5.53	161.67	10.56	189.43	6.77	271.19	2.62	1.97	546.66	435.6	5.24	0.96	7.70342	2.70561	8.9429	2.03562	Enhancer_associated	No
chr13	106771018	106772835	UNI_2048	-	EFNB2	novel	369245	Intergenic	-1.37278	-2.30841	0.00393866	2.03563	5.28019e-05	-6.67472	0.00103203	4.28952	7.45718e-12	-3.98106	0.470986	8.26311	6.74647e-07	9.11	7.37	0	15.09	3.67	15.8	3.4	10.49	5.92	43.12	55.17	0	0	1.74703	3.53978	5.64803	0	Enhancer_associated	No
chr22	28065663	28066565	lnc-CRYBA4-22:1	+	MN1	lncipedia	77701	Intergenic	-2.72923	4.66831	2.22713e-08	6.95663	1.07861e-19	-1.75227	1	2.22581	0.000322712	-6.03597	0.00127601	8.25938	1.83959e-06	0	0	13.11	0.75	6.11	0.56	13.62	0	0	65.95	31.03	0	0	3.57854	0.284909	5.62907	0	Enhancer_associated	No
chr18	4264632	4295405	DLGAP1-AS5:4	+	DLGAP1	lncipedia	0	Intragenic	-2.66422	4.9632	5.2003e-35	6.31895	1.76465e-45	-1.94507	0.599688	1.31762	0.000504897	-6.91081	1.11585e-20	8.24358	6.29659e-17	5.69	5.53	161.67	10.56	188.21	6.77	266.65	2.62	1.31	539.05	429.85	5.24	0.96	7.69007	2.68107	8.92318	2.03562	Enhancer_associated	No
chr18	4264632	4295405	DLGAP1-AS5:7	+	DLGAP1	lncipedia	0	Intragenic	-2.66422	4.9632	5.2003e-35	6.31895	1.76465e-45	-1.94507	0.599688	1.31762	0.000504897	-6.91081	1.11585e-20	8.24358	6.29659e-17	5.69	5.53	161.67	10.56	188.21	6.77	266.65	2.62	1.31	539.05	429.85	5.24	0.96	7.69007	2.68107	8.92318	2.03562	Enhancer_associated	No
chr18	4254601	4285998	lnc-AP002478.1-9:1	+	DLGAP1	lncipedia	0	Intragenic	-2.18468	5.09645	3.53867e-34	6.3144	1.03358e-39	-1.91465	0.659462	1.18119	0.00105837	-7.04283	9.75205e-23	8.23803	5.18679e-17	9.11	2.76	193.71	8.3	201.65	9.03	280.26	1.75	1.31	512.41	453.98	5.24	0.96	7.8215	2.6728	8.91944	2.03562	Enhancer_associated	No
chr22	28071818	28073341	lnc-MN1-2:1	-	MN1	lncipedia	70925	Intergenic	-3.04089	5.06969	1.59154e-07	7.55637	2.84982e-23	-1.14779	1	2.42596	5.593e-06	-5.8125	0.00290648	8.23591	1.05719e-06	0	0	13.11	0.75	8.55	0	6.81	0	0	54.54	41.38	0	0	3.39094	0.169925	5.61353	0	Enhancer_associated	No
chr2	175537994	175547575	lnc-WIPF1-3:2	-	WIPF1	lncipedia	0	Intragenic	1.07581	-1.22114	2.01694e-05	-2.90822	3e-09	-11.5919	2.76417e-28	-1.73761	0.000464122	-9.96539	2.54055e-23	8.23144	3.857e-06	260.73	322.34	174.78	376.55	149.1	357.21	181.55	299.76	359.57	68.49	26.43	0	0	7.40494	8.3679	5.59872	0	Promoter_associated	No
chr3	169514532	169530302	lnc-AC078802.1-4:1	-	LRRC34	lncipedia	0	Intragenic	0.656418	0.798671	0.33032	2.81179	4.88096e-07	-5.86744	0.0325854	1.96003	0.00293861	-6.26754	0.000763257	8.22325	2.58749e-06	3.42	4.6	11.65	2.26	6.11	7.34	20.42	8.74	9.86	64.69	29.88	0	0	3.77891	2.81489	5.5935	0	Promoter_associated	No
chrX	113187478	113187691	lnc-IL13RA2-8:1	-	HTR2C	lncipedia	-630861	Intergenic	-0.0653329	0.482786	0.937194	3.92672	6.46712e-13	-4.74448	0.131286	3.39229	4.67338e-09	-4.83055	0.125374	8.21278	1.04483e-06	2.28	4.6	7.28	4.53	1.22	2.82	5.67	1.75	0.66	43.12	51.72	0	0	2.51686	1.91584	5.59753	0	Enhancer_associated	No
chr12	6464557	6465459	lnc-TNFRSF1A-2:1	-	SCNN1A	lncipedia	0	Intragenic	-2.8905	-2.34426	2.18826e-10	-0.5053	0.424569	-9.17259	1.70508e-13	1.79277	0.000295049	-6.42683	7.53407e-05	8.21278	1.04483e-06	66.04	50.65	17.48	62.63	13.44	63.2	12.48	71.66	55.88	43.12	51.72	0	0	3.95109	5.96986	5.59753	0	Enhancer_associated	No
chr7	109162037	109237223	lnc-C7orf66-2:1	-	C7orf66	lncipedia	-637394	Intergenic	0.678366	4.42836	8.73233e-36	7.95216	4.69776e-90	-0.31693	1	3.47656	8.50768e-20	-4.62941	1.84462e-17	8.206	5.74455e-23	6.83	9.21	151.48	3.77	271.31	6.77	231.47	11.36	13.15	2784.01	1812.49	5.24	10.6	7.77536	3.2502	11.1669	3.15704	Promoter_associated	No
chr16	86773463	86775053	lnc-FOXL1-3:6	+	FOXL1	lncipedia	158160	Intergenic	-0.728126	-2.55833	0.000408893	1.95896	0.04574	-6.69456	0.000319999	4.4573	0.00295976	-3.75166	0.638285	8.20191	0.000933545	13.66	15.66	1.46	9.81	3.67	7.34	1.13	13.11	7.89	91.32	0	0	0	1.62605	3.61412	5.54411	0	Enhancer_associated	No
chr16	84599237	84599842	lnc-KLHL36-2:2	+	COTL1	lncipedia	0	Intragenic	-1.98375	-0.0258445	1	2.21738	0.00057549	-6.43725	0.0135084	2.20524	5.23146e-05	-6.00178	0.00156051	8.1982	1.04072e-06	20.49	7.37	14.56	5.28	12.22	14.11	5.67	4.37	3.29	44.39	49.42	0	0	3.56275	3.34364	5.5821	0	Enhancer_associated	No
chr9	91984494	91987399	lnc-SHC3-5:1	-	SEMA4D	lncipedia	0	Intragenic	-2.64492	0.608823	0.440561	2.27458	2.23033e-06	-6.38019	0.00256637	1.62165	0.00120786	-6.57937	0.00024489	8.19298	1.07911e-06	10.25	9.21	14.56	7.55	18.33	5.08	14.75	15.73	6.57	41.86	51.72	0	0	4.07724	3.33128	5.57864	0	Enhancer_associated	No
chr9	91984494	91987399	lnc-SHC3-5:2	-	SEMA4D	lncipedia	0	Intragenic	-2.64492	0.608823	0.440561	2.27458	2.23033e-06	-6.38019	0.00256637	1.62165	0.00120786	-6.57937	0.00024489	8.19298	1.07911e-06	10.25	9.21	14.56	7.55	18.33	5.08	14.75	15.73	6.57	41.86	51.72	0	0	4.07724	3.33128	5.57864	0	Enhancer_associated	No
chr1	63786591	63788016	FOXD3-AS1:10	-	FOXD3	lncipedia	-715	Promoter	2.01521	5.24533	1.24434e-05	7.50737	1.41717e-18	-1.1255	1	2.21248	0.0108379	-5.97435	0.00909902	8.18424	6.61416e-06	0	0	23.3	0	2.44	0	6.81	0	0.66	21.56	72.41	0	0	3.56682	0.15056	5.58451	0	Promoter_associated	No
chr17	36606947	36608579	lnc-SRCIN1-1:8	-	ARHGAP23	lncipedia	0	Intragenic	-1.11046	4.4577	5.13605e-12	4.86521	2.73085e-10	-3.83974	0.782815	0.375696	0.79783	-7.81673	3.77387e-09	8.18244	1.51906e-06	1.14	6.45	33.5	0	31.78	0	47.66	0	1.31	36.78	56.32	0	0	5.27227	1.31228	5.57137	0	Enhancer_associated	No
chr19	53741849	53745056	lnc-VN1R4-3:1	-	ZNF677	lncipedia	0	Intragenic	-0.0256117	1.11951	0.0396077	2.35413	9.17233e-07	-6.272	0.00494746	1.18764	0.0377548	-6.99103	3.61062e-05	8.17387	1.33634e-06	5.69	3.68	13.11	10.56	29.33	6.21	20.42	11.36	11.18	49.47	42.53	0	0	4.45637	3.18798	5.55459	0	Enhancer_associated	No
chr16	9760741	9770700	lnc-RP11-297M9.1.1-5:1	-	GRIN2A	lncipedia	76563	Intergenic	-0.533137	4.90975	7.00887e-23	9.01509	2.75728e-77	0.634805	1	4.05161	9.86916e-27	-4.01989	3.12329e-09	8.17088	8.64989e-20	0	3.68	55.35	1.51	56.22	0	39.71	0.87	1.97	958.87	616.04	0	3.85	5.68444	1.22548	9.62288	1.54844	Enhancer_associated	No
chr9	118358892	118365964	lnc-DEC1-3:7	+	DEC1	lncipedia	193970	Intergenic	-1.43455	2.36993	0.0589399	5.5373	1.12007e-09	-3.13918	0.951555	3.09532	0.000266217	-5.06605	0.0503522	8.163	3.02605e-05	0	2.76	5.83	0	7.33	0	3.4	2.62	0	76.1	13.79	0	0	2.70487	0.923466	5.52184	0	Enhancer_associated	No
chr2	1543795	1547381	lnc-SNTG2-7:2	+	TPO	lncipedia	0	Intragenic	-1.94157	1.18668	0.524369	5.21971	8.51028e-17	-3.37097	0.836384	3.98035	4.52246e-10	-4.19612	0.317603	8.16223	1.87584e-06	1.14	0	1.46	0.75	2.44	1.13	4.54	0	2.63	35.51	56.32	0	0	1.93105	0.957296	5.55198	0	Enhancer_associated	No
chr3	70484317	70488284	lnc-MITF-9:1	+	MITF	lncipedia	466830	Intergenic	-0.149788	3.16149	0.00143623	6.11001	6.66253e-15	-2.47794	1	2.88988	4.34972e-05	-5.26933	0.0308319	8.1568	6.83218e-06	0	0	5.83	0	9.78	0.56	3.4	0	1.97	65.95	24.14	0	0	2.87512	0.507583	5.52497	0	Enhancer_associated	No
chr17	36606869	36608190	lnc-SRCIN1-1:9	-	ARHGAP23	lncipedia	0	Intragenic	-0.967321	4.40813	1.20329e-11	4.83367	3.35261e-10	-3.83974	0.782815	0.390903	0.767858	-7.76811	5.60126e-09	8.14988	1.648e-06	1.14	6.45	30.59	0	33	0	45.39	0	1.31	38.05	52.87	0	0	5.22213	1.31228	5.53792	0	Enhancer_associated	No
chr5	97944181	97946128	UNI_5692	-	RGMB	novel	-158872	Intergenic	-0.514764	6.86281	2.91494e-13	8.63951	2.13084e-14	5.12548e-15	1	1.69671	0.0514959	-6.45821	4.92967e-05	8.14852	4.97271e-05	0	0	13.11	0	14.67	0	15.89	0	0	77.37	11.49	0	0	3.95946	0	5.50557	0	Enhancer_associated	No
chr11	27639173	27656174	LINC00678	-	BDNF	refseq	20269	Intergenic	0.377129	7.14499	3.04703e-64	11.1528	2.28198e-122	2.95606	0.00110725	3.96087	2.44782e-27	-4.2236	9.722e-15	8.1467	3.2387e-22	1.14	1.84	176.24	0.75	250.54	1.13	214.45	1.75	0.66	3864.64	2421.63	26.2	8.67	7.74647	1.14513	11.6184	4.20438	Promoter_associated	No
chr4	53609750	53611888	lnc-USP46-1:4	-	ERVMER34-1	lncipedia	0	Intragenic	-0.758205	-1.25633	0.0584197	0.677439	0.40527	-7.93228	1.42755e-05	1.87579	0.00129841	-6.27449	0.000649182	8.14648	2.35317e-06	28.46	15.66	5.83	12.07	18.33	15.8	13.62	55.93	31.55	53.27	36.78	0	0	3.76483	4.78546	5.52435	0	Enhancer_associated	No
chr16	3126911	3137110	lnc-ZSCAN10-1:6	-	ZSCAN10	lncipedia	1782	Downstream	0.706321	0.666954	0.912322	7.39063	1.33256e-46	-0.767206	1	6.66824	2.37161e-29	-1.4895	1	8.14556	1.93642e-12	0	2.76	2.91	1.51	1.22	1.69	3.4	0.87	0.66	157.27	362.04	5.24	0	1.81147	1.16886	8.026	1.85599	Promoter_associated	No
chr16	3126911	3137110	lnc-ZSCAN10-1:7	-	ZSCAN10	lncipedia	1782	Downstream	0.706321	0.666954	0.912322	7.39063	1.33256e-46	-0.767206	1	6.66824	2.37161e-29	-1.4895	1	8.14556	1.93642e-12	0	2.76	2.91	1.51	1.22	1.69	3.4	0.87	0.66	157.27	362.04	5.24	0	1.81147	1.16886	8.026	1.85599	Promoter_associated	No
chr5	18626909	18674504	lnc-CDH18-17:3	-	CDH18	lncipedia	798652	Intergenic	-0.0669609	7.30926	1.7274e-71	9.76407	3.86386e-62	1.5253	0.168331	2.40929	1.17858e-09	-5.67774	2.35477e-36	8.14552	8.53606e-23	10.25	3.68	1117.13	0	1096.26	1.69	946.32	12.24	7.23	7204.18	3273.29	26.2	21.2	10.042	2.77575	12.3553	4.62644	Enhancer_associated	No
chr5	18626909	18674504	lnc-CDH18-17:4	-	CDH18	lncipedia	798652	Intergenic	-0.0669609	7.30926	1.7274e-71	9.76407	3.86386e-62	1.5253	0.168331	2.40929	1.17858e-09	-5.67774	2.35477e-36	8.14552	8.53606e-23	10.25	3.68	1117.13	0	1096.26	1.69	946.32	12.24	7.23	7204.18	3273.29	26.2	21.2	10.042	2.77575	12.3553	4.62644	Enhancer_associated	No
chr15	73627600	73634698	lnc-NEO1-1:1	+	HCN4	lncipedia	0	Intragenic	-1.80622	1.69498	0.0780077	3.71253	3.9825e-06	-4.85898	0.265392	1.99037	0.00917714	-6.16911	0.00131609	8.14335	1.14921e-05	0	6.45	4.37	4.53	14.67	5.64	15.89	0	0.66	19.03	72.41	0	0	3.6603	1.95606	5.54597	0	Enhancer_associated	No
chr15	73627616	73634728	lnc-NEO1-1:2	+	HCN4	lncipedia	0	Intragenic	-1.80622	1.69498	0.0780077	3.71253	3.9825e-06	-4.85898	0.265392	1.99037	0.00917714	-6.16911	0.00131609	8.14335	1.14921e-05	0	6.45	4.37	4.53	14.67	5.64	15.89	0	0.66	19.03	72.41	0	0	3.6603	1.95606	5.54597	0	Enhancer_associated	No
chr6	26272385	26272940	lnc-HIST1H2BI-1:1	+	HIST1H2BI	lncipedia	-265	Promoter	2.09198	2.06079	0.0155178	5.20881	1.97506e-13	-3.38833	0.80623	3.07063	2.2256e-05	-5.0678	0.0488944	8.14194	1.02259e-05	0	0	7.28	0.75	6.11	1.13	3.4	2.62	1.31	67.22	21.84	0	0	2.72174	0.976975	5.50875	0	Promoter_associated	No
chr10	42821058	42833689	lnc-CCNYL2-4:3	-	ZNF33B	lncipedia	250844	Intergenic	1.40036	6.91573	8.80221e-60	8.7821	9.19938e-77	0.490006	1	1.81583	1.14494e-08	-6.23629	2.16175e-22	8.14098	7.40795e-19	0	0	183.52	2.26	194.32	2.82	162.26	0	0.66	620.22	580.41	0	2.89	7.50011	0.968398	9.23198	1.28983	Promoter_associated	No
chr16	3126911	3137101	lnc-ZSCAN10-1:1	-	ZSCAN10	lncipedia	1791	Downstream	0.712617	0.666954	0.912322	7.38438	1.24707e-46	-0.767206	1	6.66197	2.15412e-29	-1.4895	1	8.13944	1.93963e-12	0	2.76	2.91	1.51	1.22	1.69	3.4	0.87	0.66	157.27	359.74	5.24	0	1.81147	1.16886	8.01962	1.85599	Promoter_associated	No
chr5	161704726	161705929	lnc-GABRG2-2:1	+	GABRG2	lncipedia	122182	Intergenic	-0.431626	4.84508	4.06877e-09	6.78139	5.02645e-13	-1.86378	1	1.90496	0.0166106	-6.23949	0.000184308	8.13918	2.74997e-05	2.28	0	11.65	0	12.22	0	13.62	0	0	73.56	14.94	0	0	3.75453	0.464668	5.49985	0	Enhancer_associated	No
chr2	82195980	82197641	UNI_3420	-	CTNNA2	novel	1319993	Intergenic	0.489735	6.38203	7.45403e-10	8.6268	1.57632e-10	5.12548e-15	1	2.16462	0.0771744	-5.97908	0.00117053	8.13305	0.000427762	0	0	10.2	0	8.55	0	12.48	0	0	84.98	2.3	0	0	3.51223	0	5.48027	0	Promoter_associated	No
chr17	76109002	76110040	lnc-AC021593.1-2:1	-	TMC6	lncipedia	0	Intragenic	-2.2395	0.592537	0.300677	1.41782	0.00860768	-7.1663	3.76318e-05	0.776429	0.244427	-7.35382	2.35867e-07	8.13124	2.7197e-06	15.94	15.66	32.04	21.88	25.66	17.49	24.96	12.24	7.89	54.54	34.48	0	0	4.83559	4.01644	5.50811	0	Enhancer_associated	No
chr6	114663342	114793531	lnc-MARCKS-5:55	+	HS3ST5	lncipedia	-279302	Intergenic	4.90854	5.62193	1.93146e-64	8.8429	7.88824e-94	0.644722	0.685938	3.17871	5.50692e-17	-4.88972	4.82472e-24	8.13115	1.63663e-22	9.11	7.37	337.91	9.81	422.86	3.95	388.06	4.37	5.26	4326.31	2190.62	15.72	13.49	8.58475	2.93452	11.6704	3.96394	Promoter_associated	No
chr1	149713128	149720133	lnc-HIST2H2BF-3:1	-	HIST2H2BF	lncipedia	34113	Intergenic	0.631689	2.43003	0.0122355	5.55772	8.01925e-19	-3.00109	0.928797	3.07653	5.22474e-08	-5.06018	0.0539949	8.13013	1.78291e-06	0	0	7.28	0	2.44	1.13	6.81	1.75	1.31	45.66	43.67	0	0	2.70266	0.76412	5.51302	0	Promoter_associated	No
chr15	97315234	97324884	SPATA8-AS1:3	-	SPATA8	lncipedia	-1754	Promoter	-1.35405	5.75379	1.014e-06	8.61512	5.82952e-17	5.12548e-15	1	2.77741	0.000169357	-5.35275	0.0150107	8.12698	1.3694e-05	0	0	5.83	0	8.55	0	5.67	0	0	68.49	19.54	0	0	2.94173	0	5.49233	0	Enhancer_associated	No
chr18	4264632	4293469	DLGAP1-AS5:6	+	DLGAP1	lncipedia	0	Intragenic	-2.66422	4.91229	1.214e-32	6.27585	3.83393e-44	-1.85794	0.67608	1.326	0.000643511	-6.78035	4.61256e-19	8.12267	1.86898e-16	4.55	4.6	138.37	10.56	178.43	6.77	246.22	2.62	1.31	493.38	397.67	5.24	0.96	7.55975	2.6013	8.8026	2.03562	Enhancer_associated	No
chr18	4264601	4293365	DLGAP1-AS5:2	+	DLGAP1	lncipedia	0	Intragenic	-2.6831	4.90288	1.57698e-32	6.27372	3.83393e-44	-1.85794	0.67608	1.33323	0.000573664	-6.77104	4.95376e-19	8.12057	1.85929e-16	4.55	4.6	138.37	10.56	175.99	6.77	245.09	2.62	1.31	492.12	397.67	5.24	0.96	7.55062	2.6013	8.80056	2.03562	Enhancer_associated	No
chr15	65110208	65111023	lnc-RBPMS2-2:3	-	PIF1	lncipedia	0	Intragenic	-1.5909	4.14784	1.64245e-06	6.81066	5.18341e-21	-1.76575	1	2.60278	1.97608e-06	-5.52144	0.00783504	8.12016	2.39158e-06	0	0	7.28	0	9.78	0	5.67	0.87	0.66	49.47	39.08	0	0	3.10042	0.327687	5.50064	0	Enhancer_associated	No
chr10	126684632	126690060	lnc-ZRANB1-7:1	+	CTBP2	lncipedia	0	Intragenic	-2.43079	0.208142	0.798404	1.69688	4.51841e-06	-6.51908	1.02987e-12	1.4457	0.00135807	-6.61295	1.83216e-14	8.11627	6.22674e-14	44.4	63.55	84.48	73.2	116.1	72.23	66.95	68.17	67.05	154.74	311.47	0	0.96	6.49468	6.03928	7.87101	0.565597	Enhancer_associated	No
chr5	132696526	132712946	lnc-ZCCHC10-7:1	-	FSTL4	lncipedia	0	Intragenic	0.0940124	-0.441437	0.881065	0.959649	0.352325	-7.59502	0.000890963	1.36761	0.00783765	-6.75476	4.55311e-05	8.11376	2.24137e-06	2.28	6.45	18.93	39.24	15.89	36.68	19.29	24.47	11.83	38.05	50.57	0	0	4.25071	4.40315	5.50176	0	Promoter_associated	No
chr5	132592183	132611669	lnc-HSPA4-3:1	+	FSTL4	lncipedia	0	Intragenic	-4.05842	-0.202439	1	1.18676	0.0879789	-7.37058	0.000198613	1.3492	0.010343	-6.76636	6.60133e-05	8.1119	2.14284e-06	7.97	7.37	23.3	34.71	17.11	25.96	14.75	13.98	13.15	45.66	42.53	0	0	4.27699	4.18507	5.4949	0	Enhancer_associated	No
chrX	113100274	113106651	lnc-HTR2C-8:1	+	HTR2C	lncipedia	-711901	Intergenic	-0.285912	1.31256	0.000245524	3.24952	4.52871e-17	-4.92115	1.18601e-09	1.89527	4.89866e-10	-6.11723	1.08994e-24	8.11186	2.85578e-20	79.7	76.44	230.13	101.12	207.76	93.11	212.18	46.32	38.13	740.71	786.14	0	3.85	7.76613	6.19908	9.57823	1.54844	Enhancer_associated	No
chr19	53752374	53758151	lnc-ZNF677-1:1	-	ZNF677	lncipedia	0	Intragenic	2.77091	0.800516	0.0936087	0.748068	0.256778	-7.81111	5.58309e-06	-0.0923324	1	-8.21146	2.87558e-10	8.111	2.35363e-06	17.08	11.97	48.06	36.98	62.33	28.78	38.58	17.48	28.92	36.78	51.72	0	0	5.66268	4.61677	5.49985	0	Promoter_associated	No
chr20	52369416	52369861	lnc-ZNF217-10:1	-	ZNF217	lncipedia	-169781	Intergenic	-3.61386	2.26634	0.00018403	2.49856	0.000353819	-6.08323	0.0516475	0.191374	1	-7.92372	5.09873e-09	8.10915	2.10664e-06	20.49	8.29	26.22	3.02	52.55	6.77	41.98	2.62	2.63	44.39	43.67	0	0	5.36632	3.05369	5.49281	0	Enhancer_associated	Yes
chr16	89986234	89989581	lnc-CENPBD1-2:4	-	MC1R;TUBB3	lncipedia	0	Intragenic;Intragenic	4.10132	-0.407272	0.465613	-0.272374	0.923887	-8.83806	1.24917e-10	0.081919	1	-8.02497	8.87859e-11	8.1074	2.86832e-06	43.27	69.99	49.52	52.07	37.89	27.65	44.25	55.93	47.33	52	35.63	0	0	5.48822	5.65459	5.48591	0	Promoter_associated	No
chr1	79928311	79959486	lnc-ELTD1-10:1	-	ADGRL4	lncipedia	-455817	Intergenic	-1.03577	4.94038	6.16504e-27	9.11226	9.27995e-58	0.990316	0.592567	4.11642	1.23379e-15	-4.01167	2.35367e-08	8.1056	1.72552e-16	2.28	1.84	61.17	0	78.22	0.56	56.73	2.62	3.29	1641.23	481.57	10.48	2.89	6.05253	1.46728	10.0531	2.94205	Enhancer_associated	No
chr6	14873535	14877453	lnc-DTNBP1-5:21	-	JARID2	lncipedia	-368754	Intergenic	-1.82772	3.12633	0.000568514	5.77584	5.0748e-17	-2.70556	1	2.61133	3.99445e-06	-5.50403	0.014292	8.10545	2.66847e-06	0	0	5.83	0	4.89	0.56	11.35	0	2.63	34.25	54.02	0	0	3.06293	0.615102	5.49617	0	Enhancer_associated	No
chr8	2954423	2964677	lnc-ERICH1-15:1	-	CSMD1	lncipedia	0	Intragenic	-1.26102	0.572898	0.804737	4.35791	4.13374e-06	-4.20879	0.436891	3.69898	0.000875537	-4.39486	0.220031	8.10483	0.000234338	0	0	5.83	2.26	2.44	2.82	2.27	5.24	0.66	81.17	4.6	0	0	2.17419	1.5008	5.45566	0	Enhancer_associated	No
chr2	70889264	70889954	lnc-VAX2-6:1	+	ADD2	lncipedia	0	Intragenic	-1.09869	4.38379	0.007585	8.58802	1.49633e-19	5.12548e-15	1	4.1132	6.67051e-09	-3.99535	0.42806	8.10327	5.05684e-06	0	0	2.91	0	2.44	0	2.27	0	0	58.34	28.73	0	0	1.82375	0	5.47687	0	Enhancer_associated	No
chr5	170184888	170194562	lnc-KCNMB1-3:2	-	GABRP	lncipedia	-16162	Intergenic	-1.42646	4.07409	1.5451e-10	8.47619	8.35486e-35	0.155567	1	4.36129	1.00278e-11	-3.64774	7.95117e-05	8.10265	5.97709e-13	2.28	2.76	24.76	0	15.89	0.56	21.56	0.87	0	665.88	126.43	0	1.93	4.44206	1.05543	8.63356	0.974529	Enhancer_associated	No
chr16	3128320	3137110	lnc-ZSCAN10-1:8	-	ZSCAN10	lncipedia	1782	Downstream	0.706321	0.555995	0.983457	7.4801	3.66242e-47	-0.640876	1	6.86497	4.82411e-30	-1.25231	1	8.10046	2.54178e-12	0	2.76	2.91	1.51	1.22	1.13	2.27	0.87	0.66	154.74	348.25	5.24	0	1.6477	1.10769	7.98011	1.85599	Promoter_associated	No
chr5	128795251	128796734	ADAMTS19-AS1:7	-	ADAMTS19	lncipedia	0	Intragenic	2.45411	2.5452	0.000180273	4.1485	4.76325e-11	-4.37302	0.31984	1.56053	0.024052	-6.53312	0.00118085	8.08835	5.61324e-06	1.14	1.84	26.22	0	12.22	2.82	9.08	1.75	4.6	26.64	60.91	0	0	4.07382	1.59694	5.48462	0	Promoter_associated	No
chr16	3128320	3137088	lnc-ZSCAN10-1:2	-	ZSCAN10	lncipedia	1804	Downstream	0.723408	0.555995	0.983457	7.46594	1.05027e-46	-0.640876	1	6.85086	1.00629e-29	-1.25231	1	8.0861	2.95526e-12	0	2.76	2.91	1.51	1.22	1.13	2.27	0.87	0.66	152.2	345.95	5.24	0	1.6477	1.10769	7.96622	1.85599	Promoter_associated	No
chr5	18656988	18674504	lnc-CDH18-17:5	-	CDH18	lncipedia	798652	Intergenic	-0.0669609	6.84076	5.45919e-74	9.29216	2.88124e-67	1.15956	0.42057	2.40443	9.64282e-08	-5.68577	2.24997e-26	8.08587	3.21085e-19	4.55	3.68	455.88	0	427.75	1.13	347.21	6.12	3.29	2984.41	1071.17	15.72	6.75	8.68398	2.04556	10.9864	3.61294	Enhancer_associated	No
chr5	18656988	18674504	lnc-CDH18-17:6	-	CDH18	lncipedia	798652	Intergenic	-0.0669609	6.84076	5.45919e-74	9.29216	2.88124e-67	1.15956	0.42057	2.40443	9.64282e-08	-5.68577	2.24997e-26	8.08587	3.21085e-19	4.55	3.68	455.88	0	427.75	1.13	347.21	6.12	3.29	2984.41	1071.17	15.72	6.75	8.68398	2.04556	10.9864	3.61294	Enhancer_associated	No
chr2	179694995	179701864	lnc-TTN-1:1	-	CCDC141	lncipedia	0	Intragenic	-1.34146	0.0133897	1	0.729263	0.296998	-7.8154	5.93166e-06	0.671515	0.354043	-7.42147	1.77799e-07	8.08412	3.31794e-06	30.74	23.94	33.5	18.87	29.33	8.46	23.83	34.08	30.9	32.98	54.02	0	0	4.90143	4.67233	5.47573	0	Enhancer_associated	No
chr4	261107	262380	lnc-ZNF141-4:1	+	ZNF732	lncipedia	2085	Downstream	1.58146	2.62212	0.00552208	5.30777	2.80269e-15	-3.16952	1	2.65243	1.453e-06	-5.43511	0.0129813	8.07949	2.55813e-06	0	0	8.74	3.02	3.67	1.69	9.08	0	0	39.32	47.12	0	0	3.02916	0.835924	5.46663	0	Promoter_associated	No
chr11	133772964	133774419	lnc-RP11-259P6.1.1-3:1	-	IGSF9B	lncipedia	4102	Downstream	-0.218364	2.22873	0.0996877	5.70403	3.23354e-15	-2.85945	0.953441	3.40245	3.20055e-07	-4.68241	0.163955	8.07885	5.09532e-06	2.28	0	2.91	0	2.44	1.13	6.81	0.87	0	55.81	29.88	0	0	2.33724	0.776806	5.45434	0	Enhancer_associated	No
chr6	27695800	27696410	UNI_6100	-	HIST1H2BL	novel	78848	Intergenic	-1.66686	5.6638	7.79198e-07	8.55598	8.03386e-21	5.12548e-15	1	2.82544	1.583e-06	-5.26287	0.0190321	8.07841	3.96813e-06	0	0	7.28	0	6.11	0	5.67	0	0	30.44	56.32	0	0	2.8784	0	5.47184	0	Enhancer_associated	No
chr17	27043254	27044725	lnc-PROCA1-1:3	-	RAB34;NARR	lncipedia	0	Intragenic;Intragenic	1.68797	1.21766	0.00307787	1.22443	0.0198376	-7.30813	4.52297e-05	-0.0419092	1	-8.1261	4.24869e-10	8.07841	3.96813e-06	7.97	18.42	69.91	23.39	34.22	12.41	38.58	21.85	17.09	30.44	56.32	0	0	5.60199	4.15826	5.47184	0	Promoter_associated	No
chr6	27173142	27173947	UNI_6061	-	PRSS16	novel	-41556	Intergenic	1.48186	0.0065057	1	3.00039	1.28415e-07	-5.53139	0.104218	2.93502	4.78103e-07	-5.14196	0.0522025	8.07388	3.19934e-06	4.55	10.13	4.37	0.75	2.44	5.64	10.21	3.5	4.6	36.78	49.42	0	0	2.73841	2.55131	5.46271	0	Promoter_associated	No
chr5	135051210	135072997	UNI_5832	-	SLC25A48	novel	-97369	Intergenic	-0.712728	4.96555	2.07364e-34	7.60448	2.54918e-15	-0.561252	1	2.56164	0.0283866	-5.53672	2.5886e-15	8.07304	2.3133e-08	3.42	0	131.08	0.75	114.88	3.39	97.58	6.99	3.29	1225.22	18.39	5.24	1.93	6.85192	1.99035	9.28264	2.19692	Enhancer_associated	No
chr7	109219693	109300946	lnc-DNAJB9-5:1	+	C7orf66	lncipedia	-695050	Intergenic	-0.833543	2.87693	5.79046e-21	6.42084	1.39655e-62	-1.70404	0.0617219	3.48914	6.49133e-19	-4.50344	1.18706e-14	8.06816	5.04123e-20	11.39	15.66	123.8	8.3	133.21	15.24	110.06	18.35	14.46	1728.75	851.65	5.24	5.78	6.94669	3.89724	10.3345	2.70266	Enhancer_associated	No
chr4	174085836	174089306	lnc-HMGB2-3:19	-	GALNT7	lncipedia	-599	Promoter	1.83495	0.564888	0.758758	2.96373	8.863e-06	-5.55896	0.0486128	2.34048	1.12475e-05	-5.73035	0.0039323	8.06345	2.98018e-06	1.14	3.68	8.74	3.02	6.11	1.69	11.35	15.73	5.26	40.59	44.82	0	0	3.28293	2.60565	5.44973	0	Promoter_associated	No
chr4	174085836	174089306	lnc-HMGB2-3:20	-	GALNT7	lncipedia	-599	Promoter	1.83495	0.564888	0.758758	2.96373	8.863e-06	-5.55896	0.0486128	2.34048	1.12475e-05	-5.73035	0.0039323	8.06345	2.98018e-06	1.14	3.68	8.74	3.02	6.11	1.69	11.35	15.73	5.26	40.59	44.82	0	0	3.28293	2.60565	5.44973	0	Promoter_associated	No
chr1	233295992	233314920	lnc-SIPA1L2-14:2	-	PCNXL2	lncipedia	0	Intragenic	-1.09088	-0.0250527	1	2.0147	1.62865e-06	-6.17004	1.19e-07	1.9846	2.37183e-08	-6.08883	1.09817e-10	8.06294	8.27704e-13	44.4	47.89	67	46.79	58.66	25.96	66.95	101.38	69.02	275.23	204.58	5.24	0	6.02687	5.83053	7.91232	1.85599	Enhancer_associated	No
chr5	170171868	170174581	lnc-KCNMB1-3:4	-	KCNIP1	lncipedia	8232	Downstream	-1.65816	5.96429	1.92847e-28	5.70491	8.21342e-12	-2.83094	1	-0.321934	1	-8.38264	3.20117e-12	8.0624	1.86724e-05	0	0	56.8	0	50.11	0	61.27	3.5	0.66	64.69	19.54	0	0	5.83441	0.759866	5.43012	0	Enhancer_associated	No
chr3	16734251	16735709	lnc-DAZL-2:1	-	DAZL	lncipedia	-87246	Intergenic	0.118352	2.12484	0.983457	8.52786	5.55529e-10	5.12548e-15	1	6.26489	5.25234e-05	-1.80961	1	8.06102	0.000600326	0	0	1.46	0	0	0	0	0	0	1.27	86.2	0	0	0.572081	0	5.48333	0	Promoter_associated	No
chr2	241658565	241659702	lnc-AQP12B-1:1	-	KIF1A	lncipedia	0	Intragenic	-1.43987	-0.0782602	1	2.67945	1.07e-07	-5.82974	0.0171105	2.71567	5.8636e-06	-5.35275	0.0150107	8.05667	5.0293e-06	5.69	8.29	5.83	5.28	8.55	7.34	5.67	5.24	3.94	29.17	56.32	0	0	2.94173	2.79978	5.45105	0	Enhancer_associated	No
chr13	95357742	95358684	LINC00391:10	-	SOX21	lncipedia	3196	Downstream	-0.00811786	1.91708	0.39084	6.27956	6.46365e-09	-2.21715	1	4.31253	9.18764e-05	-3.75045	0.624238	8.05316	0.000209168	0	0	2.91	2.26	1.22	0	2.27	0	0	5.07	81.6	0	0	1.6477	0.461179	5.47037	0	Enhancer_associated	No
chr16	89986234	89989366	lnc-CENPBD1-2:6	-	MC1R;TUBB3	lncipedia	0	Intragenic;Intragenic	3.99209	-0.392365	0.51788	-0.179577	1	-8.68921	8.18501e-10	0.159226	1	-7.89119	8.07795e-10	8.05111	5.49442e-06	36.43	63.55	45.15	44.52	30.55	24.83	44.25	53.31	44.7	52	32.18	0	0	5.35697	5.50959	5.42928	0	Promoter_associated	No
chr19	19971896	19974657	lnc-ZNF506-5:1	-	ZNF253	lncipedia	-2058	Promoter	-1.77108	2.96883	7.73889e-07	3.87686	1.35383e-08	-4.59508	0.327125	0.862954	0.143523	-7.18876	1.2811e-06	8.04721	3.54842e-06	0	3.68	29.13	5.28	20.78	4.51	23.83	0	0.66	41.86	42.53	0	0	4.67694	1.74631	5.43279	0	Enhancer_associated	No
chr5	135899574	135906695	UNI_5840	-	TRPC7	novel	-198411	Intergenic	0.307095	3.08005	1.26514e-08	6.73513	5.76776e-36	-1.42986	0.778596	3.59212	1.54231e-12	-4.38529	3.23557e-05	8.04579	1.01928e-12	0	2.76	23.3	2.26	18.33	2.82	15.89	0.87	1.31	313.28	119.53	0	0.96	4.33438	1.41684	7.76424	0.565597	Promoter_associated	No
chr20	61872628	61878503	lnc-YTHDF1-5:4	-	NKAIN4	lncipedia	0	Intragenic	-2.95794	0.991779	0.0643428	1.89104	0.00304012	-6.60022	0.00170711	0.875718	0.335121	-7.18201	1.39543e-06	8.04523	2.48788e-05	13.66	10.13	24.76	18.11	22	7.34	26.1	6.99	5.92	16.49	68.96	0	0	4.6603	3.50568	5.45039	0	Enhancer_associated	No
chr2	77765322	77768178	UNI_3410	-	LRRTM4	novel	-15821	Intergenic	-0.502727	1.29405	0.0768901	3.31387	1.26194e-08	-5.18379	0.0482912	1.97093	0.00149022	-6.07542	0.000999168	8.04086	8.12505e-06	6.83	2.76	7.28	2.26	9.78	5.64	15.89	2.62	2.63	55.81	27.58	0	0	3.58296	2.26003	5.416	0	Enhancer_associated	No
chr2	202897492	202898260	lnc-SUMO1-8:1	-	FZD7	lncipedia	-1051	Promoter	2.59248	2.70102	6.87319e-08	3.58473	1.81149e-08	-4.87445	0.118802	0.834638	0.354091	-7.18752	2.34068e-06	8.01307	1.93744e-05	0	4.6	30.59	3.77	17.11	2.26	26.1	1.75	5.26	19.03	64.36	0	0	4.67807	1.9782	5.416	0	Promoter_associated	No
chr7	22689578	22705152	lnc-STEAP1B-2:1	-	IL6	lncipedia	-61615	Intergenic	-1.8657	3.88447	1.43089e-17	4.73933	1.87877e-08	-3.42083	0.058776	0.763336	0.698262	-7.16341	2.42641e-20	8.01047	3.25222e-08	0	3.68	138.37	4.53	123.44	4.51	132.76	17.48	13.8	391.92	19.54	0	0.96	7.0501	3.05889	7.6916	0.565597	Enhancer_associated	No
chr7	19958603	20007860	lnc-MACC1-1:8	-	TMEM196	lncipedia	-146200	Intergenic	-0.82358	3.80893	1.3306e-23	6.41811	3.50009e-46	-1.66976	0.126958	2.56082	6.14994e-13	-5.3575	1.06859e-22	8.0088	1.01561e-21	29.6	16.58	356.84	19.62	260.32	19.75	225.8	5.24	9.2	1863.19	1249.32	5.24	7.71	8.13948	4.14282	10.6048	2.90207	Enhancer_associated	No
chr17	76121160	76122913	lnc-AC021593.1-4:4	-	TMC6	lncipedia	0	Intragenic	0.950669	2.50668	8.90826e-08	3.12865	2.01221e-08	-5.32677	0.129282	0.564572	0.530831	-7.44159	2.10607e-07	8.0063	6.22414e-06	1.14	1.84	30.59	6.04	34.22	4.51	22.69	7.87	3.29	49.47	32.18	0	0	4.91488	2.35473	5.38629	0	Promoter_associated	No
chr19	4402698	4409204	lnc-MPND-3:1	+	CHAF1A	lncipedia	0	Intragenic	2.94799	0.709527	0.741216	3.91878	4.48e-07	-4.49167	0.43067	3.1731	4.296e-06	-4.83038	0.0643895	8.005	1.30179e-05	0	0	5.83	3.77	4.89	5.64	3.4	0	3.29	57.08	24.14	0	0	2.51265	1.64	5.37886	0	Promoter_associated	No
chrX	113199247	113207680	lnc-HTR2C-5:1	+	HTR2C	lncipedia	-610872	Intergenic	-0.0259466	1.29528	0.00204717	4.10302	2.77421e-22	-3.95334	0.000345954	2.76588	5.94826e-18	-5.20706	3.79606e-13	8.00019	1.17285e-17	27.33	19.34	93.22	55.84	92.88	41.19	86.24	21.85	17.75	629.1	539.03	5.24	1.93	6.52011	4.97957	9.19245	2.19692	Enhancer_associated	No
chr11	13015585	13030688	lnc-BTBD10-2:5	-	RASSF10	lncipedia	-283	Promoter	-1.48672	0.254086	0.987263	2.07275	0.0018368	-6.39435	0.0118148	1.7589	0.00399087	-6.24125	0.000186763	7.99874	1.16637e-05	17.08	4.6	11.65	2.26	13.44	5.08	12.48	13.98	11.83	54.54	26.43	0	0	3.75738	3.34175	5.37452	0	Enhancer_associated	No
chrX	3473209	3474919	lnc-CXorf28-5:1	+	PRKX	lncipedia	47466	Intergenic	0	2.61428	0.157008	6.6772	3.04368e-14	-1.80526	1	3.98622	3.10716e-06	-4.02001	0.491162	7.99811	3.01705e-05	0	0.92	4.37	0	3.67	0	0	0.87	0	62.15	18.39	0	0	1.87971	0.376661	5.36702	0	Enhancer_associated	No
chr5	179719183	179722539	lnc-CNOT6-4:3	+	MAPK9	lncipedia	-113	Promoter	4.56894	2.45034	0.0016824	3.42579	3.29429e-09	-5.02976	0.0850967	0.903541	0.557589	-7.09099	0.00126833	7.99734	5.92066e-06	6.83	1.84	55.35	0.75	9.78	5.08	5.67	2.62	3.29	45.66	35.63	0	0	4.62059	2.13805	5.38007	0	Promoter_associated	No
chr8	91090597	91107687	lnc-NBN-3:1	-	CALB1	lncipedia	0	Intragenic	0.259407	3.69942	5.83956e-13	7.42023	5.07985e-19	-0.612254	1	3.63378	9.6932e-05	-4.45121	1.15435e-07	7.99712	3.46324e-10	1.14	7.37	116.52	0.75	58.66	1.69	48.79	9.61	7.89	1620.94	78.15	10.48	1.93	6.2414	2.52147	9.73224	2.849	Promoter_associated	No
chr16	30029962	30034591	lnc-DOC2A-1:3	-	C16orf92	lncipedia	-65	Promoter	-1.17426	3.90658	6.43831e-07	5.92838	4.01622e-18	-2.47794	1	1.97019	0.000150878	-6.03263	0.000921294	7.99362	5.433e-06	0	0	10.2	0	8.55	0.56	13.62	0	1.97	35.51	45.97	0	0	3.55949	0.507583	5.38336	0	Enhancer_associated	No
chr12	85053156	85056598	UNI_1665	-	SLC6A15	novel	196670	Intergenic	-0.558024	7.41951	1.85003e-15	8.4593	2.46495e-11	5.12548e-15	1	0.99544	0.531453	-7.01408	2.16567e-05	7.99168	0.000346086	0	0	13.11	0	26.89	0	23.83	0	0	3.81	79.3	0	0	4.47746	0	5.41126	0	Enhancer_associated	No
chr17	36607549	36608607	lnc-SRCIN1-1:7	-	ARHGAP23	lncipedia	0	Intragenic	-1.11588	4.24626	1.49093e-10	4.8244	1.71899e-10	-3.68828	0.822003	0.53972	0.497171	-7.46007	1.78596e-07	7.99066	5.64754e-06	1.14	5.53	24.76	0	25.66	0	37.44	0	1.31	34.25	47.12	0	0	4.92061	1.22033	5.38146	0	Enhancer_associated	No
chr17	36607549	36608644	lnc-SRCIN1-1:23	-	ARHGAP23	lncipedia	0	Intragenic	-1.1558	4.24626	1.49093e-10	4.8244	1.71899e-10	-3.68828	0.822003	0.53972	0.497171	-7.46007	1.78596e-07	7.99066	5.64754e-06	1.14	5.53	24.76	0	25.66	0	37.44	0	1.31	34.25	47.12	0	0	4.92061	1.22033	5.38146	0	Enhancer_associated	No
chr2	118307804	118309964	lnc-DDX18-5:1	+	DDX18	lncipedia	-262292	Intergenic	-1.42364	1.44756	0.025639	1.6448	0.0535098	-6.79123	0.00889179	0.146058	1	-7.83566	9.48331e-10	7.98516	1.67676e-05	15.94	6.45	40.78	15.85	40.33	23.7	34.04	1.75	4.6	57.08	22.99	0	0	5.29951	3.63013	5.35878	0	Enhancer_associated	No
chr7	24198617	24216643	lnc-DFNA5-2:13	-	NPY	lncipedia	-107165	Intergenic	-1.05099	-1.20027	0.0484335	0.982941	0.1857	-7.45366	4.6447e-05	2.14659	0.00404827	-5.85544	0.00280543	7.98364	3.68428e-05	19.36	23.94	7.28	11.32	8.55	16.36	12.48	10.49	30.24	15.22	66.66	0	0	3.38359	4.29413	5.39025	0	Enhancer_associated	No
chrX	45687618	45708065	MIR222HG:18	-	KRBOX4	lncipedia	-598560	Intergenic	-0.725324	1.82994	4.48277e-06	3.48754	9.25115e-14	-4.55148	4.1e-08	1.6114	0.000120555	-6.37235	9.26172e-34	7.97781	7.49147e-20	204.94	198.01	585.51	76.97	701.51	50.79	687.61	256.94	166.97	1102.19	2762.99	15.72	6.75	9.36459	7.32286	10.9171	3.61294	Enhancer_associated	No
chr5	71398820	71403117	lnc-MRPS27-1:3	-	MAP1B	lncipedia	-2	Promoter	2.9451	0.0851327	1	2.05811	0.000267132	-6.3795	0.00611607	1.92837	0.000703234	-6.0564	0.00105928	7.97656	5.32807e-06	10.25	15.66	17.48	12.83	8.55	5.08	7.94	5.24	4.6	36.78	43.67	0	0	3.62332	3.31373	5.36545	0	Promoter_associated	No
chr5	17197766	17215677	lnc-MYO10-6:2	-	BASP1	lncipedia	-1256	Promoter	0.669986	-1.01329	0.0783624	-1.05493	0.202809	-9.48057	1e-09	-0.0808523	1	-8.06416	3.09281e-10	7.97656	5.32807e-06	36.43	23.02	46.61	99.61	44	104.4	44.25	106.62	86.11	36.78	43.67	0	0	5.5221	6.26738	5.36545	0	Promoter_associated	No
chr12	87303493	87307106	UNI_1677	-	MGAT4C	novel	-70813	Intergenic	-0.998649	3.77605	0.00848247	7.29182	6.70508e-15	-1.16822	1	3.4396	1.84162e-05	-4.54415	0.168238	7.97492	3.37689e-05	0	0.92	1.46	0	6.11	0	3.4	0	0	60.88	18.39	0	0	2.2193	0.20581	5.34465	0	Enhancer_associated	No
chr5	170171931	170174359	lnc-KCNMB1-3:5	-	KCNIP1	lncipedia	8295	Downstream	-2.15173	5.86677	5.19993e-27	5.61746	2.82288e-11	-2.83094	1	-0.313221	1	-8.28529	1.3243e-11	7.97492	3.37689e-05	0	0	55.35	0	46.44	0	55.6	3.5	0.66	60.88	18.39	0	0	5.74048	0.759866	5.34465	0	Enhancer_associated	No
chr2	47782997	47789450	lnc-MSH2-3:6	+	KCNK12	lncipedia	0	Intragenic	-0.893637	-1.47893	0.000754971	-1.33599	0.0249965	-9.75774	3.36267e-13	0.0969922	1	-7.87673	3.77387e-09	7.97129	6.62869e-06	50.1	55.26	43.69	132.81	47.66	114.55	27.23	104	95.32	43.12	36.78	0	0	5.3408	6.53926	5.35579	0	Enhancer_associated	No
chr1	53763129	53764416	lnc-CPT2-8:1	+	LRP8	lncipedia	0	Intragenic	-3.19857	-0.0256359	1	3.47233	2.32427e-06	-4.91302	0.23026	3.45279	5.43366e-08	-4.50863	0.295486	7.97058	6.63709e-06	0	1.84	1.46	7.55	1.22	6.21	7.94	0	1.97	34.25	45.97	0	0	2.18269	1.97392	5.36142	0	Enhancer_associated	No
chr14	57265362	57266023	lnc-C14orf101-3:1	+	OTX2	lncipedia	1403	Downstream	1.34524	0.216927	1	2.08179	0.0188202	-6.33801	0.0357206	1.81547	0.0364491	-6.15472	0.000514449	7.97	9.59043e-05	0	4.6	16.02	5.28	11	5.64	9.08	18.35	17.75	10.15	71.26	0	0	3.70413	3.26354	5.38215	0	Promoter_associated	No
chr5	115885810	115909930	lnc-ATG12-9:1	-	SEMA6A	lncipedia	0	Intragenic	5.01717	-0.947923	0.00231844	0.599476	0.255047	-7.52984	6.20491e-32	1.49349	0.000402083	-6.57286	2.79378e-37	7.96908	8.89206e-20	1516.57	1514.05	1054.5	1393.01	1212.36	1514.04	1093.82	2582.46	2510.43	4075.18	1837.78	31.44	7.71	10.1309	10.845	11.5302	4.36282	Promoter_associated	No
chr8	142262384	142263391	lnc-SLC45A4-3:7	-	SLC45A4	lncipedia	0	Intragenic	-1.23336	1.26303	0.0952239	2.75748	2.3381e-05	-5.63042	0.126683	1.45087	0.0126646	-6.50549	0.000651377	7.95396	7.29409e-06	3.42	0	20.39	6.79	8.55	10.72	17.02	3.5	5.26	44.39	34.48	0	0	4.02857	2.57249	5.33753	0	Enhancer_associated	No
chr19	58212907	58214160	lnc-ZNF551-2:1	+	ZNF154	lncipedia	0	Intragenic	-0.307531	0.321447	0.75306	0.412828	0.724656	-7.99747	2.02342e-06	0.0467286	1	-7.91469	3.81632e-09	7.95325	6.45471e-06	11.39	40.52	26.22	15.85	42.77	23.14	51.06	35.83	37.47	35.51	43.67	0	0	5.35814	4.82612	5.34305	0	Enhancer_associated	No
chr1	83212199	83224479	lnc-TTLL7-12:1	-	ADGRL2	lncipedia	753778	Intergenic	-1.00382	4.50952	8.54706e-05	7.27629	3.08343e-19	-1.1255	1	2.71269	1.99171e-05	-5.25295	0.0276508	7.95223	1.05501e-05	0	0	2.91	0	8.55	0	6.81	0	0.66	26.64	52.87	0	0	2.82579	0.15056	5.34891	0	Enhancer_associated	No
chr10	72232683	72238320	UNI_868	-	PALD1	novel	-245	Promoter	0.796385	2.71186	0.0434208	6.17698	4.4355e-16	-2.25572	1	3.40403	1.39071e-06	-4.56104	0.20353	7.94909	1.36597e-05	1.14	0.92	2.91	0	7.33	0	1.13	0	0.66	25.37	54.02	0	0	2.26003	0.539366	5.34678	0	Promoter_associated	No
chr19	23922002	23923732	lnc-ZNF675-2:1	-	ZNF681	lncipedia	0	Intragenic	0.20073	-0.478495	0.864627	1.87082	0.00479292	-6.51615	0.00896466	2.29575	0.000117581	-5.64703	0.00809651	7.93954	1.03442e-05	6.83	0.92	4.37	16.6	7.33	14.11	12.48	10.49	7.89	46.93	31.03	0	0	3.17951	3.38865	5.32121	0	Promoter_associated	No
chrX	93820668	93833804	lnc-FAM133A-3:1	+	FAM133A	lncipedia	853396	Intergenic	0.313475	-0.193516	0.872314	3.15535	7.98065e-25	-4.82748	4.2835e-12	3.29713	9.20832e-23	-4.54492	1.13092e-12	7.93923	1.89633e-19	61.48	75.52	74.28	54.33	83.11	54.74	60.14	90.01	85.46	719.15	630.98	0	3.85	6.19987	6.15495	9.40102	1.54844	Promoter_associated	No
chr12	79233861	79235513	UNI_1648	-	SYT1	novel	-22261	Intergenic	-0.865352	4.09451	0.000488258	7.27532	3.00147e-15	-1.11802	1	3.09481	0.00010759	-4.83442	0.0714358	7.93425	5.1639e-05	0	0	7.28	0	3.67	0.56	3.4	0	0	60.88	16.09	0	0	2.5319	0.128733	5.30323	0	Enhancer_associated	No
chr5	140168396	140181150	lnc-AC005609.1-1:3	-	PCDHA1;PCDHA2;PCDHA3	lncipedia	0	Intragenic;Intragenic;Intragenic	0.23404	-0.707589	0.135032	0.00604182	1	-8.38212	5.70717e-09	0.668544	0.385793	-7.26722	1.95967e-06	7.93332	9.02807e-06	40.99	48.81	24.76	28.68	18.33	34.99	34.04	29.71	30.9	44.39	33.33	0	0	4.73931	5.19692	5.31687	0	Promoter_associated	No
chr17	36606869	36608154	lnc-SRCIN1-1:24	-	ARHGAP23	lncipedia	0	Intragenic	-0.961486	5.02602	1.92755e-16	5.3199	1.0761e-13	-3.09595	1	0.252632	1	-7.68298	1.6674e-08	7.92648	8.242e-06	0	3.68	27.67	0	31.78	0	43.12	0	1.31	32.98	44.82	0	0	5.13709	0.873157	5.31832	0	Enhancer_associated	No
chr15	80690250	80696189	lnc-RP11-210M15.2.1-3:22	-	ARNT2	lncipedia	-504	Promoter	1.4247	-0.785812	0.65562	2.24498	0.00268602	-6.12855	0.0421585	2.98515	6.77478e-05	-4.94979	0.0613793	7.92617	3.8128e-05	3.42	0.92	5.83	4.53	4.89	5.64	4.54	13.98	15.78	16.49	62.06	0	0	2.60565	3.06666	5.33181	0	Promoter_associated	No
chr7	22711145	22714670	BI_1296	+	IL6	novel	-52097	Intergenic	-4.21272	0.788136	0.151672	1.3662	0.13918	-7.02985	0.000189945	0.510045	0.965387	-7.41489	2.61145e-07	7.92613	0.000572979	10.25	10.13	34.96	17.36	20.78	5.64	30.64	21.85	19.06	72.3	3.45	0	0	4.89692	3.91153	5.28077	0	Enhancer_associated	No
chr1	34335712	34341058	CSMD2-AS1:6	+	CSMD2	lncipedia	0	Intragenic	-0.978643	-0.58833	1	3.942	1.4236e-10	-4.44004	0.291206	4.47337	1.59594e-10	-3.46617	0.645627	7.92404	7.90591e-06	0	6.45	4.37	2.26	0	1.69	1.13	0.87	1.97	40.59	36.78	0	0	1.5025	1.68107	5.31052	0	Enhancer_associated	No
chr21	40969073	40971583	B3GALT5-AS1:7	-	B3GALT5	lncipedia	-13285	Intergenic	-1.63427	-4.50952	0.105686	3.90237	1.33052e-08	-4.50684	0.351363	8.02157	8.08755e-14	5.12548e-15	1	7.92028	1.08336e-05	4.55	1.84	0	0	0	0	0	4.37	3.94	30.44	47.12	0	0	0	1.7866	5.31397	0	Enhancer_associated	No
chr13	91478074	91506701	BI_396	+	GPC5	novel	-544173	Intergenic	-1.36493	2.67307	8.93957e-21	5.85994	3.56408e-30	-2.0537	0.00110884	3.13015	1.15214e-06	-4.60984	3.33499e-22	7.91054	8.04831e-16	45.54	43.29	326.26	24.15	279.87	29.34	249.63	54.18	31.55	4030.79	589.61	5.24	14.46	8.16115	5.28571	11.1744	3.43962	Enhancer_associated	No
chrX	125395414	125397857	lnc-DCAF12L2-5:1	-	DCAF12L2	lncipedia	-95335	Intergenic	0.316206	-0.762697	0.128084	-0.0614558	1	-8.42139	1.68927e-08	0.653766	0.384879	-7.25754	1.0476e-06	7.90923	1.05375e-05	28.46	21.18	23.3	49.05	30.55	42.32	22.69	38.45	38.13	43.12	33.33	0	0	4.72865	5.21975	5.2937	0	Promoter_associated	No
chr11	134129131	134130446	lnc-VPS26B-2:2	+	ACAD8	lncipedia	0	Intragenic	-0.561991	3.92912	0.00243301	7.21447	4.44071e-19	-1.19208	1	3.22457	6.75437e-08	-4.69476	0.103617	7.9086	9.3882e-06	1.14	0	2.91	0	6.11	0	3.4	0	0	34.25	42.53	0	0	2.36177	0.250962	5.29976	0	Enhancer_associated	No
chr1	63786554	63787303	FOXD3-AS1:23	-	FOXD3	lncipedia	-1428	Promoter	1.95316	5.37224	0.000426176	8.37685	5.49139e-18	5.12548e-15	1	2.94477	3.84933e-05	-4.96919	0.107016	7.90108	1.9812e-05	0	0	10.2	0	1.22	0	4.54	0	0	22.83	54.02	0	0	2.65992	0	5.30104	0	Promoter_associated	No
chr3	25614007	25614400	lnc-TOP2B-1:1	-	RARB	lncipedia	0	Intragenic	-1.18546	2.44923	0.0739679	5.81157	2.44142e-17	-2.52368	1	3.33926	3.51e-07	-4.57885	0.242199	7.89358	1.08357e-05	0	0	8.74	0.75	0	0	3.4	0.87	1.31	36.78	39.08	0	0	2.33533	0.573698	5.28281	0	Enhancer_associated	No
chr11	131771953	131781030	lnc-C11orf39-3:6	-	NTM	lncipedia	0	Intragenic	1.98328	3.9156	6.14759e-07	5.77099	1.61288e-15	-2.6299	1	1.80475	0.000878464	-6.08696	0.000619828	7.88793	1.30272e-05	1.14	1.84	8.74	0	12.22	0	12.48	0.87	0	43.12	32.18	0	0	3.60249	0.715161	5.2724	0	Promoter_associated	No
chr7	22601689	22613568	lnc-IL6-3:17	+	STEAP1B	lncipedia	-61789	Intergenic	-1.92129	4.23288	1.16318e-30	5.43432	1.01001e-12	-2.56526	0.0916298	1.10984	0.456316	-6.68307	4.91014e-16	7.88377	5.90916e-08	2.28	2.76	120.89	3.77	78.22	4.51	85.1	5.24	5.26	364.01	11.49	0	0.96	6.581	2.31325	7.56033	0.565597	Enhancer_associated	No
chr5	115806885	115808334	SEMA6A-AS1:8	+	SEMA6A	lncipedia	0	Intragenic	-0.74717	-0.912585	0.00636601	0.55285	0.324772	-7.432	2.15236e-17	1.41413	0.0020872	-6.39901	1.16918e-14	7.8787	1.31236e-12	162.81	139.99	75.74	105.65	83.11	106.09	72.62	108.37	113.72	263.82	122.98	0	0.96	6.2883	6.95154	7.60288	0.565597	Enhancer_associated	No
chr19	21627042	21646706	lnc-ZNF708-2:13	-	ZNF493	lncipedia	16747	Intergenic	3.60184	1.05131	0.413371	2.42017	0.0317692	-5.6899	0.00256716	1.32992	2.99755e-05	-6.44776	6.0695e-28	7.87624	2.87471e-19	165.09	182.35	272.36	148.66	263.98	147.85	280.26	4.37	0.66	599.93	698.79	0	3.85	8.09381	6.77034	9.34509	1.54844	Promoter_associated	No
chr19	21627042	21646710	lnc-ZNF708-2:2	-	ZNF493	lncipedia	16747	Intergenic	3.59697	1.05452	0.410639	2.4185	0.0319639	-5.69159	0.00256223	1.32495	3.19845e-05	-6.45267	5.15036e-28	7.87624	2.87471e-19	165.09	182.35	275.28	149.41	263.98	147.85	280.26	4.37	0.66	599.93	698.79	0	3.85	8.09894	6.772	9.34509	1.54844	Promoter_associated	No
chr2	118035957	118055527	BI_690	+	DDX18	novel	-516729	Intergenic	2.16874	4.1656	2.83629e-36	6.67473	3.92148e-63	-1.26068	0.233229	2.46801	2.99541e-14	-5.39554	6.29558e-27	7.87473	3.00858e-22	31.88	26.71	425.3	27.17	556.07	28.22	512.87	9.61	15.78	2948.89	2263.03	20.96	10.6	8.96313	4.59862	11.3482	4.06867	Promoter_associated	No
chrX	130836678	130964671	FIRRE	-	OR13H1	refseq	157705	Intergenic	2.56941	5.38406	2.41758e-104	6.45957	1.05663e-98	-1.48614	0.0109258	1.02829	0.00192149	-6.80791	1.2954e-50	7.87365	3.14026e-24	53.51	45.13	2815.41	60.37	3074.9	58.69	2700.52	54.18	72.31	5556.6	5514.48	36.68	25.06	11.4841	5.86703	12.4348	4.99413	Promoter_associated	No
chr18	4424357	4450501	lnc-DLGAP1-8:1	-	DLGAP1	lncipedia	0	Intragenic	-1.73902	4.84137	5.87586e-45	6.18906	5.5925e-55	-1.66763	0.546782	1.3004	0.0001434	-6.60789	3.10714e-22	7.87099	1.65783e-16	1.14	6.45	209.74	8.3	265.2	6.77	266.65	13.98	5.92	615.15	539.03	10.48	0.96	7.95534	3.01673	9.17515	2.74846	Enhancer_associated	No
chr17	27042456	27043391	lnc-PROCA1-1:4	-	RAB34;NARR	lncipedia	0	Intragenic;Intragenic	1.03948	1.55863	0.00646615	2.3359	5.01183e-05	-5.9901	0.0245138	0.735891	0.408108	-7.14225	1.33417e-05	7.86814	1.60477e-05	10.25	2.76	23.3	6.04	13.44	2.82	34.04	7.87	11.18	26.64	48.27	0	0	4.6202	2.96717	5.2651	0	Promoter_associated	No
chr22	33260561	33265045	lnc-BPIFC-4:2	-	SYN3	lncipedia	0	Intragenic	-0.281201	2.52729	0.000186735	4.45394	1.57674e-10	-3.86488	0.427528	1.90219	0.0067542	-5.97943	0.00112341	7.8662	4.66234e-05	2.28	0.92	8.74	1.51	11	1.69	11.35	2.62	0	17.76	57.47	0	0	3.50631	1.32385	5.27109	0	Enhancer_associated	No
chr8	91070835	91076696	lnc-CALB1-1:1	-	CALB1	lncipedia	0	Intragenic	-0.386353	1.34354	0.106311	3.01816	0.000138239	-5.31869	0.085298	1.60116	0.0446584	-6.25566	0.00030306	7.86384	8.62854e-05	1.14	8.29	17.48	1.51	12.22	0.56	9.08	6.12	7.89	58.34	14.94	0	0	3.79978	2.39278	5.23419	0	Enhancer_associated	No
chr13	36379452	36382474	lnc-MAB21L1-4:1	-	DCLK1	lncipedia	0	Intragenic	-1.28352	2.73742	0.294536	7.19482	1.96596e-17	-1.11802	1	4.41534	9.9868e-08	-3.45703	0.645627	7.86107	2.77752e-05	0	0	0	0	4.89	0.56	0	0	0	49.47	24.14	0	0	1.39506	0.128733	5.24051	0	Enhancer_associated	No
chrX	98414323	98419824	UNI_8215	+	PCDH19	novel	1126819	Intergenic	-1.77976	3.21905	0.00265299	6.05802	2.72795e-11	-2.31523	1	2.78755	0.000390063	-5.0678	0.0488944	7.86024	7.31065e-05	2.28	0.92	7.28	0	6.11	0	3.4	0	0	57.08	16.09	0	0	2.72174	0.616671	5.23209	0	Enhancer_associated	No
chr7	81575759	81578977	lnc-CACNA2D1-1:1	-	CACNA2D1	lncipedia	0	Intragenic	-2.07502	2.369	0.00216203	3.64403	2.36051e-06	-4.66212	0.338375	1.21153	0.0302763	-6.65104	0.000114832	7.85985	1.45624e-05	0	2.76	17.48	0.75	14.67	0	18.15	4.37	7.89	40.59	33.33	0	0	4.1511	1.85931	5.24641	0	Enhancer_associated	No
chr2	220163658	220168913	lnc-DNAJB2-1:5	+	PTPRN	lncipedia	0	Intragenic	-0.998646	3.20104	2.68501e-05	4.88507	2.95422e-14	-3.42656	0.718932	1.63219	0.00509297	-6.22543	0.000717024	7.85341	1.36546e-05	1.14	0	5.83	2.26	15.89	1.13	14.75	1.75	0	38.05	35.63	0	0	3.71772	1.03328	5.24184	0	Enhancer_associated	No
chr2	220163658	220168913	lnc-DNAJB2-1:6	+	PTPRN	lncipedia	0	Intragenic	-0.998646	3.20104	2.68501e-05	4.88507	2.95422e-14	-3.42656	0.718932	1.63219	0.00509297	-6.22543	0.000717024	7.85341	1.36546e-05	1.14	0	5.83	2.26	15.89	1.13	14.75	1.75	0	38.05	35.63	0	0	3.71772	1.03328	5.24184	0	Enhancer_associated	No
chr9	29415694	29417764	UNI_7521	-	LINGO2	novel	-202697	Intergenic	0.39069	2.18793	7.56856e-07	2.60615	5.38748e-07	-5.69493	0.0379525	0.367183	0.880684	-7.48905	1.37175e-07	7.85341	1.36546e-05	4.55	3.68	39.33	3.02	28.11	8.46	23.83	6.12	5.92	38.05	35.63	0	0	4.97376	2.65344	5.24184	0	Promoter_associated	No
chr9	102902687	102904291	lnc-STX17-4:1	+	INVS	lncipedia	0	Intragenic	-1.21609	3.68012	0.000173954	6.07604	5.94156e-14	-2.27098	1	2.33388	0.000111086	-5.51883	0.00948062	7.85099	2.04157e-05	0	2.76	7.28	0	8.55	0	6.81	0	0	45.66	27.58	0	0	3.09536	0.545968	5.23343	0	Enhancer_associated	No
chr2	60679288	60687590	lnc-PUS10-5:3	-	BCL11A	lncipedia	0	Intragenic	-2.03814	4.99332	4.22239e-16	5.86337	3.83009e-15	-2.30886	0.681284	0.844678	0.0351039	-6.94316	2.61433e-18	7.85067	1.85381e-13	10.25	7.37	125.26	0	102.66	1.69	111.2	0	0	210.54	172.4	0	0.96	6.8334	2.07667	7.58849	0.565597	Enhancer_associated	No
chr1	147689213	147700938	lnc-GPR89B-4:1	+	NBPF8	lncipedia	0	Intragenic	0	-2.2962	4.2767e-07	-0.11679	1	-8.42232	3.0777e-09	2.14334	0.00184874	-5.72162	0.00480969	7.84794	3.93063e-05	40.99	49.73	5.83	25.66	7.33	29.91	12.48	37.58	37.47	19.03	55.17	0	0	3.255	5.24375	5.25172	0	Promoter_associated	No
chr17	33774004	33775774	lnc-SLFN12-4:1	-	SLFN13	lncipedia	0	Intragenic	1.35571	4.06744	1.12363e-11	4.86226	7.05269e-14	-3.45011	0.679746	0.758634	0.324779	-7.09868	8.24974e-06	7.8463	1.86811e-05	2.28	1.84	23.3	0	15.89	0.56	29.5	0.87	1.31	26.64	47.12	0	0	4.57874	1.09986	5.24336	0	Promoter_associated	No
chr5	179740922	179744339	lnc-CNOT6-10:1	+	GFPT2	lncipedia	0	Intragenic	1.45742	4.00933	1.79891e-32	4.38439	7.49892e-28	-3.58807	0.0159213	0.330174	0.658003	-7.4541	1.06685e-22	7.84516	1.43853e-13	13.66	8.29	174.78	3.02	140.55	6.21	167.93	9.61	10.52	186.45	196.54	0	0.96	7.34062	3.25575	7.58868	0.565597	Promoter_associated	No
chr22	45404033	45405493	lnc-KIAA0930-4:1	-	PHF21B	lncipedia	0	Intragenic	2.95318	3.81329	6.50308e-05	6.09755	4.76864e-16	-2.18607	1	2.24364	0.000597935	-5.61087	0.0101932	7.84299	2.05848e-05	0	0	8.74	0	12.22	0	3.4	0.87	1.31	25.37	48.27	0	0	3.18903	0.447138	5.24108	0	Promoter_associated	No
chr11	7902527	7904529	lnc-CYB5R2-1:9	-	OR10A6	lncipedia	44737	Intergenic	-1.35795	5.5137	2.6133e-13	6.48392	9.95102e-12	-1.86378	1	0.937437	0.335362	-6.90813	2.08045e-05	7.84205	0.000101122	2.28	0	16.02	0	23.22	0	20.42	0	0	58.34	13.79	0	0	4.38451	0.464668	5.21199	0	Enhancer_associated	No
chr1	36204989	36209177	lnc-EIF2C4-1:1	+	CLSPN	lncipedia	0	Intragenic	-0.130402	1.29313	0.1121	3.31432	6.00968e-08	-4.98556	0.122881	1.97791	0.000278218	-5.87001	0.00161875	7.84053	1.38252e-05	2.28	8.29	11.65	3.02	9.78	2.82	7.94	0	3.29	32.98	40.23	0	0	3.43162	2.09873	5.23285	0	Enhancer_associated	No
chr2	179472928	179484948	TTN-AS1:67	+	TTN	lncipedia	0	Intragenic	-0.382943	0.50483	0.402759	0.229176	1	-8.07283	8.98e-07	-0.324307	0.890231	-8.17105	1.70913e-10	7.84053	1.38252e-05	30.74	33.15	58.26	15.85	37.89	14.11	49.93	49.81	32.21	32.98	40.23	0	0	5.63498	4.9218	5.23285	0	Enhancer_associated	No
chrX	152065482	152071334	BI_1610	+	ZNF185	novel	-11653	Intergenic	-0.840902	0.635163	0.219102	0.729588	0.277211	-7.56757	1.12449e-05	0.0518391	1	-7.79388	1.72715e-09	7.83729	1.68781e-05	20.49	35.92	36.41	13.58	34.22	13.54	40.85	20.97	18.41	31.71	41.38	0	0	5.25399	4.42526	5.23055	0	Enhancer_associated	No
chr16	89986234	89989119	lnc-CENPBD1-2:7	-	MC1R;TUBB3	lncipedia	0	Intragenic;Intragenic	3.5863	-0.436497	0.447512	-0.333543	0.874711	-8.62664	1.19401e-09	0.047459	1	-7.78507	2.8007e-09	7.83565	3.17732e-05	34.16	58.94	43.69	42.26	29.33	24.27	38.58	51.56	44.7	48.2	24.14	0	0	5.2555	5.44785	5.21607	0	Promoter_associated	No
chr3	112404137	112408521	BI_891	+	CCDC80	novel	-44148	Intergenic	-1.36632	-2.1138	2.29e-05	-0.463045	0.740274	-8.74596	1.22759e-08	1.60578	0.00360136	-6.23295	0.000358037	7.83452	1.72818e-05	42.13	23.94	10.2	62.63	11	67.15	15.89	41.95	33.53	39.32	33.33	0	0	3.74021	5.5305	5.22207	0	Enhancer_associated	No
chr1	63786554	63787200	FOXD3-AS1:12	-	FOXD3	lncipedia	-1531	Promoter	1.9042	4.9816	0.00226186	8.3084	2.6384e-17	5.12548e-15	1	3.27098	1.09838e-05	-4.58094	0.210725	7.83284	3.38785e-05	0	0	8.74	0	1.22	0	2.27	0	0	21.56	51.72	0	0	2.34388	0	5.23419	0	Promoter_associated	No
chr2	220163723	220168852	lnc-DNAJB2-1:1	+	PTPRN	lncipedia	0	Intragenic	-1.01593	3.15228	3.41154e-05	4.86299	6.7857e-14	-3.42656	0.718932	1.65816	0.00434846	-6.17707	0.000890337	7.83126	1.67184e-05	1.14	0	5.83	2.26	14.67	1.13	14.75	1.75	0	38.05	34.48	0	0	3.67243	1.03328	5.21975	0	Enhancer_associated	No
chr2	220163658	220168742	lnc-DNAJB2-1:3	+	PTPRN	lncipedia	0	Intragenic	-0.998646	3.15228	3.41154e-05	4.85948	5.6007e-14	-3.42656	0.718932	1.65537	0.0041345	-6.17707	0.000890337	7.828	1.63853e-05	1.14	0	5.83	2.26	14.67	1.13	14.75	1.75	0	36.78	35.63	0	0	3.67243	1.03328	5.21742	0	Enhancer_associated	No
chr21	44373889	44376488	lnc-PKNOX1-1:1	+	PKNOX1	lncipedia	-18133	Intergenic	-1.19676	-0.248043	0.914889	1.2923	0.00845912	-6.99254	0.00014735	1.49196	0.00648632	-6.34036	0.00010577	7.828	1.63853e-05	11.39	19.34	16.02	12.83	13.44	9.59	11.35	15.73	13.15	36.78	35.63	0	0	3.86823	3.87496	5.21742	0	Enhancer_associated	No
chr20	60009680	60012423	lnc-RP11-429E11.3.1-4:3	-	CDH4	lncipedia	0	Intragenic	-1.26984	6.16634	1.55802e-07	8.30551	6.48601e-19	5.12548e-15	1	2.07832	0.00116617	-5.76003	0.00650041	7.82746	2.0111e-05	0	0	14.56	0	8.55	0	4.54	0	0	27.9	44.82	0	0	3.35285	0	5.22342	0	Enhancer_associated	No
chr19	21621294	21646706	lnc-ZNF708-2:10	-	ZNF493	lncipedia	10999	Intergenic	3.60184	0.903935	0.536182	2.22013	0.0655217	-5.8746	0.00264979	1.27769	6.75766e-05	-6.43438	1.54124e-31	7.82643	1.20484e-20	248.21	296.55	378.69	243.74	415.53	242.65	384.65	6.99	0.66	835.84	974.63	0	5.78	8.62189	7.44405	9.82374	1.95977	Promoter_associated	No
chr19	21621294	21646706	lnc-ZNF708-2:11	-	ZNF493	lncipedia	10999	Intergenic	3.60184	0.903935	0.536182	2.22013	0.0655217	-5.8746	0.00264979	1.27769	6.75766e-05	-6.43438	1.54124e-31	7.82643	1.20484e-20	248.21	296.55	378.69	243.74	415.53	242.65	384.65	6.99	0.66	835.84	974.63	0	5.78	8.62189	7.44405	9.82374	1.95977	Promoter_associated	No
chr19	21621294	21646706	lnc-ZNF708-2:12	-	ZNF493	lncipedia	10999	Intergenic	3.60184	0.903935	0.536182	2.22013	0.0655217	-5.8746	0.00264979	1.27769	6.75766e-05	-6.43438	1.54124e-31	7.82643	1.20484e-20	248.21	296.55	378.69	243.74	415.53	242.65	384.65	6.99	0.66	835.84	974.63	0	5.78	8.62189	7.44405	9.82374	1.95977	Promoter_associated	No
chr19	21621294	21646706	lnc-ZNF708-2:9	-	ZNF493	lncipedia	10999	Intergenic	3.60184	0.903935	0.536182	2.22013	0.0655217	-5.8746	0.00264979	1.27769	6.75766e-05	-6.43438	1.54124e-31	7.82643	1.20484e-20	248.21	296.55	378.69	243.74	415.53	242.65	384.65	6.99	0.66	835.84	974.63	0	5.78	8.62189	7.44405	9.82374	1.95977	Promoter_associated	No
chr1	146147392	146159103	lnc-NBPF11-1:7	-	NBPF20;NBPF10	lncipedia	0	Intragenic;Intragenic	2.34633	-1.98688	1.56375e-06	-0.26063	0.948196	-8.54044	3.53233e-10	1.67343	0.019337	-6.15551	0.000577668	7.82234	5.24459e-05	27.33	49.73	14.56	39.99	13.44	36.12	7.94	45.44	40.1	17.76	55.17	0	0	3.69822	5.34997	5.22747	0	Promoter_associated	No
chr1	146147429	146159102	lnc-NBPF11-1:9	-	NBPF20;NBPF10	lncipedia	0	Intragenic;Intragenic	2.34633	-1.98688	1.56375e-06	-0.26063	0.948196	-8.54044	3.53233e-10	1.67343	0.019337	-6.15551	0.000577668	7.82234	5.24459e-05	27.33	49.73	14.56	39.99	13.44	36.12	7.94	45.44	40.1	17.76	55.17	0	0	3.69822	5.34997	5.22747	0	Promoter_associated	No
chr11	44956498	44957607	lnc-SYT13-7:1	-	TP53I11	lncipedia	0	Intragenic	-1.20391	0.0856495	1	1.65532	0.00706869	-6.62162	0.00131492	1.52894	0.0342645	-6.30023	0.000211282	7.82234	5.24459e-05	7.97	17.5	16.02	11.32	14.67	5.08	9.08	14.86	7.23	17.76	55.17	0	0	3.83356	3.5435	5.22747	0	Enhancer_associated	No
chr19	14302745	14305062	lnc-ASF1B-2:1	-	ADGRL1	lncipedia	0	Intragenic	-1.93755	0.278622	0.983457	1.69868	0.0383221	-6.57154	0.0228911	1.37885	0.0329265	-6.44666	0.00140293	7.8182	1.65768e-05	4.55	0	24.76	6.79	9.78	9.03	10.21	22.72	17.75	32.98	39.08	0	0	3.99247	3.47768	5.21062	0	Enhancer_associated	No
chrX	136642827	136646546	lnc-GPR101-1:1	-	ZIC3	lncipedia	-1801	Promoter	2.58154	2.61666	0.000251156	4.67033	1.99304e-10	-3.59732	0.589566	2.03034	0.00591566	-5.79958	0.00211215	7.81513	7.35699e-05	3.42	0	8.74	0.75	8.55	1.13	10.21	0.87	1.31	15.22	57.47	0	0	3.34577	1.16779	5.22284	0	Promoter_associated	No
chr16	89986234	89989070	lnc-CENPBD1-2:9	-	MC1R;TUBB3	lncipedia	0	Intragenic;Intragenic	3.51741	-0.504721	0.33735	-0.325741	0.89353	-8.59635	1.4796e-09	0.122566	1	-7.68677	9.34272e-09	7.81327	3.52335e-05	34.16	58.94	42.24	39.99	28.11	24.27	34.04	49.81	43.39	48.2	22.99	0	0	5.16175	5.41819	5.19357	0	Promoter_associated	No
chr12	9549656	9559598	lnc-KLRB1-12:4	-	KLRB1	lncipedia	188273	Intergenic	-1.42163	2.8447	0.000107781	5.04693	1.15236e-14	-3.18316	0.940827	2.15077	0.00012109	-5.67	0.00483778	7.81162	1.77942e-05	0	0	8.74	0	9.78	1.13	6.81	1.75	1.97	30.44	41.38	0	0	3.2393	0.854661	5.20594	0	Enhancer_associated	No
chr12	9549656	9559598	lnc-KLRB1-12:5	-	KLRB1	lncipedia	188273	Intergenic	-1.42163	2.8447	0.000107781	5.04693	1.15236e-14	-3.18316	0.940827	2.15077	0.00012109	-5.67	0.00483778	7.81162	1.77942e-05	0	0	8.74	0	9.78	1.13	6.81	1.75	1.97	30.44	41.38	0	0	3.2393	0.854661	5.20594	0	Enhancer_associated	No
chr12	9549656	9559598	lnc-KLRB1-12:6	-	KLRB1	lncipedia	188273	Intergenic	-1.42163	2.8447	0.000107781	5.04693	1.15236e-14	-3.18316	0.940827	2.15077	0.00012109	-5.67	0.00483778	7.81162	1.77942e-05	0	0	8.74	0	9.78	1.13	6.81	1.75	1.97	30.44	41.38	0	0	3.2393	0.854661	5.20594	0	Enhancer_associated	No
chr14	55617045	55619362	lnc-WDHD1-4:1	-	DLGAP5	lncipedia	0	Intragenic	-0.926214	1.86369	0.166847	5.1894	3.31732e-14	-3.12069	0.837019	3.26741	1.104e-07	-4.54875	0.13713	7.80876	2.06014e-05	2.28	0.92	4.37	0	2.44	0	4.54	1.75	0.66	38.05	33.33	0	0	2.25802	0.952334	5.19731	0	Enhancer_associated	No
chr6	169613281	169615940	lnc-C6orf120-1:5	+	THBS2	lncipedia	0	Intragenic	-0.0942352	1.49338	0.50462	5.40883	1.62468e-14	-2.91703	0.96702	3.81603	8.4103e-09	-3.99809	0.47287	7.80214	1.97921e-05	2.28	1.84	1.46	0	4.89	0.56	1.13	0	0	35.51	35.63	0	0	1.8046	0.831877	5.19259	0	Enhancer_associated	No
chr19	35332726	35340453	lnc-ZNF30-3:3	+	ZNF599	lncipedia	-68593	Intergenic	-2.07675	0.689671	0.236105	1.56888	0.00857327	-6.68432	0.000508109	0.829038	0.351277	-6.9699	2.96419e-05	7.79774	5.94219e-05	15.94	8.29	16.02	9.81	28.11	11.29	18.15	6.12	13.8	50.73	19.54	0	0	4.44361	3.56986	5.17532	0	Enhancer_associated	No
chr6	27569413	27570470	UNI_6087	-	ZNF184	novel	-128517	Intergenic	1.35349	-0.341748	0.553652	1.15197	0.00406817	-6.78543	1.48892e-11	1.44745	4.95172e-05	-6.36005	2.69902e-12	7.79764	5.5399e-12	115	81.97	74.28	57.35	68.44	53.61	89.64	106.62	88.09	178.84	222.97	5.24	0	6.29376	6.40554	7.65753	1.85599	Promoter_associated	No
chr4	16584910	16588628	lnc-CD38-11:1	+	LDB2	lncipedia	0	Intragenic	-1.24651	5.76131	1.82849e-17	6.50048	2.31136e-12	-1.76575	1	0.666615	0.64137	-7.13137	2.16662e-06	7.79752	0.00018184	0	0	24.76	0	19.55	0	26.1	0.87	0.66	58.34	11.49	0	0	4.61294	0.327687	5.16651	0	Enhancer_associated	No
chr4	4034896	4076780	lnc-ZBTB49-2:1	+	OTOP1	lncipedia	113751	Intergenic	-2.3834	2.36449	4.10649e-11	3.59111	3.86135e-17	-4.27844	4.94494e-08	1.1695	0.00187939	-6.49829	1.0391e-33	7.79595	5.12717e-20	48.96	51.57	531.62	37.73	460.75	71.1	435.71	126.72	132.79	1234.1	778.1	0	6.75	8.89793	6.30643	9.97599	2.12928	Enhancer_associated	No
chr19	8152708	8154861	lnc-ELAVL1-2:1	-	FBN3	lncipedia	0	Intragenic	-2.37655	4.2046	3.67014e-09	5.7111	2.37156e-16	-2.5125	1	1.45892	0.00930508	-6.34112	0.000133692	7.79219	2.04436e-05	0	0	14.56	0.75	15.89	1.13	10.21	0.87	0	31.71	39.08	0	0	3.86328	0.544321	5.18567	0	Enhancer_associated	No
chr9	23829670	23849912	lnc-DMRTA1-4:1	+	ELAVL2	lncipedia	-3608	Intergenic	0.76671	2.34237	0.00585462	4.28743	1.33758e-09	-3.95066	0.572154	1.89964	0.00360559	-5.90452	0.00330743	7.79132	3.42014e-05	0	1.84	4.37	0	11	1.69	13.62	5.24	0.66	22.83	48.27	0	0	3.41459	1.3627	5.1918	0	Promoter_associated	No
chr9	23829667	23849912	lnc-DMRTA1-4:2	+	ELAVL2	lncipedia	-3605	Intergenic	0.76671	2.34237	0.00585462	4.28743	1.33758e-09	-3.95066	0.572154	1.89964	0.00360559	-5.90452	0.00330743	7.79132	3.42014e-05	0	1.84	4.37	0	11	1.69	13.62	5.24	0.66	22.83	48.27	0	0	3.41459	1.3627	5.1918	0	Promoter_associated	No
chr5	179719223	179722311	lnc-CNOT6-4:4	+	MAPK9	lncipedia	-153	Promoter	4.61218	2.45834	0.00373993	3.37852	1.10907e-07	-4.87596	0.141685	0.844652	0.6066	-6.94239	0.00215827	7.78926	2.25295e-05	6.83	1.84	49.52	0	9.78	4.51	4.54	2.62	2.63	39.32	31.03	0	0	4.47768	2.02562	5.17692	0	Promoter_associated	No
chr15	74495339	74506360	lnc-CCDC33-1:6	+	STRA6	lncipedia	0	Intragenic	-0.119995	3.87503	3.31993e-06	5.09037	1.37626e-09	-3.35276	0.946738	1.1813	0.038146	-6.61634	0.000150344	7.78885	2.11613e-05	5.69	0	17.48	0.75	14.67	0	17.02	0	0	30.44	40.23	0	0	4.12019	1.05195	5.18329	0	Enhancer_associated	No
chrX	133300711	133300962	lnc-CCDC160-3:1	+	CCDC160	lncipedia	-70116	Intergenic	-1.31506	2.15894	0.28925	6.00495	5.50785e-12	-2.23617	1	3.78873	1.947e-06	-3.99918	0.445128	7.77708	6.86947e-05	0	0	4.37	0	1.22	0	2.27	2.62	0	17.76	52.87	0	0	1.85599	0.522725	5.18249	0	Enhancer_associated	No
chr11	115937844	115943894	lnc-CADM1-4:4	-	CADM1	lncipedia	-562604	Intergenic	-3.11558	2.4586	0.00043249	4.37002	1.40079e-05	-3.86913	0.5971	1.81336	0.138567	-5.97724	0.00119129	7.77707	0.00136106	1.14	0	8.74	1.51	9.78	3.39	12.48	0	1.97	65.95	2.3	0	0	3.5025	1.22342	5.13443	0	Enhancer_associated	No
chr11	115937843	115943894	lnc-CADM1-4:7	-	CADM1	lncipedia	-562603	Intergenic	-3.11558	2.4586	0.00043249	4.37002	1.40079e-05	-3.86913	0.5971	1.81336	0.138567	-5.97724	0.00119129	7.77707	0.00136106	1.14	0	8.74	1.51	9.78	3.39	12.48	0	1.97	65.95	2.3	0	0	3.5025	1.22342	5.13443	0	Enhancer_associated	No
chr2	70940201	70995357	lnc-ADD2-1:3	-	ADD2	lncipedia	0	Intragenic	1.33452	3.74983	9.01566e-26	7.16915	5.54768e-76	-0.663631	0.97122	3.37005	1.31008e-27	-4.38742	2.18885e-13	7.77678	4.38711e-20	9.11	5.53	120.89	4.53	106.33	3.39	121.41	8.74	12.49	1142.78	1132.09	10.48	4.82	6.87295	3.05282	10.1528	3.1127	Promoter_associated	No
chr6	169613281	169615828	lnc-C6orf120-1:4	+	THBS2	lncipedia	48	Downstream	-0.0705476	1.49338	0.50462	5.3822	2.39268e-14	-2.91703	0.96702	3.79007	1.14072e-08	-3.99809	0.47287	7.77582	2.39905e-05	2.28	1.84	1.46	0	4.89	0.56	1.13	0	0	34.25	35.63	0	0	1.8046	0.831877	5.16752	0	Enhancer_associated	No
chr18	76736572	76740002	lnc-AC068473.1-2:12	-	SALL3	lncipedia	-274	Promoter	3.95306	5.64483	4.10377e-12	7.09419	3.32317e-19	-1.14779	1	1.39444	0.0139812	-6.38662	0.000136573	7.77582	2.39905e-05	0	0	18.93	0.75	11	0	12.48	0	0	34.25	35.63	0	0	3.91998	0.169925	5.16752	0	Promoter_associated	No
chr6	14858872	14877453	lnc-DTNBP1-5:19	-	JARID2	lncipedia	-368754	Intergenic	-1.82772	3.23966	2.69974e-11	5.83354	4.1056e-37	-2.05637	0.395815	2.54543	2.48291e-12	-5.16196	1.51609e-07	7.76754	3.10267e-13	2.28	2.76	34.96	3.02	26.89	2.26	36.31	0	5.92	186.45	175.85	0	0.96	5.07553	1.89012	7.50898	0.565597	Enhancer_associated	No
chr7	20057491	20064037	lnc-ITGB8-9:1	+	MACC1	lncipedia	110243	Intergenic	-1.14434	4.73231	2.01795e-18	7.00569	9.5731e-45	-0.933593	1	2.2232	1.00693e-08	-5.48129	1.78425e-08	7.76332	3.71568e-13	3.42	1.84	40.78	0	28.11	1.13	53.33	0.87	0.66	194.06	166.65	0	0.96	5.38336	1.21412	7.50267	0.565597	Enhancer_associated	No
chr2	234752870	234754781	lnc-USP40-4:1	-	HJURP	lncipedia	0	Intragenic	-2.83313	2.60432	2.64602e-05	3.82441	9.01383e-10	-4.35668	0.364824	1.17743	0.0529103	-6.59256	0.000300706	7.76231	2.63939e-05	0	0	23.3	4.53	12.22	1.69	13.62	1.75	3.94	29.17	40.23	0	0	4.11936	1.57773	5.15785	0	Enhancer_associated	No
chr15	93608814	93609835	lnc-FAM174B-7:2	-	RGMA	lncipedia	0	Intragenic	-1.98954	1.06629	0.572203	4.50776	4.60183e-09	-3.69573	0.656167	3.39685	0.000170283	-4.37596	0.281951	7.7621	0.00013558	0	3.68	4.37	0.75	0	1.69	5.67	0	1.31	12.68	57.47	0	0	2.11991	1.16242	5.17293	0	Enhancer_associated	No
chr17	43009689	43011344	lnc-GFAP-2:1	-	KIF18B	lncipedia	0	Intragenic	-0.762028	2.61867	0.00088914	4.63252	1.11171e-10	-3.60092	0.694476	1.95657	0.00176563	-5.80138	0.00209443	7.75664	4.1773e-05	3.42	0	8.74	0.75	9.78	0.56	9.08	0	2.63	44.39	24.14	0	0	3.3505	1.15489	5.14017	0	Enhancer_associated	No
chr17	19063048	19066433	lnc-AC007952.1-2:1	+	GRAPL	lncipedia	901	Downstream	0	0.59834	0.501956	1.89964	0.000769988	-6.3177	0.00596925	1.25761	0.0465618	-6.50789	0.000497972	7.75544	2.98129e-05	7.97	11.97	14.56	5.28	19.55	3.95	11.35	15.73	7.23	26.64	42.53	0	0	4.01376	3.27625	5.1532	0	Promoter_associated	No
chr4	134178444	134184190	lnc-RP11-62N21.1.1-6:2	-	PCDH10	lncipedia	62680	Intergenic	-0.915392	6.89816	3.86849e-25	6.42908	2.02e-07	-1.80045	1	-0.536244	1	-8.28004	5.82312e-09	7.75452	0.000456699	1.14	0	87.39	0	37.89	0	34.04	0	0.66	65.95	1.15	0	0	5.75773	0.378512	5.11061	0	Enhancer_associated	No
chr7	22602955	22613615	lnc-IL6-3:2	+	STEAP1B	lncipedia	-63055	Intergenic	-2.48551	4.12368	1.33111e-28	5.30035	1.15587e-11	-2.56667	0.0988482	1.08749	0.49119	-6.57409	2.22364e-15	7.75347	1.45422e-07	2.28	2.76	110.69	6.04	73.33	4.51	79.43	3.5	4.6	333.57	9.19	0	0.96	6.47276	2.30694	7.42945	0.565597	Enhancer_associated	No
chr7	22602955	22613615	lnc-IL6-3:20	+	STEAP1B	lncipedia	-63055	Intergenic	-2.48551	4.12368	1.33111e-28	5.30035	1.15587e-11	-2.56667	0.0988482	1.08749	0.49119	-6.57409	2.22364e-15	7.75347	1.45422e-07	2.28	2.76	110.69	6.04	73.33	4.51	79.43	3.5	4.6	333.57	9.19	0	0.96	6.47276	2.30694	7.42945	0.565597	Enhancer_associated	No
chr7	22602962	22613615	lnc-IL6-3:3	+	STEAP1B	lncipedia	-63062	Intergenic	-2.48551	4.12368	1.33111e-28	5.30035	1.15587e-11	-2.56667	0.0988482	1.08749	0.49119	-6.57409	2.22364e-15	7.75347	1.45422e-07	2.28	2.76	110.69	6.04	73.33	4.51	79.43	3.5	4.6	333.57	9.19	0	0.96	6.47276	2.30694	7.42945	0.565597	Enhancer_associated	No
chr7	22602955	22613617	lnc-IL6-3:10	+	STEAP1B	lncipedia	-63055	Intergenic	-2.49182	4.12368	1.33111e-28	5.30035	1.15587e-11	-2.56667	0.0988482	1.08749	0.49119	-6.57409	2.22364e-15	7.75347	1.45422e-07	2.28	2.76	110.69	6.04	73.33	4.51	79.43	3.5	4.6	333.57	9.19	0	0.96	6.47276	2.30694	7.42945	0.565597	Enhancer_associated	No
chr2	220163658	220168561	lnc-DNAJB2-1:2	+	PTPRN	lncipedia	0	Intragenic	-0.998646	3.10176	4.508e-05	4.7836	2.52413e-13	-3.42656	0.718932	1.63026	0.00506079	-6.12697	0.00113331	7.75243	2.46625e-05	1.14	0	5.83	2.26	13.44	1.13	14.75	1.75	0	34.25	34.48	0	0	3.62527	1.03328	5.14425	0	Enhancer_associated	No
chr18	76736563	76739959	lnc-AC068473.1-2:13	-	SALL3	lncipedia	-317	Promoter	3.9289	5.64483	4.10377e-12	7.0709	5.40379e-19	-1.14779	1	1.3706	0.0168644	-6.38662	0.000136573	7.75243	2.46625e-05	0	0	18.93	0.75	11	0	12.48	0	0	34.25	34.48	0	0	3.91998	0.169925	5.14425	0	Promoter_associated	No
chr18	76736593	76739959	lnc-AC068473.1-2:14	-	SALL3	lncipedia	-317	Promoter	3.9289	5.64483	4.10377e-12	7.0709	5.40379e-19	-1.14779	1	1.3706	0.0168644	-6.38662	0.000136573	7.75243	2.46625e-05	0	0	18.93	0.75	11	0	12.48	0	0	34.25	34.48	0	0	3.91998	0.169925	5.14425	0	Promoter_associated	No
chr4	15961870	15970932	lnc-FGFBP2-1:2	-	FGFBP2;PROM1	lncipedia	0	Intragenic;Intragenic	-0.258313	-3.74446	2.3114e-28	-2.27323	1.20252e-06	-10.1201	1.51433e-33	1.4352	0.000933708	-6.25606	1.9225e-13	7.74939	1.83941e-12	794.72	769	64.09	940.24	76.99	978.51	68.08	616.12	608.05	116.69	244.81	0	0.96	6.14405	9.61736	7.50581	0.565597	Enhancer_associated	No
chrX	136642585	136646245	lnc-GPR101-1:4	-	ZIC3	lncipedia	-2102	Promoter	2.96814	2.79381	0.000227336	5.17545	6.57293e-12	-3.01377	0.901017	2.32928	0.00257612	-5.43198	0.0151155	7.7426	0.000128344	0	0	5.83	0.75	6.11	1.13	9.08	0.87	1.31	13.95	55.17	0	0	3.0012	0.745596	5.15218	0	Promoter_associated	No
chr15	74495350	74505829	lnc-CCDC33-1:2	+	STRA6	lncipedia	0	Intragenic	-0.115042	3.83302	6.7447e-06	5.04295	2.49173e-09	-3.35276	0.946738	1.17297	0.041704	-6.5776	0.000204297	7.74217	3.02061e-05	5.69	0	16.02	0.75	14.67	0	17.02	0	0	30.44	37.93	0	0	4.07924	1.05195	5.13689	0	Enhancer_associated	No
chr15	74495363	74505829	lnc-CCDC33-1:11	+	STRA6	lncipedia	0	Intragenic	-0.116386	3.83302	6.7447e-06	5.04295	2.49173e-09	-3.35276	0.946738	1.17297	0.041704	-6.5776	0.000204297	7.74217	3.02061e-05	5.69	0	16.02	0.75	14.67	0	17.02	0	0	30.44	37.93	0	0	4.07924	1.05195	5.13689	0	Enhancer_associated	No
chr1	232365059	232370407	UNI_623	-	SIPA1L2	novel	163306	Intergenic	1.24591	3.79233	2.24144e-07	7.29977	2.85434e-34	-0.664129	1	3.4425	1.31966e-10	-4.23506	0.000319415	7.74026	7.15504e-12	1.14	2.76	27.67	0.75	11	0	13.62	1.75	0	247.33	103.44	0	0.96	4.20398	1.04731	7.46258	0.565597	Promoter_associated	No
chr12	67286152	67290853	lnc-GRIP1-1:3	-	GRIP1	lncipedia	-213228	Intergenic	-1.3152	2.72414	3.1196e-11	1.30284	0.0466296	-6.88865	0.000877035	-1.46538	0.00269082	-9.20293	6.31493e-16	7.73557	3.17182e-05	11.39	23.94	104.87	15.85	69.66	11.85	123.68	4.37	7.89	36.78	31.03	0	0	6.64966	3.76004	5.12536	0	Enhancer_associated	No
chr6	29576230	29580376	lnc-UBD-2:1	-	GABBR1	lncipedia	0	Intragenic	-0.434713	1.2086	0.26029	4.17434	1.15534e-10	-3.96362	0.527523	2.92303	1.56033e-06	-4.82585	0.0938024	7.73527	3.30482e-05	0	0.92	4.37	1.51	3.67	2.26	5.67	0	3.94	27.9	40.23	0	0	2.47768	1.2859	5.13196	0	Enhancer_associated	No
chr7	19958614	20042545	lnc-MACC1-1:6	-	MACC1	lncipedia	131735	Intergenic	-1.40404	3.98526	6.4664e-36	6.18385	2.7554e-55	-1.60597	0.0276722	2.15221	9.72408e-11	-5.46268	3.25056e-32	7.72943	2.86652e-22	53.51	46.05	671.44	35.47	684.4	31.6	584.36	21.85	18.41	3226.66	2189.47	10.48	17.35	9.33926	5.149	11.4036	3.89869	Enhancer_associated	No
chr6	114602975	114789738	lnc-MARCKS-5:15	+	HS3ST5	lncipedia	-218935	Intergenic	-1.05148	4.28012	3.08406e-40	7.57198	1.39721e-87	-0.224715	1	3.24795	2.93008e-25	-4.38756	5.06706e-23	7.72829	2.32988e-23	30.74	32.23	406.36	16.6	513.3	14.67	462.95	14.86	13.15	4413.83	3882.43	20.96	25.06	8.85134	4.41785	12.0186	4.58556	Enhancer_associated	No
chr7	2983668	2986725	lnc-AMZ1-2:1	+	CARD11	lncipedia	0	Intragenic	-0.498583	-0.583942	0.608317	1.20475	0.0630235	-6.97234	0.000383554	1.73946	0.00805427	-5.98894	0.00231939	7.72573	4.40367e-05	7.97	16.58	8.74	20.37	15.89	17.49	6.81	10.49	5.92	41.86	25.29	0	0	3.52105	3.82137	5.11166	0	Enhancer_associated	No
chr2	75061122	75062295	lnc-C2orf65-6:5	-	HK2	lncipedia	0	Intragenic	5.61346	3.32815	7.4329e-08	4.60929	3.25022e-12	-3.56358	0.722132	1.23911	0.0423396	-6.49855	0.000307115	7.72472	4.15708e-05	0	0.92	13.11	2.26	15.89	0	15.89	1.75	1.97	24.1	43.67	0	0	3.99669	1.10434	5.12453	0	Promoter_associated	No
chr13	95364969	95368197	SOX21-AS1:1	+	SOX21	lncipedia	-173	Promoter	2.17519	2.75479	0.0386126	5.44721	1.83098e-05	-2.68222	1	2.63076	0.0368141	-5.07993	0.06186	7.72429	0.00182882	0	0	8.74	0	6.11	0	2.27	0	3.29	1.27	67.81	0	0	2.7456	0.630716	5.15137	0	Promoter_associated	No
chr13	95364969	95368199	SOX21-AS1:3	+	SOX21	lncipedia	-173	Promoter	2.17519	2.75479	0.0386126	5.44721	1.83098e-05	-2.68222	1	2.63076	0.0368141	-5.07993	0.06186	7.72429	0.00182882	0	0	8.74	0	6.11	0	2.27	0	3.29	1.27	67.81	0	0	2.7456	0.630716	5.15137	0	Promoter_associated	No
chr13	95364969	95368500	SOX21-AS1:4	+	SOX21	lncipedia	-173	Promoter	2.17519	2.75479	0.0386126	5.44721	1.83098e-05	-2.68222	1	2.63076	0.0368141	-5.07993	0.06186	7.72429	0.00182882	0	0	8.74	0	6.11	0	2.27	0	3.29	1.27	67.81	0	0	2.7456	0.630716	5.15137	0	Promoter_associated	No
chr13	95364970	95368500	SOX21-AS1:6	+	SOX21	lncipedia	-174	Promoter	2.17519	2.75479	0.0386126	5.44721	1.83098e-05	-2.68222	1	2.63076	0.0368141	-5.07993	0.06186	7.72429	0.00182882	0	0	8.74	0	6.11	0	2.27	0	3.29	1.27	67.81	0	0	2.7456	0.630716	5.15137	0	Promoter_associated	No
chr2	175541064	175547644	lnc-WIPF1-3:1	-	WIPF1	lncipedia	0	Intragenic	1.0422	-0.799909	0.0107514	-2.43198	5.42372e-07	-10.5979	4.02464e-21	-1.68305	0.000854555	-9.39344	4.90278e-19	7.7164	8.94693e-05	132.07	142.75	120.89	188.65	97.77	168.73	121.41	178.28	183.4	46.93	19.54	0	0	6.8374	7.38065	5.0974	0	Promoter_associated	No
chr19	21629018	21646706	lnc-ZNF708-2:14	-	ZNF493	lncipedia	18723	Intergenic	3.60184	1.27821	0.248332	2.62906	0.0126482	-5.30982	0.00323968	1.31153	4.29545e-05	-6.30352	1.75134e-26	7.71355	1.19908e-18	132.07	142.75	246.15	108.66	240.76	113.43	251.9	4.37	0.66	533.97	626.38	0	3.85	7.94994	6.40355	9.18283	1.54844	Promoter_associated	No
chr18	3993096	3998535	DLGAP1-AS4:2	+	DLGAP1	lncipedia	0	Intragenic	-1.00905	4.5416	6.80609e-10	5.59814	1.86522e-14	-2.60451	1	1.0062	0.125376	-6.70562	0.000184905	7.70797	3.80845e-05	2.28	0	13.11	0.75	14.67	0.56	23.83	0	0	35.51	31.03	0	0	4.18613	0.676568	5.09887	0	Enhancer_associated	No
chr18	3993112	3998589	DLGAP1-AS4:3	+	DLGAP1	lncipedia	0	Intragenic	-1.00905	4.5416	6.80609e-10	5.59814	1.86522e-14	-2.60451	1	1.0062	0.125376	-6.70562	0.000184905	7.70797	3.80845e-05	2.28	0	13.11	0.75	14.67	0.56	23.83	0	0	35.51	31.03	0	0	4.18613	0.676568	5.09887	0	Enhancer_associated	No
chr5	143990170	143996086	UNI_5864	-	KCTD16	novel	133227	Intergenic	-1.85333	5.46033	5.91434e-11	7.03376	1.2737e-12	-1.14779	1	1.49991	0.0698237	-6.20258	0.000350655	7.70781	0.000182739	0	0	14.56	0.75	13.44	0	9.08	0	0	52	13.79	0	0	3.73985	0.169925	5.083	0	Enhancer_associated	No
chr2	75166475	75170624	lnc-POLE4-8:13	+	POLE4	lncipedia	-15152	Intergenic	-5.31367	2.24806	0.0947758	1.94386	0.290877	-6.18196	0.214369	-0.318066	0.942197	-8.0338	7.71818e-10	7.70416	4.49197e-05	0	0	29.13	23.39	52.55	20.32	48.79	0	0	25.37	41.38	0	0	5.47541	3.0505	5.10329	0	Enhancer_associated	No
chr18	76736593	76739691	lnc-AC068473.1-2:15	-	SALL3	lncipedia	-585	Promoter	3.57	5.55534	9.01039e-12	7.01932	1.32828e-18	-1.14779	1	1.40849	0.0143297	-6.2973	0.000177068	7.70094	3.66061e-05	0	0	17.48	0.75	11	0	11.35	0	0	32.98	33.33	0	0	3.83559	0.169925	5.09402	0	Promoter_associated	No
chr18	76736593	76739691	lnc-AC068473.1-2:16	-	SALL3	lncipedia	-585	Promoter	3.57	5.55534	9.01039e-12	7.01932	1.32828e-18	-1.14779	1	1.40849	0.0143297	-6.2973	0.000177068	7.70094	3.66061e-05	0	0	17.48	0.75	11	0	11.35	0	0	32.98	33.33	0	0	3.83559	0.169925	5.09402	0	Promoter_associated	No
chr18	76736563	76739630	lnc-AC068473.1-2:17	-	SALL3	lncipedia	-646	Promoter	3.35996	5.55534	9.01039e-12	7.01932	1.32828e-18	-1.14779	1	1.40849	0.0143297	-6.2973	0.000177068	7.70094	3.66061e-05	0	0	17.48	0.75	11	0	11.35	0	0	32.98	33.33	0	0	3.83559	0.169925	5.09402	0	Promoter_associated	No
chr13	95364969	95366749	SOX21-AS1:2	+	SOX21	lncipedia	-173	Promoter	2.17519	3.20355	0.00690038	5.99559	5.93403e-07	-2.16128	1	2.71722	0.0308785	-4.96824	0.0621665	7.70038	0.000409813	0	0	8.74	0	4.89	0	2.27	0	1.97	1.27	66.66	0	0	2.65535	0.409617	5.12784	0	Promoter_associated	No
chr13	95364970	95366216	SOX21-AS1:5	+	SOX21	lncipedia	-174	Promoter	2.17519	3.20355	0.00690038	5.99559	5.93403e-07	-2.16128	1	2.71722	0.0308785	-4.96824	0.0621665	7.70038	0.000409813	0	0	8.74	0	4.89	0	2.27	0	1.97	1.27	66.66	0	0	2.65535	0.409617	5.12784	0	Promoter_associated	No
chr19	36641823	36643351	lnc-COX7A1-1:1	-	COX7A1	lncipedia	0	Intragenic	0.965712	-0.625999	1	4.09024	5.53075e-07	-4.07635	0.384239	4.62868	2.25692e-05	-3.08381	0.846621	7.70018	0.000457078	0	2.76	1.46	2.26	1.22	1.13	1.13	3.5	0.66	57.08	8.05	0	0	1.18269	1.44272	5.06889	0	Promoter_associated	No
chr8	38291904	38292261	lnc-WHSC1L1-12:2	-	FGFR1	lncipedia	0	Intragenic	-1.65823	1.94761	0.00194916	3.30097	1.23752e-07	-4.85108	0.0793367	1.32111	0.128916	-6.3943	0.000394236	7.6987	0.000122811	1.14	4.6	5.83	2.26	15.89	2.26	19.29	4.37	3.29	15.22	51.72	0	0	3.8748	1.99518	5.10727	0	Enhancer_associated	No
chrX	125397916	125407737	lnc-DCAF12L2-6:1	-	DCAF12L2	lncipedia	-97837	Intergenic	0.600843	-0.444967	0.338913	0.43662	0.473351	-7.36626	7.30587e-16	0.837627	0.0344297	-6.80105	5.35593e-18	7.69827	6.13697e-13	63.76	100.38	103.41	122.25	95.33	130.36	107.79	153.81	131.47	154.74	191.94	0	0.96	6.68897	6.8827	7.44576	0.565597	Promoter_associated	No
chr7	2983657	2986494	lnc-AMZ1-2:2	+	CARD11	lncipedia	0	Intragenic	-0.498583	-0.437584	0.844892	1.3233	0.0475707	-6.82521	0.00111033	1.7117	0.00896814	-5.98894	0.00231939	7.69785	5.16293e-05	4.55	16.58	8.74	16.6	15.89	17.49	6.81	9.61	5.92	40.59	25.29	0	0	3.52105	3.67713	5.08491	0	Enhancer_associated	No
chr8	6666042	6693166	lnc-DEFB1-1:1	-	XKR5	lncipedia	0	Intragenic	1.99332	3.11694	7.89488e-11	5.72837	1.46673e-39	-2.08411	0.25576	2.56621	4.00852e-11	-5.07472	1.31066e-06	7.69672	6.37768e-13	3.42	2.76	20.39	2.26	34.22	1.69	36.31	5.24	2.63	152.2	194.24	0	0.96	4.9684	2	7.44477	0.565597	Promoter_associated	No
chr8	6666037	6693166	lnc-DEFB1-1:2	-	XKR5	lncipedia	0	Intragenic	1.99332	3.13629	6.67951e-11	5.72837	1.46673e-39	-2.08411	0.25576	2.54679	6.40696e-11	-5.09429	1.12944e-06	7.69672	6.37768e-13	3.42	2.76	20.39	2.26	35.44	1.69	36.31	5.24	2.63	152.2	194.24	0	0.96	4.98702	2	7.44477	0.565597	Promoter_associated	No
chr7	13770979	13773383	lnc-ARL4A-2:3	+	ETV1	lncipedia	157474	Intergenic	-1.13224	1.20382	0.0271372	2.29693	2.01857e-05	-5.84845	0.0184517	1.04498	0.124732	-6.65113	0.000219432	7.69422	4.74746e-05	6.83	4.6	13.11	7.55	22	7.9	14.75	4.37	4.6	39.32	26.43	0	0	4.13914	2.80219	5.08215	0	Enhancer_associated	No
chr19	37988264	37997169	ZNF793-AS1:11	-	ZNF793	lncipedia	-673	Promoter	3.25202	0.413541	0.54311	0.506079	0.506658	-7.64121	1.61168e-06	0.0532929	1	-7.64847	2.26323e-07	7.6939	3.71218e-05	19.36	12.89	18.93	24.9	46.44	19.75	34.04	29.71	21.04	30.44	35.63	0	0	5.09325	4.47735	5.08895	0	Promoter_associated	No
chr18	3986416	4005259	lnc-DLGAP1-2:5	-	DLGAP1	lncipedia	0	Intragenic	-2.09866	5.00112	3.06352e-29	5.94731	4.42899e-34	-1.88816	0.54059	0.904072	0.0391055	-6.72994	7.13415e-16	7.69356	8.3636e-13	3.42	0	78.65	4.53	86.77	3.95	124.81	1.75	0.66	191.52	151.71	0	0.96	6.61093	1.75916	7.43141	0.565597	Enhancer_associated	No
chr5	179720244	179722253	lnc-CNOT6-4:2	+	MAPK9	lncipedia	-1174	Promoter	2.22675	2.99823	0.00109649	4.08318	3.86224e-09	-4.0643	0.483814	1.02301	0.470754	-6.66702	0.00670354	7.69061	4.43364e-05	3.42	1.84	40.78	0	8.55	3.39	3.4	0	1.31	38.05	27.58	0	0	4.21542	1.41143	5.07959	0	Promoter_associated	No
chr5	179720209	179722253	lnc-CNOT6-4:7	+	MAPK9	lncipedia	-1139	Promoter	2.31449	2.64803	0.00724217	3.75425	4.5913e-07	-4.42656	0.397501	1.02301	0.470754	-6.66702	0.00670354	7.69061	4.43364e-05	6.83	1.84	40.78	0	8.55	3.39	3.4	0	1.31	38.05	27.58	0	0	4.21542	1.69079	5.07959	0	Promoter_associated	No
chr3	98037060	98044027	lnc-CLDND1-3:1	-	OR5K4	lncipedia	-28672	Intergenic	0.00320843	2.79783	4.75833e-09	5.4107	1.67878e-29	-2.23404	0.446857	2.57053	2.67296e-14	-5.10448	2e-09	7.68884	6.30637e-15	2.28	0	52.43	6.04	68.44	11.29	54.46	12.24	8.55	333.57	327.56	5.24	0.96	5.89344	2.95109	8.37315	2.03562	Promoter_associated	No
chr3	98037060	98044027	lnc-CLDND1-3:2	-	OR5K4	lncipedia	-28672	Intergenic	0.00320843	2.79783	4.75833e-09	5.4107	1.67878e-29	-2.23404	0.446857	2.57053	2.67296e-14	-5.10448	2e-09	7.68884	6.30637e-15	2.28	0	52.43	6.04	68.44	11.29	54.46	12.24	8.55	333.57	327.56	5.24	0.96	5.89344	2.95109	8.37315	2.03562	Promoter_associated	No
chr3	98037060	98044027	lnc-CLDND1-3:3	-	OR5K4	lncipedia	-28672	Intergenic	0.00320843	2.79783	4.75833e-09	5.4107	1.67878e-29	-2.23404	0.446857	2.57053	2.67296e-14	-5.10448	2e-09	7.68884	6.30637e-15	2.28	0	52.43	6.04	68.44	11.29	54.46	12.24	8.55	333.57	327.56	5.24	0.96	5.89344	2.95109	8.37315	2.03562	Promoter_associated	No
chr15	74495390	74505314	lnc-CCDC33-1:3	+	STRA6	lncipedia	0	Intragenic	-0.135093	3.79638	9.50251e-06	4.98338	7.38883e-09	-3.35276	0.946738	1.15522	0.0501417	-6.541	0.000198181	7.68681	4.72061e-05	5.69	0	16.02	0.75	14.67	0	15.89	0	0	27.9	37.93	0	0	4.04672	1.05195	5.08385	0	Enhancer_associated	No
chr15	74495363	74505314	lnc-CCDC33-1:10	+	STRA6	lncipedia	0	Intragenic	-0.12233	3.83302	6.7447e-06	4.98338	7.38883e-09	-3.35276	0.946738	1.11879	0.0607977	-6.5776	0.000204297	7.68681	4.72061e-05	5.69	0	16.02	0.75	14.67	0	17.02	0	0	27.9	37.93	0	0	4.07924	1.05195	5.08385	0	Enhancer_associated	No
chr4	183063570	183065297	lnc-DCTD-4:27	-	TENM3	lncipedia	-99288	Intergenic	3.09662	-1.20131	0.0441362	-1.51613	0.0837679	-9.66087	1.21675e-09	-0.360703	1	-8.05453	2.75221e-10	7.68677	0.000238707	86.53	107.75	56.8	34.71	45.22	25.96	32.91	151.19	124.24	11.42	55.17	0	0	5.52283	6.48215	5.09993	0	Promoter_associated	No
chr4	126484093	126485001	lnc-FAT4-4:1	+	FAT4	lncipedia	70007	Intergenic	-2.27963	0.808032	1	5.9777	1.65223e-10	-2.16128	1	5.10941	1.022e-06	-2.58708	1	7.68349	0.00024464	0	0	1.46	0	1.22	0	0	0	1.97	52	12.64	0	0	0.920928	0.409617	5.05832	0	Enhancer_associated	No
chr16	72459844	72465612	lnc-DHX38-3:10	+	PMFBP1	lncipedia	-253496	Intergenic	-1.49878	2.72128	2.33457e-05	3.20429	2.76159e-05	-4.96989	0.189094	0.446167	0.743539	-7.23904	1.01279e-06	7.68342	4.74051e-05	11.39	0	27.67	0.75	26.89	2.82	21.56	2.62	2.63	35.51	29.88	0	0	4.72101	2.12708	5.07446	0	Enhancer_associated	No
chr17	36607404	36608154	lnc-SRCIN1-1:26	-	ARHGAP23	lncipedia	0	Intragenic	-0.961486	4.86785	1.46814e-14	5.30774	7.61753e-13	-2.84556	1	0.399834	0.837577	-7.29137	8.12545e-07	7.67963	5.32742e-05	0	2.76	21.85	0	24.44	0	31.77	0	1.31	25.37	40.23	0	0	4.75596	0.747029	5.07895	0	Enhancer_associated	No
chr17	36607299	36608154	lnc-SRCIN1-1:25	-	ARHGAP23	lncipedia	0	Intragenic	-0.961486	5.0824	7.95079e-17	5.30774	7.61753e-13	-2.84556	1	0.186331	1	-7.50464	6.66654e-08	7.67963	5.32742e-05	0	2.76	27.67	0	26.89	0	36.31	0	1.31	25.37	40.23	0	0	4.96763	0.747029	5.07895	0	Enhancer_associated	No
chr1	146146994	146157790	lnc-NBPF11-1:11	-	NBPF20;NBPF10	lncipedia	0	Intragenic;Intragenic	2.34633	-2.05243	3.6006e-06	-0.311419	0.879234	-8.44727	1.51448e-09	1.6858	0.0256377	-5.99922	0.00156101	7.67814	0.000120271	26.19	49.73	13.11	33.96	13.44	34.99	5.67	42.82	36.15	16.49	49.42	0	0	3.55336	5.25952	5.08555	0	Promoter_associated	No
chr1	214522046	214523147	lnc-PTPN14-5:2	-	PTPN14	lncipedia	0	Intragenic	-2.02304	0.110874	1	0.915249	0.10151	-7.2131	4.57241e-05	0.758168	0.284915	-6.92191	1.80316e-05	7.67628	4.50701e-05	14.8	20.26	24.76	13.58	19.55	19.75	17.02	13.11	12.49	32.98	32.18	0	0	4.42246	4.05875	5.06953	0	Enhancer_associated	No
chr2	188519495	188657348	lnc-GULP1-5:2	+	TFPI	lncipedia	-100277	Intergenic	-2.10738	3.35922	2.64487e-07	6.25019	9.68949e-15	-1.50219	0.353897	2.8513	6.86817e-09	-4.72708	1.62009e-24	7.67199	1.2218e-18	6.83	12.89	438.41	77.72	439.97	77.87	368.77	11.36	9.86	4344.07	1245.87	15.72	17.35	8.70292	5.07703	11.4491	4.13217	Enhancer_associated	No
chr8	6666037	6693044	lnc-DEFB1-1:6	-	XKR5	lncipedia	0	Intragenic	1.95646	3.13629	6.67951e-11	5.70327	3.92306e-39	-2.08411	0.25576	2.52172	1.06907e-10	-5.09429	1.12944e-06	7.67164	7.91583e-13	3.42	2.76	20.39	2.26	35.44	1.69	36.31	5.24	2.63	149.66	190.79	0	0.96	4.98702	2	7.41975	0.565597	Promoter_associated	No
chr8	6666037	6693044	lnc-DEFB1-1:7	-	XKR5	lncipedia	0	Intragenic	1.95646	3.13629	6.67951e-11	5.70327	3.92306e-39	-2.08411	0.25576	2.52172	1.06907e-10	-5.09429	1.12944e-06	7.67164	7.91583e-13	3.42	2.76	20.39	2.26	35.44	1.69	36.31	5.24	2.63	149.66	190.79	0	0.96	4.98702	2	7.41975	0.565597	Promoter_associated	No
chr8	6666042	6693044	lnc-DEFB1-1:8	-	XKR5	lncipedia	0	Intragenic	1.95646	3.13629	6.67951e-11	5.70327	3.92306e-39	-2.08411	0.25576	2.52172	1.06907e-10	-5.09429	1.12944e-06	7.67164	7.91583e-13	3.42	2.76	20.39	2.26	35.44	1.69	36.31	5.24	2.63	149.66	190.79	0	0.96	4.98702	2	7.41975	0.565597	Promoter_associated	No
chr8	6666037	6693020	lnc-DEFB1-1:4	-	XKR5	lncipedia	0	Intragenic	1.93872	3.13629	6.67951e-11	5.70327	3.92306e-39	-2.08411	0.25576	2.52172	1.06907e-10	-5.09429	1.12944e-06	7.67164	7.91583e-13	3.42	2.76	20.39	2.26	35.44	1.69	36.31	5.24	2.63	149.66	190.79	0	0.96	4.98702	2	7.41975	0.565597	Promoter_associated	No
chr5	128795251	128796382	ADAMTS19-AS1:2	-	ADAMTS19	lncipedia	0	Intragenic	2.27781	2.64808	0.000187136	4.31518	2.88694e-10	-3.77448	0.578547	1.62445	0.0127337	-6.05252	0.00084869	7.66861	7.0407e-05	1.14	0	16.02	0	9.78	2.82	7.94	1.75	1.97	21.56	43.67	0	0	3.61432	1.18903	5.07103	0	Promoter_associated	No
chr22	28072555	28110959	lnc-MN1-2:3	-	MN1	lncipedia	33307	Intergenic	-1.25359	4.95721	1.3717e-34	8.24444	1.66939e-66	0.53915	0.926281	3.24059	1.72621e-21	-4.38601	2.77692e-15	7.66765	5.35078e-20	4.55	5.53	151.48	3.77	147.88	7.34	140.7	0	1.31	1576.55	1034.4	10.48	6.75	7.2064	2.24793	10.3515	3.26529	Enhancer_associated	No
chr1	156506967	156509257	lnc-MEF2D-4:1	-	IQGAP3	lncipedia	0	Intragenic	-0.876612	0.764848	0.538478	3.01988	5.5943e-06	-5.09374	0.107681	2.20886	0.000655569	-5.45915	0.0165739	7.6621	5.26801e-05	2.28	0	11.65	3.02	7.33	1.69	3.4	7.87	6.57	36.78	27.58	0	0	3.08066	2.19272	5.05224	0	Enhancer_associated	No
chr19	15289748	15290470	lnc-EPHX3-6:1	-	NOTCH3	lncipedia	0	Intragenic	-1.50453	2.51341	0.00246764	3.86716	3.72582e-07	-4.30635	0.464855	1.30616	0.0268167	-6.36479	0.000162507	7.66194	4.77297e-05	6.83	0.92	10.2	3.02	12.22	1.69	18.15	0	0	27.9	36.78	0	0	3.8603	1.62137	5.05918	0	Enhancer_associated	No
chr13	95357012	95358187	LINC00391:11	-	SOX21	lncipedia	3693	Downstream	-0.13124	3.49169	0.130712	8.12787	2.46147e-10	5.12548e-15	1	4.54334	0.000401917	-3.10002	0.846621	7.66091	0.000988979	0	0	4.37	0	0	0	0	0	0	3.81	62.06	0	0	1.2967	0	5.0847	0	Enhancer_associated	No
chr19	28909389	28920397	lnc-UQCRFS1-3:28	-	UQCRFS1	lncipedia	777771	Intergenic	-1.42696	-0.654649	0.899822	1.24173	0.377722	-6.89231	0.0436412	1.82854	0.0174157	-5.82874	0.00616701	7.65569	0.000105496	4.55	13.81	13.11	2.26	12.22	0	3.4	41.95	16.43	43.12	20.69	0	0	3.40281	3.82443	5.04023	0	Enhancer_associated	No
chr4	111516670	111536724	PANCR:6	-	PITX2	lncipedia	1857	Downstream	0.0363755	-0.0938166	1	0.426664	0.84869	-7.23696	7.96824e-24	0.467965	0.998431	-7.04911	3.47876e-29	7.65487	2.13641e-09	247.07	296.55	262.17	344.1	338.53	316.01	344.94	209.74	283.98	772.42	32.18	0	2.89	8.30475	8.14928	8.65571	1.28983	Promoter_associated	No
chr11	133766330	133771635	MIR4697HG	-	IGSF9B	refseq	6886	Downstream	-1.12277	4.0626	2.28153e-13	7.07261	5.74396e-44	-0.716913	1	2.95861	3.09371e-14	-4.63415	3.17882e-06	7.65415	1.26167e-12	1.14	1.84	21.85	0.75	22	0.56	23.83	0	1.97	188.98	144.82	0	0.96	4.55827	1.03092	7.39146	0.565597	Enhancer_associated	No
chr4	115364182	115415563	lnc-NDST4-3:1	-	UGT8	lncipedia	-104049	Intergenic	0.170694	4.0686	7.95761e-13	8.71069	3.16084e-45	1.10338	0.616228	4.60153	1.13948e-15	-3.05759	0.000223153	7.65375	2.34308e-15	0	0.92	26.22	0	51.33	1.13	41.98	6.12	3.29	350.06	1540.1	10.48	3.85	5.35203	1.54102	9.88582	3.02945	Promoter_associated	No
chr8	9760970	9762876	LINC00599:1	-	TNKS	lncipedia	121115	Intergenic	2.66385	2.364	0.173175	5.88072	3.16714e-11	-2.23617	1	3.46104	8.06276e-06	-4.20506	0.299709	7.65329	0.000137948	0	0	2.91	0	3.67	0	2.27	2.62	0	16.49	48.27	0	0	1.98185	0.522725	5.06091	0	Promoter_associated	No
chr8	9760970	9762877	LINC00599:21	-	TNKS	lncipedia	121115	Intergenic	2.66385	2.364	0.173175	5.88072	3.16714e-11	-2.23617	1	3.46104	8.06276e-06	-4.20506	0.299709	7.65329	0.000137948	0	0	2.91	0	3.67	0	2.27	2.62	0	16.49	48.27	0	0	1.98185	0.522725	5.06091	0	Promoter_associated	No
chr5	178178351	178181218	lnc-ZNF354A-3:1	-	ZNF354A	lncipedia	-20649	Intergenic	0.180728	-1.06222	0.207545	1.19476	0.105836	-6.90061	0.000923125	2.21974	0.00162209	-5.44162	0.00970338	7.65329	0.000137948	5.69	6.45	8.74	18.11	7.33	22.01	5.67	8.74	12.49	16.49	48.27	0	0	3.04381	3.72774	5.06091	0	Promoter_associated	No
chr4	189026533	189027193	lnc-TRIML2-6:9	-	TRIML2	lncipedia	0	Intragenic	-0.719975	1.86653	0.0141805	4.05372	3.93925e-11	-4.04633	0.432344	2.13278	0.000233906	-5.5229	0.00711458	7.65118	5.56829e-05	0	1.84	8.74	1.51	8.55	0.56	5.67	2.62	3.29	32.98	31.03	0	0	3.11326	1.39872	5.04461	0	Enhancer_associated	No
chr17	36607404	36608147	lnc-SRCIN1-1:10	-	ARHGAP23	lncipedia	0	Intragenic	-0.962005	4.84636	1.52784e-14	5.27857	1.55736e-12	-2.84556	1	0.39351	0.850142	-7.26976	9.48e-07	7.65099	6.85489e-05	0	2.76	21.85	0	24.44	0	30.64	0	1.31	24.1	40.23	0	0	4.7357	0.747029	5.05159	0	Enhancer_associated	No
chrX	45687499	45711540	MIR222HG:1	-	KRBOX4	lncipedia	-595085	Intergenic	2.71876	1.88664	3.27346e-06	3.45254	7.06514e-13	-4.24983	6.42672e-07	1.51841	0.000370737	-6.21541	5.18391e-33	7.6486	2.14986e-18	216.33	209.98	696.2	79.99	771.17	53.05	748.88	293.64	176.83	1131.36	2935.38	26.2	6.75	9.53089	7.4316	10.9904	4.12722	Promoter_associated	No
chr17	32482584	32492698	lnc-CCL2-2:5	+	ASIC2	lncipedia	0	Intragenic	-1.939	3.13972	0.0250309	6.32729	3.19449e-16	-1.79297	1	3.11373	7.68827e-07	-4.54253	0.151499	7.64755	5.50706e-05	0	0	2.91	0	2.44	0	5.67	1.75	0	31.71	32.18	0	0	2.22445	0.369234	5.04199	0	Enhancer_associated	No
chr5	18566687	18674504	lnc-CDH18-17:2	-	CDH18	lncipedia	798652	Intergenic	-0.0669609	6.79369	1.34604e-96	9.21793	1.55559e-84	1.49599	0.0246695	2.3725	8.5345e-09	-5.23479	2.99934e-35	7.64317	3.13722e-21	14.8	6.45	1424.45	3.77	1440.9	8.46	1266.3	17.48	12.49	9418.7	3923.81	52.4	35.66	10.4286	3.53294	12.704	5.49281	Enhancer_associated	No
chr9	91984677	91986103	lnc-SHC3-5:3	-	SEMA4D	lncipedia	0	Intragenic	-1.39797	0.533414	0.600724	2.29577	1.20597e-05	-5.80602	0.0221433	1.72134	0.00236117	-5.92677	0.00106188	7.64028	5.59285e-05	9.11	5.53	10.2	5.28	11	3.39	9.08	8.74	4.6	29.17	34.48	0	0	3.47162	2.82951	5.03672	0	Enhancer_associated	No
chr15	26086635	26107331	lnc-UBE3A-7:1	-	ATP10A	lncipedia	0	Intragenic	1.28448	-0.342959	0.821936	1.21178	0.0278692	-6.88511	0.000138995	1.50772	0.00865415	-6.14072	0.000402145	7.64028	5.59285e-05	7.97	15.66	11.65	15.85	9.78	6.77	13.62	16.6	13.15	29.17	34.48	0	0	3.66486	3.77259	5.03672	0	Promoter_associated	No
chr4	111516670	111536614	PANCR:1	-	PITX2	lncipedia	1967	Downstream	0.058176	-0.0885704	1	0.425832	0.850717	-7.22213	1.06453e-23	0.461934	1	-7.03943	4.07343e-29	7.63966	2.54182e-09	247.07	291.02	260.71	340.33	334.87	313.19	343.81	206.25	282	764.81	31.03	0	2.89	8.29522	8.13431	8.63996	1.28983	Promoter_associated	No
chr4	111516668	111536614	PANCR:2	-	PITX2	lncipedia	1967	Downstream	0.058176	-0.0885704	1	0.425832	0.850717	-7.22213	1.06453e-23	0.461934	1	-7.03943	4.07343e-29	7.63966	2.54182e-09	247.07	291.02	260.71	340.33	334.87	313.19	343.81	206.25	282	764.81	31.03	0	2.89	8.29522	8.13431	8.63996	1.28983	Promoter_associated	No
chr14	87700415	87720601	lnc-RP11-322L20.1.1-9:2	+	GALC	lncipedia	678758	Intergenic	-1.39549	4.18943	3.45376e-19	7.10531	4.75429e-19	-0.62863	0.981558	2.8607	0.00175533	-4.63585	3.51403e-10	7.63732	9.39227e-10	3.42	0.92	81.56	6.04	48.89	0.56	48.79	2.62	2.63	758.47	39.08	0	2.89	5.92473	1.88688	8.64304	1.28983	Enhancer_associated	No
chr14	87700415	87720601	lnc-RP11-322L20.1.1-9:3	+	GALC	lncipedia	678758	Intergenic	-1.39549	4.18943	3.45376e-19	7.10531	4.75429e-19	-0.62863	0.981558	2.8607	0.00175533	-4.63585	3.51403e-10	7.63732	9.39227e-10	3.42	0.92	81.56	6.04	48.89	0.56	48.79	2.62	2.63	758.47	39.08	0	2.89	5.92473	1.88688	8.64304	1.28983	Enhancer_associated	No
chr7	109281034	109284286	lnc-DNAJB9-4:1	+	C7orf66	lncipedia	-756391	Intergenic	-2.21959	2.49557	0.00604725	4.67243	2.55103e-05	-3.44613	0.835102	2.10663	0.0801833	-5.5226	0.00706459	7.63585	0.000445977	1.14	2.76	10.2	0	6.11	0	6.81	0	2.63	59.61	2.3	0	0	3.12212	1.06235	4.99797	0	Enhancer_associated	No
chr3	145268781	145271443	UNI_4631	-	PLOD2	novel	515786	Intergenic	1.5735	2.188	0.166081	5.52956	4.65558e-11	-2.5926	1	3.25938	2.77575e-05	-4.38297	0.220569	7.63426	0.000132673	2.28	0	1.46	0	4.89	0	3.4	0	1.31	44.39	18.39	0	0	2.08746	0.676568	5.01748	0	Promoter_associated	No
chr6	125995498	126039244	lnc-HEY2-1:1	+	HEY2	lncipedia	-31489	Intergenic	-0.370049	7.16197	7.75363e-82	10.5428	8.8924e-108	2.80556	0.000878583	3.32998	5.88882e-18	-4.12523	4.75098e-21	7.633	1.20366e-20	1.14	1.84	339.36	3.77	416.75	2.26	351.75	1.75	1.31	4667.5	2310.15	5.24	28.91	8.5325	1.59056	11.7689	4.17592	Enhancer_associated	No
chr10	26501466	26505235	lnc-ABI1-10:1	-	GAD2;MYO3A	lncipedia	-2	Promoter;Downstream	0.972555	3.62498	0.0125543	6.94279	3.12754e-14	-1.15512	1	3.26107	1.61289e-05	-4.3853	0.223219	7.63195	0.000119089	0	0	4.37	0	1.22	0	4.54	0.87	0	17.76	45.97	0	0	2.12983	0.195348	5.03848	0	Promoter_associated	No
chr6	14502535	14512499	lnc-CD83-3:7	+	CD83	lncipedia	365388	Intergenic	-1.12106	0.132319	1	3.27295	3.63e-07	-4.82395	0.149424	3.0811	1.41968e-06	-4.55294	0.144232	7.62932	6.00581e-05	2.28	6.45	4.37	3.77	4.89	0.56	2.27	0.87	3.94	34.25	28.73	0	0	2.276	1.99216	5.02192	0	Enhancer_associated	No
chr16	72459844	72465011	lnc-DHX38-3:9	+	PMFBP1	lncipedia	-253496	Intergenic	-1.49878	2.50892	0.000182283	3.14955	4.94588e-05	-4.96989	0.189094	0.600738	0.507457	-7.03078	7.00664e-06	7.62932	6.00581e-05	11.39	0	21.85	0.75	24.44	2.82	19.29	2.62	2.63	34.25	28.73	0	0	4.51475	2.12708	5.02192	0	Enhancer_associated	No
chr18	76736711	76739081	lnc-AC068473.1-2:1	-	SALL3	lncipedia	-1195	Promoter	2.07475	5.00973	1.38668e-06	6.94435	1.07614e-17	-1.14779	1	1.87969	0.0021337	-5.75251	0.00560018	7.62563	5.80758e-05	0	0	11.65	0.75	11	0	4.54	0	0	32.98	29.88	0	0	3.33104	0.169925	5.01926	0	Promoter_associated	No
chr4	183059812	183065668	lnc-DCTD-4:13	-	TENM3	lncipedia	-98917	Intergenic	2.89225	-1.33603	0.0255934	-1.20477	0.16454	-8.96191	2.6601e-13	0.0807726	1	-7.48639	6.32588e-23	7.62542	2.46285e-12	258.45	319.57	157.3	121.49	175.99	116.25	158.85	721.87	611.34	121.76	209.18	0	0.96	7.36673	8.48849	7.37912	0.565597	Promoter_associated	No
chr4	183059812	183065668	lnc-DCTD-4:14	-	TENM3	lncipedia	-98917	Intergenic	2.89225	-1.33647	0.0255504	-1.20521	0.164661	-8.96236	2.68571e-13	0.0807726	1	-7.48639	6.32588e-23	7.62542	2.46285e-12	258.45	319.57	157.3	121.49	175.99	116.25	158.85	721.87	612	121.76	209.18	0	0.96	7.36673	8.48893	7.37912	0.565597	Promoter_associated	No
chr18	76736554	76738843	lnc-AC068473.1-2:4	-	SALL3	lncipedia	-1433	Promoter	1.6601	4.94014	1.89078e-06	6.94032	8.37973e-18	-1.14779	1	1.94636	0.00123089	-5.6828	0.00729718	7.62194	6.82838e-05	0	0	11.65	0.75	9.78	0	4.54	0	0	31.71	31.03	0	0	3.27153	0.169925	5.01659	0	Promoter_associated	No
chr18	76736554	76738855	lnc-AC068473.1-2:18	-	SALL3	lncipedia	-1421	Promoter	1.64761	4.94014	1.89078e-06	6.94032	8.37973e-18	-1.14779	1	1.94636	0.00123089	-5.6828	0.00729718	7.62194	6.82838e-05	0	0	11.65	0.75	9.78	0	4.54	0	0	31.71	31.03	0	0	3.27153	0.169925	5.01659	0	Promoter_associated	No
chr2	35650254	35667068	lnc-CRIM1-3:1	+	CRIM1	lncipedia	-916303	Intergenic	-0.907022	3.4807	1e-09	7.65394	1.6108e-34	-0.0667948	1	4.11612	3.77758e-10	-3.41188	0.000125506	7.62027	4.73672e-13	0	1.84	16.02	3.77	35.44	2.26	22.69	0.87	1.31	678.56	129.87	0	2.89	4.68463	1.41954	8.66254	1.28983	Enhancer_associated	No
chr4	5795334	5803534	lnc-C4orf6-3:2	+	EVC	lncipedia	0	Intragenic	-0.337955	0.760285	0.844377	3.46838	0.00061958	-4.6683	0.422747	2.58634	0.000150351	-5.03249	0.0722923	7.6186	9.99196e-05	6.83	8.29	1.46	0	4.89	0.56	9.08	0	0.66	39.32	22.99	0	0	2.61902	1.89659	5.00697	0	Enhancer_associated	No
chr6	94497822	94756923	lnc-MANEA-19:1	+	EPHA7	lncipedia	-368523	Intergenic	-1.80257	5.43012	3.66315e-64	8.42113	1.25971e-120	0.756609	0.429817	2.95067	3.28916e-18	-4.54291	3.56105e-23	7.61816	5.08986e-23	10.25	19.34	460.25	10.56	763.84	14.11	695.55	11.36	9.2	4743.6	4662.82	15.72	35.66	9.32391	3.75168	12.1997	4.73823	Enhancer_associated	No
chr13	56212686	56265126	lnc-PRR20A-5:2	+	PRR20D;PRR20B	lncipedia	-1449927	Intergenic;Intergenic	-0.915336	5.03812	3.16238e-37	9.11394	1.5221e-94	1.44772	0.251368	4.02748	2.14132e-31	-3.5608	7.70656e-11	7.61115	1.70691e-20	5.69	2.76	110.69	0.75	118.55	2.82	103.26	0.87	3.94	2023	1387.24	15.72	8.67	6.80521	1.9279	10.7365	3.72192	Enhancer_associated	No
chr9	38406578	38407093	lnc-ALDH1B1-3:1	+	IGFBPL1	lncipedia	0	Intragenic	-1.33331	5.4111	2.42096e-08	6.91702	1.26382e-15	-1.19208	1	1.44395	0.0390028	-6.169	0.00107522	7.61094	8.45319e-05	1.14	0	20.39	0	8.55	0	7.94	0	0	36.78	25.29	0	0	3.73263	0.250962	5.00158	0	Enhancer_associated	No
chr19	47906364	47909788	lnc-SLC8A2-2:1	-	MEIS3	lncipedia	0	Intragenic	-0.256541	1.35138	0.000472556	2.99692	3.75773e-09	-4.71745	5.52891e-05	1.59358	0.0166059	-5.94141	2.39235e-11	7.61005	4.91414e-10	31.88	19.34	74.28	14.34	52.55	14.67	43.12	18.35	14.46	258.74	58.62	0	0.96	5.84925	4.31034	7.31904	0.565597	Enhancer_associated	No
chr16	9761807	9773387	lnc-C16orf72-5:1	+	GRIN2A	lncipedia	73876	Intergenic	-0.446404	4.81058	8.83104e-22	8.84347	5.08386e-74	1.16021	0.689676	3.97893	1.1926e-25	-3.57645	1.20518e-06	7.60992	8.40615e-18	0	3.68	53.89	1.51	50.11	0	37.44	0.87	1.97	852.33	545.93	5.24	3.85	5.58936	1.22548	9.45148	2.47119	Enhancer_associated	No
chr5	179719194	179722215	lnc-CNOT6-4:1	+	MAPK9	lncipedia	-124	Promoter	4.51223	2.75017	0.00277277	3.596	7.05525e-07	-4.49685	0.347463	0.764612	0.698262	-6.84094	0.00270933	7.60715	7.91412e-05	6.83	1.84	45.15	0	9.78	2.82	4.54	0	2.63	35.51	26.43	0	0	4.38013	1.7456	4.99865	0	Promoter_associated	No
chr6	14971870	15022121	lnc-DTNBP1-5:15	-	JARID2	lncipedia	-224086	Intergenic	0.377076	2.29285	8.17906e-08	5.78213	2.15728e-43	-1.88727	0.162077	3.44386	2.10074e-24	-4.10991	1.57999e-09	7.6061	2.03984e-18	17.08	15.66	71.37	5.28	79.44	14.67	53.33	3.5	13.15	648.12	759.71	5.24	3.85	6.1095	3.65038	9.46131	2.47119	Promoter_associated	No
chr6	14971870	15022121	lnc-DTNBP1-5:16	-	JARID2	lncipedia	-224086	Intergenic	0.377076	2.29285	8.17906e-08	5.78213	2.15728e-43	-1.88727	0.162077	3.44386	2.10074e-24	-4.10991	1.57999e-09	7.6061	2.03984e-18	17.08	15.66	71.37	5.28	79.44	14.67	53.33	3.5	13.15	648.12	759.71	5.24	3.85	6.1095	3.65038	9.46131	2.47119	Promoter_associated	No
chr4	183059918	183065596	lnc-DCTD-4:20	-	TENM3	lncipedia	-98989	Intergenic	2.9151	-1.34273	0.0260501	-1.21459	0.164435	-8.95172	4.07269e-13	0.0773332	1	-7.46919	9.70536e-23	7.60486	2.85415e-12	253.9	318.65	157.3	118.47	174.77	113.99	154.32	719.24	609.37	120.49	205.73	0	0.96	7.34988	8.47818	7.35852	0.565597	Promoter_associated	No
chr4	183059918	183065596	lnc-DCTD-4:21	-	TENM3	lncipedia	-98989	Intergenic	2.91218	-1.34273	0.0260501	-1.21459	0.164435	-8.95172	4.07269e-13	0.0773332	1	-7.46919	9.70536e-23	7.60486	2.85415e-12	253.9	318.65	157.3	118.47	174.77	113.99	154.32	719.24	609.37	120.49	205.73	0	0.96	7.34988	8.47818	7.35852	0.565597	Promoter_associated	No
chr6	131619213	131630414	lnc-AKAP7-1:1	+	AKAP7	lncipedia	14539	Intergenic	0.559969	0.932245	0.340124	2.98627	6.53746e-07	-5.08478	0.0617238	2.01265	0.000880949	-5.60026	0.00876816	7.60338	7.60299e-05	9.11	2.76	11.65	2.26	4.89	2.82	7.94	2.62	2.63	25.37	36.78	0	0	3.19535	2.23266	5.00338	0	Promoter_associated	No
chr12	77407789	77409423	lnc-ZDHHC17-9:1	+	E2F7	lncipedia	5604	Downstream	-1.92831	0.216031	1	4.82162	1.19424e-12	-3.21908	0.817116	4.52986	1.49844e-09	-3.08381	0.846621	7.59961	7.19714e-05	1.14	0	1.46	1.51	1.22	1.69	1.13	0	0.66	32.98	28.73	0	0	1.18269	0.874469	4.99345	0	Enhancer_associated	No
chr7	22705580	22707346	UNI_6684	-	IL6	novel	-59421	Intergenic	-3.01814	0.810835	0.170548	1.34578	0.128204	-6.71999	0.000961626	0.458224	1	-7.12841	7.7028e-06	7.59614	0.00124807	6.83	12.89	30.59	8.3	25.66	5.08	14.75	19.23	15.78	55.81	4.6	0	0	4.62449	3.62663	4.96371	0	Enhancer_associated	No
chr6	125995498	126041364	lnc-HEY2-1:2	+	HEY2	lncipedia	-29369	Intergenic	-0.370049	7.08188	8.69713e-81	10.465	1.19891e-106	2.76701	0.00110299	3.33143	5.52066e-18	-4.08455	1.20314e-20	7.5952	1.30677e-20	1.14	1.84	339.36	3.77	416.75	2.82	351.75	1.75	1.31	4670.03	2314.75	5.24	29.88	8.5325	1.63459	11.7704	4.21412	Enhancer_associated	No
chr1	83212152	83223193	lnc-TTLL7-12:2	-	ADGRL2	lncipedia	753731	Intergenic	0.118596	4.07796	0.000973826	6.91616	2.06111e-16	-1.1255	1	2.78187	3.43855e-05	-4.82519	0.0999925	7.59194	9.56507e-05	0	0	2.91	0	6.11	0	4.54	0	0.66	21.56	40.23	0	0	2.46467	0.15056	4.99526	0	Promoter_associated	No
chr16	3132966	3137110	lnc-ZSCAN10-1:4	-	ZSCAN10	lncipedia	1782	Downstream	0.706321	2.68468	0.184736	9.4058	2.37233e-50	1.96617	0.703562	6.64787	6.50254e-30	-0.904808	1	7.59192	5.6971e-11	0	0	2.91	0.75	0	0	2.27	0	0	133.18	217.22	5.24	0	1.44714	0.169925	7.46107	1.85599	Promoter_associated	No
chr5	25413376	25423011	lnc-CDH10-6:5	-	CDH10	lncipedia	-768292	Intergenic	-0.579247	9.13973	1.87682e-71	11.314	3.57423e-103	4.03389	0.0339507	2.12553	3.00824e-10	-5.56414	1.38123e-17	7.58943	3.31654e-17	1.14	0	184.97	0	283.54	0	264.38	0	0.66	1066.68	958.54	20.96	1.93	7.93838	0.378512	9.98529	3.63749	Enhancer_associated	No
chr17	36607673	36608673	lnc-SRCIN1-1:3	-	ARHGAP23	lncipedia	0	Intragenic	-1.18298	4.0325	3.62123e-09	4.41896	5.58866e-08	-3.68828	0.822003	0.347126	0.892036	-7.24759	9.35118e-07	7.58836	8.26438e-05	1.14	5.53	23.3	0	22	0	30.64	0	1.31	29.17	32.18	0	0	4.71772	1.22033	4.98527	0	Enhancer_associated	No
chr3	179113876	179115965	lnc-GNB4-1:1	-	GNB4	lncipedia	0	Intragenic	-2.04846	0.0104754	1	0.452145	0.652584	-7.58514	1.12809e-06	0.390641	0.948349	-7.1932	4.94141e-06	7.58649	0.000260901	22.77	18.42	23.3	22.64	33	22.01	17.02	20.97	15.78	45.66	14.94	0	0	4.66903	4.42167	4.96809	0	Enhancer_associated	No
chr2	166543820	166545916	lnc-SCN2A-7:1	+	CSRNP3	lncipedia	0	Intragenic	-0.392753	1.14794	1	6.23291	1.29819e-05	-1.81762	1	4.97197	0.0036666	-2.59236	1	7.58588	0.00137457	0	1.84	2.91	0	0	0	0	0	0	59.61	0	0	0	0.978196	0.385891	4.94509	0	Enhancer_associated	No
chr17	41613776	41621811	lnc-DHX8-3:1	+	ETV4	lncipedia	0	Intragenic	-3.31541	3.99132	3.27634e-15	7.28516	6.94618e-60	-0.360497	1	3.24531	6.27589e-20	-4.31692	1.09125e-05	7.5803	1.69849e-14	2.28	2.76	27.67	0.75	30.55	0.56	43.12	1.75	2.63	289.18	325.26	5.24	0.96	5.12019	1.4794	8.26782	2.03562	Enhancer_associated	No
chr4	183059918	183065297	lnc-DCTD-4:25	-	TENM3	lncipedia	-99288	Intergenic	3.09662	-1.36892	0.0240022	-1.19881	0.176888	-8.90947	6.85876e-13	0.11942	1	-7.40049	4.99635e-22	7.57814	3.62826e-12	240.24	303	148.56	114.7	168.65	111.73	146.37	703.51	598.85	117.96	202.28	0	0.96	7.28102	8.43604	7.33199	0.565597	Promoter_associated	No
chr4	183059918	183065297	lnc-DCTD-4:26	-	TENM3	lncipedia	-99288	Intergenic	3.09662	-1.36892	0.0240022	-1.19881	0.176888	-8.90947	6.85876e-13	0.11942	1	-7.40049	4.99635e-22	7.57814	3.62826e-12	240.24	303	148.56	114.7	168.65	111.73	146.37	703.51	598.85	117.96	202.28	0	0.96	7.28102	8.43604	7.33199	0.565597	Promoter_associated	No
chr17	76893345	76896234	lnc-C1QTNF1-6:1	+	TIMP2;CEP295NL	lncipedia	0	Intragenic;Intragenic	-1.844	-2.51476	4.22126e-14	-2.80945	1.42167e-09	-10.8355	3.30751e-22	-0.335824	0.923835	-7.91812	6.19957e-10	7.5732	9.54932e-05	187.86	166.69	46.61	246.76	42.77	218.95	32.91	187.02	160.39	24.1	36.78	0	0	5.38416	7.61185	4.97453	0	Enhancer_associated	No
chr11	6642681	6643553	lnc-ILK-2:1	+	DCHS1	lncipedia	0	Intragenic	-1.60554	2.00185	2.31828e-06	1.74039	0.000863844	-6.28653	0.00323165	-0.30485	1	-7.88279	1.06545e-08	7.57311	8.9067e-05	3.42	10.13	23.3	8.3	44	6.21	49.93	12.24	9.2	32.98	27.58	0	0	5.32469	3.20945	4.96717	0	Enhancer_associated	No
chr12	3454950	3475270	lnc-EFCAB4B-8:5	-	PRMT8	lncipedia	-15246	Intergenic	0.266185	2.06945	0.125794	5.48562	2.04989e-14	-2.53196	1	3.36495	5.69332e-07	-4.21576	0.334606	7.56929	8.59686e-05	1.14	0	5.83	0	1.22	0.56	2.27	0	1.31	31.71	28.73	0	0	2.03797	0.586565	4.9644	0	Promoter_associated	No
chr6	131724056	131729664	BI_1256	+	AKAP7	novel	119382	Intergenic	0.050195	1.68819	7.59408e-05	4.49701	2.986e-21	-3.17616	0.033124	2.76323	1.59644e-07	-4.73824	1.314e-06	7.5684	8.76519e-11	7.97	6.45	24.76	7.55	23.22	5.64	24.96	6.12	4.6	232.11	78.15	0	0.96	4.66183	2.88525	7.2866	0.565597	Promoter_associated	No
chr19	29215182	29218684	lnc-UQCRFS1-3:2	-	UQCRFS1	lncipedia	479484	Intergenic	2.34431	3.88003	5.39152e-05	6.24675	4.269e-16	-1.78616	1	2.3126	8.94886e-05	-5.26026	0.0188856	7.56548	8.41578e-05	0	0	5.83	0.75	6.11	0	6.81	0.87	0	30.44	29.88	0	0	2.85798	0.344828	4.96162	0	Promoter_associated	No
chr7	131193827	131195657	lnc-PLXNA4-1:1	-	PODXL	lncipedia	0	Intragenic	-2.0265	4.00313	1.72131e-29	5.65827	1.36982e-43	-1.90208	0.603211	1.61383	7.67122e-06	-6.01681	2.99901e-14	7.56233	5.21289e-13	7.97	8.29	115.06	5.28	120.99	4.51	105.52	1.75	7.89	252.4	412.61	10.48	0	6.84369	2.79667	8.38156	2.64155	Enhancer_associated	No
chrX	137322062	137351597	BI_1599	+	FGF13	novel	362138	Intergenic	-0.811387	1.81001	2.73883e-07	6.32826	6.11155e-27	-1.32923	0.239214	4.47489	5.78326e-09	-3.07791	4.664e-06	7.56203	2.76386e-12	17.08	13.81	55.35	9.06	41.55	10.16	62.41	15.73	11.83	1996.37	183.89	10.48	5.78	5.75765	3.80168	10.0916	3.19061	Enhancer_associated	No
chr9	29214300	29217094	lnc-IFNK-7:2	+	LINGO2	lncipedia	-1303	Promoter	2.81019	-0.00783098	1	-0.119897	1	-8.13182	2.59727e-07	-0.165253	1	-7.72412	7.54114e-09	7.56186	0.000124847	15.94	19.34	37.87	42.26	40.33	40.07	28.37	28.84	30.24	38.05	21.84	0	0	5.19075	4.92829	4.95163	0	Promoter_associated	No
chr19	23585068	23586312	LINC01224:18	-	ZNF91	lncipedia	-6707	Intergenic	-2.01359	-1.51465	0.122956	0.861564	0.444661	-7.16137	0.00354597	2.31252	0.000102001	-5.25789	0.020903	7.56167	8.36543e-05	1.14	16.58	5.83	6.04	4.89	7.34	7.94	32.34	29.58	29.17	31.03	0	0	2.852	4.04469	4.95884	0	Enhancer_associated	No
chr18	76736572	76738579	lnc-AC068473.1-2:6	-	SALL3	lncipedia	-1697	Promoter	1.42823	4.70132	4.51063e-06	6.87959	2.93809e-17	-1.14779	1	2.12294	0.000369248	-5.44568	0.0117872	7.56167	8.36543e-05	0	0	8.74	0.75	8.55	0	4.54	0	0	29.17	31.03	0	0	3.04905	0.169925	4.95884	0	Promoter_associated	No
chr18	76736572	76738579	lnc-AC068473.1-2:7	-	SALL3	lncipedia	-1697	Promoter	1.42823	4.70132	4.51063e-06	6.87959	2.93809e-17	-1.14779	1	2.12294	0.000369248	-5.44568	0.0117872	7.56167	8.36543e-05	0	0	8.74	0.75	8.55	0	4.54	0	0	29.17	31.03	0	0	3.04905	0.169925	4.95884	0	Promoter_associated	No
chr7	22601231	22610569	lnc-IL6-3:13	+	STEAP1B	lncipedia	-61331	Intergenic	-2.14031	4.41391	3.68299e-28	5.63629	1.32664e-12	-2.04151	0.356599	1.12817	0.405968	-6.33623	6.90541e-14	7.55266	1.05636e-07	2.28	0	90.3	3.77	64.77	3.39	68.08	2.62	3.94	286.65	12.64	0	0.96	6.23617	1.87447	7.23501	0.565597	Enhancer_associated	No
chr6	70944611	70970781	lnc-LMBRD1-3:3	-	COL9A1	lncipedia	0	Intragenic	-0.565862	1.67673	0.177319	4.24152	1.19657e-06	-3.7758	0.639492	2.51947	0.00773409	-5.04787	0.0689883	7.55026	0.000577368	2.28	0	1.46	0.75	8.55	0	5.67	4.37	1.31	8.88	51.72	0	0	2.63846	1.29376	4.96809	0	Enhancer_associated	No
chr4	62624478	62626646	lnc-POLR2B-14:1	+	ADGRL3	lncipedia	0	Intragenic	1.62573	3.71249	4.93107e-13	7.07575	8.94684e-48	-0.627847	1	3.3267	2.33255e-17	-4.14045	3.25081e-08	7.54975	7.86599e-16	2.28	2.76	33.5	6.04	39.11	3.39	52.19	0	0.66	279.04	525.24	0	2.89	5.41278	1.81626	8.65514	1.28983	Promoter_associated	No
chr2	127413708	127415768	lnc-AC114783.1.1-6:1	+	GYPC	lncipedia	0	Intragenic	0.392976	4.91055	1.25978e-15	4.72875	4.25926e-09	-3.3124	0.977006	-0.214581	1	-7.7716	6.51788e-09	7.54629	0.000113278	0	4.6	27.67	0	41.55	0	39.71	0	1.31	24.1	35.63	0	0	5.22149	0.989139	4.9479	0	Promoter_associated	No
chr3	195513846	195514331	lnc-TNK2-9:1	-	MUC4	lncipedia	0	Intragenic	-2.30811	6.86055	4.83118e-13	8.02709	8.88586e-17	5.12548e-15	1	1.09267	0.0811475	-6.4563	5.37484e-05	7.5461	0.000110677	0	0	13.11	0	13.44	0	17.02	0	0	32.98	26.43	0	0	3.95637	0	4.9404	0	Enhancer_associated	No
chr6	14431957	14444802	lnc-CD83-3:9	+	CD83	lncipedia	294810	Intergenic	-1.32963	1.49701	0.489467	4.91985	8.9624e-12	-3.10981	0.833596	3.34515	3.82555e-06	-4.21429	0.371508	7.54238	0.000121203	2.28	0.92	5.83	1.51	0	0	3.4	0	0.66	22.83	36.78	0	0	2.02739	0.922198	4.94509	0	Enhancer_associated	No
chr1	52834348	52834916	lnc-ZFYVE9-2:2	+	CC2D1B	lncipedia	-2472	Promoter	1.49531	0.63573	0.892603	3.58194	6.58e-07	-4.4478	0.289838	2.86796	3.24596e-05	-4.6837	0.177547	7.54238	0.000121203	2.28	6.45	4.37	0.75	1.22	0.56	6.81	3.5	0.66	22.83	36.78	0	0	2.3599	1.75132	4.94509	0	Promoter_associated	No
chr19	53153689	53156537	lnc-ZNF611-1:1	-	ZNF83	lncipedia	0	Intragenic	-1.30637	-0.327384	0.569069	-1.67957	0.0100223	-9.67117	2.00319e-14	-1.40412	0.0468176	-8.93994	1.81243e-15	7.54187	0.000552586	76.28	65.39	80.11	104.89	85.55	116.81	81.7	76.91	77.57	48.2	10.34	0	0	6.3829	6.44805	4.91982	0	Enhancer_associated	No
chr7	121944960	121954570	FEZF1-AS1:16	+	FEZF1	lncipedia	-396	Promoter	1.55848	2.21391	0.0944972	5.19973	8.08016e-09	-2.79202	1	2.93849	0.0118028	-4.60648	0.252539	7.541	0.000895148	0	0	10.2	0.75	1.22	1.13	1.13	0.87	0.66	6.34	54.02	0	0	2.37388	0.649232	4.96255	0	Promoter_associated	No
chr7	121944960	121954570	FEZF1-AS1:17	+	FEZF1	lncipedia	-396	Promoter	1.55848	2.21391	0.0944972	5.19973	8.08016e-09	-2.79202	1	2.93849	0.0118028	-4.60648	0.252539	7.541	0.000895148	0	0	10.2	0.75	1.22	1.13	1.13	0.87	0.66	6.34	54.02	0	0	2.37388	0.649232	4.96255	0	Promoter_associated	No
chr4	183060158	183065668	lnc-DCTD-4:9	-	TENM3	lncipedia	-98917	Intergenic	2.89225	-1.32973	0.0267629	-1.24559	0.149707	-8.9161	3.9359e-13	0.0336526	1	-7.4468	1.12775e-22	7.53888	5.63147e-12	250.48	314.05	157.3	116.96	168.65	111.17	153.18	703.51	585.7	112.88	198.83	0	0.96	7.32832	8.44285	7.29329	0.565597	Promoter_associated	No
chr9	23662104	23666364	lnc-ELAVL2-1:4	-	ELAVL2	lncipedia	23740	Intergenic	-2.5334	4.51395	1.37395e-10	5.13609	2.80952e-11	-2.96005	1	0.577688	0.541309	-6.96457	2.07569e-05	7.53833	0.000103256	2.28	0	21.85	0	14.67	0	26.1	2.62	0	30.44	28.73	0	0	4.4511	0.861294	4.93475	0	Enhancer_associated	No
chr6	14976383	15022394	lnc-DTNBP1-5:11	-	JARID2	lncipedia	-223813	Intergenic	0.355789	2.31196	4.90868e-08	5.82181	2.51429e-45	-1.77813	0.20754	3.46463	5.72043e-24	-4.01831	6.91244e-09	7.53528	4.14334e-18	17.08	13.81	67	5.28	75.77	13.54	48.79	3.5	11.18	608.8	732.12	5.24	3.85	6.01911	3.55234	9.39116	2.47119	Promoter_associated	No
chr12	108700918	108708328	lnc-WSCD2-1:1	+	CMKLR1	lncipedia	0	Intragenic	-2.85583	2.76976	4.18236e-05	4.09865	5.31175e-07	-3.85953	0.665106	1.24506	0.160341	-6.28766	0.000224431	7.53287	0.000394787	0	0	14.56	3.77	9.78	1.69	14.75	0	2.63	45.66	12.64	0	0	3.81044	1.23164	4.91409	0	Enhancer_associated	No
chr4	80413747	80497614	LINC00989	+	GK2	refseq	-84376	Intergenic	-0.928044	5.29558	2.1388e-49	8.36218	1.07374e-64	0.782125	0.602592	3.01366	1.65474e-08	-4.42474	5.26142e-17	7.53206	1.16547e-17	4.55	3.68	171.87	4.53	318.98	6.77	270.05	6.12	5.92	2998.36	836.71	10.48	13.49	7.99228	2.64655	10.9058	3.69877	Enhancer_associated	No
chr6	14976620	15022197	lnc-DTNBP1-5:12	-	JARID2	lncipedia	-224010	Intergenic	0.320952	2.31759	4.35428e-08	5.83104	5.47123e-46	-1.76351	0.216123	3.46797	3.51324e-24	-4.00875	7.26566e-09	7.52906	4.35851e-18	17.08	13.81	67	5.28	74.55	12.98	48.79	3.5	11.18	607.54	727.52	5.24	3.85	6.01003	3.54081	9.38485	2.47119	Promoter_associated	No
chr7	22602970	22612332	lnc-IL6-3:4	+	STEAP1B	lncipedia	-63070	Intergenic	-2.47918	4.20721	6.34901e-29	5.40687	3.09083e-12	-2.22724	0.195021	1.11855	0.446695	-6.31812	7.41199e-14	7.52698	2.64108e-07	2.28	2.76	87.39	3.02	64.77	3.39	68.08	3.5	3.94	284.11	9.19	0	0.96	6.21749	2.05253	7.20604	0.565597	Enhancer_associated	No
chr15	26902176	26903910	lnc-ATP10A-4:1	-	GABRB3	lncipedia	0	Intragenic	-1.48595	2.28016	0.0441515	4.30904	3.14413e-07	-3.62252	0.864438	2.00024	0.0035499	-5.53127	0.0142231	7.52656	0.000132265	0	0	7.28	4.53	12.22	2.26	3.4	0	0	35.51	22.99	0	0	3.10992	1.09198	4.91886	0	Enhancer_associated	No
chr20	57414836	57415899	GNAS-AS1:7	-	GNAS	lncipedia	0	Intragenic	1.63713	0.468754	0.896899	2.95986	2.3761e-05	-5.01061	0.121961	2.45626	0.000725845	-5.08012	0.063242	7.52627	0.000179131	2.28	0	10.2	7.55	3.67	2.26	3.4	5.24	2.63	17.76	41.38	0	0	2.75631	2.11326	4.93404	0	Promoter_associated	No
chr10	61811441	61814831	lnc-C10orf40-1:1	-	ANK3	lncipedia	0	Intragenic	-0.505829	1.64229	0.000464823	1.25259	0.0812268	-6.72605	0.00165277	-0.423296	0.824829	-7.96029	5.22882e-10	7.52627	0.000179131	10.25	23.94	53.89	7.55	31.78	11.85	40.85	5.24	8.55	17.76	41.38	0	0	5.43207	3.61235	4.93404	0	Enhancer_associated	No
chr8	140613081	140629248	lnc-TRAPPC9-3:2	-	KCNK9	lncipedia	0	Intragenic	-0.778313	1.10921	1	6.18321	1.96335e-07	-1.79297	1	4.99873	0.000316583	-2.5695	1	7.5262	0.000450014	0	0	0	0	0	0	2.27	1.75	0	2.54	57.47	0	0	0.81284	0.369234	4.95443	0	Enhancer_associated	No
chr19	36795481	36802694	lnc-ZNF146-1:8	+	ZFP14	lncipedia	22662	Intergenic	0	0.851765	0.0490052	1.45093	0.00221347	-6.18102	5.22676e-09	0.558736	0.334012	-6.9076	1.34933e-17	7.52547	3.87083e-12	62.62	51.57	126.72	71.69	119.77	60.95	83.97	25.34	31.55	124.3	183.89	0	0.96	6.79641	5.68986	7.27701	0.565597	Enhancer_associated	No
chr16	86755696	86774665	lnc-FOXL1-3:7	+	FOXL1	lncipedia	140393	Intergenic	-0.530585	-1.91989	0.00772566	4.02854	9.96849e-08	-3.5414	0.00174142	5.91844	7.06181e-07	-1.5428	0.406654	7.52296	3.65096e-08	30.74	17.5	0	8.3	7.33	11.29	5.67	13.11	9.86	500.99	14.94	0	1.93	2.41504	4.01197	8.01661	0.974529	Enhancer_associated	No
chr10	61898274	61900273	lnc-C10orf40-6:1	-	ANK3	lncipedia	0	Intragenic	1.20368	2.38527	6.95159e-13	0.356552	0.81627	-7.61938	9.18151e-06	-2.06878	1.27221e-06	-9.5985	2.47776e-20	7.52279	0.000107295	23.91	22.1	152.93	18.87	129.55	24.83	110.06	27.09	9.2	25.37	33.33	0	0	7.04272	4.45943	4.92362	0	Promoter_associated	No
chr8	140472304	140475259	lnc-KCNK9-1:1	-	KCNK9	lncipedia	137823	Intergenic	0.072898	1.52041	0.00781965	2.66667	2.32992e-06	-5.31148	0.112139	1.09064	0.105401	-6.43162	0.000114927	7.52255	0.000123238	1.14	6.45	20.39	3.77	11	2.82	12.48	6.12	4.6	34.25	24.14	0	0	3.96563	2.36457	4.91624	0	Promoter_associated	No
chr6	14976383	15022121	lnc-DTNBP1-5:17	-	JARID2	lncipedia	-224086	Intergenic	0.377076	2.29653	6.37858e-08	5.79358	4.1197e-45	-1.79316	0.196993	3.45172	8.31767e-24	-4.01831	6.91244e-09	7.52238	4.57662e-18	17.08	13.81	67	5.28	75.77	13.54	48.79	3.5	11.83	603.73	725.23	5.24	3.85	6.01911	3.5656	9.37825	2.47119	Promoter_associated	No
chr16	72459846	72464165	lnc-DHX38-3:6	+	PMFBP1	lncipedia	-253498	Intergenic	-1.49878	2.43293	0.00022355	3.19674	9.94418e-06	-4.80558	0.198164	0.721392	0.346773	-6.79756	4.62724e-05	7.51857	0.000137734	9.11	0	21.85	0.75	19.55	2.82	14.75	2.62	2.63	32.98	25.29	0	0	4.30134	1.99579	4.91337	0	Enhancer_associated	No
chr2	233244468	233245747	lnc-ECEL1-2:2	-	ALPP	lncipedia	0	Intragenic	-2.54475	2.35997	0.0237842	4.65704	5.51e-07	-3.33962	0.792126	2.27916	0.0131124	-5.25789	0.020903	7.51853	0.000802987	1.14	3.68	5.83	0	4.89	0	7.94	0.87	0.66	7.61	51.72	0	0	2.852	1.04148	4.93852	0	Enhancer_associated	No
chr4	176366444	176372576	lnc-GPM6A-2:1	-	GPM6A	lncipedia	181513	Intergenic	-0.56281	2.57888	0.153353	6.20639	7.42861e-07	-1.78616	1	3.55551	0.0124618	-3.98484	0.487988	7.51739	0.000998765	0	0	0	0.75	4.89	0	2.27	0.87	0	55.81	1.15	0	0	1.75987	0.344828	4.88166	0	Enhancer_associated	No
chrX	153071036	153096020	lnc-PDZD4-1:1	-	PDZD4	lncipedia	0	Intragenic	1.87332	0.788018	0.104514	4.66735	1.83492e-32	-2.90605	0.00226601	3.83565	1.03792e-18	-3.59458	8.84874e-06	7.51698	7.28509e-16	7.97	12.89	36.41	18.87	20.78	14.11	29.5	19.23	9.86	243.52	543.63	0	2.89	4.90191	3.88964	8.62416	1.28983	Promoter_associated	No
chr5	4512374	4516889	lnc-ADAMTS16-5:1	+	ADAMTS16	lncipedia	-623555	Intergenic	-2.73596	1.32168	0.101827	2.33893	0.00296687	-5.62249	0.04754	0.962584	0.291468	-6.55764	0.000572225	7.51544	0.000259122	3.42	0	10.2	10.56	13.44	9.03	22.69	3.5	3.29	40.59	17.24	0	0	4.03943	2.57693	4.9028	0	Enhancer_associated	No
chr3	154889892	154898527	lnc-GMPS-5:1	+	MME	lncipedia	0	Intragenic	-0.148831	3.82248	0.0676548	7.99534	1.7114e-16	5.12548e-15	1	4.07325	2.53597e-08	-3.45053	0.846621	7.5146	0.000131387	0	0	1.46	0	1.22	0	2.27	0	0	31.71	26.43	0	0	1.40599	0	4.91025	0	Enhancer_associated	No
chr7	121944960	121951909	FEZF1-AS1:14	+	FEZF1	lncipedia	-396	Promoter	1.55848	2.89269	0.0405265	6.21786	3.15438e-10	-1.7321	1	3.27664	0.00222207	-4.23867	0.380676	7.51377	0.00100643	0	0	7.28	0	1.22	0.56	1.13	0	0.66	6.34	52.87	0	0	2.07382	0.267036	4.9357	0	Promoter_associated	No
chr7	121944960	121951909	FEZF1-AS1:15	+	FEZF1	lncipedia	-396	Promoter	1.55848	2.89269	0.0405265	6.21786	3.15438e-10	-1.7321	1	3.27664	0.00222207	-4.23867	0.380676	7.51377	0.00100643	0	0	7.28	0	1.22	0.56	1.13	0	0.66	6.34	52.87	0	0	2.07382	0.267036	4.9357	0	Promoter_associated	No
chr7	121945040	121951909	FEZF1-AS1:18	+	FEZF1	lncipedia	-476	Promoter	1.51649	2.89269	0.0405265	6.21786	3.15438e-10	-1.7321	1	3.27664	0.00222207	-4.23867	0.380676	7.51377	0.00100643	0	0	7.28	0	1.22	0.56	1.13	0	0.66	6.34	52.87	0	0	2.07382	0.267036	4.9357	0	Promoter_associated	No
chr3	32854303	32855343	lnc-TRIM71-1:1	+	TRIM71	lncipedia	-4168	Intergenic	-2.98164	-1.72331	0.0111654	1.14918	0.0594445	-6.81686	0.000248519	2.8265	2.70846e-05	-4.6964	0.0983839	7.51089	0.000153588	13.66	18.42	5.83	13.58	2.44	10.72	4.54	8.74	7.23	21.56	36.78	0	0	2.3978	3.7069	4.91504	0	Enhancer_associated	No
chr19	29215182	29218578	lnc-UQCRFS1-3:10	-	UQCRFS1	lncipedia	479590	Intergenic	2.20717	3.88003	5.39152e-05	6.18785	1.12462e-15	-1.78616	1	2.25383	0.000159844	-5.26026	0.0188856	7.50671	0.000124965	0	0	5.83	0.75	6.11	0	6.81	0.87	0	29.17	28.73	0	0	2.85798	0.344828	4.90448	0	Promoter_associated	No
chr4	5822510	5828588	lnc-EVC2-2:1	-	CRMP1	lncipedia	0	Intragenic	-1.44089	2.72662	0.00133968	5.97977	3.1591e-23	-1.85095	0.770655	3.14809	2.91572e-13	-4.29807	0.00013773	7.50423	5.92229e-12	6.83	5.53	11.65	1.51	18.33	0.56	22.69	0	0	176.3	124.13	0	0.96	4.21387	1.76765	7.24046	0.565597	Enhancer_associated	No
chr6	114369054	114375772	lnc-MARCKS-5:53	+	HS3ST5	lncipedia	979	Downstream	-0.364699	0.760381	0.625768	2.87542	0.00242824	-5.06446	0.129759	2.09964	0.0560625	-5.4257	0.0217127	7.5039	0.0016937	6.83	0	2.91	5.28	9.78	3.95	7.94	4.37	0.66	3.81	55.17	0	0	2.97759	2.17473	4.93026	0	Enhancer_associated	No
chr2	70933544	70995332	lnc-ADD2-1:4	-	ADD2	lncipedia	0	Intragenic	1.36483	3.68832	9.1217e-25	7.15811	1.08808e-74	-0.392	1	3.42138	1.43059e-28	-4.0872	2.52756e-12	7.49931	2.95611e-19	12.52	5.53	128.17	5.28	112.44	3.39	127.08	9.61	12.49	1240.44	1245.87	15.72	5.78	6.94911	3.19167	10.281	3.55459	Promoter_associated	No
chrX	45704185	45708065	MIR222HG:19	-	KRBOX4	lncipedia	-598560	Intergenic	-0.725324	2.82933	5.43982e-08	4.49867	2.23098e-13	-3.03506	0.0478766	1.62154	0.000615544	-5.85778	8.02279e-18	7.49643	7.9311e-14	18.22	18.42	141.28	4.53	146.66	2.26	139.56	31.46	28.92	208.01	635.58	5.24	1.93	7.16491	4.1939	8.72381	2.19692	Enhancer_associated	No
chr15	65665826	65667638	lnc-IGDCC4-1:1	-	IGDCC3	lncipedia	0	Intragenic	-2.03608	7.31706	1.51721e-15	7.97658	8.44654e-16	5.12548e-15	1	0.584422	0.5401	-6.91125	2.89911e-05	7.49457	0.000154955	0	0	16.02	0	25.66	0	18.15	0	0	34.25	22.99	0	0	4.38842	0	4.8885	0	Enhancer_associated	No
chr1	146147429	146157213	lnc-NBPF11-1:12	-	NBPF20;NBPF10	lncipedia	0	Intragenic;Intragenic	0	-2.02616	4.92282e-06	-0.414521	0.754586	-8.36238	4.69867e-09	1.55685	0.0401404	-5.94071	0.00196321	7.49006	0.000270421	22.77	46.05	13.11	31.69	12.22	34.42	5.67	40.2	35.5	15.22	42.53	0	0	3.5025	5.17413	4.90087	0	Promoter_associated	No
chr3	28020762	28023601	UNI_4328	-	EOMES	novel	-256557	Intergenic	0.106229	1.22485	0.0799695	2.52296	2.13504e-05	-5.411	0.121374	1.24916	0.0747268	-6.24105	0.000460695	7.48645	0.000136593	4.55	0	8.74	5.28	18.33	5.08	10.21	6.12	5.26	31.71	25.29	0	0	3.74703	2.42805	4.88264	0	Promoter_associated	No
chrX	102659764	102705590	lnc-NGFRAP1-2:3	+	NGFRAP1	lncipedia	26673	Intergenic	1.36795	6.22165	8.97987e-68	7.96766	8.64867e-20	0.413938	1	1.66362	0.182278	-5.68853	2.1997e-27	7.48579	2.17633e-09	1.14	4.6	343.73	5.28	366.64	1.13	346.08	3.5	7.23	2009.05	44.82	5.24	7.71	8.46414	2.26704	10.0055	2.90207	Promoter_associated	No
chr7	22602904	22630831	lnc-IL6-3:1	+	STEAP1B	lncipedia	-63004	Intergenic	-2.49993	3.25065	1.93892e-14	4.51617	1.95339e-08	-3.07643	0.039291	1.18848	0.381491	-6.31352	4.99635e-22	7.48565	1.72371e-08	2.28	15.66	208.28	11.32	182.1	11.85	197.43	40.2	23.01	793.98	27.58	5.24	1.93	7.62159	4.20059	8.68573	2.19692	Enhancer_associated	No
chr11	130623500	130623933	lnc-C11orf44-1:11	+	C11orf44	lncipedia	36254	Intergenic	-1.07694	2.53227	0.422819	6.76623	3.19738e-07	-1.19208	1	4.11015	0.00887711	-3.43423	0.846621	7.48481	0.00110674	1.14	0	0	0	0	0	4.54	0	0	54.54	1.15	0	0	1.3296	0.250962	4.85025	0	Enhancer_associated	No
chr10	126669979	126672065	lnc-FAM175B-4:1	+	ZRANB1	lncipedia	0	Intragenic	-1.21722	-0.163905	0.983457	2.46912	2.84359e-09	-5.13706	6.46185e-05	2.59129	1e-09	-4.89994	4.70971e-05	7.48264	1.99313e-10	44.4	24.87	20.39	15.85	30.55	17.49	32.91	35.83	24.98	115.42	210.33	5.24	0	4.85549	4.8195	7.35645	1.85599	Enhancer_associated	No
chrX	53254734	53256984	lnc-TSPYL2-7:1	+	KDM5C	lncipedia	-131	Promoter	3.93108	-0.708549	0.571615	1.78021	0.00308364	-6.15245	0.0086733	2.43502	0.00135145	-5.04787	0.0689883	7.47874	0.000264839	4.55	11.05	1.46	6.79	8.55	9.03	5.67	3.5	9.2	38.05	18.39	0	0	2.63846	3.06235	4.86888	0	Promoter_associated	No
chr20	3652901	3662724	lnc-ATRN-1:1	+	ADAM33	lncipedia	0	Intragenic	-0.932795	6.25476	1.31172e-34	5.08556	1.13483e-10	-2.88093	0.923292	-1.20868	0.0304446	-8.68379	4.37749e-14	7.47874	0.000264839	2.28	0.92	61.17	0	66	0.56	79.43	0.87	0	38.05	18.39	0	0	6.12653	0.825107	4.86888	0	Enhancer_associated	No
chr19	53484194	53490101	lnc-ZNF816-2:11	-	ZNF816-ZNF321P;ZNF816	lncipedia	-18031	Intergenic;Intergenic	-0.688794	-0.453893	0.255683	-1.9165	7.74983e-05	-9.84524	1.08942e-16	-1.51627	0.0024746	-8.98821	6.98088e-16	7.47874	0.000264839	72.87	89.33	94.67	99.61	78.22	91.98	83.97	123.22	114.38	38.05	18.39	0	0	6.43663	6.63757	4.86888	0	Enhancer_associated	No
chr19	5336519	5338600	lnc-ZNRF4-4:1	+	PTPRS	lncipedia	0	Intragenic	-1.41472	0.570256	0.655639	2.84517	6.71415e-06	-5.07249	0.0871442	2.23269	0.000811423	-5.25899	0.02369	7.4787	0.000197134	1.14	5.53	7.28	2.26	3.67	5.64	7.94	0.87	4.6	20.29	36.78	0	0	2.86724	2.1177	4.88435	0	Enhancer_associated	No
chr19	5336519	5338600	lnc-ZNRF4-4:2	+	PTPRS	lncipedia	0	Intragenic	-1.41472	0.570256	0.655639	2.84517	6.71415e-06	-5.07249	0.0871442	2.23269	0.000811423	-5.25899	0.02369	7.4787	0.000197134	1.14	5.53	7.28	2.26	3.67	5.64	7.94	0.87	4.6	20.29	36.78	0	0	2.86724	2.1177	4.88435	0	Enhancer_associated	No
chr7	23471293	23471931	lnc-TRA2A-5:1	-	IGF2BP3	lncipedia	0	Intragenic	-3.20809	1.21513	0.0400023	1.70438	0.00540388	-6.22033	0.00963821	0.452498	0.877474	-7.03581	5.81019e-05	7.4787	0.000197134	5.69	3.68	17.48	15.09	34.22	8.46	13.62	6.12	7.23	20.29	36.78	0	0	4.50927	3.12295	4.88435	0	Enhancer_associated	No
chr5	97705293	97707801	UNI_5689	-	RGMB	novel	-397199	Intergenic	0.401899	5.85306	3.289e-06	7.96738	2.65718e-09	5.12548e-15	1	2.02077	0.0926339	-5.44972	0.017347	7.47397	0.00054362	0	0	7.28	0	11	0	3.4	0	0	52	3.45	0	0	3.04031	0	4.84423	0	Promoter_associated	No
chr19	14281299	14288462	lnc-ASF1B-1:1	-	ADGRL1	lncipedia	0	Intragenic	-3.2783	0.796091	0.122328	3.11483	2.95258e-14	-4.4607	0.000261057	2.27306	3.85223e-09	-5.13425	3.79295e-07	7.46641	4.40958e-12	15.94	4.6	40.78	15.85	23.22	19.75	32.91	18.35	17.09	147.13	147.11	0	0.96	5.05759	4.02355	7.21062	0.565597	Enhancer_associated	No
chr15	26902178	26903812	lnc-ATP10A-4:2	-	GABRB3	lncipedia	0	Intragenic	-1.55477	2.33525	0.0549047	4.37839	2.08057e-07	-3.50082	0.904191	2.01616	0.00555829	-5.457	0.0243174	7.46603	0.000197048	0	0	7.28	4.53	12.22	1.69	2.27	0	0	34.25	21.84	0	0	3.04556	1.02621	4.86022	0	Enhancer_associated	No
chr20	12631897	12637347	lnc-TASP1-6:1	-	SPTLC3	lncipedia	-352281	Intergenic	-1.61209	4.65756	0.0207823	7.94359	1.48911e-15	5.12548e-15	1	3.23839	3.73529e-05	-4.25473	0.403309	7.46187	0.000182344	0	0	7.28	0	2.44	0	0	0	0	32.98	22.99	0	0	2.08406	0	4.85723	0	Enhancer_associated	No
chr19	37988249	37996947	ZNF793-AS1:13	-	ZNF793	lncipedia	-895	Promoter	3.19692	0.446173	0.482234	0.450044	0.591718	-7.45867	5.24413e-06	-0.033494	1	-7.49841	1.249e-06	7.45414	0.00017939	14.8	12.89	16.02	20.37	42.77	17.49	30.64	26.22	20.38	21.56	34.48	0	0	4.94533	4.29951	4.85898	0	Promoter_associated	No
chr19	36505417	36510391	lnc-WDR62-2:3	+	LOC101927572;CLIP3	lncipedia	0	Intragenic;Intragenic	2.84889	-0.193248	0.931144	-0.514405	0.558144	-8.42104	2.32546e-09	-0.360179	0.834056	-7.82609	1.10983e-09	7.45414	0.00017939	28.46	30.39	34.96	39.99	39.11	45.14	39.71	35.83	37.47	21.56	34.48	0	0	5.28269	5.21775	4.85898	0	Promoter_associated	No
chr16	84627998	84630432	lnc-KLHL36-1:1	+	COTL1	lncipedia	0	Intragenic	-3.08279	0.904272	0.0937038	-0.0549933	1	-7.9631	1.71263e-05	-0.992734	0.0613959	-8.45727	1.15927e-12	7.45414	0.00017939	47.82	42.36	65.54	19.62	59.88	24.27	52.19	12.24	13.8	21.56	34.48	0	0	5.91177	4.79103	4.85898	0	Enhancer_associated	No
chr20	57392186	57392780	GNAS-AS1:13	-	GNAS	lncipedia	-21994	Intergenic	-0.888592	0.350754	0.983457	2.5068	0.000604464	-5.38667	0.0700278	2.10757	0.00067932	-5.35054	0.0142079	7.45363	0.000162824	1.14	4.6	7.28	9.81	4.89	6.77	7.94	0.87	1.97	30.44	25.29	0	0	2.94548	2.37666	4.85125	0	Enhancer_associated	No
chr15	48443339	48443970	lnc-SLC24A5-5:1	+	MYEF2	lncipedia	0	Intragenic	-0.74684	0.734944	0.415154	2.49417	6.86227e-06	-5.40698	0.0771783	1.71333	0.0148253	-5.74803	0.00668082	7.44998	0.000194603	2.28	3.68	8.74	4.53	13.44	5.08	4.54	3.5	6.57	20.29	35.63	0	0	3.3084	2.39872	4.85599	0	Enhancer_associated	No
chr18	76736819	76738822	lnc-AC068473.1-2:5	-	SALL3	lncipedia	-1454	Promoter	1.6601	4.86711	2.80757e-06	6.76796	5.31994e-15	-1.14779	1	1.84545	0.0034302	-5.60979	0.00701137	7.44954	0.000157339	0	0	11.65	0.75	8.55	0	4.54	0	0	29.17	26.43	0	0	3.20893	0.169925	4.848	0	Promoter_associated	No
chr8	138403932	138419343	lnc-FAM135B-6:1	-	FAM135B	lncipedia	722924	Intergenic	-1.1494	3.88984	6.57878e-35	3.98058	1.17082e-08	-3.51271	0.000331155	0.0353165	1	-7.29919	3.81792e-25	7.44781	3.4249e-08	11.39	14.74	187.89	18.11	311.65	16.93	276.86	16.6	9.86	474.36	16.09	0	1.93	8.02126	3.96394	7.94383	0.974529	Enhancer_associated	No
chr5	166714324	166721278	lnc-PANK3-9:1	-	TENM2	lncipedia	0	Intragenic	-1.47796	3.75521	5.24976e-12	6.59446	7.96215e-22	-0.890347	1	2.79353	5.01903e-05	-4.70703	0.000152249	7.44525	2.67924e-08	2.28	0	23.3	3.02	20.78	1.13	29.5	1.75	0.66	272.69	44.82	5.24	0	4.67393	1.30646	7.31972	1.85599	Enhancer_associated	No
chr7	19970693	20164785	lnc-MACC1-1:5	-	MACC1	lncipedia	9495	Downstream	0.894678	3.00849	7.34385e-13	5.34494	1.4664e-26	-2.17258	0.00496731	2.28919	4.97496e-12	-5.06606	1.19565e-34	7.44402	1.6342e-22	233.41	205.37	1331.24	147.9	1425.01	146.16	1288.99	62.05	43.39	7471.8	4942.11	41.92	45.3	10.3981	7.13662	12.5999	5.4793	Promoter_associated	No
chr1	114575014	114577133	lnc-OLFML3-2:2	+	OLFML3	lncipedia	50139	Intergenic	-0.242325	2.08132	0.00792273	3.90528	2.07152e-08	-4.00271	0.398979	1.7922	0.00908803	-5.66373	0.00506099	7.44149	0.000283275	3.42	0	8.74	1.51	6.11	1.13	10.21	3.5	0.66	17.76	37.93	0	0	3.22548	1.43474	4.85025	0	Enhancer_associated	No
chr7	20068536	20085544	lnc-MACC1-1:12	-	MACC1	lncipedia	88736	Intergenic	-0.968647	4.26511	6.40932e-23	6.82917	7.16071e-49	-0.767318	0.887841	2.51746	1.98735e-12	-4.83133	2.10362e-12	7.43954	1.18046e-15	5.69	3.68	64.09	0	74.55	4.51	64.68	1.75	1.97	436.31	297.68	0	2.89	6.10378	1.97575	8.52354	1.28983	Enhancer_associated	No
chr10	126133807	126134344	lnc-NKX1-2-1:1	-	NKX1-2	lncipedia	1655	Downstream	-2.35514	4.11185	0.0013822	6.78147	4.11163e-12	-1.11802	1	2.59223	0.00318382	-4.84327	0.0883294	7.43913	0.000675958	0	0	8.74	0	2.44	0.56	3.4	0	0	43.12	11.49	0	0	2.5509	0.128733	4.82299	0	Enhancer_associated	No
chrX	134056808	134060054	lnc-MOSPD1-1:3	-	MOSPD1	lncipedia	-7435	Intergenic	-2.31523	-4.03687	7.04111e-17	-2.6386	5.87167e-05	-10.5259	6.05912e-16	1.35513	0.148702	-6.08807	0.00103082	7.43913	0.000675958	135.49	124.33	7.28	228.65	15.89	224.6	10.21	103.12	117.67	43.12	11.49	0	0	3.60011	7.29134	4.82299	0	Enhancer_associated	No
chr4	26030536	26032725	lnc-C4orf52-7:1	+	SMIM20	lncipedia	99036	Intergenic	-0.239709	1.21384	0.262529	3.42584	1.92175e-05	-4.45217	0.301109	2.16428	0.0206834	-5.27915	0.0369795	7.43873	0.00083145	0	2.76	7.28	0	9.78	2.82	2.27	3.5	3.94	8.88	47.12	0	0	2.89595	1.66448	4.85798	0	Enhancer_associated	No
chr4	26030536	26034812	lnc-C4orf52-7:2	+	SMIM20	lncipedia	99036	Intergenic	-0.256621	-0.503463	0.867693	1.53508	0.0852028	-6.35436	0.0194729	1.99008	0.0295984	-5.45184	0.0155847	7.43873	0.00083145	1.14	6.45	8.74	3.77	9.78	6.77	3.4	17.48	16.43	8.88	47.12	0	0	3.05427	3.27401	4.85798	0	Enhancer_associated	No
chr5	115781855	115785377	SEMA6A-AS1:1	+	SEMA6A	lncipedia	0	Intragenic	-2.13672	-0.209692	0.734995	1.46078	5.21187e-05	-6.02036	9.91407e-23	1.61717	2.87956e-05	-5.73471	1.64029e-26	7.4372	3.35039e-18	362.06	371.15	374.32	261.85	304.31	335.2	301.82	291.89	275.43	1221.41	657.42	5.24	6.75	8.35675	8.30954	9.87715	2.80632	Enhancer_associated	No
chr6	114663342	114861884	lnc-MARCKS-5:56	+	HS3ST5	lncipedia	-279302	Intergenic	4.90854	4.99632	3.8206e-54	8.19059	8.71515e-85	0.690876	0.530796	3.15198	1.01095e-16	-4.19244	4.75098e-21	7.43705	9.58197e-21	13.66	11.05	342.28	15.85	431.41	5.64	398.27	9.61	7.23	4330.12	2196.37	20.96	24.09	8.61343	3.5244	11.6725	4.55612	Promoter_associated	No
chr6	114663342	114861884	lnc-MARCKS-5:58	+	HS3ST5	lncipedia	-279302	Intergenic	4.90854	4.99632	3.8206e-54	8.19059	8.71515e-85	0.690876	0.530796	3.15198	1.01095e-16	-4.19244	4.75098e-21	7.43705	9.58197e-21	13.66	11.05	342.28	15.85	431.41	5.64	398.27	9.61	7.23	4330.12	2196.37	20.96	24.09	8.61343	3.5244	11.6725	4.55612	Promoter_associated	No
chr5	97745938	97747496	lnc-CHD1-5:1	-	RGMB	lncipedia	-357504	Intergenic	0.629349	2.2003	0.00144416	4.18931	3.81885e-06	-3.71592	0.560775	1.92354	0.075139	-5.51714	0.00907314	7.43508	0.000455937	0	1.84	7.28	1.51	7.33	0.56	7.94	2.62	1.31	49.47	4.6	0	0	3.09029	1.20581	4.80916	0	Promoter_associated	No
chr15	26995081	27035447	lnc-ATP10A-8:1	-	GABRB3	lncipedia	0	Intragenic	-0.257497	2.46936	7.50398e-11	5.03161	4.8463e-35	-2.46462	0.0318987	2.51554	2.27683e-15	-4.86615	7.33127e-15	7.43471	9.77376e-18	10.25	32.23	131.08	24.15	116.1	16.36	98.72	9.61	11.18	608.8	639.03	5.24	3.85	6.86171	4.19351	9.28752	2.47119	Enhancer_associated	No
chr12	25098364	25101995	lnc-C12orf77-1:1	-	BCAT1	lncipedia	0	Intragenic	2.9665	1.78458	5.92212e-10	2.33064	1.00517e-11	-5.1709	1.67025e-09	0.500703	0.310562	-6.85294	1.00535e-23	7.42942	1.43298e-14	56.93	60.78	190.8	43.01	212.65	43.45	170.2	32.34	44.04	244.79	268.94	0	1.93	7.58659	5.57768	8.01047	0.974529	Promoter_associated	No
chr6	105374368	105379376	LIN28B-AS1:11	-	LIN28B	lncipedia	-25548	Intergenic	-1.37084	2.39323	0.00145659	3.46117	4.5902e-06	-4.45646	0.322318	1.02711	0.112678	-6.41271	8.51866e-05	7.42905	0.000201251	2.28	6.45	11.65	3.02	13.44	0.56	17.02	1.75	0	22.83	32.18	0	0	3.91041	1.74129	4.83314	0	Enhancer_associated	No
chr6	105374298	105379374	LIN28B-AS1:12	-	LIN28B	lncipedia	-25550	Intergenic	-1.37084	2.39323	0.00145659	3.46117	4.5902e-06	-4.45646	0.322318	1.02711	0.112678	-6.41271	8.51866e-05	7.42905	0.000201251	2.28	6.45	11.65	3.02	13.44	0.56	17.02	1.75	0	22.83	32.18	0	0	3.91041	1.74129	4.83314	0	Enhancer_associated	No
chr7	121943711	121950131	FEZF1-AS1:1	+	FEZF1	lncipedia	0	Intragenic	1.36916	3.06391	0.150536	6.75411	1e-09	-1.11802	1	3.6541	0.000965789	-3.78152	0.519126	7.42885	0.00127088	0	0	5.83	0	0	0.56	1.13	0	0	6.34	49.42	0	0	1.73118	0.128733	4.852	0	Promoter_associated	No
chr7	121943711	121950131	FEZF1-AS1:2	+	FEZF1	lncipedia	0	Intragenic	1.36916	3.06391	0.150536	6.75411	1e-09	-1.11802	1	3.6541	0.000965789	-3.78152	0.519126	7.42885	0.00127088	0	0	5.83	0	0	0.56	1.13	0	0	6.34	49.42	0	0	1.73118	0.128733	4.852	0	Promoter_associated	No
chr7	19958603	20180049	lnc-MACC1-1:10	-	MACC1	lncipedia	0	Intragenic	-1.55888	2.4067	3.91169e-08	4.6934	5.58597e-20	-2.80249	0.000296204	2.2404	1.04251e-11	-5.0985	1.69284e-35	7.42395	1.4493e-22	383.7	321.41	1527.86	264.87	1590	284.41	1408.13	83.9	78.23	8015.92	5413.34	47.16	49.15	10.56	7.88927	12.7133	5.61927	Enhancer_associated	No
chr7	19958822	20180074	lnc-MACC1-1:14	-	MACC1	lncipedia	0	Intragenic	-1.51432	2.40393	4.05678e-08	4.69198	5.66368e-20	-2.80187	0.000296918	2.24179	1.04251e-11	-5.0951	1.92754e-35	7.42191	1.44978e-22	383.7	321.41	1519.13	264.87	1590	283.85	1405.86	83.9	78.23	8007.04	5402.99	47.16	49.15	10.5565	7.8887	12.7112	5.61927	Enhancer_associated	No
chr7	19958822	20179997	lnc-MACC1-1:3	-	MACC1	lncipedia	0	Intragenic	-1.43336	2.40485	3.96792e-08	4.69277	5.4714e-20	-2.80094	0.000297108	2.24167	1.04953e-11	-5.0951	1.92754e-35	7.42179	1.44978e-22	383.7	320.49	1519.13	264.87	1590	283.85	1405.86	83.9	78.23	8007.04	5401.84	47.16	49.15	10.5565	7.88777	12.7111	5.61927	Enhancer_associated	No
chr7	22602999	22611717	lnc-IL6-3:6	+	STEAP1B	lncipedia	-63099	Intergenic	-2.5276	4.36406	2.73283e-27	5.63085	5.00834e-11	-1.91172	0.424063	1.17374	0.436704	-6.15574	6.24031e-13	7.42024	6.64518e-07	2.28	0	74.28	3.02	58.66	3.39	63.54	2.62	3.29	265.08	6.9	0	0.96	6.05514	1.77961	7.09793	0.565597	Enhancer_associated	No
chr15	48433992	48444471	lnc-FBN1-5:2	-	SLC24A5;MYEF2	lncipedia	0	Intragenic;Intragenic	-0.198672	0.758382	0.0194539	2.50175	3.21887e-15	-4.98282	1.71718e-09	1.69719	7.40914e-07	-5.64585	2.37823e-14	7.4183	1.61814e-14	39.85	32.23	81.56	43.01	92.88	36.68	73.75	48.07	47.33	233.37	276.99	0	1.93	6.38767	5.399	8.00101	0.974529	Enhancer_associated	No
chr7	22601689	22610569	lnc-IL6-3:16	+	STEAP1B	lncipedia	-61789	Intergenic	-1.92129	4.29306	2.88131e-26	5.56763	4.28829e-11	-1.97574	0.389923	1.1769	0.41327	-6.15028	9.37527e-13	7.41804	4.77576e-07	2.28	0	75.74	3.02	61.11	3.39	59	2.62	3.94	263.82	8.05	0	0.96	6.05057	1.82443	7.09735	0.565597	Enhancer_associated	No
chr18	76736934	76738855	lnc-AC068473.1-2:21	-	SALL3	lncipedia	-1421	Promoter	1.64761	4.86711	2.80757e-06	6.73406	1.1557e-14	-1.14779	1	1.81243	0.00421482	-5.60979	0.00701137	7.41591	0.000190565	0	0	11.65	0.75	8.55	0	4.54	0	0	27.9	26.43	0	0	3.20893	0.169925	4.81583	0	Promoter_associated	No
chr11	68380366	68383698	lnc-MTL5-1:3	-	PPP6R3	lncipedia	0	Intragenic	-2.34484	4.93067	0.00125358	7.90565	1.51147e-08	5.12548e-15	1	2.89301	0.0209068	-4.54233	0.154284	7.41162	0.000840735	0	0	1.46	0	4.89	0	4.54	0	0	50.73	2.3	0	0	2.21101	0	4.78215	0	Enhancer_associated	No
chrX	133677796	133678910	MIR503HG:10	-	PLAC1	lncipedia	20964	Intergenic	0.877297	0.501405	0.566975	-0.928877	0.438656	-8.79317	2.84952e-06	-1.4758	0.00309378	-8.8907	1.50099e-14	7.40759	0.000228325	6.83	28.55	58.26	43.01	94.1	36.68	85.1	97.01	76.25	25.37	28.73	0	0	6.32469	5.61633	4.80993	0	Promoter_associated	No
chrX	103172004	103174131	lnc-RAB9B-1:1	-	TMSB15B	lncipedia	-43070	Intergenic	1.90332	1.58898	0.0119651	3.01257	2.70523e-07	-4.84164	0.0920523	1.37748	0.0258748	-6.03522	0.000774715	7.40342	0.000233028	1.14	1.84	10.2	5.28	9.78	2.26	12.48	4.37	2.63	24.1	29.88	0	0	3.56316	1.97085	4.80684	0	Promoter_associated	No
chr2	179392719	179403497	TTN-AS1:27	+	TTN	lncipedia	0	Intragenic	-1.78391	0.315815	0.854247	-0.272875	1	-8.13744	1.7767e-05	-0.638537	0.377641	-8.0497	4.45819e-10	7.40342	0.000233028	20.49	17.5	43.69	9.81	46.44	14.67	43.12	74.28	47.99	24.1	29.88	0	0	5.50515	4.9905	4.80684	0	Enhancer_associated	No
chr12	74791911	74796312	lnc-KCNC2-2:13	-	ATXN7L3B	lncipedia	-135240	Intergenic	0.822417	-0.55554	0.795232	1.65501	0.0185326	-6.19793	0.0218154	2.14913	0.00115021	-5.258	0.0212583	7.40285	0.000296041	1.14	2.76	4.37	7.55	7.33	9.03	6.81	14.86	10.52	32.98	20.69	0	0	2.84197	3.11159	4.79883	0	Promoter_associated	No
chr3	195497235	195513287	lnc-TNK2-11:1	-	MUC4	lncipedia	0	Intragenic	-2.49963	6.18298	1.1832e-63	7.55037	1.79523e-71	0.075073	1	1.32052	5.36573e-05	-6.01565	3.07833e-26	7.3992	3.89257e-18	1.14	8.29	323.34	4.53	321.42	2.26	263.24	1.75	2.63	697.59	735.57	5.24	4.82	8.24634	2.14839	9.487	2.59216	Enhancer_associated	No
chr16	84599207	84610702	lnc-KLHL36-2:1	+	COTL1	lncipedia	0	Intragenic	-1.96963	-0.246986	0.977916	0.841666	0.282711	-6.66111	5e-09	1.04204	0.0035056	-6.27725	7.83076e-20	7.39681	1.89226e-14	237.96	194.32	145.65	120.74	117.33	123.58	123.68	43.7	42.07	249.86	251.7	0	1.93	7.02111	7.00069	7.97602	0.974529	Enhancer_associated	No
chr16	84599207	84610702	lnc-KIAA1609-2:1	-	COTL1	lncipedia	0	Intragenic	-2.54999	-0.246986	0.977916	0.841666	0.282711	-6.66111	5e-09	1.04204	0.0035056	-6.27725	7.83076e-20	7.39681	1.89226e-14	237.96	194.32	145.65	120.74	117.33	123.58	123.68	43.7	42.07	249.86	251.7	0	1.93	7.02111	7.00069	7.97602	0.974529	Enhancer_associated	No
chr3	154958734	154960912	LINC01487	+	MME	refseq	57217	Intergenic	-0.156689	6.83814	4.50413e-12	10.2568	6.84677e-47	2.66441	0.873743	3.34936	6.28951e-16	-3.98916	0.000849349	7.39541	8.62568e-12	0	0	20.39	0	11	0	12.48	0	0	142.05	137.92	0	0.96	3.96563	0	7.1394	0.565597	Enhancer_associated	No
chrX	13786023	13787292	lnc-RAB9A-6:1	+	OFD1	lncipedia	0	Intragenic	-0.182287	4.5854	2.25336e-05	6.70507	2.75766e-14	-1.16822	1	2.06495	0.000804038	-5.34274	0.016892	7.39499	0.000254939	0	0.92	4.37	0	6.11	0	9.08	0	0	21.56	32.18	0	0	2.91073	0.20581	4.80064	0	Enhancer_associated	No
chrX	6193675	6194683	lnc-STS-5:1	+	NLGN4X	lncipedia	-46753	Intergenic	0.0895118	2.12484	0.983457	7.87536	2.34505e-15	5.12548e-15	1	5.61399	1.83537e-09	-1.80961	1	7.39423	0.000257324	0	0	1.46	0	0	0	0	0	0	30.44	22.99	0	0	0.572081	0	4.7926	0	Promoter_associated	No
chr12	3456062	3475270	lnc-EFCAB4B-8:6	-	PRMT8	lncipedia	-15246	Intergenic	0.266185	2.06945	0.125794	5.31176	1.1249e-12	-2.53196	1	3.18717	8.07475e-06	-4.21576	0.334606	7.39423	0.000257324	1.14	0	5.83	0	1.22	0.56	2.27	0	1.31	30.44	22.99	0	0	2.03797	0.586565	4.7926	0	Promoter_associated	No
chr7	83302	86697	lnc-AC145676.2.1-13:1	-	FAM20C	lncipedia	-106273	Intergenic	-2.79642	5.05027	0.00194362	7.87056	2.07459e-15	5.12548e-15	1	2.72097	6.52035e-05	-4.66379	0.196992	7.38997	0.000244795	0	0	1.46	0	2.44	0	7.94	0	0	29.17	24.14	0	0	2.30646	0	4.78947	0	Enhancer_associated	No
chr4	90641492	90647903	lnc-MMRN1-2:16	+	SNCA	lncipedia	0	Intragenic	-1.53151	1.24507	0.0400879	1.49631	0.0407604	-6.34683	0.010729	0.194964	1	-7.19028	8.03416e-06	7.38599	0.000440741	5.69	16.58	20.39	7.55	35.44	10.16	17.02	1.75	9.2	36.78	16.09	0	0	4.66011	3.24615	4.77795	0	Enhancer_associated	No
chrX	133677376	133678434	lnc-HPRT1-6:1	+	PLAC1	lncipedia	21440	Intergenic	-1.63416	0.170004	0.985268	-1.07244	0.181503	-8.90926	8.43145e-09	-1.27546	0.0636718	-8.67112	5.23139e-11	7.382	0.00032711	17.08	39.6	33.5	43.01	83.11	44.02	86.24	90.89	76.25	17.76	35.63	0	0	6.10049	5.72269	4.79155	0	Enhancer_associated	No
chr1	73447760	73448212	lnc-FPGT-10:2	+	NEGR1	lncipedia	-699484	Intergenic	-3.1142	4.39819	0.011194	7.86569	1.16293e-13	5.12548e-15	1	3.37964	2.04106e-05	-4.00339	0.44797	7.38141	0.000391931	0	0	4.37	0	2.44	0	1.13	0	0	35.51	17.24	0	0	1.86658	0	4.77479	0	Enhancer_associated	No
chr11	23908633	23911129	lnc-LUZP2-3:1	+	LUZP2	lncipedia	-607388	Intergenic	-2.08656	2.73819	0.114513	6.05209	2.36337e-11	-1.81762	1	3.20166	7.6409e-05	-4.18256	0.354045	7.38141	0.000391931	0	1.84	1.46	0	1.22	0	5.67	0	0	35.51	17.24	0	0	1.91966	0.385891	4.77479	0	Enhancer_associated	No
chr21	44336742	44345947	lnc-WDR4-2:2	-	NDUFV3	lncipedia	6970	Downstream	-1.92716	2.30207	4.76921e-14	2.10926	6.7824e-07	-5.35931	6.35608e-10	-0.248137	0.986866	-7.60174	2.96482e-34	7.37966	5.03833e-14	89.95	139.99	530.16	69.42	439.97	52.48	467.49	86.52	55.22	514.95	240.21	5.24	1.93	8.90751	6.37961	8.56445	2.19692	Enhancer_associated	No
chr4	122715591	122717631	UNI_5180	-	EXOSC9	novel	-4842	Intergenic	-3.34588	2.73085	0.0387762	5.60523	6.11622e-09	-2.22782	1	2.832	0.0018067	-4.55294	0.144232	7.37951	0.000937341	0	1.84	4.37	0	4.89	0.56	2.27	0	0	8.88	44.82	0	0	2.276	0.485427	4.79961	0	Enhancer_associated	No
chr3	86587692	86590064	UNI_4465	+	VGLL3	novel	397060	Intergenic	-2.03663	2.93091	0.517025	7.8706	1.7849e-08	5.12548e-15	1	4.8132	0.000613953	-2.58089	1	7.37655	0.000943095	0	0	1.46	0	0	0	1.13	0	0	49.47	2.3	0	0	0.897886	0	4.74873	0	Enhancer_associated	No
chr6	70944262	70964461	lnc-LMBRD1-3:4	-	COL9A1	lncipedia	0	Intragenic	-0.697298	1.11089	0.678089	4.34899	2.40837e-06	-3.49556	0.781573	3.19536	0.00100003	-4.20097	0.30754	7.37447	0.00114417	2.28	0	1.46	0.75	3.67	0	3.4	3.5	0.66	7.61	45.97	0	0	1.94236	1.13641	4.79649	0	Enhancer_associated	No
chr2	179393466	179403454	TTN-AS1:46	+	TTN	lncipedia	0	Intragenic	-1.9315	0.330944	0.823382	-0.220735	1	-8.05472	5.70543e-05	-0.601874	0.436704	-7.98183	1.11007e-10	7.37302	0.000234299	20.49	17.5	43.69	9.81	42.77	14.67	40.85	69.04	42.73	24.1	28.73	0	0	5.44084	4.90881	4.77689	0	Enhancer_associated	No
chr2	179393466	179403556	TTN-AS1:34	+	TTN	lncipedia	0	Intragenic	-1.9315	0.309091	0.85566	-0.242482	1	-8.07663	4.72229e-05	-0.601874	0.436704	-7.98183	1.11007e-10	7.37302	0.000234299	20.49	19.34	43.69	9.81	42.77	14.67	40.85	69.91	42.73	24.1	28.73	0	0	5.44084	4.93034	4.77689	0	Enhancer_associated	No
chr2	179393466	179403582	TTN-AS1:43	+	TTN	lncipedia	0	Intragenic	-1.9315	0.323329	0.836633	-0.242482	1	-8.07663	4.72229e-05	-0.616089	0.416843	-7.99607	9.29133e-11	7.37302	0.000234299	20.49	19.34	43.69	9.81	44	14.67	40.85	69.91	42.73	24.1	28.73	0	0	5.4544	4.93034	4.77689	0	Enhancer_associated	No
chr2	179393466	179403630	TTN-AS1:32	+	TTN	lncipedia	0	Intragenic	-1.9315	0.304543	0.864257	-0.261156	1	-8.09542	5.03688e-05	-0.616089	0.416843	-7.99607	9.29133e-11	7.37302	0.000234299	20.49	19.34	43.69	9.81	44	14.67	40.85	71.66	43.39	24.1	28.73	0	0	5.4544	4.94922	4.77689	0	Enhancer_associated	No
chr2	179393466	179403630	TTN-AS1:36	+	TTN	lncipedia	0	Intragenic	-1.9315	0.304543	0.864257	-0.261156	1	-8.09542	5.03688e-05	-0.616089	0.416843	-7.99607	9.29133e-11	7.37302	0.000234299	20.49	19.34	43.69	9.81	44	14.67	40.85	71.66	43.39	24.1	28.73	0	0	5.4544	4.94922	4.77689	0	Enhancer_associated	No
chr2	179393466	179403630	TTN-AS1:37	+	TTN	lncipedia	0	Intragenic	-1.9315	0.304543	0.864257	-0.261156	1	-8.09542	5.03688e-05	-0.616089	0.416843	-7.99607	9.29133e-11	7.37302	0.000234299	20.49	19.34	43.69	9.81	44	14.67	40.85	71.66	43.39	24.1	28.73	0	0	5.4544	4.94922	4.77689	0	Enhancer_associated	No
chr2	179393466	179403645	TTN-AS1:41	+	TTN	lncipedia	0	Intragenic	-1.9315	0.304543	0.864257	-0.261156	1	-8.09542	5.03688e-05	-0.616089	0.416843	-7.99607	9.29133e-11	7.37302	0.000234299	20.49	19.34	43.69	9.81	44	14.67	40.85	71.66	43.39	24.1	28.73	0	0	5.4544	4.94922	4.77689	0	Enhancer_associated	No
chr8	6671752	6693026	lnc-DEFB1-1:3	-	XKR5	lncipedia	0	Intragenic	1.93417	2.92019	3.1e-08	5.62445	1.07854e-34	-1.86442	0.487465	2.65823	3.00481e-11	-4.65495	7.75843e-06	7.36927	1.10604e-11	0	2.76	16.02	2.26	26.89	1.69	24.96	5.24	2.63	123.03	152.86	0	0.96	4.56214	1.77821	7.11837	0.565597	Promoter_associated	No
chr10	21102668	21106579	lnc-C10orf113-3:2	-	NEBL	lncipedia	0	Intragenic	-1.28915	1.29437	0.0207827	1.68736	0.0119796	-6.14201	0.0175298	0.342214	0.903915	-7.02485	5.916e-06	7.36797	0.000351351	11.39	11.97	21.85	1.51	19.55	7.9	23.83	5.24	7.23	31.71	20.69	0	0	4.50737	3.09424	4.76553	0	Enhancer_associated	No
chr7	20135759	20170098	lnc-ITGB8-8:1	+	MACC1	lncipedia	4182	Downstream	-0.346112	1.17834	0.052534	3.41819	1.4563e-08	-3.97148	0.000141297	2.19418	3.46727e-11	-5.15769	5.00102e-23	7.3652	5.25515e-19	184.45	163.01	329.17	131.3	303.09	147.85	298.42	25.34	27.61	1591.77	1080.37	15.72	7.71	8.28182	6.83618	10.3849	3.66846	Enhancer_associated	No
chr1	73315919	73320112	lnc-FPGT-4:1	+	NEGR1	lncipedia	-567643	Intergenic	-0.45269	0.523286	0.54582	1.06901	0.0937191	-6.74308	0.000468925	0.508304	0.754379	-6.86053	0.00027748	7.36358	0.000326533	11.39	10.13	7.28	12.07	28.11	17.49	21.56	7.87	7.89	30.44	21.84	0	0	4.32073	3.6017	4.76235	0	Enhancer_associated	No
chr1	73315918	73320112	lnc-FPGT-4:2	+	NEGR1	lncipedia	-567642	Intergenic	-0.45269	0.523286	0.54582	1.06901	0.0937191	-6.74308	0.000468925	0.508304	0.754379	-6.86053	0.00027748	7.36358	0.000326533	11.39	10.13	7.28	12.07	28.11	17.49	21.56	7.87	7.89	30.44	21.84	0	0	4.32073	3.6017	4.76235	0	Enhancer_associated	No
chr4	183064057	183065582	lnc-DCTD-4:10	-	TENM3	lncipedia	-99003	Intergenic	2.9151	-1.27852	0.0337144	-1.53086	0.0695774	-9.34834	8e-09	-0.29699	1	-7.66427	3.10838e-08	7.35887	0.00075461	79.7	93.02	45.15	27.92	33	20.32	24.96	110.12	95.32	11.42	41.38	0	0	5.14445	6.17126	4.7761	0	Promoter_associated	No
chr5	25349949	25445767	lnc-C5orf17-11:1	+	CDH10	lncipedia	-704865	Intergenic	-0.56442	6.63956	3.84858e-85	8.25313	5.28981e-84	0.835968	0.347578	1.56999	3.26659e-06	-5.75724	3.5116e-38	7.35731	7.86546e-22	17.08	6.45	1358.91	12.83	1665.77	20.88	1532.94	6.99	10.52	4930.04	3585.9	41.92	26.98	10.5701	3.75043	12.0563	5.14771	Enhancer_associated	No
chr7	19970875	20180074	lnc-MACC1-1:15	-	MACC1	lncipedia	0	Intragenic	-1.51432	2.37231	5.86396e-08	4.64177	1.07092e-19	-2.78082	0.000317761	2.22324	1.54048e-11	-5.04469	6.63043e-35	7.35093	2.44308e-22	371.17	316.81	1439.02	255.81	1515.45	275.95	1344.59	83.9	74.94	7525.07	5081.18	47.16	48.19	10.4858	7.85027	12.6221	5.60511	Enhancer_associated	No
chr7	19970875	20180049	lnc-MACC1-1:2	-	MACC1	lncipedia	0	Intragenic	-1.55888	2.37231	5.86396e-08	4.64177	1.07092e-19	-2.78082	0.000317761	2.22324	1.54048e-11	-5.04469	6.63043e-35	7.35093	2.44308e-22	371.17	316.81	1439.02	255.81	1515.45	275.95	1344.59	83.9	74.94	7525.07	5081.18	47.16	48.19	10.4858	7.85027	12.6221	5.60511	Enhancer_associated	No
chr12	85080992	85083568	UNI_1666	-	SLC6A15	novel	169700	Intergenic	0.501794	7.2694	1.40763e-13	7.81141	4.2192e-08	5.12548e-15	1	0.484324	1	-6.86304	0.000133168	7.34696	0.00118875	0	0	29.13	0	9.78	0	20.42	0	0	1.27	51.72	0	0	4.37689	0	4.7811	0	Promoter_associated	No
chr5	12574969	12805295	LINC01194	+	CTNND2	refseq	-670815	Intergenic	0.480201	5.08748	2.73731e-58	8.64459	4.63929e-130	1.24526	0.0506375	3.51423	1.12781e-25	-3.75659	5.60652e-17	7.34665	1.90742e-22	7.97	7.37	295.67	10.56	469.3	8.46	400.54	13.98	9.2	4345.34	4092.76	31.44	31.8	8.60549	3.40463	12.043	5.02768	Promoter_associated	No
chr1	73156273	73158180	UNI_199	-	NEGR1	novel	-407997	Intergenic	-0.405872	1.16195	0.105492	2.35943	0.000684254	-5.44059	0.145095	1.13409	0.148765	-6.20804	0.000457512	7.34592	0.000455282	0	3.68	16.02	3.02	13.44	4.51	7.94	11.36	4.6	34.25	17.24	0	0	3.75132	2.46684	4.7412	0	Enhancer_associated	No
chr2	1517204	1546301	lnc-SNTG2-7:1	+	TPO	lncipedia	0	Intragenic	-0.638895	1.30968	0.0484588	5.93662	1.86546e-45	-1.46448	0.7462	4.5767	4.99573e-30	-2.75312	0.0854531	7.3433	1.56703e-13	4.55	5.53	14.56	0.75	9.78	2.26	10.21	5.24	5.26	242.25	279.29	5.24	0.96	3.64578	2.30208	8.03216	2.03562	Enhancer_associated	No
chr15	93583947	93584641	lnc-CHD2-1:1	+	RGMA	lncipedia	1996	Downstream	-1.49209	-4.07674	0.0714465	3.71195	4.43194e-08	-4.07952	0.323422	7.44453	6.27207e-09	5.12548e-15	1	7.34215	0.000483069	2.28	1.84	0	3.02	0	1.13	0	0.87	1.31	15.22	36.78	0	0	0	1.45505	4.75489	0	Enhancer_associated	No
chr11	134130071	134131503	lnc-THYN1-1:3	-	ACAD8	lncipedia	0	Intragenic	-1.2626	4.94783	0.00130267	7.82091	1.80103e-15	5.12548e-15	1	2.80036	2.87481e-05	-4.55226	0.161572	7.34194	0.000286464	0	0	2.91	0	6.11	0	2.27	0	0	24.1	27.58	0	0	2.25197	0	4.74631	0	Enhancer_associated	No
chr7	22638421	22646609	lnc-IL6-3:28	+	STEAP1B	lncipedia	-98521	Intergenic	-0.893833	4.45311	1.75865e-15	6.15961	2.68425e-09	-1.37413	0.989532	1.66565	0.210701	-5.58837	2.61422e-09	7.34159	1.74184e-06	0	4.6	49.52	0	30.55	0.56	52.19	4.37	0.66	252.4	4.6	0	0.96	5.49463	1.43207	7.01681	0.565597	Enhancer_associated	No
chr5	140179681	140249953	lnc-AC005609.1-1:1	-	PCDHA1;PCDHA2;PCDHA3;PCDHA4;PCDHA5;PCDHA6;PCDHA7;PCDHA8;PCDHA9;PCDHA10;PCDHA11	lncipedia	0	Intragenic;Intragenic;Intragenic;Intragenic;Intragenic;Intragenic;Intragenic;Intragenic;Intragenic;Intragenic;Intragenic	0.293085	-1.08705	0.000241561	0.173323	0.942677	-7.23425	1.53039e-22	1.20843	0.00169805	-6.05311	1.65564e-17	7.34098	5.96704e-14	207.22	241.29	123.8	175.82	113.66	186.22	93.04	194.01	174.86	276.5	203.43	0	1.93	6.79658	7.62622	7.91268	0.974529	Promoter_associated	No
chrX	103172004	103174096	lnc-RAB9B-1:2	-	TMSB15B	lncipedia	-43105	Intergenic	1.89997	1.7779	0.00449025	3.13369	1.69631e-07	-4.65546	0.134702	1.31191	0.0392511	-6.03522	0.000774715	7.33761	0.00029283	1.14	1.84	10.2	4.53	9.78	2.26	12.48	4.37	1.31	22.83	28.73	0	0	3.56316	1.83794	4.74308	0	Promoter_associated	No
chr17	52303564	52306908	UNI_2847	-	KIF2B	novel	400992	Intergenic	-0.609481	1.5482	0.383224	4.97736	6.49612e-11	-2.81341	1	3.35613	1.54957e-05	-3.98331	0.487145	7.33676	0.00037493	0	1.84	2.91	0.75	0	1.13	4.54	0	0	31.71	19.54	0	0	1.80047	0.695994	4.73471	0	Enhancer_associated	No
chr9	96077769	96082848	lnc-FAM120A-4:1	+	WNK2;C9orf129	lncipedia	0	Intragenic;Intragenic	-4.35701	5.64014	6.90064e-13	9.16734	1.08055e-38	1.96617	0.703562	3.46194	1.19905e-11	-3.89219	0.0102146	7.33614	9.27578e-10	0	0	16.02	0.75	13.44	0	12.48	0	0	202.93	87.35	5.24	0	3.90497	0.169925	7.19121	1.85599	Enhancer_associated	No
chr22	23732832	23735064	lnc-IGLL1-4:3	-	BCR	lncipedia	72609	Intergenic	-1.58651	0.785544	0.209685	0.535457	0.80145	-7.26035	0.000267184	-0.312721	1	-7.63951	2.04793e-08	7.33478	0.000768838	14.8	31.31	39.33	18.11	35.44	16.93	26.1	3.5	12.49	46.93	3.45	0	0	5.11367	4.1035	4.71094	0	Enhancer_associated	No
chr8	12426978	12428991	lnc-AC130352.1-2:36	+	FAM86B2	lncipedia	-133127	Intergenic	-0.723277	3.92593	1.3023e-21	4.80895	1.09592e-24	-2.54287	0.610317	0.841375	0.0441516	-6.49687	1.15045e-12	7.33017	3.11936e-10	10.25	2.76	97.59	6.04	69.66	2.82	89.64	0.87	5.92	138.25	151.71	5.24	0	6.43679	2.53024	7.18963	1.85599	Enhancer_associated	No
chr6	14769526	14773430	lnc-JARID2-4:1	+	JARID2	lncipedia	-472777	Intergenic	-0.550329	-0.210254	1	2.11032	0.000556848	-5.66797	0.0565541	2.2646	0.000565514	-5.06381	0.0438751	7.3278	0.00039087	3.42	8.29	7.28	3.77	4.89	6.21	4.54	1.75	7.89	29.17	21.84	0	0	2.71589	2.6373	4.72819	0	Enhancer_associated	No
chr9	95644864	95660887	lnc-FGD3-3:2	+	ZNF484	lncipedia	-4545	Intergenic	-1.52079	-1.2488	0.183919	1.93343	0.000491091	-5.84472	0.0171853	3.12471	1.47684e-05	-4.21342	0.320612	7.32439	0.000418922	3.42	4.6	4.37	7.55	3.67	4.51	1.13	8.74	7.23	19.03	32.18	0	0	2.02029	2.80907	4.73363	0	Enhancer_associated	No
chr17	32398852	32404580	lnc-CCL1-3:4	-	ASIC2	lncipedia	0	Intragenic	-1.83549	2.61547	0.0557824	5.20424	3.25284e-10	-2.60289	1	2.51363	0.000385927	-4.82158	0.125864	7.32439	0.000418922	0	2.76	5.83	0.75	1.22	0	6.81	0	0	19.03	32.18	0	0	2.49057	0.664483	4.73363	0	Enhancer_associated	No
chr8	6673431	6693044	lnc-DEFB1-1:9	-	XKR5	lncipedia	0	Intragenic	1.95646	2.86645	6.2e-08	5.57884	6.37451e-34	-1.86442	0.487465	2.66618	2.57418e-11	-4.60119	8.54869e-06	7.32373	1.74119e-11	0	2.76	16.02	2.26	24.44	1.69	24.96	5.24	2.63	117.96	149.41	0	0.96	4.51138	1.77821	7.07345	0.565597	Promoter_associated	No
chr3	179114748	179116979	lnc-MFN1-1:2	+	GNB4	lncipedia	0	Intragenic	-0.584584	0.339098	0.67115	0.446741	0.792281	-7.33889	2.57122e-05	0.0433933	1	-7.27958	1.22991e-06	7.32353	0.000515064	11.39	11.05	21.85	20.37	33	20.32	22.69	17.48	21.04	44.39	5.75	0	0	4.74667	4.16524	4.70432	0	Enhancer_associated	No
chr12	108296283	108297578	lnc-PRDM4-6:1	-	ASCL4	lncipedia	125863	Intergenic	2.1307	-1.47877	0.0407718	0.368951	0.883782	-7.40888	6.92297e-05	1.80343	0.0101451	-5.52731	0.0090686	7.31988	0.000455937	11.39	38.68	8.74	17.36	9.78	7.34	4.54	21.85	13.8	17.76	33.33	0	0	3.1188	4.27823	4.73037	0	Promoter_associated	No
chr17	76122276	76123078	lnc-AC021593.1-4:3	-	TMC6	lncipedia	0	Intragenic	1.52796	2.63191	4.55831e-06	3.42429	4.30313e-07	-4.3503	0.225661	0.738507	0.516583	-6.57947	0.00036709	7.31908	0.000670402	3.42	1.84	13.11	1.51	20.78	2.82	13.62	0.87	1.97	35.51	14.94	0	0	4.07353	1.61902	4.71287	0	Promoter_associated	No
chr21	44337149	44339420	lnc-NDUFV3-1:1	+	NDUFV3	lncipedia	7377	Downstream	-0.913323	2.43787	2.53132e-14	2.3318	3.86109e-07	-5.12435	6.20932e-05	-0.15759	1	-7.49692	1.11291e-20	7.31838	1.24441e-09	23.91	45.13	184.97	27.17	155.21	20.88	172.47	27.97	15.12	202.93	83.9	5.24	0	7.42529	4.79164	7.17408	1.85599	Enhancer_associated	No
chr4	183063535	183064979	lnc-DCTD-4:31	-	TENM3	lncipedia	-99606	Intergenic	3.25411	-1.278	0.0412019	-1.7405	0.0531789	-9.51616	9e-09	-0.506518	0.818762	-7.83287	5.15718e-09	7.31774	0.00123225	74.01	97.62	48.06	32.45	40.33	20.32	27.23	145.07	111.09	8.88	42.53	0	0	5.30524	6.34151	4.73904	0	Promoter_associated	No
chr21	44336912	44345756	lnc-WDR4-2:1	-	NDUFV3	lncipedia	7140	Downstream	-1.99294	2.34457	4.08546e-14	2.1549	4.96868e-07	-5.24976	2.82602e-09	-0.244536	0.994868	-7.53546	1.5035e-33	7.31708	8.25655e-14	86.53	130.78	505.4	66.41	421.64	48.53	445.93	76.03	49.3	492.12	231.01	5.24	1.93	8.84127	6.27171	8.5021	2.19692	Enhancer_associated	No
chr7	22604640	22612242	lnc-IL6-3:11	+	STEAP1B	lncipedia	-64740	Intergenic	-2.47394	4.31715	1.03726e-26	5.5042	2.40144e-11	-1.92361	0.391499	1.10772	0.475156	-6.11718	1.18461e-12	7.31485	8.90342e-07	2.28	2.76	71.37	0.75	57.44	2.82	62.41	2.62	3.94	246.06	6.9	0	0.96	6.01659	1.81899	6.99413	0.565597	Enhancer_associated	No
chr21	44336912	44345740	lnc-WDR4-2:7	-	NDUFV3	lncipedia	7140	Downstream	-1.97037	2.34224	4.39186e-14	2.14971	5.09852e-07	-5.24976	2.82602e-09	-0.247497	0.989113	-7.53319	1.68772e-33	7.31196	8.20275e-14	86.53	130.78	506.86	66.41	420.42	48.53	443.66	76.03	49.3	489.58	231.01	5.24	1.93	8.83914	6.27171	8.49703	2.19692	Enhancer_associated	No
chr19	5293431	5295269	lnc-KDM4B-7:3	+	PTPRS	lncipedia	0	Intragenic	1.75639	-1.44393	0.173266	2.18056	0.00136155	-5.57916	0.0816506	3.57618	1.12908e-05	-3.75045	0.624238	7.31062	0.000565817	9.11	2.76	2.91	7.55	1.22	5.64	2.27	1.75	3.29	15.22	35.63	0	0	1.6477	2.58896	4.72383	0	Promoter_associated	No
chr4	56499345	56508927	lnc-NMU-2:1	-	NMU	lncipedia	0	Intragenic	0.254814	3.32218	6.85091e-05	4.94202	3.53392e-10	-2.82329	1	1.57818	0.037911	-5.74252	0.00495582	7.31062	0.000565817	0	1.84	13.11	0.75	4.89	0	9.08	0	1.31	15.22	35.63	0	0	3.32577	0.722466	4.72383	0	Promoter_associated	No
chrX	103171094	103173630	lnc-RAB9B-1:12	-	TMSB15B	lncipedia	-43571	Intergenic	1.92863	1.99532	0.00238452	2.82896	2.43734e-05	-4.94032	0.113665	0.787035	0.306501	-6.52984	0.000430066	7.31017	0.000353004	1.14	4.6	11.65	6.04	14.67	1.69	19.29	5.24	0.66	24.1	26.43	0	0	4.01822	2.08009	4.71507	0	Promoter_associated	No
chrX	112773835	112775412	UNI_8276	-	AMOT	novel	-689793	Intergenic	-0.87899	0.138982	1	1.77035	0.0183035	-5.98938	0.0435827	1.57399	0.0246639	-5.73533	0.00295009	7.30955	0.000534112	2.28	10.13	8.74	11.32	8.55	9.59	9.08	1.75	3.94	32.98	17.24	0	0	3.29131	2.90721	4.70653	0	Enhancer_associated	No
chr6	27533009	27537395	BI_1194	+	ZNF184	novel	-92113	Intergenic	0.3521	0.0654875	1	-0.741563	0.328111	-8.50496	7.23504e-09	-0.857364	0.229191	-8.16476	3.12952e-10	7.30955	0.000534112	44.4	24.87	42.24	31.69	41.55	30.47	60.14	43.7	58.5	32.98	17.24	0	0	5.61402	5.3197	4.70653	0	Promoter_associated	No
chr4	111524516	111536571	PANCR:3	-	PITX2	lncipedia	2010	Downstream	0.040544	0.28292	0.602608	1.17948	0.178479	-6.13876	4.55375e-16	0.844202	0.675902	-6.32374	3.75441e-22	7.30795	2.06577e-08	103.61	165.77	154.39	168.28	197.99	135.43	218.99	93.51	124.24	610.07	20.69	0	2.89	7.58087	7.05318	8.30551	1.28983	Promoter_associated	No
chr4	111524516	111536571	PANCR:8	-	PITX2	lncipedia	2010	Downstream	0.040544	0.28292	0.602608	1.17948	0.178479	-6.13876	4.55375e-16	0.844202	0.675902	-6.32374	3.75441e-22	7.30795	2.06577e-08	103.61	165.77	154.39	168.28	197.99	135.43	218.99	93.51	124.24	610.07	20.69	0	2.89	7.58087	7.05318	8.30551	1.28983	Promoter_associated	No
chr7	19982841	20042467	lnc-MACC1-1:7	-	MACC1	lncipedia	131813	Intergenic	-1.55818	4.03335	6.82178e-38	6.1039	7.06104e-57	-1.26435	0.104681	2.0246	2e-09	-5.17381	1.2875e-28	7.30745	1.4611e-20	36.43	40.52	490.84	25.66	553.63	20.32	468.62	20.1	14.46	2313.46	1556.19	10.48	16.38	8.98118	4.7681	10.9187	3.851	Enhancer_associated	No
chr1	201592410	201598668	lnc-NAV1-2:7	+	NAV1	lncipedia	-18783	Intergenic	-2.31922	-0.437339	1	2.37826	0.00150222	-5.36711	0.0573665	2.77714	0.000543813	-4.54415	0.168238	7.30586	0.000641879	5.69	0	1.46	7.55	6.11	5.64	3.4	1.75	4.6	13.95	36.78	0	0	2.2193	2.3799	4.72055	0	Enhancer_associated	No
chr4	104059526	104061564	lnc-BDH2-3:1	-	CENPE	lncipedia	0	Intragenic	-1.07223	1.48539	0.160377	3.05685	0.000578018	-4.74678	0.279605	1.50941	0.029714	-5.7971	0.0024514	7.30487	0.000483077	9.11	3.68	8.74	0.75	7.33	2.82	11.35	0.87	0	31.71	18.39	0	0	3.34199	1.95295	4.70321	0	Enhancer_associated	No
chr2	189091077	189102981	LINC01090:5	-	GULP1	lncipedia	-53416	Intergenic	0.0315502	0.882197	0.491478	1.74561	0.1276	-5.44117	0.00524948	0.838531	0.0247392	-6.45187	5.16199e-19	7.30226	2.35966e-13	4.55	10.13	144.19	164.5	147.88	174.94	155.45	25.34	15.12	256.2	249.4	5.24	0.96	7.23048	6.06098	7.98755	2.03562	Promoter_associated	No
chr5	25404841	25422964	lnc-CDH10-6:3	-	CDH10	lncipedia	-759757	Intergenic	-0.579247	8.60566	1.12627e-82	10.3638	5.17003e-100	3.16388	0.0256268	1.71058	6.85e-07	-5.6286	1.50684e-23	7.30215	1.99536e-18	1.14	0	314.6	0	460.75	0	442.52	0.87	2.63	1388.83	1128.64	20.96	5.78	8.66873	0.826464	10.2989	3.84499	Enhancer_associated	No
chr20	12694653	12695873	UNI_3945	-	SPTLC3	novel	-293755	Intergenic	-0.555364	4.37398	0.00933195	7.79077	2.81324e-11	5.12548e-15	1	3.32528	0.000349364	-3.99137	0.436847	7.30214	0.0011659	0	0	1.46	0	2.44	0	3.4	0	0	39.32	10.34	0	0	1.77961	0	4.69098	0	Enhancer_associated	No
chr7	81575759	81577797	lnc-CACNA2D1-1:2	-	CACNA2D1	lncipedia	0	Intragenic	-2.32157	1.84632	0.0820146	3.15832	0.000968956	-4.58721	0.425423	1.2653	0.054355	-6.04462	0.000918323	7.30133	0.000370269	0	2.76	14.56	0	8.55	0	10.21	4.37	7.89	21.56	28.73	0	0	3.59773	1.80873	4.70846	0	Enhancer_associated	No
chr13	25524401	25531733	lnc-RNF17-4:1	+	CENPJ	lncipedia	-27375	Intergenic	-0.754938	-0.478359	0.787154	-0.151665	1	-7.91713	0.000145394	0.260571	1	-7.0409	9.478e-06	7.30025	0.000442639	10.25	8.29	16.02	12.07	22	15.24	27.23	69.04	43.39	30.44	19.54	0	0	4.50779	4.77505	4.69988	0	Enhancer_associated	No
chr14	48663317	48697385	lnc-LRR1-7:1	+	MDGA2	lncipedia	-519161	Intergenic	-0.669482	5.58889	2.25842e-32	8.58357	1.10454e-78	1.18162	0.745527	2.94584	1.89831e-17	-4.24863	1.76163e-11	7.29649	1.54211e-17	1.14	0.92	97.59	1.51	56.22	1.13	65.81	0	1.97	475.63	588.46	0	4.82	6.21348	1.07838	9.05811	1.76977	Enhancer_associated	No
chr4	1777442	1779599	UNI_4786	-	FGFR3	novel	-15441	Intergenic	-1.14797	0.952099	0.927454	4.60333	4.85656e-07	-3.23613	0.90889	3.56707	5.92541e-05	-3.74863	0.622635	7.29606	0.000859893	3.42	1.84	1.46	0	2.44	0	2.27	0.87	0	11.42	39.08	0	0	1.61196	1.01555	4.71425	0	Enhancer_associated	Yes
chr2	42621936	42626418	lnc-EML4-3:1	+	COX7A2L	lncipedia	-33581	Intergenic	-1.48641	-2.45146	1.59446e-06	-0.443369	0.790178	-8.19355	3.88534e-08	1.96536	0.0139067	-5.34917	0.0136561	7.29606	0.000859893	19.36	21.18	5.83	28.68	6.11	41.19	7.94	36.71	38.13	11.42	39.08	0	0	2.93105	4.99435	4.71425	0	Enhancer_associated	No
chr1	17296279	17297462	lnc-PADI1-2:1	+	CROCC	lncipedia	0	Intragenic	-1.71246	2.24617	6.00705e-05	2.64828	0.000375748	-5.09492	0.0857604	0.358965	1	-6.94911	2.07409e-05	7.29606	0.000859893	1.14	0.92	20.39	3.02	25.66	2.26	15.89	8.74	5.26	11.42	39.08	0	0	4.43607	2.18798	4.71425	0	Enhancer_associated	No
chr7	99764221	99765758	lnc-GPC2-1:2	-	GAL3ST4	lncipedia	0	Intragenic	-0.057075	-0.236266	1	2.74073	3.38174e-06	-5.00584	0.0659717	2.91447	3.37379e-05	-4.38676	0.19869	7.29567	0.000411302	1.14	5.53	2.91	3.02	3.67	4.51	3.4	2.62	2.63	29.17	20.69	0	0	2.11326	2.08463	4.69655	0	Enhancer_associated	No
chr11	44951561	44953972	lnc-TSPAN18-2:1	+	TSPAN18;TP53I11	lncipedia	0	Intragenic;Intragenic	-1.16491	-0.14919	1	1.52787	0.00414463	-5.88883	1.07008e-06	1.65097	0.00616231	-5.66077	3.86868e-07	7.29282	3.50568e-09	40.99	48.81	27.67	59.61	59.88	63.2	55.6	31.46	23.66	65.95	225.27	5.24	0	5.60634	5.51165	7.19584	1.85599	Enhancer_associated	No
chr11	83141817	83146843	UNI_1250	-	DLG2	novel	19214	Intergenic	-2.24595	1.52946	0.212363	4.17792	1.73568e-05	-3.58216	0.747179	2.57146	0.0202933	-4.70832	0.112966	7.29198	0.000656881	0	3.68	7.28	1.51	3.67	1.13	2.27	0	0.66	44.39	4.6	0	0	2.43474	1.11326	4.67214	0	Enhancer_associated	No
chr11	44958006	44958801	lnc-SYT13-6:1	-	TP53I11	lncipedia	0	Intragenic	-1.63765	0.6368	0.416853	1.74664	0.0173181	-5.99084	0.0220918	1.07404	0.244426	-6.23498	0.000382575	7.291	0.00119061	3.42	2.76	8.74	12.83	14.67	6.77	13.62	6.99	6.57	10.15	40.23	0	0	3.73805	2.91775	4.71094	0	Enhancer_associated	No
chr3	183892633	183895657	lnc-DVL3-1:1	+	AP2M1	lncipedia	0	Intragenic	3.89081	1.12868	0.15924	1.2353	0.219678	-6.50908	0.0224209	0.0703518	1	-7.22605	2.41577e-06	7.28775	0.000543789	4.55	31.31	34.96	9.81	22	3.95	19.29	4.37	4.6	17.76	32.18	0	0	4.72338	3.42828	4.69877	0	Promoter_associated	No
chr1	34335712	34339406	CSMD2-AS1:5	+	CSMD2	lncipedia	0	Intragenic	-0.978643	0.224806	1	4.5124	1.70221e-11	-3.22105	0.893363	4.21293	1.29872e-07	-3.08891	0.846621	7.28662	0.00044979	0	0.92	2.91	0.75	0	1.69	1.13	0.87	0.66	26.64	22.99	0	0	1.23061	0.85997	4.69014	0	Enhancer_associated	No
chr1	34335826	34339412	CSMD2-AS1:9	+	CSMD2	lncipedia	0	Intragenic	-0.987739	0.224806	1	4.5124	1.70221e-11	-3.22105	0.893363	4.21293	1.29872e-07	-3.08891	0.846621	7.28662	0.00044979	0	0.92	2.91	0.75	0	1.69	1.13	0.87	0.66	26.64	22.99	0	0	1.23061	0.85997	4.69014	0	Enhancer_associated	No
chr4	183063535	183064929	lnc-DCTD-4:6	-	TENM3	lncipedia	-99656	Intergenic	3.20113	-1.24609	0.0472029	-1.72438	0.0546822	-9.46823	1.0081e-08	-0.522199	0.78633	-7.81681	5e-09	7.28582	0.00141841	69.45	94.86	48.06	31.69	39.11	20.32	27.23	140.7	107.81	8.88	41.38	0	0	5.29033	6.2941	4.70764	0	Promoter_associated	No
chr7	22602955	22610958	lnc-IL6-3:19	+	STEAP1B	lncipedia	-63055	Intergenic	-2.48551	4.26767	5.71927e-26	5.49624	1.02696e-10	-1.91172	0.424063	1.13617	0.453283	-6.05934	2.69974e-12	7.2854	9.4e-07	2.28	0	67	3.02	58.66	3.39	57.87	2.62	3.29	240.98	6.9	0	0.96	5.9583	1.77961	6.96509	0.565597	Enhancer_associated	No
chr2	138441983	138445552	UNI_3592	-	HNMT	novel	-276257	Intergenic	-1.02265	3.00001	0.0761609	6.61669	8.9313e-13	-1.1255	1	3.53079	2.80148e-05	-3.75335	0.626826	7.28195	0.000780453	0	0	2.91	0	2.44	0	1.13	0	0.66	34.25	14.94	0	0	1.65992	0.15056	4.67779	0	Enhancer_associated	No
chr18	49090644	49105047	lnc-AC109315.1-2:11	+	MEX3C	lncipedia	-366594	Intergenic	-0.993319	1.51996	0.262478	4.19229	2.99754e-05	-3.5545	0.844379	2.59142	0.00832892	-4.69492	0.0888689	7.28069	0.000466579	0	0	4.37	0.75	3.67	0	4.54	4.37	1.97	41.86	6.9	0	0	2.37666	1.12543	4.66562	0	Enhancer_associated	No
chr8	24769677	24772230	lnc-STC1-2:14	-	NEFM	lncipedia	0	Intragenic	2.03707	4.77891	0.0011914	7.75689	7.23876e-15	5.12548e-15	1	2.90093	1.40605e-05	-4.38676	0.19869	7.27766	0.000434694	0	0	2.91	0	3.67	0	3.4	0	0	24.1	25.29	0	0	2.11326	0	4.68342	0	Promoter_associated	No
chr22	25082139	25092000	lnc-PIWIL3-2:3	-	PIWIL3	lncipedia	23002	Intergenic	-2.33729	5.08571	0.000357951	7.76119	4.1459e-13	5.12548e-15	1	2.58997	0.000621718	-4.6921	0.100246	7.27708	0.000694133	0	0	4.37	0	2.44	0	5.67	0	0	32.98	16.09	0	0	2.36737	0	4.6744	0	Enhancer_associated	No
chr20	60010694	60012603	lnc-RP11-429E11.3.1-4:1	-	CDH4	lncipedia	0	Intragenic	-1.23081	4.68753	0.000486896	6.59809	5.25188e-13	-1.11802	1	1.87676	0.0494496	-5.40741	0.0458614	7.27353	0.000751809	0	0	14.56	0	6.11	0.56	1.13	0	0	13.95	35.63	0	0	3.04731	0.128733	4.68874	0	Enhancer_associated	No
chr7	20046727	20171342	lnc-MACC1-1:4	-	MACC1	lncipedia	2938	Downstream	-0.778815	2.09229	1.31313e-05	4.51398	1.40979e-16	-2.8279	0.000920165	2.37641	7.43309e-13	-4.81856	9.31048e-30	7.27025	2.52311e-21	250.48	213.66	766.12	169.03	815.17	187.92	760.23	44.57	45.36	4604.08	3028.48	31.44	29.88	9.61011	7.25585	11.8983	4.98459	Enhancer_associated	No
chr2	179393466	179402327	TTN-AS1:33	+	TTN	lncipedia	0	Intragenic	-1.9315	0.281209	0.879096	-0.182841	1	-7.91147	6.66683e-05	-0.512058	0.605044	-7.78843	1.91981e-09	7.26866	0.000448907	18.22	17.5	40.78	9.81	37.89	13.54	32.91	60.3	38.13	21.56	27.58	0	0	5.25525	4.76818	4.67638	0	Enhancer_associated	No
chr17	71509750	71517546	lnc-C17orf80-3:3	+	SDK2	lncipedia	0	Intragenic	-1.34349	-1.05937	0.0344726	-0.640788	0.518964	-8.35862	2.69396e-08	0.382527	0.952296	-6.89569	2.49534e-05	7.2686	0.000861387	43.27	27.63	24.76	49.8	20.78	40.63	14.75	22.72	24.32	12.68	36.78	0	0	4.39894	5.159	4.68538	0	Enhancer_associated	No
chr16	72459846	72463072	lnc-DHX38-3:5	+	PMFBP1	lncipedia	-253498	Intergenic	-1.49878	2.474	0.000373787	3.23368	6.2555e-05	-4.5198	0.318038	0.716818	0.43477	-6.54803	0.00026131	7.26751	0.000570681	7.97	0	17.48	0.75	17.11	2.82	12.48	1.75	1.31	30.44	18.39	0	0	4.06091	1.77961	4.66761	0	Enhancer_associated	No
chr16	72459844	72463072	lnc-DHX38-3:8	+	PMFBP1	lncipedia	-253496	Intergenic	-1.49878	2.474	0.000373787	3.23368	6.2555e-05	-4.5198	0.318038	0.716818	0.43477	-6.54803	0.00026131	7.26751	0.000570681	7.97	0	17.48	0.75	17.11	2.82	12.48	1.75	1.31	30.44	18.39	0	0	4.06091	1.77961	4.66761	0	Enhancer_associated	No
chr2	194995453	194998557	UNI_3766	-	SLC39A10	novel	-1522976	Intergenic	0.425196	1.89908	0.307527	4.87694	1.16091e-06	-2.8894	1	2.89105	0.00124978	-4.38457	0.207289	7.26444	0.000254074	0	3.68	2.91	0	2.44	0.56	4.54	0	0	38.05	10.34	0	0	2.10322	0.771181	4.65507	0	Promoter_associated	No
chr8	12338386	12482364	lnc-AC130352.1-2:35	+	FAM86B2	lncipedia	-44535	Intergenic	-2.27963	2.94896	1.73077e-40	3.99962	1.40054e-41	-3.36591	4.89365e-12	0.998412	0.00809502	-6.25822	1.9516e-45	7.26342	3.50657e-21	309.69	242.21	2978.53	279.96	2427.17	256.76	2568.9	287.52	358.26	6006.87	3969.78	57.64	30.84	11.3768	8.18024	12.2846	5.49953	Enhancer_associated	No
chr12	4809606	4813248	lnc-AKAP3-1:2	-	NDUFA9	lncipedia	12887	Intergenic	-0.611241	0.934731	0.507348	2.81291	0.000922203	-4.92771	0.160797	1.81199	0.0311946	-5.44162	0.00970338	7.25918	0.0011478	4.55	3.68	8.74	0.75	7.33	0	5.67	6.99	3.94	36.78	11.49	0	0	3.04381	2.11047	4.65163	0	Enhancer_associated	No
chr18	59273300	59274149	lnc-RNF152-2:7	-	CDH20	lncipedia	50936	Intergenic	-0.175436	2.20277	5.92542e-06	1.70186	0.0307364	-6.01531	0.0282993	-0.543847	0.786969	-7.80184	4.64248e-09	7.25918	0.0011478	14.8	5.53	27.67	5.28	41.55	7.9	41.98	1.75	5.92	36.78	11.49	0	0	5.25046	2.97514	4.65163	0	Enhancer_associated	No
chr1	205312534	205326006	lnc-NUAK2-2:1	-	KLHDC8A	lncipedia	0	Intragenic	-1.7156	1.84382	0.108296	4.08068	2.20818e-06	-3.65582	0.695583	2.21125	0.00850758	-5.0609	0.0475123	7.25843	0.00117238	4.55	0.92	4.37	0	7.33	1.13	4.54	0	1.31	10.15	39.08	0	0	2.68107	1.21309	4.67892	0	Enhancer_associated	No
chr7	19938141	20165108	lnc-MACC1-1:11	-	MACC1	lncipedia	9172	Downstream	0.448992	3.0546	1.65051e-13	5.38034	2.39763e-27	-1.9448	0.0111184	2.27864	8.09757e-12	-4.91143	7.35646e-34	7.25432	4.85434e-22	258.45	220.11	1517.67	164.5	1643.77	165.91	1456.92	64.67	52.59	8489.01	5581.14	62.88	53.97	10.5891	7.27958	12.7806	5.893	Promoter_associated	No
chr1	34335797	34339368	CSMD2-AS1:8	+	CSMD2	lncipedia	0	Intragenic	-0.987739	0.224806	1	4.47973	5.03333e-11	-3.22105	0.893363	4.17915	2.32253e-07	-3.08891	0.846621	7.25354	0.000467423	0	0.92	2.91	0.75	0	1.69	1.13	0.87	0.66	26.64	21.84	0	0	1.23061	0.85997	4.65764	0	Enhancer_associated	No
chr14	23825614	23826212	lnc-IL25-1:1	+	EFS	lncipedia	0	Intragenic	-0.659073	3.49659	6.9441e-13	3.30768	3.51909e-07	-4.38566	0.294071	-0.249672	1	-7.50345	5.97527e-08	7.25354	0.000467423	1.14	1.84	36.41	0	29.33	3.39	26.1	2.62	3.29	26.64	21.84	0	0	4.98246	1.60723	4.65764	0	Enhancer_associated	No
chr18	12278494	12281507	lnc-CIDEA-4:1	+	CIDEA	lncipedia	901	Downstream	-0.335574	1.67368	4.15844e-06	-0.599018	0.550375	-8.3078	9.56299e-08	-2.31475	1.56054e-07	-9.5696	7.18524e-20	7.25354	0.000467423	56.93	44.21	112.15	29.43	117.33	29.34	153.18	20.1	23.66	26.64	21.84	0	0	7.00622	5.12701	4.65764	0	Enhancer_associated	No
chr15	48919364	48932029	lnc-CEP152-3:1	-	FBN1	lncipedia	0	Intragenic	-1.28378	2.76039	5.26523e-06	0.476073	0.874711	-7.23329	0.00565395	-2.32347	9.09008e-08	-9.5884	7.80237e-21	7.25015	0.000588008	13.66	10.13	125.26	1.51	135.66	3.95	127.08	43.7	26.29	16.49	32.18	0	0	7.02606	4.13258	4.66306	0	Enhancer_associated	No
chr15	73595839	73611110	lnc-HCN4-2:1	-	NEO1	lncipedia	0	Intragenic	-1.81692	0.0462159	1	1.25523	0.384544	-6.4326	0.0702393	1.182	0.341681	-6.06643	0.00178298	7.24776	0.000392398	17.08	19.34	16.02	9.06	13.44	8.46	4.54	0.87	0	7.61	41.38	0	0	3.62449	3.34127	4.67214	0	Enhancer_associated	No
chr6	48056024	48064207	lnc-C6orf138-2:1	-	PTCHD4	lncipedia	-19600	Intergenic	-1.2204	-1.76759	7.41522e-08	0.68261	0.300862	-6.60548	1.50255e-19	2.39864	2.89617e-05	-4.74303	7.09031e-12	7.24713	1.5383e-12	149.15	128.01	58.26	193.93	64.77	220.65	68.08	185.27	218.9	508.6	118.38	0	2.89	6.01577	7.52083	8.29687	1.28983	Enhancer_associated	No
chr5	170173088	170174363	lnc-KCNMB1-3:8	-	KCNIP1	lncipedia	9452	Downstream	-2.12507	5.57194	4.52758e-16	5.94749	4e-09	-1.76575	1	0.297057	1	-6.94228	1.01461e-05	7.24234	0.000537549	0	0	21.85	0	18.33	0	21.56	0.87	0.66	40.59	6.9	0	0	4.43162	0.327687	4.62907	0	Enhancer_associated	No
chr9	29260199	29261915	UNI_7517	-	LINGO2	novel	-47202	Intergenic	-0.083235	0.973037	0.136102	1.47413	0.0562382	-6.21348	0.0187093	0.442046	0.834056	-6.79235	3.3668e-05	7.23891	0.000817931	3.42	4.6	20.39	16.6	18.33	10.16	17.02	3.5	7.23	31.71	16.09	0	0	4.29131	3.10182	4.63807	0	Enhancer_associated	No
chr5	97958424	97960563	UNI_5693	-	RGMB	novel	-144437	Intergenic	-0.239944	5.33445	8.873e-05	7.72678	2.52673e-10	5.12548e-15	1	2.31053	0.0159775	-4.94109	0.0719146	7.23672	0.000434851	0	0	2.91	0	4.89	0	6.81	0	0	39.32	8.05	0	0	2.55336	0	4.62556	0	Enhancer_associated	No
chr20	49615780	49617367	lnc-MOCS3-2:1	+	KCNG1	lncipedia	2827	Downstream	-2.91259	3.02668	0.000641014	4.54081	1.30632e-05	-3.24571	0.92661	1.4937	0.121834	-5.73867	0.00305827	7.23672	0.000434851	4.55	0.92	10.2	0	8.55	0.56	7.94	0	0	39.32	8.05	0	0	3.30694	1.0036	4.62556	0	Enhancer_associated	No
chr11	7903540	7904464	lnc-CYB5R2-1:12	-	OR10A6	lncipedia	44802	Intergenic	-1.14606	5.20189	2.72837e-10	5.86832	1.3e-07	-1.86378	1	0.637864	0.745157	-6.60485	0.000323911	7.23672	0.000434851	2.28	0	10.2	0	19.55	0	18.15	0	0	39.32	8.05	0	0	4.08463	0.464668	4.62556	0	Enhancer_associated	No
chr2	179393466	179402185	TTN-AS1:35	+	TTN	lncipedia	0	Intragenic	-1.9315	0.333246	0.800445	-0.164362	1	-7.85941	2.46421e-05	-0.546155	0.547226	-7.78843	1.91981e-09	7.23522	0.000550306	18.22	14.74	40.78	9.81	37.89	13.54	32.91	59.43	36.15	21.56	26.43	0	0	5.25525	4.71781	4.64357	0	Enhancer_associated	No
chr14	96458070	96459464	UNI_2296	-	C14orf132	novel	-46198	Intergenic	-1.89896	4.14081	0.0212458	7.7169	2.94982e-13	5.12548e-15	1	3.48421	1.08296e-05	-3.75335	0.626826	7.23401	0.000739504	0	0	2.91	0	2.44	0	1.13	0	0	30.44	17.24	0	0	1.65992	0	4.63459	0	Enhancer_associated	No
chr11	7726834	7731064	lnc-OR10AB1P-2:1	+	OVCH2	lncipedia	0	Intragenic	-0.680068	1.54154	0.00575841	2.46716	0.00754513	-5.20887	0.110741	0.895008	0.698262	-6.33668	0.000128961	7.23357	0.00220645	5.69	5.53	14.56	3.02	13.44	2.26	12.48	4.37	3.29	45.66	1.15	0	0	3.85732	2.3296	4.6091	0	Enhancer_associated	No
chr8	9037760	9040029	lnc-PPP1R3B-1:1	-	PPP1R3B	lncipedia	-28609	Intergenic	-1.66755	2.3042	0.0137134	5.85749	1.77918e-10	-1.58602	0.890641	3.48214	0.000112174	-3.66072	0.00477661	7.23124	1.25258e-07	0	3.68	14.56	0	12.22	0.56	7.94	6.99	0.66	224.5	16.09	0	0.96	3.6523	1.57612	6.92238	0.565597	Enhancer_associated	No
chr7	99764155	99765692	lnc-GPC2-1:3	-	GAL3ST4	lncipedia	0	Intragenic	-0.104668	-0.364376	1	2.72693	1.82952e-05	-4.95363	0.083473	3.02734	3.58032e-05	-4.20506	0.299709	7.22918	0.000676639	1.14	5.53	2.91	3.02	3.67	4.51	2.27	2.62	1.97	29.17	18.39	0	0	1.98185	2.04672	4.6311	0	Enhancer_associated	No
chr6	114746775	114792869	lnc-MARCKS-5:18	+	HS3ST5	lncipedia	-362735	Intergenic	2.25829	3.98929	2.25728e-19	7.08646	2.61364e-53	-0.214626	1	3.03678	8.94376e-11	-4.1232	7.09021e-09	7.22831	4.39758e-16	5.69	1.84	129.63	8.3	59.88	2.26	57.87	3.5	3.94	844.72	412.61	5.24	4.82	6.38301	2.39369	9.29844	2.59216	Promoter_associated	No
chr13	106752665	106755814	UNI_2045	+	EFNB2	novel	386266	Intergenic	-1.244	-1.89182	0.000133418	-0.20856	1	-7.88448	3.20454e-07	1.64192	0.0124229	-5.59551	0.00716795	7.22594	0.000598512	20.49	21.18	7.28	31.69	9.78	33.29	6.81	22.72	19.72	19.03	28.73	0	0	3.16296	4.692	4.63691	0	Enhancer_associated	No
chr11	26798138	26802183	UNI_1090	-	SLC5A12	novel	-54565	Intergenic	0.565124	0.924468	0.29966	1.72713	0.035192	-5.93495	0.0795072	0.771479	0.356944	-6.46514	5.87351e-05	7.22594	0.000598512	4.55	0	14.56	13.58	17.11	10.16	12.48	5.24	3.94	19.03	28.73	0	0	3.97422	2.85699	4.63691	0	Promoter_associated	No
chr7	137003338	137011700	lnc-CHRM2-1:1	+	PTN	lncipedia	0	Intragenic	-1.16056	4.1454	9.72495e-07	5.42635	9.45385e-09	-2.27138	1	1.26652	0.142665	-5.97677	0.00138675	7.2251	0.000255592	2.28	0	7.28	0	12.22	0.56	11.35	0	0	10.15	37.93	0	0	3.49612	0.559084	4.64616	0	Enhancer_associated	No
chr5	115887965	115890185	lnc-ATG12-8:1	-	SEMA6A	lncipedia	0	Intragenic	-3.11589	-1.00782	0.0154179	0.545034	0.412453	-6.7594	9.01929e-15	1.49666	0.00122858	-5.64605	6.45202e-14	7.22325	1.28989e-12	113.86	140.91	69.91	85.27	97.77	92.55	79.43	195.76	222.84	299.33	139.07	0	1.93	6.38146	7.15851	7.78267	0.974529	Enhancer_associated	No
chr2	58655546	58656567	LINC01122:26	+	FANCL	lncipedia	-187032	Intergenic	1.50046	1.5098	0.0535832	2.85507	9.51431e-05	-4.80735	0.204479	1.30347	0.0605035	-5.92871	0.00128847	7.22122	0.000642131	0	3.68	13.11	4.53	7.33	0.56	10.21	1.75	6.57	17.76	29.88	0	0	3.48757	1.94423	4.63343	0	Promoter_associated	No
chr4	92580173	92581267	lnc-FAM190A-3:1	+	CCSER1	lncipedia	56804	Intergenic	1.45125	4.96628	0.00158306	7.70761	2.03337e-11	5.12548e-15	1	2.65276	0.00272525	-4.56544	0.170913	7.22038	0.000248277	0	0	7.28	0	2.44	0	2.27	0	0	35.51	11.49	0	0	2.32097	0	4.61471	0	Promoter_associated	No
chr11	13022636	13030706	lnc-BTBD10-2:1	-	RASSF10	lncipedia	-265	Promoter	-1.46915	-0.327107	0.983457	1.69734	0.0190485	-5.98646	0.0384948	1.96407	0.00372055	-5.25899	0.02369	7.21967	0.000592401	12.52	2.76	7.28	1.51	3.67	5.08	7.94	11.36	7.89	26.64	20.69	0	0	2.86724	2.97331	4.62439	0	Enhancer_associated	No
chr22	17663530	17669617	lnc-CECR5-1:1	-	CECR1	lncipedia	0	Intragenic	-1.62832	0.260211	0.920972	1.15	0.0915903	-6.51148	0.00294811	0.840317	0.292716	-6.37742	9.36492e-05	7.21497	0.000568159	7.97	2.76	13.11	10.56	14.67	14.67	13.62	12.24	8.55	25.37	21.84	0	0	3.88753	3.38658	4.62088	0	Enhancer_associated	No
chr4	262770	263320	lnc-ZNF732-2:1	-	ZNF732	lncipedia	1145	Downstream	0.940014	1.90167	0.0853497	4.21554	1.87877e-08	-3.48712	0.768191	2.26542	0.000481402	-4.94979	0.0613793	7.2103	0.000553923	3.42	0	5.83	2.26	4.89	0.56	4.54	0	0.66	24.1	22.99	0	0	2.60565	1.10434	4.61736	0	Promoter_associated	No
chr18	76736749	76738115	lnc-AC068473.1-2:8	-	SALL3	lncipedia	-2161	Promoter	0.290209	4.31902	0.00013945	6.52801	3.54565e-13	-1.14779	1	2.15027	0.00114807	-5.06605	0.0503522	7.2103	0.000553923	0	0	5.83	0.75	7.33	0	3.4	0	0	24.1	22.99	0	0	2.70487	0.169925	4.61736	0	Promoter_associated	No
chr4	76006911	76009927	lnc-BTC-6:1	-	PARM1	lncipedia	31587	Intergenic	0.563196	-1.07148	0.125642	0.160095	1	-7.4953	7.63766e-05	1.18843	0.0876448	-6.02654	0.00138678	7.2103	0.000553923	14.8	11.05	5.83	23.39	13.44	33.86	12.48	13.98	15.12	24.1	22.99	0	0	3.53398	4.30012	4.61736	0	Promoter_associated	No
chr14	57261372	57262540	lnc-C14orf101-7:1	+	OTX2	lncipedia	4886	Downstream	0.26176	-0.0139535	1	2.451	0.0040719	-5.19892	0.0798101	2.4287	0.0145789	-4.80194	0.13218	7.20859	0.000489564	1.14	0	1.46	6.04	3.67	5.08	7.94	5.24	4.6	6.34	41.38	0	0	2.42134	2.22754	4.63575	0	Promoter_associated	No
chr11	25507944	25511902	UNI_1085	-	LUZP2	novel	403759	Intergenic	-2.47701	3.78657	0.00840839	6.53063	6.75853e-09	-1.14779	1	2.66981	0.00953028	-4.54415	0.168238	7.20295	0.000531582	0	0	1.46	0.75	6.11	0	3.4	0	0	39.32	6.9	0	0	2.2193	0.169925	4.59156	0	Enhancer_associated	No
chr18	76737094	76738843	lnc-AC068473.1-2:3	-	SALL3	lncipedia	-1433	Promoter	1.6601	5.85281	5.28568e-07	7.67955	2.12807e-14	5.12548e-15	1	1.76064	0.00727766	-5.44844	0.0122173	7.20096	0.000674204	0	0	10.2	0	7.33	0	4.54	0	0	21.56	25.29	0	0	3.06293	0	4.61029	0	Promoter_associated	No
chr18	76737094	76738855	lnc-AC068473.1-2:19	-	SALL3	lncipedia	-1421	Promoter	1.64761	5.85281	5.28568e-07	7.67955	2.12807e-14	5.12548e-15	1	1.76064	0.00727766	-5.44844	0.0122173	7.20096	0.000674204	0	0	10.2	0	7.33	0	4.54	0	0	21.56	25.29	0	0	3.06293	0	4.61029	0	Promoter_associated	No
chr2	179393466	179401804	TTN-AS1:31	+	TTN	lncipedia	0	Intragenic	-1.9315	0.358063	0.779916	-0.140404	1	-7.80135	3.71038e-05	-0.548023	0.548319	-7.75538	3.32549e-09	7.20096	0.000674204	17.08	14.74	39.33	8.3	37.89	13.54	31.77	55.93	36.15	21.56	25.29	0	0	5.22226	4.6605	4.61029	0	Enhancer_associated	No
chr2	179393466	179401854	TTN-AS1:39	+	TTN	lncipedia	0	Intragenic	-1.9315	0.350216	0.787154	-0.148331	1	-7.80915	2.96855e-05	-0.548023	0.548319	-7.75538	3.32549e-09	7.20096	0.000674204	17.08	14.74	39.33	9.06	37.89	13.54	31.77	55.93	36.15	21.56	25.29	0	0	5.22226	4.6677	4.61029	0	Enhancer_associated	No
chr5	115780103	115780830	lnc-ATG12-6:1	-	SEMA6A	lncipedia	0	Intragenic	-2.69192	-1.30214	9.69207e-05	0.42152	0.542284	-6.93865	2.40898e-13	1.67338	0.000343051	-5.54383	7.02067e-08	7.1991	1.8162e-09	119.55	85.65	42.24	67.16	44	85.78	45.39	93.51	98.6	178.84	85.05	5.24	0	5.48789	6.53463	7.05469	1.85599	Enhancer_associated	No
chr21	44337359	44339453	lnc-WDR4-2:3	-	NDUFV3	lncipedia	7587	Downstream	-0.272262	2.37935	1.36872e-14	2.24974	6.80453e-07	-5.0892	5.12356e-05	-0.180214	1	-7.39689	8.37262e-20	7.19523	3.22083e-09	23.91	40.52	170.41	27.17	145.43	20.88	162.26	27.97	15.12	186.45	77	5.24	0	7.32523	4.75105	7.0523	1.85599	Enhancer_associated	No
chr1	231945690	231960682	DISC2:3	-	DISC1	lncipedia	0	Intragenic	-0.365905	1.97759	0.0164508	2.34858	0.0706704	-5.31295	0.135432	0.324254	1	-6.8658	0.000105565	7.19384	0.00249129	10.25	6.45	18.93	0	28.11	4.51	11.35	0	3.94	44.39	1.15	0	0	4.35497	2.3762	4.57107	0	Enhancer_associated	No
chr1	231945689	231960682	lnc-EGLN1-3:1	-	DISC1	lncipedia	0	Intragenic	-0.365905	1.97759	0.0164508	2.34858	0.0706704	-5.31295	0.135432	0.324254	1	-6.8658	0.000105565	7.19384	0.00249129	10.25	6.45	18.93	0	28.11	4.51	11.35	0	3.94	44.39	1.15	0	0	4.35497	2.3762	4.57107	0	Enhancer_associated	No
chr8	90486070	90488558	UNI_7289	-	RIPK2	novel	-281418	Intergenic	-1.74449	0.545674	0.65738	1.56044	0.0662955	-6.07853	0.0528773	0.967706	0.179795	-6.23498	0.000382575	7.19152	0.000725755	2.28	1.84	8.74	2.26	14.67	7.9	13.62	16.6	11.83	19.03	27.58	0	0	3.73805	3.02118	4.60318	0	Enhancer_associated	No
chr8	75711018	75779160	lnc-JPH1-3:3	-	PI15	lncipedia	0	Intragenic	-1.23382	1.56925	0.000785068	1.34872	0.0273376	-5.89171	4.77248e-09	-0.253392	0.956438	-7.40299	5.49684e-31	7.19118	1.60564e-15	78.56	68.15	380.15	245.25	633.07	294.57	609.32	122.35	101.23	517.48	340.2	5.24	2.89	9.08174	7.25441	8.74766	2.34056	Enhancer_associated	No
chr7	137846527	137852382	lnc-AKR1D1-1:3	+	AKR1D1	lncipedia	43478	Intergenic	-3.76105	-1.02656	0.555362	1.82643	0.0416064	-5.81253	0.0972752	2.80752	0.00151825	-4.39293	0.230636	7.19097	0.000300878	2.28	1.84	5.83	1.51	1.22	4.51	3.4	16.6	9.2	10.15	36.78	0	0	2.16457	2.80529	4.61265	0	Enhancer_associated	No
chr14	57266622	57267306	lnc-OTX2-5:1	-	OTX2	lncipedia	120	Downstream	-0.544256	-0.148821	1	1.74273	0.153403	-5.89607	0.123376	1.84795	0.121194	-5.35275	0.0150107	7.19053	0.00133552	4.55	0	5.83	3.77	8.55	1.69	5.67	13.11	15.12	2.54	44.82	0	0	2.94173	2.88232	4.62527	0	Enhancer_associated	No
chr22	33179162	33180968	lnc-TIMP3-1:1	+	SYN3	lncipedia	0	Intragenic	-4.8543	2.99863	0.0884903	6.51109	1.1568e-13	-1.1255	1	3.45152	7.10658e-06	-3.75166	0.638285	7.18673	0.000772652	0	0	1.46	0	3.67	0	1.13	0	0.66	17.76	28.73	0	0	1.62605	0.15056	4.59962	0	Enhancer_associated	No
chr2	66507370	66514106	lnc-SPRED2-17:1	-	MEIS1	lncipedia	-148427	Intergenic	0.704431	4.21469	4.14774e-07	5.86448	1.33118e-12	-1.78616	1	1.60615	0.0166044	-5.59327	0.00676726	7.18673	0.000772652	0	0	8.74	0.75	6.11	0	9.08	0.87	0	17.76	28.73	0	0	3.16618	0.344828	4.59962	0	Promoter_associated	No
chr20	61875423	61880618	lnc-YTHDF1-5:1	-	NKAIN4	lncipedia	0	Intragenic	-2.18238	0.360221	0.883528	1.52987	0.0528527	-6.1031	0.0157395	1.12999	0.321812	-6.05864	0.00151255	7.18552	0.000366863	7.97	9.21	18.93	13.58	6.11	3.39	9.08	6.12	3.94	8.88	37.93	0	0	3.62916	3.06494	4.6091	0	Enhancer_associated	No
chr1	149691431	149698605	lnc-HIST2H2BF-1:1	-	HIST2H2BF	lncipedia	55641	Intergenic	-0.0546521	1.63736	0.248893	4.08156	8.32463e-07	-3.54957	0.862251	2.37158	0.000809044	-4.81836	0.106455	7.18498	0.000756251	0	0	2.91	0	3.67	1.13	6.81	5.24	0.66	26.64	19.54	0	0	2.44978	1.1188	4.59036	0	Enhancer_associated	No
chr11	13022636	13030688	lnc-BTBD10-2:3	-	RASSF10	lncipedia	-283	Promoter	-1.48672	-0.327107	0.983457	1.66271	0.0230814	-5.98646	0.0384948	1.92883	0.00530838	-5.25899	0.02369	7.18498	0.000756251	12.52	2.76	7.28	1.51	3.67	5.08	7.94	11.36	7.89	26.64	19.54	0	0	2.86724	2.97331	4.59036	0	Enhancer_associated	No
chr10	126789155	126826819	lnc-METTL10-2:1	-	CTBP2	lncipedia	0	Intragenic	-2.59779	1.13958	5.86323e-07	2.32797	1.7538e-15	-5.06846	2.83724e-18	1.14277	0.00213935	-6.19058	8.58059e-32	7.18304	2.17966e-17	434.93	440.22	1224.91	446.73	1176.92	394.45	980.36	468.43	398.36	1749.04	3004.34	47.16	7.71	10.1401	8.75328	11.2153	4.8296	Enhancer_associated	No
chr1	34335826	34339309	CSMD2-AS1:10	+	CSMD2	lncipedia	0	Intragenic	-0.987739	0.224806	1	4.40637	1.36355e-10	-3.22105	0.893363	4.10561	5.2811e-07	-3.08891	0.846621	7.18016	0.000718505	0	0.92	2.91	0.75	0	1.69	1.13	0.87	0.66	25.37	20.69	0	0	1.23061	0.85997	4.58676	0	Enhancer_associated	No
chr5	89196480	89200725	lnc-POLR3G-3:1	+	CETN3	lncipedia	488428	Intergenic	-1.18749	0.814266	0.264734	1.2911	0.0508019	-6.33596	0.00496731	0.437807	0.919588	-6.74767	0.000537981	7.18016	0.000718505	7.97	5.53	8.74	12.83	29.33	12.41	14.75	6.12	5.26	25.37	20.69	0	0	4.21775	3.22548	4.58676	0	Enhancer_associated	No
chrX	115929648	115952742	BI_1582	+	CT83	novel	-335455	Intergenic	1.77346	3.98725	7.05236e-47	6.98262	1.59326e-75	-0.232638	1	2.94632	5.16955e-14	-4.13646	1.19227e-19	7.17184	5.813e-19	14.8	16.58	269.45	15.09	274.98	14.67	283.67	13.11	13.15	2728.2	1258.51	15.72	17.35	8.11392	3.96039	10.9617	4.13217	Promoter_associated	No
chr3	16622170	16639348	lnc-PLCL2-6:1	+	DAZL	lncipedia	0	Intragenic	-0.670655	1.08915	1	5.80738	1.67068e-07	-1.81762	1	4.63415	0.000221415	-2.5695	1	7.16823	0.000729624	0	1.84	0	0	0	0	2.27	0	0	5.07	41.38	0	0	0.81284	0.385891	4.59842	0	Enhancer_associated	No
chr11	130609642	130626921	lnc-C11orf44-1:10	+	C11orf44	lncipedia	22396	Intergenic	-0.140857	3.85001	3.3479e-12	8.44249	4.43802e-27	1.07948	0.873743	4.56381	5.80149e-09	-2.41634	6.85571e-05	7.16685	1.68316e-11	2.28	3.68	29.13	0.75	36.66	0.56	28.37	4.37	0	1267.07	113.78	0	7.71	5.01733	1.55582	9.43343	2.27947	Enhancer_associated	No
chr6	58163405	58164719	UNI_6241	-	PRIM2	novel	650030	Intergenic	-2.47111	0.408357	0.983457	4.95764	2.41588e-29	-2.32099	0.16326	4.49999	3.1359e-20	-2.61425	0.198924	7.16655	6.9606e-11	4.55	4.6	5.83	3.02	2.44	2.82	7.94	4.37	1.97	105.27	134.47	0	0.96	2.67882	2.18745	6.91731	0.565597	Enhancer_associated	No
chrX	45645219	45708065	MIR222HG:15	-	CXorf36	lncipedia	-585074	Intergenic	-0.725324	1.60256	1.2792e-05	3.25399	5.11569e-14	-4.00937	1.55e-07	1.60558	7.20608e-05	-5.67064	4.7513e-26	7.163	1.66351e-16	631.9	578.36	1471.06	242.98	1789.21	186.79	1772.36	711.38	487.1	2938.75	6863.79	89.08	14.46	10.713	8.889	12.2592	5.72165	Enhancer_associated	No
chrX	45645219	45708065	MIR222HG:16	-	CXorf36	lncipedia	-585074	Intergenic	-0.725324	1.60256	1.2792e-05	3.25399	5.11569e-14	-4.00937	1.55e-07	1.60558	7.20608e-05	-5.67064	4.7513e-26	7.163	1.66351e-16	631.9	578.36	1471.06	242.98	1789.21	186.79	1772.36	711.38	487.1	2938.75	6863.79	89.08	14.46	10.713	8.889	12.2592	5.72165	Enhancer_associated	No
chrX	45645219	45708065	MIR222HG:17	-	CXorf36	lncipedia	-585074	Intergenic	-0.725324	1.60256	1.2792e-05	3.25399	5.11569e-14	-4.00937	1.55e-07	1.60558	7.20608e-05	-5.67064	4.7513e-26	7.163	1.66351e-16	631.9	578.36	1471.06	242.98	1789.21	186.79	1772.36	711.38	487.1	2938.75	6863.79	89.08	14.46	10.713	8.889	12.2592	5.72165	Enhancer_associated	No
chr1	202590422	202594367	lnc-PPP1R12B-2:1	+	SYT2	lncipedia	0	Intragenic	-1.58265	0.551702	0.888219	3.34494	5.09342e-06	-4.26477	0.28223	2.74691	0.0049599	-4.43357	0.306331	7.1614	0.000247968	3.42	0.92	8.74	3.02	1.22	1.69	1.13	0	2.63	11.42	34.48	0	0	2.23164	1.55908	4.58195	0	Enhancer_associated	No
chr1	202590416	202594367	lnc-KDM5B-3:1	-	SYT2	lncipedia	0	Intragenic	-2.23156	0.551702	0.888219	3.34494	5.09342e-06	-4.26477	0.28223	2.74691	0.0049599	-4.43357	0.306331	7.1614	0.000247968	3.42	0.92	8.74	3.02	1.22	1.69	1.13	0	2.63	11.42	34.48	0	0	2.23164	1.55908	4.58195	0	Enhancer_associated	No
chr6	16262912	16264784	lnc-ATXN1-8:1	-	GMPR	lncipedia	0	Intragenic	-1.65707	2.78769	4.07755e-05	5.69571	1.42016e-11	-1.64249	0.769508	2.83937	0.00182566	-4.23241	0.000236763	7.16033	1.5292e-07	0	5.53	26.22	1.51	13.44	0	12.48	3.5	1.97	213.08	16.09	0	0.96	4.20006	1.62527	6.85281	0.565597	Enhancer_associated	No
chr13	56122381	56122913	lnc-PCDH8-9:1	-	PRR20D;PRR20B	lncipedia	-1592140	Intergenic;Intergenic	-0.510781	4.59667	0.00336412	7.64247	9.2302e-13	5.12548e-15	1	2.95681	0.000114795	-4.20506	0.299709	7.15949	0.000165236	0	0	2.91	0	3.67	0	2.27	0	0	29.17	16.09	0	0	1.98185	0	4.56255	0	Enhancer_associated	No
chr15	33131329	33142065	lnc-GREM1-2:1	+	FMN1	lncipedia	0	Intragenic	-3.14092	2.21963	0.00170103	3.92957	3.3e-08	-3.67482	0.590014	1.63667	0.0212884	-5.52029	0.00625584	7.15949	0.000165236	0	0	8.74	2.26	7.33	1.69	6.81	1.75	1.31	29.17	16.09	0	0	3.1088	1.11659	4.56255	0	Enhancer_associated	No
chr15	33131329	33142065	lnc-GREM1-2:2	+	FMN1	lncipedia	0	Intragenic	-3.14092	2.21963	0.00170103	3.92957	3.3e-08	-3.67482	0.590014	1.63667	0.0212884	-5.52029	0.00625584	7.15949	0.000165236	0	0	8.74	2.26	7.33	1.69	6.81	1.75	1.31	29.17	16.09	0	0	3.1088	1.11659	4.56255	0	Enhancer_associated	No
chr10	126799565	126848526	lnc-CTBP2-3:4	-	CTBP2	lncipedia	0	Intragenic	2.96171	1.23656	1.26652e-07	2.17653	5.27942e-13	-5.198	3.70974e-15	0.892368	0.022195	-6.45189	2.53275e-28	7.15638	1.72544e-15	574.98	559.94	1992.49	590.1	1737.88	539.48	1591.95	841.59	706.65	2341.36	3938.75	68.12	5.78	10.7937	9.31392	11.617	5.24603	Promoter_associated	No
chr17	16344890	16351608	lnc-FAM211A-4:1	-	LRRC75A	lncipedia	0	Intragenic	-1.6438	-0.128362	1	1.72221	2.58014e-05	-5.5397	3.5348e-08	1.79506	3.63154e-05	-5.29629	2.92564e-08	7.1563	1.73767e-10	19.36	28.55	40.78	30.94	36.66	40.07	30.64	34.96	41.41	145.86	89.65	0	0.96	5.21049	5.06817	6.89184	0.565597	Enhancer_associated	Yes
chr7	22601231	22646609	lnc-IL6-3:15	+	STEAP1B	lncipedia	-61331	Intergenic	-2.14031	3.62491	5.22449e-17	4.97343	8.33724e-10	-2.26283	0.0585578	1.27419	0.324779	-5.78759	6.89932e-26	7.15602	2.90968e-09	2.28	23.02	327.71	13.58	259.09	12.98	310.9	47.19	24.32	1284.83	44.82	5.24	5.78	8.22994	4.4304	9.379	2.70266	Enhancer_associated	No
chr8	9014344	9016127	lnc-RP11-10A14.4.1-2:23	+	PPP1R3B	lncipedia	-5193	Intergenic	-1.57617	3.61523	0.0111892	6.47872	1.875e-06	-1.15512	1	2.80055	0.0399321	-4.38042	0.217059	7.15297	0.00281779	0	0	1.46	0	3.67	0	4.54	0.87	0	43.12	1.15	0	0	2.07838	0.195348	4.53201	0	Enhancer_associated	No
chr11	121499544	121502949	lnc-SC5DL-3:2	+	SORL1	lncipedia	0	Intragenic	-0.314031	5.21373	0.000258742	7.64793	3.05933e-07	5.12548e-15	1	2.35115	0.0867843	-4.82058	0.108401	7.15297	0.00281779	0	0	4.37	0	2.44	0	6.81	0	0	43.12	1.15	0	0	2.46989	0	4.53201	0	Enhancer_associated	No
chr1	157141131	157141827	UNI_398	-	ETV3	novel	-32749	Intergenic	-1.75721	3.97381	0.00174276	6.47677	1.51729e-13	-1.11802	1	2.45575	0.00053348	-4.70832	0.112966	7.15137	0.000933545	0	0	7.28	0	3.67	0.56	2.27	0	0	17.76	27.58	0	0	2.43474	0.128733	4.56499	0	Enhancer_associated	No
chrX	14883464	14887365	lnc-ASB9-4:1	-	FANCB	lncipedia	0	Intragenic	-4.55938	3.0195	5.15182e-06	4.03746	5.05324e-08	-3.56665	0.739738	0.958971	0.204988	-6.19099	0.000265052	7.14942	0.000167106	1.14	0	11.65	0	11	1.13	13.62	3.5	1.31	26.64	18.39	0	0	3.71039	1.12433	4.55551	0	Enhancer_associated	No
chr8	104510419	104511783	lnc-SLC25A32-3:7	-	RIMS2	lncipedia	-1194	Promoter	2.39034	0.478481	0.721189	1.30538	0.0791968	-6.30285	0.0100063	0.772545	0.529066	-6.37905	0.000799482	7.14942	0.000167106	11.39	1.84	20.39	10.56	3.67	4.51	18.15	14.86	7.89	26.64	18.39	0	0	3.91361	3.24919	4.55551	0	Promoter_associated	No
chr4	146791452	146813567	lnc-SLC10A7-6:1	-	ZNF827	lncipedia	0	Intragenic	-2.00053	-0.213062	0.781388	0.322189	0.645539	-6.90891	9.23663e-21	0.49285	0.366856	-6.62649	4.9225e-23	7.14772	2.86916e-14	218.6	247.74	225.76	290.52	294.54	249.99	207.65	171.29	239.28	277.77	373.53	5.24	1.93	7.92867	7.89018	8.3516	2.19692	Enhancer_associated	No
chr8	1748168	1749522	lnc-CLN8-1:1	+	CLN8	lncipedia	13433	Intergenic	-1.979	3.811	0.130712	7.62503	1.51999e-13	5.12548e-15	1	3.7061	3.32566e-06	-3.4456	0.846621	7.14447	0.000155812	0	0	0	0	2.44	0	2.27	0	0	25.37	19.54	0	0	1.36177	0	4.55182	0	Enhancer_associated	No
chr15	65620722	65621092	lnc-PARP16-5:1	-	IGDCC3	lncipedia	0	Intragenic	-0.5949	4.4924	1.68756e-09	5.00975	5.10421e-09	-2.64278	1	0.479021	0.789919	-6.66526	0.000143163	7.14447	0.000155812	3.42	0	23.3	0	14.67	0.56	13.62	0	0	25.37	19.54	0	0	4.1856	0.734077	4.55182	0	Enhancer_associated	No
chr7	22601231	22646009	lnc-IL6-3:14	+	STEAP1B	lncipedia	-61331	Intergenic	-2.14031	3.62493	4.81283e-17	4.9702	8.08588e-10	-2.25221	0.0603037	1.27087	0.325318	-5.77709	7.57713e-26	7.1421	3e-09	2.28	22.1	323.34	13.58	259.09	12.98	308.63	47.19	24.32	1272.15	44.82	5.24	5.78	8.21927	4.4201	9.3652	2.70266	Enhancer_associated	No
chr7	12462693	12463816	UNI_6654	-	VWDE	novel	-18842	Intergenic	-1.28949	6.45108	3.14474e-09	7.61686	7.4251e-13	5.12548e-15	1	1.10581	0.19874	-6.04589	0.00139694	7.1414	0.000193153	0	0	16.02	0	6.11	0	11.35	0	0	15.22	29.88	0	0	3.60407	0	4.55766	0	Enhancer_associated	No
chrX	103356821	103357563	lnc-FAM199X-1:1	+	SLC25A53;ZCCHC18	lncipedia	0	Intragenic;Intragenic	2.01548	2.24165	0.00860149	4.39138	1.87893e-09	-3.15035	0.950941	2.0833	0.00170081	-5.06065	0.0408949	7.13957	0.000148085	0	0	5.83	0.75	4.89	1.69	5.67	0	1.97	24.1	20.69	0	0	2.69228	0.794936	4.54813	0	Promoter_associated	No
chr19	23587338	23588899	LINC01224:16	-	ZNF91	lncipedia	-8977	Intergenic	-2.24398	-0.382978	0.906561	1.22679	0.0728409	-6.37006	0.0060514	1.55401	0.0331753	-5.58997	0.0115415	7.13957	0.000148085	4.55	9.21	4.37	5.28	12.22	4.51	6.81	15.73	13.8	24.1	20.69	0	0	3.1375	3.29964	4.54813	0	Enhancer_associated	No
chr18	14104540	14105225	lnc-MC5R-9:1	+	ZNF519	lncipedia	0	Intragenic	-0.20689	1.98235	0.00600412	3.13863	2.9828e-05	-4.42682	0.361704	1.10158	0.134939	-6.04107	0.000928555	7.13957	0.000148085	1.14	0	10.2	0	13.44	3.95	9.08	4.37	3.29	24.1	20.69	0	0	3.5737	1.64386	4.54813	0	Enhancer_associated	No
chr7	13829300	13836057	UNI_6661	-	ETV1	novel	94800	Intergenic	-0.441213	1.41563	0.000141449	2.43785	2.77292e-09	-4.80793	3.75763e-05	0.970391	0.0495712	-6.10506	2.84327e-12	7.13657	1.58315e-10	9.11	15.66	52.43	21.13	80.66	18.62	54.46	29.71	23.66	139.52	93.1	0	0.96	5.98906	4.36795	6.87418	0.565597	Enhancer_associated	No
chr8	9760897	9761854	LINC00599:22	-	TNKS	lncipedia	121042	Intergenic	2.9758	1.55519	0.614806	5.36367	1.02143e-08	-2.23617	1	3.70945	2.06756e-05	-3.4456	0.846621	7.13627	0.000217775	0	0	0	0	2.44	0	2.27	2.62	0	13.95	31.03	0	0	1.36177	0.522725	4.55397	0	Promoter_associated	No
chr1	36201881	36203444	lnc-C1orf216-2:1	-	CLSPN	lncipedia	0	Intragenic	0.378243	0.133082	1	2.63916	0.000106412	-4.95133	0.072666	2.43706	0.00260672	-4.69598	0.0915302	7.13405	0.000290398	2.28	4.6	4.37	2.26	4.89	4.51	3.4	1.75	3.29	31.71	12.64	0	0	2.38405	2.04089	4.5345	0	Promoter_associated	No
chr19	35990866	35993740	lnc-DMKN-1:11	-	DMKN	lncipedia	0	Intragenic	-2.35889	0.98448	0.0301722	2.59034	1.83383e-09	-4.63643	0.00286573	1.55629	3.64652e-05	-5.58633	3.91978e-08	7.13367	1.67932e-09	7.97	11.97	48.06	18.11	40.33	16.93	47.66	35.83	24.32	123.03	129.87	5.24	0	5.5345	4.33545	6.99379	1.85599	Enhancer_associated	No
chr1	215584406	215584615	lnc-KCTD3-6:2	+	KCTD3	lncipedia	-156121	Intergenic	0.496494	3.45248	0.26029	7.62561	8.21475e-09	5.12548e-15	1	4.06128	0.000750678	-3.08381	0.846621	7.13318	0.00111393	0	0	1.46	0	1.22	0	1.13	0	0	39.32	4.6	0	0	1.18269	0	4.52105	0	Promoter_associated	No
chrX	110641556	110652281	lnc-PAK3-2:1	+	DCX	lncipedia	0	Intragenic	-1.25256	2.40331	0.00695576	4.16966	3.7e-08	-3.40843	0.673387	1.72892	0.0299775	-5.41772	0.0226868	7.13103	0.00025009	1.14	0.92	4.37	1.51	4.89	1.69	11.35	0	0.66	12.68	32.18	0	0	2.97636	0.99035	4.55029	0	Enhancer_associated	No
chr18	76736842	76738248	lnc-AC068473.1-2:11	-	SALL3	lncipedia	-2028	Promoter	0.502587	4.32185	0.000114073	6.44687	1.34159e-12	-1.14779	1	2.06883	0.00191178	-5.0678	0.0488944	7.12983	0.000141926	0	0	7.28	0.75	6.11	0	3.4	0	0	21.56	22.99	0	0	2.72174	0.169925	4.54071	0	Promoter_associated	No
chr7	22601689	22646609	lnc-IL6-3:18	+	STEAP1B	lncipedia	-61789	Intergenic	-1.92129	3.59025	2.02225e-16	4.95307	1.59436e-09	-2.25402	0.0619214	1.28853	0.327743	-5.74354	1.44648e-25	7.12672	4.72234e-09	2.28	23.02	313.15	12.83	255.43	12.98	301.82	47.19	24.32	1262	40.23	5.24	5.78	8.18554	4.42201	9.34898	2.70266	Enhancer_associated	No
chr19	9578840	9580568	lnc-ZNF266-4:1	-	ZNF560	lncipedia	0	Intragenic	0.765991	0.510761	0.953408	2.92165	0.00789323	-4.62345	0.470206	2.41748	0.00171872	-4.72955	0.147055	7.12496	0.000143713	0	0	8.74	9.81	3.67	3.95	1.13	0	0.66	20.29	24.14	0	0	2.46292	1.76695	4.53699	0	Promoter_associated	No
chr8	90424849	90427300	lnc-NBN-6:1	-	RIPK2	lncipedia	-342676	Intergenic	-1.67445	2.47197	0.000875462	3.04593	0.000446446	-4.48118	0.444381	0.517861	0.699917	-6.61464	0.000169399	7.12496	0.000143713	0	0	17.48	0	13.44	5.64	18.15	2.62	4.6	20.29	24.14	0	0	4.11742	1.6523	4.53699	0	Enhancer_associated	No
chr14	48234156	48264217	LINC00648	-	MDGA2	refseq	-90000	Intergenic	0.880444	2.49417	1.88464e-06	2.27513	0.000419347	-4.96696	1.39098e-05	-0.253827	0.834056	-7.28162	2.23602e-35	7.12486	2.74367e-16	25.05	11.05	452.97	126.02	508.41	124.15	491.31	72.54	69.02	365.28	405.71	0	3.85	8.92252	6.17602	8.59431	1.54844	Promoter_associated	No
chr19	20236353	20349261	lnc-ZNF682-3:3	-	ZNF486	lncipedia	0	Intragenic	2.47601	-1.29968	0.0713021	0.721902	0.508548	-6.46512	5.70727e-10	1.9832	3.03701e-08	-5.0668	7.41749e-31	7.12193	4.1042e-20	1338.95	1526.95	748.64	2800.35	788.28	2775.84	731.86	385.4	360.23	3579.26	2040.06	26.2	24.09	9.56464	10.5815	11.4567	4.70846	Promoter_associated	No
chr13	51381898	51393039	DLEU7-AS1:7	+	DLEU7	lncipedia	0	Intragenic	-0.572651	-1.52127	0.311731	2.62152	8.49079e-05	-4.95369	0.0692393	4.0802	7.8379e-05	-3.0669	1	7.12016	0.000347594	2.28	1.84	0	2.26	0	2.82	3.4	5.24	4.6	10.15	34.48	0	0	1.09311	2.0612	4.54319	0	Enhancer_associated	No
chrX	103172319	103174096	lnc-RAB9B-1:4	-	TMSB15B	lncipedia	-43105	Intergenic	1.89997	1.47882	0.0568167	2.99681	3.71866e-06	-4.56836	0.213469	1.47169	0.0337312	-5.65848	0.00586287	7.12006	0.000148725	0	1.84	7.28	4.53	6.11	2.26	11.35	4.37	1.31	19.03	25.29	0	0	3.20893	1.75916	4.53356	0	Promoter_associated	No
chrX	103172365	103174096	lnc-RAB9B-1:5	-	TMSB15B	lncipedia	-43105	Intergenic	1.89997	1.47882	0.0568167	2.99681	3.71866e-06	-4.56836	0.213469	1.47169	0.0337312	-5.65848	0.00586287	7.12006	0.000148725	0	1.84	7.28	4.53	6.11	2.26	11.35	4.37	1.31	19.03	25.29	0	0	3.20893	1.75916	4.53356	0	Promoter_associated	No
chr9	16726806	16727742	lnc-CNTLN-2:3	+	BNC2	lncipedia	0	Intragenic	1.26477	3.16924	1.61019e-06	3.22852	3.31443e-05	-4.3961	0.35095	0.0236073	1	-7.10528	1.43852e-05	7.12006	0.000148725	5.69	1.84	16.02	0.75	33	0	19.29	4.37	1.31	19.03	25.29	0	0	4.57107	1.73408	4.53356	0	Promoter_associated	No
chr9	16726806	16727742	lnc-CNTLN-2:4	+	BNC2	lncipedia	0	Intragenic	1.26477	3.16924	1.61019e-06	3.22852	3.31443e-05	-4.3961	0.35095	0.0236073	1	-7.10528	1.43852e-05	7.12006	0.000148725	5.69	1.84	16.02	0.75	33	0	19.29	4.37	1.31	19.03	25.29	0	0	4.57107	1.73408	4.53356	0	Promoter_associated	No
chr9	16726806	16727742	lnc-CNTLN-2:5	+	BNC2	lncipedia	0	Intragenic	1.26477	3.16924	1.61019e-06	3.22852	3.31443e-05	-4.3961	0.35095	0.0236073	1	-7.10528	1.43852e-05	7.12006	0.000148725	5.69	1.84	16.02	0.75	33	0	19.29	4.37	1.31	19.03	25.29	0	0	4.57107	1.73408	4.53356	0	Promoter_associated	No
chr17	33736620	33737247	lnc-SLFN12-1:1	-	SLFN12	lncipedia	695	Downstream	-0.931674	2.59861	0.00517913	3.74185	4.28513e-05	-3.83249	0.739743	1.08277	0.202596	-6.03665	0.00151206	7.1181	0.000196373	1.14	0	7.28	0	15.89	2.26	9.08	5.24	0	27.9	16.09	0	0	3.55459	1.28688	4.52325	0	Enhancer_associated	No
chr7	124824622	125019375	lnc-SPAM1-5:2	+	POT1	lncipedia	-254586	Intergenic	-0.0979152	6.64463	2.56689e-106	8.55079	1.57051e-49	1.38239	0.0260673	1.85959	0.00781478	-5.15971	2.50573e-34	7.11809	1.71115e-14	11.39	16.58	1155	6.04	1378.57	9.59	1240.2	11.36	9.2	7436.29	1024.05	36.68	39.51	10.298	3.54761	12.0468	5.28891	Enhancer_associated	No
chr7	124824623	125019375	lnc-SPAM1-5:3	+	POT1	lncipedia	-254587	Intergenic	-0.0979152	6.64463	2.56689e-106	8.55079	1.57051e-49	1.38239	0.0260673	1.85959	0.00781478	-5.15971	2.50573e-34	7.11809	1.71115e-14	11.39	16.58	1155	6.04	1378.57	9.59	1240.2	11.36	9.2	7436.29	1024.05	36.68	39.51	10.298	3.54761	12.0468	5.28891	Enhancer_associated	No
chr17	29029198	29035373	lnc-CRLF3-5:2	-	CRLF3	lncipedia	74330	Intergenic	3.36718	1.29387	0.00231273	2.62309	2.35323e-09	-4.60867	0.000159285	1.2838	0.00158865	-5.77598	4.90904e-11	7.11767	1.18208e-10	11.39	9.21	48.06	12.83	45.22	15.24	56.73	34.96	19.72	96.39	135.62	0	0.96	5.67252	4.18785	6.87043	0.565597	Promoter_associated	No
chr18	37421138	37456359	lnc-CELF4-8:1	-	PIK3C3	lncipedia	-2078805	Intergenic	-1.43492	1.81856	0.000287694	4.37918	1.78416e-22	-2.85487	0.0660951	2.51075	9.16638e-10	-4.54669	1.15763e-05	7.11751	1.17505e-10	6.83	2.76	18.93	2.26	18.33	6.21	26.1	3.5	7.89	126.83	103.44	0	0.96	4.46728	2.56275	6.85966	0.565597	Enhancer_associated	No
chr13	55573535	55575256	UNI_1920	-	OLFM4	novel	1947340	Intergenic	-1.68337	4.93525	0.00171874	7.59231	2.2243e-13	5.12548e-15	1	2.58305	0.000364885	-4.54415	0.168238	7.11511	0.000157306	0	0	1.46	0	6.11	0	3.4	0	0	17.76	26.43	0	0	2.2193	0	4.52951	0	Enhancer_associated	No
chr3	50403475	50406151	lnc-CYB561D2-7:8	+	CYB561D2;CACNA2D2	lncipedia	0	Intragenic;Intragenic	0.550275	1.45182	0.0967128	2.99135	1.60378e-06	-4.57538	0.176433	1.49695	0.0750701	-5.62097	0.0215957	7.11511	0.000157306	0	2.76	2.91	3.02	4.89	1.69	15.89	4.37	2.63	17.76	26.43	0	0	3.15326	1.77048	4.52951	0	Promoter_associated	No
chr15	53720846	53722081	lnc-UNC13C-4:1	+	WDR72	lncipedia	83858	Intergenic	-1.85497	-1.18625	0.646987	0.637255	0.894349	-6.96229	0.0423326	1.74199	0.0753784	-5.3659	0.0219119	7.11477	0.000568194	0	1.84	11.65	2.26	3.67	0.56	5.67	34.96	42.73	35.51	8.05	0	0	2.9994	3.8802	4.5097	0	Enhancer_associated	No
chr1	160368851	160370348	UNI_411	-	VANGL2	novel	-17	Promoter	1.71861	0.964051	0.187074	1.80814	0.0113666	-5.75918	0.0319393	0.792056	0.617553	-6.32416	0.000689314	7.11452	0.000418922	5.69	5.53	21.85	5.28	13.44	2.26	5.67	10.49	5.92	8.88	35.63	0	0	3.87316	2.77856	4.53947	0	Promoter_associated	No
chr1	31653386	31654523	lnc-SNRNP40-1:1	-	NKAIN1	lncipedia	0	Intragenic	-0.540606	1.71126	0.308607	5.80785	3.6383e-12	-1.7321	1	4.04225	1.77233e-06	-3.08891	0.846621	7.11009	0.00021082	0	0	2.91	0	0	0.56	1.13	0	0.66	16.49	27.58	0	0	1.23061	0.267036	4.52576	0	Enhancer_associated	No
chrX	45707508	45710920	MIR222HG:3	-	KRBOX4	lncipedia	-595705	Intergenic	4.16308	2.93259	2.37111e-08	3.54952	7.25708e-08	-3.56057	0.132486	0.568143	0.621907	-6.56686	1.80109e-12	7.10909	2.42328e-08	9.11	11.05	126.72	2.26	74.55	2.26	71.48	26.22	10.52	52	205.73	5.24	0	6.52225	3.49014	7.02087	1.85599	Promoter_associated	No
chr2	189092546	189152361	LINC01090:4	-	GULP1	lncipedia	-4036	Intergenic	0.569796	0.850823	0.532806	1.4987	0.242118	-5.78575	0.000729753	0.628391	0.137993	-6.36147	2.83163e-37	7.10744	8.60948e-20	23.91	38.68	729.7	1014.95	1020.48	1095.89	942.91	145.07	125.55	1262	1376.9	5.24	13.49	9.81169	8.67363	10.3668	3.37365	Promoter_associated	No
chr13	106809206	106811319	UNI_2051	+	EFNB2	novel	330761	Intergenic	-0.776694	0.196082	1	2.10304	0.000807024	-5.44671	0.0936905	1.85259	0.00712764	-5.2556	0.0218783	7.10283	0.000190386	4.55	4.6	4.37	2.26	6.11	7.9	7.94	2.62	4.6	24.1	19.54	0	0	2.83592	2.43874	4.51223	0	Enhancer_associated	No
chr7	121945208	121950313	FEZF1-AS1:19	+	FEZF1	lncipedia	-644	Promoter	1.53316	3.85803	0.0676548	7.57055	1.09421e-09	5.12548e-15	1	3.63924	0.00105192	-3.46617	0.645627	7.10274	0.000761941	0	0	4.37	0	0	0	1.13	0	0	6.34	37.93	0	0	1.5025	0	4.53201	0	Promoter_associated	No
chr8	6677483	6693044	lnc-DEFB1-1:10	-	XKR5	lncipedia	0	Intragenic	1.95646	2.71835	1.071e-06	5.51304	5.47014e-32	-1.70063	0.509505	2.74832	6.27644e-11	-4.29807	0.00013773	7.10225	1.15875e-10	0	2.76	11.65	2.26	18.33	1.69	22.69	3.5	2.63	102.74	126.43	0	0.96	4.21387	1.65076	6.85281	0.565597	Promoter_associated	No
chr6	123802447	123834600	lnc-NKAIN2-5:1	+	TRDN	lncipedia	0	Intragenic	-0.194295	2.98361	1.04099e-07	6.58988	8.27276e-37	-0.694317	0.947025	3.55324	5.41745e-15	-3.45606	2.26377e-05	7.10221	4.80323e-14	3.42	6.45	30.59	1.51	19.55	2.26	28.37	3.5	0	394.45	181.59	0	2.89	4.76394	1.94735	8.17503	1.28983	Enhancer_associated	No
chr3	32854896	32859435	lnc-GLB1-3:3	-	TRIM71	lncipedia	-76	Promoter	6.53248	-0.351446	0.592355	1.33905	0.00186412	-5.90545	1.08446e-07	1.64409	0.000557207	-5.46875	4.42699e-07	7.10109	2.56477e-09	29.6	57.1	55.35	58.1	34.22	36.68	37.44	39.33	48.64	79.91	171.25	5.24	0	5.43752	5.52068	6.98391	1.85599	Promoter_associated	No
chr5	115783242	115785557	SEMA6A-AS1:3	+	SEMA6A	lncipedia	0	Intragenic	-2.55561	-1.47086	4.48035e-06	0.189949	0.963657	-6.96157	2.9091e-21	1.60987	0.000212877	-5.39477	5.44056e-16	7.10099	4.32976e-14	274.39	297.47	106.32	178.84	86.77	256.76	108.93	200.13	196.55	391.92	183.89	0	2.89	6.6678	7.87666	8.17445	1.28983	Enhancer_associated	No
chr14	48713836	48714188	lnc-LRR1-6:1	+	MDGA2	lncipedia	-569680	Intergenic	-1.38655	4.5626	0.00965062	7.5774	2.03991e-13	5.12548e-15	1	2.91457	0.000109441	-4.18256	0.354045	7.09784	0.000182279	0	0	1.46	0	1.22	0	5.67	0	0	22.83	20.69	0	0	1.91966	0	4.50843	0	Enhancer_associated	No
chr19	781001	783334	lnc-LPPR3.1-1:3	-	PTBP1	lncipedia	-14059	Intergenic	1.1436	-0.152199	1	0.148251	1	-7.40535	2.43208e-05	0.252398	1	-6.84855	2.65864e-05	7.09784	0.000182279	15.94	16.58	18.93	17.36	17.11	12.41	21.56	33.21	14.46	22.83	20.69	0	0	4.33628	4.27252	4.50843	0	Promoter_associated	No
chr2	117976349	117979515	UNI_3513	-	DDX18	novel	-592741	Intergenic	0.0483069	2.2484	7.91025e-06	1.19353	0.160425	-6.35608	0.0162771	-1.09691	0.053138	-8.19713	1.62235e-10	7.09784	0.000182279	7.97	15.66	48.06	8.3	58.66	12.98	40.85	5.24	1.31	22.83	20.69	0	0	5.64933	3.25952	4.50843	0	Promoter_associated	No
chr3	32854896	32859435	lnc-GLB1-3:2	-	TRIM71	lncipedia	-76	Promoter	6.53335	-0.351446	0.592355	1.33259	0.00193963	-5.90545	1.08446e-07	1.63763	0.00057735	-5.46875	4.42699e-07	7.09476	8e-09	29.6	57.1	55.35	58.1	34.22	36.68	37.44	39.33	48.64	79.91	170.1	5.24	0	5.43752	5.52068	6.97734	1.85599	Promoter_associated	No
chr3	32854896	32859435	lnc-GLB1-3:4	-	TRIM71	lncipedia	-76	Promoter	6.53248	-0.351446	0.592355	1.33259	0.00193963	-5.90545	1.08446e-07	1.63763	0.00057735	-5.46875	4.42699e-07	7.09476	8e-09	29.6	57.1	55.35	58.1	34.22	36.68	37.44	39.33	48.64	79.91	170.1	5.24	0	5.43752	5.52068	6.97734	1.85599	Promoter_associated	No
chr16	49880928	49881543	lnc-BRD7-6:1	-	ZNF423	lncipedia	0	Intragenic	-2.3901	0.116038	1	2.0968	0.00160697	-5.44044	0.121792	1.93236	0.00376229	-5.16662	0.0309036	7.09287	0.000178731	4.55	0	5.83	3.77	7.33	6.21	4.54	6.99	5.26	21.56	21.84	0	0	2.7866	2.44978	4.50462	0	Enhancer_associated	No
chr7	42012038	42017521	lnc-INHBA-3:1	-	GLI3	lncipedia	0	Intragenic	-2.55462	2.83906	2.32058e-11	1.21584	0.14422	-6.32536	0.0158799	-1.67132	0.000263209	-8.76824	3.68638e-15	7.09287	0.000178731	9.11	0.92	71.37	15.09	73.33	7.34	74.89	5.24	12.49	21.56	21.84	0	0	6.21328	3.22728	4.50462	0	Enhancer_associated	No
chr13	36796149	36798129	lnc-CCDC169-1:1	-	CCDC169-SOHLH2	lncipedia	0	Intragenic	0.295555	1.11963	0.266648	2.92632	0.000146172	-4.61731	0.220248	1.7436	0.0358488	-5.35027	0.018851	7.09176	0.000342651	2.28	3.68	4.37	0.75	9.78	3.95	5.67	0	3.94	30.44	12.64	0	0	2.92726	1.77961	4.49442	0	Promoter_associated	No
chr6	27528600	27529523	lnc-ZNF184-4:1	-	ZNF184	lncipedia	-87704	Intergenic	0.340594	0.731456	1	5.32706	4.52612e-07	-2.21103	1	4.515	0.000415719	-2.58708	1	7.09018	0.00127737	0	0	1.46	0	1.22	0	0	1.75	0.66	3.81	40.23	0	0	0.920928	0.487143	4.52482	0	Promoter_associated	No
chrX	130823929	130826881	FIRRE:9	-	OR13H1	lncipedia	144956	Intergenic	-0.216544	4.12383	4.10854e-19	5.3472	6.48792e-26	-1.88654	0.52715	1.17242	0.00666071	-5.85431	3.1157e-11	7.08943	1.60576e-10	4.55	1.84	59.72	0	57.44	3.95	41.98	0.87	3.29	126.83	98.84	0	0.96	5.75613	1.77259	6.8308	0.565597	Enhancer_associated	No
chr3	122998556	122999473	lnc-SEC22A-1:2	+	ADCY5	lncipedia	1671	Downstream	-1.63803	-1.53177	0.0786264	-0.00171017	1	-7.53333	0.000335716	1.494	0.0396159	-5.60277	0.0115695	7.0879	0.000179023	1.14	12.89	7.28	25.66	12.22	35.55	4.54	19.23	21.04	20.29	22.99	0	0	3.17206	4.33997	4.5008	0	Enhancer_associated	No
chr4	41255899	41258752	UCHL1-AS1:4	-	UCHL1	lncipedia	-147	Promoter	2.06929	2.15899	0.01508	2.5515	0.0117299	-5.00531	0.254303	0.349487	0.949687	-6.74556	0.000138834	7.0879	0.000179023	5.69	9.21	11.65	0	22	4.51	19.29	0	0.66	20.29	22.99	0	0	4.22085	2.11936	4.5008	0	Promoter_associated	No
chr8	20133283	20147969	LZTS1-AS1:1	+	LZTS1	lncipedia	-20481	Intergenic	-1.44506	2.55364	3.99239e-08	0.522848	0.735014	-7.02465	0.0013656	-2.07356	1.185e-05	-9.16869	7.1232e-16	7.0879	0.000179023	22.77	7.37	74.28	3.02	95.33	8.46	119.14	18.35	24.32	20.29	22.99	0	0	6.60363	3.91153	4.5008	0	Enhancer_associated	No
chr7	22602955	22646609	lnc-IL6-3:23	+	STEAP1B	lncipedia	-63055	Intergenic	-2.48551	3.58082	6.70809e-17	4.93925	1.74482e-09	-2.22614	0.0646838	1.28412	0.335191	-5.70705	2.94528e-25	7.0859	6.28882e-09	2.28	23.02	302.95	12.83	250.54	12.98	295.01	45.44	23.66	1227.75	37.93	5.24	5.78	8.1489	4.39472	9.30797	2.70266	Enhancer_associated	No
chr1	195811629	195817446	UNI_518	-	KCNT2	novel	377465	Intergenic	0.00412754	5.76571	1.06159e-29	6.85714	1.14132e-29	-0.375029	1	1.03944	0.054079	-5.97789	5.11132e-12	7.08564	7.55431e-10	2.28	0.92	69.91	0	57.44	0.56	46.52	0.87	0.66	150.93	72.41	0	0.96	5.88158	0.912011	6.81596	0.565597	Promoter_associated	No
chrX	92079331	92089094	BI_1562	+	PCDH11X	novel	201104	Intergenic	-0.873212	2.82063	1.55221e-11	6.33059	4.25811e-41	-0.832608	0.873743	3.44506	5.03769e-12	-3.59387	1.62928e-05	7.08454	1.70703e-13	4.55	3.68	50.98	3.77	36.66	3.95	29.5	3.5	7.23	585.97	205.73	5.24	2.89	5.32361	2.44537	8.63245	2.34056	Enhancer_associated	No
chr14	28081794	28108842	LINC00645	+	NOVA1	refseq	-1014835	Intergenic	-0.525699	2.7659	3.87323e-15	3.86879	6.23515e-21	-3.26885	0.000549293	1.06375	0.00158124	-5.96778	6.32038e-24	7.08328	2.78964e-16	26.19	19.34	237.41	54.33	252.98	39.5	249.63	19.23	21.04	455.33	524.09	5.24	3.85	7.95229	4.95132	8.93873	2.47119	Enhancer_associated	No
chrX	112859586	112861440	XACT:2	-	AMOT	lncipedia	-775544	Intergenic	-0.337433	-0.587718	0.659841	1.59772	0.00901348	-5.93317	0.0120912	2.12598	0.00432849	-4.95236	0.067393	7.08085	0.000261627	5.69	5.53	7.28	6.79	3.67	8.46	4.54	6.99	4.6	27.9	14.94	0	0	2.62371	2.87644	4.48671	0	Enhancer_associated	No
chr10	102936079	102953904	LINC01514	+	LBX1	refseq	32830	Intergenic	-0.942754	0.868355	0.844131	3.84754	0.000172838	-3.69043	0.780146	2.90005	0.00480486	-4.19612	0.317603	7.07789	0.000805425	1.14	0	1.46	3.77	2.44	0	4.54	0	2.63	35.51	6.9	0	0	1.93105	1.17419	4.47281	0	Enhancer_associated	No
chr8	41132633	41134522	lnc-CTD-3080F16.3.1-1:1	-	SFRP1	lncipedia	0	Intragenic	-3.45524	3.21147	0.000335468	4.63014	7.86057e-05	-2.8909	0.961021	1.43306	0.343565	-5.66012	0.00648568	7.07655	0.00252059	2.28	0	8.74	0	4.89	0.56	11.35	1.75	0	1.27	42.53	0	0	3.22136	0.819668	4.51728	0	Enhancer_associated	No
chr21	45937097	45938860	TSPEAR-AS2:1	+	TSPEAR	lncipedia	0	Intragenic	-1.17261	4.05126	4.966e-06	5.327	2.42706e-10	-2.20489	1	1.21589	0.140651	-5.86169	0.00324549	7.07553	0.000234168	0	0	5.83	0	14.67	0.56	7.94	1.75	0	26.64	16.09	0	0	3.38957	0.469886	4.48317	0	Enhancer_associated	No
chr21	45937097	45938860	TSPEAR-AS2:2	+	TSPEAR	lncipedia	0	Intragenic	-1.17261	4.05126	4.966e-06	5.327	2.42706e-10	-2.20489	1	1.21589	0.140651	-5.86169	0.00324549	7.07553	0.000234168	0	0	5.83	0	14.67	0.56	7.94	1.75	0	26.64	16.09	0	0	3.38957	0.469886	4.48317	0	Enhancer_associated	No
chr10	54698380	54703837	lnc-MBL2-1:1	-	MBL2	lncipedia	-166921	Intergenic	-0.511334	3.62937	0.0110001	6.3959	4.06884e-10	-1.11802	1	2.71509	0.00446416	-4.38042	0.217059	7.07174	0.000598562	0	0	1.46	0	3.67	0.56	4.54	0	0	7.61	35.63	0	0	2.07838	0.128733	4.49953	0	Enhancer_associated	No
chr11	74166392	74167870	lnc-POLD3-2:1	+	KCNE3	lncipedia	0	Intragenic	-0.811697	0.899475	0.222632	2.06417	0.00490431	-5.46768	0.0619582	1.11285	0.297346	-5.96798	0.00184318	7.07173	0.000656066	3.42	3.68	5.83	3.02	11	5.64	13.62	7.87	3.94	34.25	8.05	0	0	3.47897	2.48414	4.46923	0	Enhancer_associated	No
chrX	45707327	45710447	MIR222HG:4	-	KRBOX4	lncipedia	-596178	Intergenic	5.03388	3.01737	1.08753e-09	3.6318	7.54384e-09	-3.45795	0.147652	0.568292	0.601028	-6.5295	2.54486e-12	7.07171	2.81629e-08	9.11	11.05	122.35	2.26	68.44	2.26	74.89	21.85	9.86	52	198.83	5.24	0	6.48478	3.37828	6.98202	1.85599	Promoter_associated	No
chrX	45707326	45710447	MIR222HG:5	-	KRBOX4	lncipedia	-596178	Intergenic	5.03388	3.01737	1.08753e-09	3.6318	7.54384e-09	-3.45795	0.147652	0.568292	0.601028	-6.5295	2.54486e-12	7.07171	2.81629e-08	9.11	11.05	122.35	2.26	68.44	2.26	74.89	21.85	9.86	52	198.83	5.24	0	6.48478	3.37828	6.98202	1.85599	Promoter_associated	No
chr4	183057461	183066428	lnc-DCTD-4:15	-	TENM3	lncipedia	-98157	Intergenic	2.56571	-1.37905	0.0170191	-1.20323	0.157487	-8.37998	5.68746e-14	0.126108	1	-6.86739	1.82767e-24	7.06925	1.32039e-12	321.08	385.88	186.43	151.68	200.43	146.16	192.89	859.07	741.49	139.52	263.2	0	1.93	7.60177	8.76562	7.66078	0.974529	Promoter_associated	No
chr10	61899669	61900635	lnc-CDK1-9:1	+	ANK3	lncipedia	0	Intragenic	1.50808	2.3691	3.47776e-08	0.829873	0.387452	-6.69146	0.00272985	-1.5637	0.00120133	-8.64473	3.25223e-14	7.0676	0.000226083	15.94	12.89	69.91	6.04	68.44	11.85	63.54	17.48	2.63	15.22	27.58	0	0	6.09374	3.6015	4.48543	0	Promoter_associated	No
chr4	95304994	95306707	lnc-PDLIM5-2:1	+	HPGDS	lncipedia	-40968	Intergenic	-1.59623	3.23031	0.0397875	6.39118	3.28494e-09	-1.14779	1	3.08081	0.00138184	-3.99319	0.439813	7.06569	0.000543171	0	0	2.91	0.75	1.22	0	3.4	0	0	32.98	9.19	0	0	1.81147	0.169925	4.46499	0	Enhancer_associated	No
chr19	53745463	53747264	lnc-VN1R4-2:1	-	ZNF677	lncipedia	0	Intragenic	0.951846	0.140639	1	1.59757	0.0410092	-5.9113	0.0623568	1.40421	0.0566884	-5.66372	0.00588579	7.06512	0.000197895	0	6.45	5.83	9.06	11	10.16	7.94	8.74	2.63	24.1	18.39	0	0	3.21049	2.84264	4.47541	0	Promoter_associated	No
chr1	109909404	109912211	lnc-PSMA5-1:4	-	SORT1	lncipedia	0	Intragenic	-2.80991	1.13855	0.056954	1.19282	0.0924304	-6.33117	0.00544887	0.00478385	1	-7.06418	2.93775e-05	7.06512	0.000197895	11.39	7.37	11.65	3.02	29.33	5.64	24.96	11.36	13.15	24.1	18.39	0	0	4.52231	3.27128	4.47541	0	Enhancer_associated	No
chr3	179687557	179734785	lnc-USP13-7:2	+	PEX5L	lncipedia	0	Intragenic	-1.63706	1.27326	0.0375974	4.61356	2.83551e-11	-2.55644	0.149333	3.26928	0.000136888	-3.71326	0.0037279	7.06208	1.28749e-07	0	4.6	14.56	5.28	13.44	3.95	7.94	3.5	5.92	16.49	209.18	0	0.96	3.69822	2.2854	6.8308	0.565597	Enhancer_associated	No
chr9	118506187	118510009	lnc-PAPPA-3:2	+	DEC1	lncipedia	341265	Intergenic	-1.5693	5.07164	0.000754249	7.55458	1.21714e-07	5.12548e-15	1	2.40092	0.0666558	-4.68241	0.163955	7.0604	0.00256594	0	0	2.91	0	2.44	0	6.81	0	0	39.32	2.3	0	0	2.33724	0	4.44692	0	Enhancer_associated	No
chr2	5140941	5147863	BI_640	+	SOX11	novel	-684937	Intergenic	1.44181	2.49879	1.32599e-07	5.51974	3.15973e-30	-1.65725	0.16472	2.96252	8.54447e-10	-3.99716	4.87747e-08	7.06012	2.04522e-14	15.94	5.53	74.28	3.77	39.11	4.51	36.31	11.36	4.6	507.34	214.92	0	3.85	5.66959	3.10741	8.50036	1.54844	Promoter_associated	No
chr7	24375226	24383115	lnc-NPY-1:1	+	NPY	lncipedia	43743	Intergenic	-1.87673	-1.39136	0.0553648	3.03926	8.52485e-08	-4.12881	0.0023895	4.38719	1.58994e-09	-2.61177	0.165536	7.06011	2.53341e-08	9.11	20.26	4.37	11.32	6.11	3.95	5.67	14.86	15.12	35.51	189.64	0	0.96	2.67431	3.7481	6.8275	0.565597	Enhancer_associated	No
chr4	146596838	146600793	UNI_5259	-	C4orf51	novel	-564	Promoter	-3.19765	3.0543	0.000273288	4.74223	3.63894e-09	-2.70556	1	1.62529	0.0165421	-5.43796	0.00889028	7.06	0.000234156	0	0	7.28	0	7.33	0.56	6.81	0	2.63	22.83	19.54	0	0	3.02503	0.615102	4.47151	0	Enhancer_associated	No
chr1	210408171	210430224	lnc-SERTAD4-1:1	+	SERTAD4	lncipedia	0	Intragenic	0.129158	7.14921	1.65051e-13	7.53071	7.04229e-12	5.12548e-15	1	0.322347	1	-6.74242	0.000189464	7.0569	0.000356023	0	0	27.67	0	13.44	0	13.62	0	0	12.68	29.88	0	0	4.26629	0	4.47768	0	Promoter_associated	No
chr4	183064643	183066428	lnc-DCTD-4:16	-	TENM3	lncipedia	-98157	Intergenic	2.56571	-1.07528	0.0820952	-1.255	0.140574	-8.7716	1.63836e-07	-0.222425	1	-7.29055	1.01036e-06	7.0569	0.000356023	47.82	67.23	34.96	18.11	20.78	16.36	23.83	75.16	61.13	12.68	29.88	0	0	4.78258	5.60392	4.47768	0	Promoter_associated	No
chr6	42420212	42423732	lnc-UBR2-1:3	+	TRERF1	lncipedia	-424	Promoter	2.52348	1.35876	0.091261	2.60759	0.000285969	-4.90019	0.142752	1.19526	0.091864	-5.86437	0.00145189	7.05491	0.000226937	2.28	0	10.2	3.77	8.55	1.13	10.21	6.99	4.6	21.56	20.69	0	0	3.41323	2.04556	4.46761	0	Promoter_associated	No
chr3	31741790	31743963	lnc-CMTM6-4:2	-	OSBPL10	lncipedia	0	Intragenic	-0.545219	-1.29017	0.00279204	-1.31369	0.02023	-8.82177	1.28056e-10	-0.0725466	1	-7.13021	8.31494e-06	7.05491	0.000226937	59.21	66.31	32.04	47.54	24.44	45.14	14.75	35.83	36.15	21.56	20.69	0	0	4.62897	5.62537	4.46761	0	Enhancer_associated	No
chr15	48414172	48429399	lnc-CTXN2-1:1	+	SLC24A5	lncipedia	0	Intragenic	-0.995538	-0.630803	0.155651	1.14282	0.005877	-5.99333	9.80966e-14	1.72319	1.74122e-05	-5.29682	2.04426e-12	7.05445	9.75443e-14	160.54	134.46	109.24	147.9	117.33	134.31	64.68	92.64	83.48	348.79	256.3	5.24	1.93	6.61594	6.98362	8.24577	2.19692	Enhancer_associated	No
chr2	233285370	233286171	lnc-ECEL1-1:1	-	ALPPL2	lncipedia	9947	Downstream	0.779729	5.79507	2.17861e-05	7.51825	1.34279e-08	5.12548e-15	1	1.65613	0.218108	-5.38932	0.0322627	7.05283	0.0014738	0	0	13.11	0	6.11	0	2.27	0	0	3.81	39.08	0	0	3.02916	0	4.48832	0	Promoter_associated	No
chr2	944658	946437	lnc-TMEM18-12:7	-	SNTG2	lncipedia	-118	Promoter	2.16146	2.19915	0.107702	4.73498	5.54879e-08	-2.70556	1	2.51268	0.00307568	-4.55141	0.164157	7.05135	0.000410209	0	0	5.83	0	1.22	0.56	4.54	0	2.63	11.42	31.03	0	0	2.28195	0.615102	4.47411	0	Promoter_associated	No
chr2	944658	946437	lnc-TMEM18-12:9	-	SNTG2	lncipedia	-118	Promoter	2.16146	2.19915	0.107702	4.73498	5.54879e-08	-2.70556	1	2.51268	0.00307568	-4.55141	0.164157	7.05135	0.000410209	0	0	5.83	0	1.22	0.56	4.54	0	2.63	11.42	31.03	0	0	2.28195	0.615102	4.47411	0	Promoter_associated	No
chr2	75059781	75060397	lnc-HK2-2:1	+	HK2	lncipedia	0	Intragenic	-2.47766	0.827839	0.491696	2.78956	3.92418e-05	-4.71366	0.126605	1.92192	0.0174295	-5.14715	0.0421747	7.05135	0.000410209	2.28	3.68	2.91	2.26	4.89	2.26	9.08	0.87	4.6	11.42	31.03	0	0	2.72828	1.87119	4.47411	0	Enhancer_associated	No
chr2	66486021	66499211	lnc-MEIS1-7:1	+	MEIS1	lncipedia	-163322	Intergenic	-0.553126	2.76304	0.000538175	4.26356	1.1035e-07	-3.23116	0.823731	1.45837	0.0826111	-5.60221	0.00809779	7.05135	0.000410209	0	0	11.65	2.26	6.11	0.56	6.81	1.75	0.66	11.42	31.03	0	0	3.20006	0.904324	4.47411	0	Enhancer_associated	No
chr4	183057461	183066062	lnc-DCTD-4:17	-	TENM3	lncipedia	-98523	Intergenic	2.78495	-1.37397	0.0176109	-1.19468	0.162583	-8.35314	7.26031e-14	0.129781	1	-6.84551	3.0595e-24	7.05113	1.75253e-12	317.66	374.83	183.52	147.15	197.99	144.46	189.49	845.96	727.03	135.71	262.05	0	1.93	7.57994	8.73871	7.64299	0.974529	Promoter_associated	No
chr5	107004861	107006391	lnc-FER-13:1	+	EFNA5	lncipedia	0	Intragenic	2.20643	2.99603	1.65221e-13	2.12366	0.000160882	-5.37746	0.0726715	-0.922312	0.158637	-7.97587	6.10228e-10	7.04984	0.000224996	2.28	3.68	55.35	3.77	31.78	3.95	40.85	5.24	6.57	20.29	21.84	0	0	5.44824	2.39186	4.46369	0	Promoter_associated	No
chr6	18744006	18757698	lnc-DEK-1:1	-	RNF144B	lncipedia	274902	Intergenic	0.100061	2.0326	0.0296065	6.59877	5.80413e-25	-0.460047	1	4.50429	8.79277e-12	-2.56321	0.660317	7.04917	3.25541e-08	1.14	2.76	5.83	0	7.33	0.56	3.4	0.87	1.31	183.91	55.17	5.24	0	2.70487	1.07496	6.91337	1.85599	Promoter_associated	No
chr1	34335785	34350364	CSMD2-AS1:7	+	CSMD2	lncipedia	0	Intragenic	-0.987739	0.337978	0.983457	4.66467	1.28676e-16	-2.54112	0.299392	4.27151	2.46445e-19	-2.71715	0.125509	7.04708	1.83201e-10	0	11.97	4.37	2.26	7.33	3.95	5.67	0.87	3.94	112.88	106.89	0	0.96	2.76341	2.27252	6.79292	0.565597	Enhancer_associated	No
chr2	188519495	188688666	lnc-GULP1-5:4	+	TFPI	lncipedia	-100277	Intergenic	-2.10738	3.31941	1.589e-06	6.0395	6.98079e-13	-1.0401	0.658406	2.6816	4.06553e-08	-4.34544	2.2126e-22	7.04498	6.0902e-17	6.83	13.81	503.95	100.36	513.3	89.16	419.83	11.36	11.83	4427.78	1301.04	36.68	22.17	8.90697	5.31802	11.4845	4.92719	Enhancer_associated	No
chr15	74483225	74484349	lnc-RP11-247C2.2.1-5:1	-	STRA6	lncipedia	0	Intragenic	-1.46112	3.15957	1.04056e-06	2.84071	0.0019992	-4.68933	0.327688	-0.346322	0.943398	-7.39898	3.38079e-07	7.04475	0.000228296	9.11	0	23.3	0	25.66	1.69	35.17	1.75	3.94	19.03	22.99	0	0	4.86014	1.90625	4.46009	0	Enhancer_associated	No
chr4	183057461	183065596	lnc-DCTD-4:19	-	TENM3	lncipedia	-98989	Intergenic	2.91218	-1.38077	0.0172255	-1.19326	0.163623	-8.34367	8.0324e-14	0.138056	1	-6.82921	5.22982e-24	7.0429	1.7728e-12	317.66	369.3	179.15	147.15	197.99	142.21	187.22	841.59	722.43	135.71	259.75	0	1.93	7.56316	8.72925	7.63467	0.974529	Promoter_associated	No
chr15	33356626	33360233	lnc-RP11-632K20.1.1-8:1	-	FMN1	lncipedia	0	Intragenic	-0.159037	2.77718	0.00198467	4.22166	4.42098e-07	-3.3081	0.853972	1.38771	0.0759757	-5.65765	0.00700864	7.04263	0.000353702	2.28	0	4.37	0.75	11	0.56	9.08	2.62	0	27.9	13.79	0	0	3.19377	1.02503	4.44923	0	Enhancer_associated	No
chr19	53743927	53745166	lnc-VN1R2-3:1	+	ZNF677	lncipedia	0	Intragenic	0.13605	0.983975	0.251926	2.36186	0.000200526	-5.1361	0.0355855	1.32898	0.101597	-5.71722	0.0056481	7.04263	0.000353702	4.55	3.68	4.37	1.51	8.55	2.82	12.48	5.24	4.6	27.9	13.79	0	0	3.24286	2.24286	4.44923	0	Promoter_associated	No
chrX	45645219	45710962	MIR222HG:14	-	CXorf36	lncipedia	-585074	Intergenic	4.07245	1.63543	8.48684e-06	3.24889	8.56042e-14	-3.89408	5.97905e-07	1.56705	0.000114712	-5.57746	5.34585e-24	7.04122	9.99623e-16	638.73	587.57	1578.84	246	1853.98	189.04	1824.55	740.22	496.3	2960.31	7009.75	99.56	14.46	10.776	8.91879	12.2837	5.85823	Promoter_associated	No
chr7	22602955	22644558	lnc-IL6-3:22	+	STEAP1B	lncipedia	-63055	Intergenic	-2.48551	3.55635	5.68907e-17	4.91462	1.87503e-09	-2.20506	0.0650251	1.28331	0.336488	-5.6623	7.49846e-25	7.04049	7.49378e-09	2.28	22.1	295.67	12.83	244.43	12.98	282.53	44.57	23.66	1189.7	36.78	5.24	5.78	8.10439	4.37411	9.26266	2.70266	Enhancer_associated	No
chr19	19049197	19049836	lnc-COPE-2:2	-	HOMER3	lncipedia	0	Intragenic	-0.967894	2.73391	0.00768032	4.38617	9.64515e-08	-3.19837	0.900145	1.59899	0.0277042	-5.45184	0.0155847	7.03963	0.00023695	2.28	2.76	8.74	0.75	9.78	0	3.4	0	0	17.76	24.14	0	0	3.05427	0.974529	4.45615	0	Enhancer_associated	No
chr2	242078166	242080282	lnc-MTERFD2-5:1	-	PASK	lncipedia	0	Intragenic	-3.65655	1.69486	0.165951	4.2433	1.37123e-08	-3.24155	0.828038	2.49989	0.000483185	-4.54875	0.13713	7.03445	0.000252085	0	2.76	4.37	0.75	2.44	1.13	4.54	0	0.66	16.49	25.29	0	0	2.25802	0.913288	4.4522	0	Enhancer_associated	No
chr17	33730855	33731392	lnc-SLFN12-2:1	-	SLFN12	lncipedia	6550	Downstream	-2.53019	2.53733	2.25625e-05	3.12597	8.62441e-06	-4.36784	0.250045	0.534515	0.645992	-6.49677	0.000314725	7.03171	0.000281924	1.14	5.53	13.11	1.51	14.67	1.13	17.02	0.87	2.63	25.37	16.09	0	0	3.99398	1.64847	4.44162	0	Enhancer_associated	No
chr2	75167384	75169797	lnc-POLE4-8:14	+	POLE4	lncipedia	-15979	Intergenic	-3.86377	2.55184	0.0245245	2.14946	0.186579	-5.29751	0.372721	-0.421734	0.889045	-7.46381	3.16301e-07	7.02918	0.000273805	0	0	20.39	14.34	36.66	9.03	30.64	0	0	15.22	26.43	0	0	4.91791	2.29131	4.44791	0	Enhancer_associated	No
chr3	16684079	16739350	lnc-DAZL-1:4	-	DAZL	lncipedia	-37074	Intergenic	-0.730442	0.430137	0.576016	5.92762	2.93728e-21	-1.04385	0.120644	5.47433	4.28575e-10	-1.34969	0.037394	7.02774	7.09218e-11	11.39	17.5	16.02	10.56	23.22	8.46	20.42	17.48	11.18	93.86	1649.29	0	10.6	4.38451	3.78258	9.76914	2.65535	Enhancer_associated	No
chr3	16684079	16739350	lnc-DAZL-1:3	-	DAZL	lncipedia	-37074	Intergenic	-0.757457	0.430137	0.576016	5.92762	2.93728e-21	-1.04385	0.120644	5.47433	4.28575e-10	-1.34969	0.037394	7.02774	7.09218e-11	11.39	17.5	16.02	10.56	23.22	8.46	20.42	17.48	11.18	93.86	1649.29	0	10.6	4.38451	3.78258	9.76914	2.65535	Enhancer_associated	No
chr13	56665620	56692490	BI_389	+	PRR20B	novel	-1022563	Intergenic	0.0667042	3.01471	2.04621e-20	6.14046	2.53007e-29	-0.909274	0.403551	3.07296	7.97609e-06	-3.82709	2.91616e-12	7.02502	1.3157e-12	12.52	8.29	88.85	11.32	127.1	9.03	131.62	16.6	15.12	1601.92	209.18	5.24	9.64	6.8686	3.71663	9.82424	3.07724	Promoter_associated	No
chr13	56665620	56692490	BI_388	+	PRR20D	novel	-1022563	Intergenic	0.0667042	3.01471	2.04621e-20	6.14046	2.53007e-29	-0.909274	0.403551	3.07296	7.97609e-06	-3.82709	2.91616e-12	7.02502	1.3157e-12	12.52	8.29	88.85	11.32	127.1	9.03	131.62	16.6	15.12	1601.92	209.18	5.24	9.64	6.8686	3.71663	9.82424	3.07724	Promoter_associated	No
chr11	133273652	133277989	lnc-JAM3-9:1	+	OPCML	lncipedia	0	Intragenic	-0.445585	2.59894	0.0765761	5.29759	3e-09	-2.14311	1	2.6663	0.00100962	-4.37162	0.237317	7.02381	0.000304686	0	0	1.46	0	2.44	1.69	5.67	0	0	13.95	27.58	0	0	2.06695	0.358021	4.44394	0	Enhancer_associated	No
chr8	142363502	142365465	lnc-GPR20-1:1	-	GPR20	lncipedia	1123	Downstream	-2.9295	4.69075	4.72179e-17	3.57127	0.000806551	-3.96526	0.715636	-1.14515	0.134082	-8.15917	1.19544e-10	7.02121	0.000630735	5.69	0	43.69	0	46.44	0	53.33	0.87	3.29	31.71	9.19	0	0	5.6094	1.40145	4.42291	0	Enhancer_associated	No
chr8	102503951	102504780	lnc-NCALD-1:5	-	GRHL2	lncipedia	0	Intragenic	2.33474	3.70875	3.76333e-21	1.52488	0.0951989	-5.94089	0.0440658	-2.21938	0.000335466	-9.25899	9.06963e-18	7.02114	0.00110853	2.28	1.84	120.89	10.56	95.33	6.21	94.18	13.11	4.6	5.07	36.78	0	0	6.7069	2.89401	4.4545	0	Promoter_associated	No
chr1	34336151	34339248	CSMD2-AS1:11	+	CSMD2	lncipedia	0	Intragenic	-0.830735	0.444461	1	4.45306	1e-09	-3.00176	0.91601	3.94622	2.8606e-06	-3.08891	0.846621	7.02112	0.000242165	0	0	2.91	0.75	0	1.69	1.13	0.87	0.66	22.83	18.39	0	0	1.23061	0.732631	4.43363	0	Enhancer_associated	No
chr2	224952121	224956700	UNI_3837	-	SERPINE2	novel	-48086	Intergenic	-2.00678	1.10122	0.684794	4.4519	6.44182e-08	-2.98931	1	3.2852	2.50347e-05	-3.74406	0.633153	7.02112	0.000242165	0	0	1.46	2.26	1.22	0	3.4	0	1.97	22.83	18.39	0	0	1.59773	0.769772	4.43363	0	Enhancer_associated	No
chr7	124812271	125019375	lnc-SPAM1-5:1	+	POT1	lncipedia	-242235	Intergenic	-1.17171	4.97816	1.10695e-77	6.87278	2.08468e-39	-0.180707	1	1.83951	0.00832118	-5.06279	9.88448e-34	7.01757	2.46984e-14	33.02	30.39	1182.67	47.54	1436.01	35.55	1278.78	27.97	32.21	7560.58	1058.53	36.68	45.3	10.3445	5.14758	12.0737	5.39197	Enhancer_associated	No
chr2	179638954	179644690	TTN-AS1:78	+	TTN	lncipedia	0	Intragenic	-0.270733	1.27012	0.0426767	0.991411	0.28352	-6.48637	0.0103639	-0.335021	0.959341	-7.35276	5.04234e-07	7.0159	0.000231598	4.55	11.97	34.96	3.02	19.55	3.95	28.37	20.97	13.8	21.56	19.54	0	0	4.83929	3.42089	4.42962	0	Enhancer_associated	No
chr3	44035031	44040614	lnc-ANO10-5:3	-	TOPAZ1	lncipedia	-242765	Intergenic	1.45605	0.248129	1	1.94471	0.0245322	-5.52038	0.0512519	1.65787	0.0457715	-5.36295	0.0174792	7.01268	0.000489549	2.28	2.76	10.2	4.53	6.11	0.56	4.54	12.24	7.23	11.42	29.88	0	0	2.99095	2.56884	4.4363	0	Promoter_associated	No
chr4	183064643	183066402	lnc-DCTD-4:1	-	TENM3	lncipedia	-98183	Intergenic	2.58132	-1.09085	0.0831521	-1.27159	0.14846	-8.74353	2.34876e-07	-0.223513	1	-7.24672	1.56178e-06	7.01268	0.000489549	47.82	64.47	34.96	17.36	20.78	15.8	21.56	75.16	59.82	11.42	29.88	0	0	4.74237	5.57708	4.4363	0	Promoter_associated	No
chrX	38712083	38730064	lnc-RPGR-6:1	-	MID1IP1	lncipedia	46301	Intergenic	-1.72477	3.86011	0.000668152	5.68857	1.71188e-10	-1.79297	1	1.76401	0.0133957	-5.25295	0.0276508	7.01071	0.000285817	0	0	2.91	0	8.55	0	6.81	1.75	0	20.29	20.69	0	0	2.82579	0.369234	4.42559	0	Enhancer_associated	No
chrX	38712083	38730064	lnc-RPGR-6:4	-	MID1IP1	lncipedia	46301	Intergenic	-1.72477	3.86011	0.000668152	5.68857	1.71188e-10	-1.79297	1	1.76401	0.0133957	-5.25295	0.0276508	7.01071	0.000285817	0	0	2.91	0	8.55	0	6.81	1.75	0	20.29	20.69	0	0	2.82579	0.369234	4.42559	0	Enhancer_associated	No
chrX	38713702	38730064	lnc-RPGR-6:5	-	MID1IP1	lncipedia	47920	Intergenic	-1.72477	3.86011	0.000668152	5.68857	1.71188e-10	-1.79297	1	1.76401	0.0133957	-5.25295	0.0276508	7.01071	0.000285817	0	0	2.91	0	8.55	0	6.81	1.75	0	20.29	20.69	0	0	2.82579	0.369234	4.42559	0	Enhancer_associated	No
chr17	42428139	42429163	lnc-RUNDC3A-5:2	+	GRN	lncipedia	0	Intragenic	-2.05938	-0.640775	0.496636	1.08654	0.0918282	-6.37352	0.00234298	1.67854	0.0139792	-5.33724	0.0286088	7.01071	0.000285817	3.42	11.97	2.91	7.55	7.33	10.16	9.08	8.74	9.86	20.29	20.69	0	0	2.8953	3.26554	4.42559	0	Enhancer_associated	No
chr16	17228360	17232593	lnc-RP11-467M13.1.1-4:1	+	XYLT1	lncipedia	0	Intragenic	-0.930357	1.37588	0.0459129	1.76887	0.0124315	-5.70101	0.069823	0.34147	1	-6.67531	0.000485514	7.01071	0.000285817	4.55	5.53	8.74	3.77	24.44	1.13	17.02	7.87	10.52	20.29	20.69	0	0	4.14839	2.71406	4.42559	0	Enhancer_associated	No
chr4	41255899	41258738	UCHL1-AS1:2	-	UCHL1	lncipedia	-161	Promoter	2.08092	2.33487	0.00499947	2.6798	0.00532314	-4.80138	0.294985	0.302777	1	-6.71358	0.000137885	7.01071	0.000285817	5.69	6.45	11.65	0	22	4.51	18.15	0	0.66	20.29	20.69	0	0	4.19114	1.95791	4.42559	0	Promoter_associated	No
chr4	146797647	146806900	lnc-SLC10A7-5:1	-	ZNF827	lncipedia	0	Intragenic	-1.80109	-0.189332	0.923649	0.293834	0.764531	-6.81827	3.27113e-13	0.441425	0.591921	-6.51053	1.83664e-13	7.00877	2.42213e-10	67.18	89.33	64.09	106.4	112.44	84.08	71.48	54.18	75.6	104	110.34	0	0.96	6.38664	6.33023	6.75716	0.565597	Enhancer_associated	No
chr19	54459038	54461776	UNI_3238	-	CACNG8	novel	-4515	Intergenic	1.13401	0.270959	1	5.63103	1.57423e-06	-1.82808	1	5.25205	0.000397642	-1.79776	1	7.00752	0.00231408	1.14	0	0	0	0	0	1.13	0.87	0	2.54	39.08	0	0	0.461179	0.41684	4.44692	0	Promoter_associated	No
chr2	25450723	25451090	lnc-DNMT3A-1:1	-	DNMT3A	lncipedia	4741	Downstream	-2.70136	-0.625801	0.619524	1.00541	0.166042	-6.45157	0.00371982	1.58295	0.023884	-5.43131	0.0165607	7.00552	0.000286673	6.83	16.58	4.37	5.28	8.55	11.85	7.94	5.24	9.2	19.03	21.84	0	0	2.99156	3.3453	4.4219	0	Enhancer_associated	No
chr8	12452493	12463235	lnc-LONRF1-2:9	-	LONRF1	lncipedia	116172	Intergenic	0	2.72528	6.03712e-15	3.70496	5.58122e-22	-3.37691	0.0126984	0.923363	0.0364817	-6.0607	1.76703e-14	7.0045	4.10836e-12	5.69	14.74	157.3	11.32	85.55	12.41	103.26	19.23	22.35	223.23	187.34	5.24	0.96	6.86258	3.93452	7.6885	2.03562	Enhancer_associated	No
chr10	86039736	86054415	LINC00858	+	RGR	refseq	20793	Intergenic	0.296453	0.373364	0.941607	2.89	3.52855e-05	-4.56762	0.179284	2.4484	0.00262954	-4.55294	0.144232	7.00339	0.000478644	1.14	2.76	4.37	1.51	4.89	3.95	2.27	3.5	1.31	27.9	12.64	0	0	2.276	1.74918	4.41075	0	Promoter_associated	No
chr15	40581266	40583554	lnc-PLCB2-1:1	-	PLCB2	lncipedia	0	Intragenic	-0.641385	4.17661	9.53283e-13	4.03439	3.3e-08	-3.41664	0.712839	-0.183499	1	-7.1928	2.77022e-06	7.0003	0.000294464	0	0.92	18.93	1.51	22	1.13	31.77	2.62	0	17.76	22.99	0	0	4.65726	1.02148	4.41785	0	Enhancer_associated	No
chr4	8607159	8620424	lnc-ACOX3-7:1	-	CPZ	lncipedia	0	Intragenic	-0.522295	-5.32865	6.34855e-08	-3.40778	0.0035292	-10.8658	1.18e-07	1.85387	0.00663174	-5.1533	0.0372539	6.99503	0.000310716	259.59	278.13	2.91	24.15	6.11	17.49	7.94	322.48	322.76	16.49	24.14	0	0	2.73408	7.68018	4.4138	0	Enhancer_associated	No
chr17	19064101	19065587	lnc-AC007952.1-1:1	+	GRAPL	lncipedia	1954	Downstream	0	1.16706	0.33347	3.05722	6.33435e-05	-4.41254	0.31393	1.83763	0.0139239	-5.16928	0.0462542	6.99503	0.000310716	3.42	1.84	4.37	0	9.78	1.13	3.4	6.12	1.31	16.49	24.14	0	0	2.7761	1.72392	4.4138	0	Promoter_associated	No
chrX	152935189	152939257	lnc-BCAP31-3:3	-	PNCK	lncipedia	0	Intragenic	-2.44704	0.771333	0.61516	2.36332	0.0100885	-5.06839	0.143424	1.5656	0.0941499	-5.43951	0.00925984	6.99479	0.000823774	4.55	0	8.74	9.06	6.11	2.82	6.81	0.87	3.29	7.61	33.33	0	0	3.03914	2.14785	4.42425	0	Enhancer_associated	No
chr20	45085823	45088009	lnc-ELMO2-2:1	-	ZNF334	lncipedia	40261	Intergenic	0.518219	-0.0303717	1	1.75018	0.0139807	-5.70576	0.0473448	1.72762	0.0204449	-5.26438	0.0238511	6.99208	0.000376586	9.11	10.13	5.83	4.53	8.55	3.39	4.54	4.37	2.63	25.37	14.94	0	0	2.86921	2.74272	4.40293	0	Promoter_associated	No
chr13	54812997	54927716	lnc-OLFM4-4:2	+	OLFM4	lncipedia	1186802	Intergenic	0.137178	4.39407	1.18531e-47	6.12764	2.47792e-73	-0.909276	0.276407	1.68825	2.90449e-07	-5.19117	4.52092e-25	6.99196	2.68802e-19	13.66	19.34	305.86	10.56	438.75	10.16	376.71	20.97	16.43	1114.87	1176.91	5.24	12.53	8.54987	4.01673	10.1635	3.30524	Promoter_associated	No
chr19	5215377	5220027	lnc-ARRDC5-3:1	-	PTPRS	lncipedia	0	Intragenic	-1.75975	1.36291	0.000799695	2.28187	3.8937e-07	-4.81933	2.85073e-05	0.882471	0.0553506	-6.04795	4.11641e-12	6.98934	4.27371e-10	33.02	20.26	68.46	19.62	52.55	22.57	61.27	13.11	10.52	83.71	128.72	0	0.96	5.9486	4.38198	6.74436	0.565597	Enhancer_associated	No
chr16	28293572	28304462	lnc-RP11-57A19.3.1-1:2	-	SBK1	lncipedia	0	Intragenic	1.87844	0.870615	0.209441	4.4008	1.02805e-23	-2.68829	0.0347554	3.48587	2.58464e-19	-3.42865	0.000417406	6.98788	8.25462e-13	4.55	11.97	21.85	12.83	13.44	6.77	18.15	1.75	9.86	182.64	195.39	0	1.93	4.23368	3.16269	7.56997	0.974529	Promoter_associated	No
chr7	19853307	19857713	lnc-TMEM196-1:2	-	TMEM196	lncipedia	-40904	Intergenic	2.85601	3.4598	0.0212606	6.31696	4.00618e-12	-1.11802	1	2.78501	0.000354525	-4.20545	0.314243	6.98657	0.000342458	0	0	4.37	0	1.22	0.56	3.4	0	0	24.1	16.09	0	0	1.9988	0.128733	4.39883	0	Promoter_associated	No
chr5	93676474	93676692	lnc-FAM172A-11:1	-	KIAA0825	lncipedia	0	Intragenic	0.234855	4.34307	0.0222456	7.45945	6.83902e-12	5.12548e-15	1	3.02169	0.000260962	-3.97212	0.481306	6.98423	0.000369642	0	0	0	0	2.44	0	4.54	0	0	13.95	26.43	0	0	1.73408	0	4.40531	0	Promoter_associated	No
chr5	93676474	93676692	lnc-ANKRD32-8:1	+	KIAA0825	lncipedia	0	Intragenic	0.155992	4.34307	0.0222456	7.45945	6.83902e-12	5.12548e-15	1	3.02169	0.000260962	-3.97212	0.481306	6.98423	0.000369642	0	0	0	0	2.44	0	4.54	0	0	13.95	26.43	0	0	1.73408	0	4.40531	0	Promoter_associated	No
chr12	108296926	108297548	lnc-PRDM4-6:2	-	ASCL4	lncipedia	126506	Intergenic	2.08307	-1.07126	0.159388	0.902826	0.238789	-6.53748	0.00171203	1.93024	0.00946731	-5.06605	0.0503522	6.98423	0.000369642	7.97	12.89	5.83	14.34	7.33	4.51	3.4	13.11	7.23	13.95	26.43	0	0	2.70487	3.46052	4.40531	0	Promoter_associated	No
chr19	31827903	31829830	lnc-ANKRD27-9:1	-	TSHZ3	lncipedia	0	Intragenic	-1.85538	3.52944	3.8287e-08	3.58076	4.54e-06	-3.8656	0.605154	0.0195776	1	-6.97863	2.82571e-05	6.98423	0.000369642	3.42	0	14.56	2.26	18.33	0.56	29.5	0	2.63	13.95	26.43	0	0	4.44604	1.30937	4.40531	0	Enhancer_associated	No
chr19	58208734	58220562	lnc-ZNF154-1:1	-	ZNF154	lncipedia	0	Intragenic	2.7763	0.0724896	1	0.0940099	1	-6.99709	7.45567e-18	-0.0237823	1	-6.99558	3.94293e-22	6.98409	4.18688e-12	171.92	208.14	180.61	118.47	240.76	134.31	230.34	202.75	220.21	183.91	222.97	5.24	0.96	7.76975	7.46733	7.67553	2.03562	Promoter_associated	No
chr5	178176202	178178301	lnc-ZNF354A-2:1	-	ZNF354A	lncipedia	-18500	Intergenic	0.506768	-1.31152	0.056648	0.562508	0.699733	-6.87183	0.000241722	1.82403	0.0850839	-5.16592	0.0287031	6.98188	0.00129395	11.39	4.6	7.28	15.85	4.89	12.98	5.67	13.11	15.78	5.07	35.63	0	0	2.79632	3.73173	4.41616	0	Promoter_associated	No
chr19	58208734	58220536	lnc-ZNF154-1:2	-	ZNF154	lncipedia	0	Intragenic	2.80423	0.0727426	1	0.115014	1	-6.97096	1.61954e-17	-0.00306278	1	-6.97034	6.29298e-22	6.97942	4.42081e-12	167.37	206.29	177.69	114.7	234.65	130.92	228.07	202.75	215.61	182.64	222.97	5.24	0.96	7.74463	7.44245	7.67105	2.03562	Promoter_associated	No
chr17	37333669	37334523	lnc-ARL5C-2:1	-	CACNB1	lncipedia	0	Intragenic	-1.94514	0.825883	0.690762	3.27374	3.75009e-05	-4.14339	0.473435	2.41973	0.00387853	-4.57518	0.186496	6.97864	0.000414793	0	0	7.28	3.02	3.67	1.13	1.13	5.24	1.31	12.68	27.58	0	0	2.3296	1.47681	4.40122	0	Enhancer_associated	No
chr4	121816648	121818238	lnc-NDNF-3:1	-	PRDM5	lncipedia	0	Intragenic	-0.156636	1.39779	0.16324	2.86832	0.000226656	-4.55323	0.296062	1.42443	0.105949	-5.56561	0.0150107	6.97864	0.000414793	0	4.6	4.37	0	4.89	1.69	13.62	3.5	4.6	12.68	27.58	0	0	3.1088	1.76483	4.40122	0	Enhancer_associated	No
chr15	65108850	65113330	lnc-RBPMS2-2:2	-	PIF1	lncipedia	0	Intragenic	-0.845062	3.25363	7.65032e-13	5.70479	4.71271e-37	-1.39137	0.459983	2.40612	7.71997e-11	-4.49213	1.73266e-08	6.97588	1.21159e-12	7.97	2.76	43.69	2.26	35.44	2.82	32.91	2.62	1.97	205.47	167.8	0	1.93	5.26103	2.1375	7.55179	0.974529	Enhancer_associated	No
chr14	32738053	32739149	lnc-C14orf126-14:1	-	AKAP6	lncipedia	-59331	Intergenic	-1.82495	-1.15463	0.193179	1.19047	0.0789578	-6.23973	0.00583653	2.28632	0.0011915	-4.69492	0.0888689	6.97578	0.000298958	6.83	5.53	4.37	6.79	3.67	4.51	4.54	11.36	13.15	21.56	18.39	0	0	2.37666	3.17446	4.3906	0	Enhancer_associated	No
chr6	114419865	114423661	lnc-MARCKS-13:1	+	HS3ST5	lncipedia	-35825	Intergenic	-2.86892	2.3383	0.231736	5.19154	3.02272e-06	-2.234	1	2.7967	0.0241186	-4.19339	0.386628	6.97506	0.00169303	0	1.84	0	0	6.11	0	2.27	0	0.66	3.81	36.78	0	0	1.92347	0.5025	4.41244	0	Enhancer_associated	No
chr2	1636956	1640836	lnc-MYT1L-6:1	-	PXDN	lncipedia	0	Intragenic	-1.19073	0.70481	0.115651	0.634126	0.32617	-6.45617	1.48543e-08	-0.121954	1	-7.10315	7.5492e-18	6.97147	8.38998e-09	100.19	108.67	131.08	59.61	133.21	37.24	124.81	51.56	47.99	124.3	101.14	5.24	0	7.03012	6.09894	6.82934	1.85599	Enhancer_associated	No
chr1	34258097	34285409	lnc-PHC2-1:1	-	CSMD2	lncipedia	0	Intragenic	-1.35734	1.13516	0.012483	5.18484	1.17629e-45	-1.84274	0.0302233	4.00717	1.09675e-27	-2.86206	4.31626e-05	6.96947	4.06583e-16	11.39	13.81	30.59	14.34	20.78	9.03	31.77	8.74	6.57	356.4	493.06	0	4.82	4.84365	3.54185	8.73379	1.76977	Enhancer_associated	No
chr4	56912285	56920050	BI_984	+	CEP135	novel	12757	Intergenic	3.37421	-0.172597	0.970531	1.10899	0.00765443	-5.99528	6.04929e-08	1.2357	0.0038311	-5.73368	2.64818e-08	6.96556	7.22596e-09	39.85	54.34	37.87	46.03	61.11	28.78	51.06	74.28	47.99	101.47	124.13	5.24	0	5.6728	5.63067	6.83036	1.85599	Promoter_associated	No
chr14	28600264	28603550	lnc-PRKD1-19:1	-	FOXG1	lncipedia	-632729	Intergenic	-0.0832496	2.78842	0.000198111	3.76575	6.01012e-06	-3.58537	0.834112	0.928847	0.245761	-6.04227	0.000766935	6.96516	0.000287415	0	0	13.11	2.26	9.78	3.39	10.21	0	0.66	19.03	20.69	0	0	3.58896	1.0368	4.38267	0	Enhancer_associated	No
chr7	34338467	34341171	lnc-AC005493.1-3:1	-	BMPER	lncipedia	142984	Intergenic	-0.315922	0.193403	1	3.78632	6.1725e-05	-3.60554	0.786291	3.52056	0.000138498	-3.45053	0.846621	6.96308	0.000534112	1.14	0	1.46	0	1.22	1.13	2.27	0	4.6	27.9	11.49	0	0	1.40599	1.10098	4.37121	0	Enhancer_associated	No
chr4	104101461	104103120	lnc-BDH2-5:1	-	CENPE	lncipedia	0	Intragenic	0.0993171	1.89704	0.0243573	3.26203	9.24904e-05	-4.15843	0.48097	1.29894	0.134047	-5.66446	0.00446372	6.96308	0.000534112	0	5.53	7.28	1.51	8.55	2.26	9.08	0	1.31	27.9	11.49	0	0	3.21775	1.46902	4.37121	0	Promoter_associated	No
chr7	43231	86697	lnc-AC145676.2.1-13:3	-	FAM20C	lncipedia	-106273	Intergenic	-2.79642	1.82551	0.0337086	4.55416	6.7211e-10	-2.62801	0.221135	2.66121	1.64106e-12	-4.22571	5.36e-07	6.96222	1.41035e-12	17.08	17.5	27.67	0	26.89	1.13	37.44	3.5	5.92	204.2	165.5	0	1.93	4.98489	3.09114	7.53799	0.974529	Enhancer_associated	No
chr8	142288326	142302961	lnc-RP11-10J21.3.1-1:1	+	SLC45A4	lncipedia	-23599	Intergenic	-1.99174	0.438576	0.267418	0.186523	0.941173	-6.88094	1.50116e-14	-0.308081	0.834056	-7.20427	3.81722e-19	6.96059	5.12894e-10	64.9	85.65	176.24	72.44	113.66	66.59	118.01	121.48	94.66	116.69	89.65	0	0.96	7.09772	6.41425	6.7028	0.565597	Enhancer_associated	No
chr6	114595333	114596297	lnc-HDAC2-9:1	-	HS3ST5	lncipedia	-211293	Intergenic	-2.46264	1.79211	0.893198	6.28923	2.69829e-06	-1.11802	1	4.41547	0.00255159	-2.57565	1	6.96044	0.00377914	0	0	0	0	1.22	0.56	1.13	0	0	1.27	39.08	0	0	0.834576	0.128733	4.40429	0	Enhancer_associated	No
chr3	16686123	16739384	lnc-DAZL-1:2	-	DAZL	lncipedia	-39118	Intergenic	-0.812204	0.442846	0.553675	5.87264	7.55594e-21	-1.03481	0.132903	5.40691	6.27046e-10	-1.34969	0.037394	6.96011	9.54705e-11	11.39	17.5	16.02	10.56	23.22	7.9	20.42	17.48	11.18	90.05	1573.43	0	10.6	4.38451	3.77277	9.70172	2.65535	Enhancer_associated	No
chr3	50402804	50405628	lnc-CYB561D2-7:5	+	CYB561D2;CACNA2D2	lncipedia	0	Intragenic;Intragenic	0.562338	0.375469	0.95982	2.25934	0.000169004	-5.14775	0.0502368	1.84476	0.0302364	-5.10825	0.107199	6.95984	0.000370269	0	4.6	0	3.77	4.89	3.95	11.35	5.24	3.94	17.76	21.84	0	0	2.68107	2.1964	4.37851	0	Promoter_associated	No
chr3	50402815	50405628	lnc-CYB561D2-7:6	+	CYB561D2;CACNA2D2	lncipedia	0	Intragenic;Intragenic	0.53117	0.375469	0.95982	2.25934	0.000169004	-5.14775	0.0502368	1.84476	0.0302364	-5.10825	0.107199	6.95984	0.000370269	0	4.6	0	3.77	4.89	3.95	11.35	5.24	3.94	17.76	21.84	0	0	2.68107	2.1964	4.37851	0	Promoter_associated	No
chr3	50402777	50405628	lnc-CYB561D2-7:4	+	CYB561D2;CACNA2D2	lncipedia	0	Intragenic;Intragenic	0.555972	0.475035	0.86113	2.25934	0.000169004	-5.14775	0.0502368	1.74547	0.0391144	-5.20942	0.0798337	6.95984	0.000370269	0	4.6	0	3.77	6.11	3.95	11.35	5.24	3.94	17.76	21.84	0	0	2.76977	2.1964	4.37851	0	Promoter_associated	No
chr4	56145521	56146895	UNI_4948	-	SRD5A3	novel	-65494	Intergenic	-1.0197	6.01211	3.88932e-07	7.44124	4.42125e-11	5.12548e-15	1	1.34649	0.117117	-5.60707	0.00741144	6.95714	0.000571136	0	0	13.11	0	4.89	0	6.81	0	0	26.64	12.64	0	0	3.21257	0	4.36737	0	Enhancer_associated	No
chr5	170171931	170173500	lnc-KCNMB1-3:6	-	KCNIP1	lncipedia	8295	Downstream	-2.11167	6.06792	3.8122e-23	5.19626	1.48735e-07	-2.23617	1	-0.932812	0.210522	-7.88232	8.98401e-10	6.95714	0.000571136	0	0	48.06	0	31.78	0	39.71	2.62	0	26.64	12.64	0	0	5.35226	0.522725	4.36737	0	Enhancer_associated	No
chr3	16729492	16738986	lnc-DAZL-1:1	-	DAZL	lncipedia	-82487	Intergenic	-0.371307	-0.335378	1	7.31505	6.99085e-18	0.24761	1	7.56777	1.04431e-10	0.691977	1	6.95624	4.40711e-08	1.14	1.84	1.46	0	1.22	0	0	1.75	1.31	19.03	352.84	0	1.93	0.920928	1.0048	7.54639	0.974529	Enhancer_associated	No
chr21	37477178	37481988	lnc-CBR3-1:1	+	CBR3	lncipedia	-25276	Intergenic	1.12426	0.0147874	1	1.94484	0.00557684	-5.46718	0.103049	1.88743	0.0111612	-5.08012	0.063242	6.95447	0.000385346	6.83	8.29	10.2	1.51	3.67	5.08	3.4	1.75	4.6	16.49	22.99	0	0	2.75631	2.50504	4.37434	0	Promoter_associated	No
chr21	37477170	37481988	lnc-CBR3-1:11	+	CBR3	lncipedia	-25276	Intergenic	1.12426	0.0147874	1	1.94484	0.00557684	-5.46718	0.103049	1.88743	0.0111612	-5.08012	0.063242	6.95447	0.000385346	6.83	8.29	10.2	1.51	3.67	5.08	3.4	1.75	4.6	16.49	22.99	0	0	2.75631	2.50504	4.37434	0	Promoter_associated	No
chr5	178364380	178367686	lnc-GRM6-1:2	-	ZNF454	lncipedia	-509	Promoter	1.41601	1.71691	0.0372465	2.83017	1.85952e-05	-4.57129	0.205143	1.0705	0.244414	-5.88946	0.00545359	6.95447	0.000385346	0	1.84	2.91	4.53	9.78	1.69	15.89	4.37	1.97	16.49	22.99	0	0	3.39598	1.76553	4.37434	0	Promoter_associated	No
chr11	133229923	133235975	OPCML-IT1:1	-	OPCML	lncipedia	0	Intragenic	-0.343409	2.93249	0.517025	7.42538	4.24531e-12	5.12548e-15	1	4.39194	1.9992e-06	-2.58181	1	6.94903	0.000411029	0	0	0	0	2.44	0	0	0	0	15.22	24.14	0	0	0.858644	0	4.37016	0	Enhancer_associated	No
chr2	123417621	123419075	UNI_3534	-	TSN	novel	892194	Intergenic	0.0972859	0.325032	1	3.85568	1.72292e-06	-3.50163	0.821839	3.5076	1.71282e-05	-3.4612	0.846621	6.94903	0.000411029	0	0	2.91	3.02	1.22	2.26	1.13	0.87	0	15.22	24.14	0	0	1.46118	1.01792	4.37016	0	Promoter_associated	No
chr20	62376041	62377304	lnc-SLC2A4RG-2:4	+	ZBTB46	lncipedia	0	Intragenic	-2.86842	-0.659895	0.334924	0.352095	0.863838	-7.05101	0.000108349	0.96599	0.270931	-5.99276	0.00142131	6.94903	0.000411029	17.08	10.13	16.02	10.56	6.11	15.8	10.21	15.73	15.12	15.22	24.14	0	0	3.55827	3.91361	4.37016	0	Enhancer_associated	No
chr20	62376039	62377302	lnc-SLC2A4RG-2:3	+	ZBTB46	lncipedia	0	Intragenic	-2.86638	-0.671196	0.338518	0.340571	0.866268	-7.06221	0.000103448	0.96599	0.270931	-5.99276	0.00142131	6.94903	0.000411029	17.08	10.13	16.02	10.56	6.11	16.36	10.21	15.73	15.12	15.22	24.14	0	0	3.55827	3.92252	4.37016	0	Enhancer_associated	No
chr6	14875381	14877453	lnc-DTNBP1-5:20	-	JARID2	lncipedia	-368754	Intergenic	-1.82772	3.44926	0.024082	6.26833	7.9874e-12	-1.11802	1	2.76062	0.000461923	-4.19869	0.320136	6.94349	0.000448811	0	0	2.91	0	1.22	0.56	4.54	0	0	13.95	25.29	0	0	1.95977	0.128733	4.36597	0	Enhancer_associated	No
chr9	39099811	39103911	lnc-ANKRD18A-7:2	-	CNTNAP3	lncipedia	0	Intragenic	0.0731048	2.59718	0.00455708	4.32375	8.19491e-08	-3.09189	0.922826	1.69573	0.020416	-5.26146	0.0196304	6.94349	0.000448811	1.14	1.84	7.28	1.51	4.89	0	6.81	0	0.66	13.95	25.29	0	0	2.87316	0.894009	4.36597	0	Promoter_associated	No
chr2	16080821	16081806	MYCNOS:9	-	MYCN	lncipedia	0	Intragenic	2.53451	1.89703	0.0040175	2.36391	0.000793288	-5.02079	0.107552	0.422899	0.946609	-6.52773	0.00110361	6.94349	0.000448811	0	2.76	26.22	4.53	9.78	1.69	11.35	3.5	7.23	13.95	25.29	0	0	4.06896	2.0993	4.36597	0	Promoter_associated	No
chr3	78649262	78656439	lnc-ZNF717-9:1	-	ROBO1	lncipedia	0	Intragenic	-1.6207	1.44713	0.00477331	1.62918	0.00828699	-5.35062	0.000592142	0.147561	1	-6.80226	2.51264e-14	6.94297	8.60021e-09	33.02	26.71	85.93	54.33	101.44	53.05	128.22	11.36	12.49	107.81	113.78	5.24	0	6.73059	5.0368	6.80471	1.85599	Enhancer_associated	No
chr18	37364088	37380266	MIR924HG:9	-	PIK3C3	lncipedia	-2154898	Intergenic	3.19426	2.2826	1.40317e-05	5.19419	4.7806e-32	-1.84278	0.263667	2.86779	5.62194e-12	-4.00571	2.0227e-05	6.94009	1.57123e-12	1.14	2.76	27.67	9.06	35.44	2.82	15.89	4.37	5.92	196.59	167.8	0	1.93	4.77259	2.41819	7.51724	0.974529	Promoter_associated	No
chr3	63088364	63110737	LINC00698	+	SYNPR	refseq	-153178	Intergenic	-0.182829	0.382314	0.730292	1.14489	0.0981078	-6.24399	0.00721163	0.711506	0.504668	-6.22982	0.000439931	6.94001	0.000416764	9.11	1.84	10.2	8.3	9.78	10.16	17.02	8.74	9.2	22.83	16.09	0	0	3.73697	3.15245	4.35473	0	Enhancer_associated	No
chr1	204632999	204633741	lnc-MDM4-3:1	+	LRRN2	lncipedia	0	Intragenic	-1.15738	0.131475	1	2.09582	0.119303	-5.30993	0.108634	1.90003	0.276172	-5.0535	0.0567479	6.93763	0.0072854	0	6.45	5.83	10.56	2.44	3.39	7.94	3.5	0.66	38.05	0	0	0	2.67882	2.34861	4.32373	0	Enhancer_associated	No
chr11	44952028	44956152	lnc-TSPAN18-2:2	+	TSPAN18;TP53I11	lncipedia	0	Intragenic;Intragenic	-1.08941	1.15602	0.000218658	2.61918	2.60581e-12	-4.46185	3.94334e-07	1.42735	0.000903794	-5.61878	4.10678e-16	6.93539	1.57939e-12	48.96	68.15	141.28	83.76	182.1	66.02	179.28	70.79	42.73	261.28	604.55	15.72	0.96	7.39706	6.00903	8.76127	3.22342	Enhancer_associated	No
chr5	146939242	146944760	JAKMIP2-AS1:1	+	JAKMIP2	lncipedia	20245	Intergenic	0.955471	1.85747	0.208268	4.27933	6.25584e-05	-3.11699	0.981109	2.40848	0.0313624	-4.54809	0.133761	6.93453	0.00197005	3.42	0	2.91	0	3.67	0.56	4.54	0	1.31	3.81	35.63	0	0	2.23471	0.912011	4.37295	0	Promoter_associated	No
chr19	8175771	8176690	lnc-ELAVL1-3:1	-	FBN3	lncipedia	0	Intragenic	-2.63666	5.98405	2.94835e-13	6.23753	4.01734e-11	-1.19208	1	0.199551	1	-6.73501	0.000111973	6.93449	0.000390529	1.14	0	24.76	0	14.67	0	14.75	0	0	21.56	17.24	0	0	4.25248	0.250962	4.3505	0	Enhancer_associated	No
chr7	46399	86697	lnc-AC145676.2.1-13:2	-	FAM20C	lncipedia	-106273	Intergenic	-2.79642	1.78512	0.0420088	4.52554	9.26432e-10	-2.62801	0.221135	2.67246	3.55173e-12	-4.18652	8.28537e-07	6.93371	1.83941e-12	17.08	17.5	27.67	0	24.44	1.13	37.44	3.5	5.92	200.4	162.06	0	1.93	4.9472	3.09114	7.50962	0.974529	Enhancer_associated	No
chr8	12394587	12523120	lnc-LONRF1-2:5	-	LONRF1	lncipedia	56287	Intergenic	0.810363	2.78937	9.2116e-31	3.9386	1.26536e-40	-3.06245	1.41713e-09	1.0971	0.0013435	-5.78416	1.23563e-39	6.92912	1.16486e-20	212.91	162.09	1995.4	174.31	1426.23	171.55	1687.26	242.08	280.03	3642.68	3222.72	41.92	30.84	10.7347	7.70156	11.7455	5.22419	Promoter_associated	No
chr8	12394587	12523097	lnc-LONRF1-2:2	-	LONRF1	lncipedia	56310	Intergenic	0.769105	2.78937	9.2116e-31	3.9386	1.26536e-40	-3.06245	1.41713e-09	1.0971	0.0013435	-5.78416	1.23563e-39	6.92912	1.16486e-20	212.91	162.09	1995.4	174.31	1426.23	171.55	1687.26	242.08	280.03	3642.68	3222.72	41.92	30.84	10.7347	7.70156	11.7455	5.22419	Promoter_associated	No
chr3	49866053	49867207	lnc-UBA7-1:1	-	TRAIP	lncipedia	0	Intragenic	-0.499266	1.14162	0.495807	2.88057	0.00175926	-4.56571	0.341036	1.662	0.0403308	-5.27641	0.0415032	6.92903	0.000373922	9.11	2.76	5.83	0.75	11	0	2.27	1.75	1.31	20.29	18.39	0	0	2.88101	1.85333	4.34625	0	Enhancer_associated	No
chr5	132602276	132611669	lnc-HSPA4-3:2	+	FSTL4	lncipedia	0	Intragenic	-2.38265	-0.415204	0.916849	1.12588	0.176644	-6.24897	0.0135292	1.49507	0.0345936	-5.43796	0.00889028	6.92903	0.000373922	6.83	3.68	7.28	14.34	7.33	11.29	6.81	7.87	3.29	20.29	18.39	0	0	3.02503	3.1511	4.34625	0	Enhancer_associated	No
chr2	38504200	38506429	BI_657	+	ATL2	novel	14671	Intergenic	-2.94658	-0.498837	0.586086	-0.0742113	1	-7.45971	4.44788e-05	0.361527	1	-6.55818	0.000619236	6.92798	0.000869848	14.8	31.31	24.76	18.11	9.78	7.9	13.62	20.97	21.04	29.17	9.19	0	0	4.09198	4.32349	4.33485	0	Enhancer_associated	No
chr9	85498264	85536262	BI_1466	+	RASEF	novel	58239	Intergenic	0.635613	3.62688	8.89023e-33	6.65699	1.59415e-46	-0.330533	1	2.9695	2.74698e-09	-3.88997	7.73887e-16	6.92423	1.29434e-15	7.97	13.81	186.43	15.09	201.65	17.49	187.22	9.61	11.83	2189.16	611.44	15.72	13.49	7.59071	3.76907	10.4526	3.96394	Promoter_associated	No
chr19	17712145	17714263	lnc-NXNL1-5:1	-	UNC13A	lncipedia	0	Intragenic	-3.02149	2.626	9.0154e-07	5.89088	7.43318e-36	-1.12708	0.691759	3.21485	2.1576e-13	-3.63466	0.000174706	6.92422	4.01547e-12	1.14	1.84	24.76	2.26	23.22	4.51	13.62	4.37	1.31	219.42	139.07	0	1.93	4.4285	1.8366	7.49382	0.974529	Enhancer_associated	No
chr17	2625841	2626561	lnc-KIAA0664-3:1	-	CLUH	lncipedia	-10915	Intergenic	-0.60457	-0.391325	1	3.54462	2.47906e-07	-3.82893	0.511152	3.85892	3.94843e-06	-3.07788	0.846621	6.9236	0.000367699	1.14	0	1.46	0.75	0	1.13	2.27	3.5	1.97	19.03	19.54	0	0	1.16564	1.27202	4.34234	0	Enhancer_associated	No
chr6	14735315	14738775	lnc-JARID2-5:1	+	JARID2	lncipedia	-507432	Intergenic	-0.913552	0.255125	1	2.86313	1.90068e-05	-4.51568	0.196442	2.54943	0.000525941	-4.38297	0.220569	6.9236	0.000367699	2.28	1.84	1.46	3.77	4.89	0.56	3.4	1.75	3.94	19.03	19.54	0	0	2.08746	1.74703	4.34234	0	Enhancer_associated	No
chr6	14735315	14738775	lnc-JARID2-5:2	+	JARID2	lncipedia	-507432	Intergenic	-0.913552	0.255125	1	2.86313	1.90068e-05	-4.51568	0.196442	2.54943	0.000525941	-4.38297	0.220569	6.9236	0.000367699	2.28	1.84	1.46	3.77	4.89	0.56	3.4	1.75	3.94	19.03	19.54	0	0	2.08746	1.74703	4.34234	0	Enhancer_associated	No
chr17	32258150	32263225	lnc-CCL1-3:1	-	ASIC2	lncipedia	0	Intragenic	-0.851523	2.92559	0.00198161	4.55421	3.3e-08	-2.83185	1	1.57751	0.0297758	-5.35227	0.0173192	6.9236	0.000367699	0	2.76	8.74	0	3.67	1.13	7.94	0	0	19.03	19.54	0	0	2.96039	0.721008	4.34234	0	Enhancer_associated	No
chr6	167852031	167854574	UNI_6604	-	TCP10	novel	-54034	Intergenic	-2.23844	3.186	0.101261	6.22784	3.81676e-09	-1.14779	1	2.96575	0.00380812	-3.96111	0.521836	6.91982	0.000785355	0	0	1.46	0.75	0	0	5.67	0	0	8.88	29.88	0	0	1.7556	0.169925	4.34908	0	Enhancer_associated	No
chr19	54929562	54932517	lnc-LENG8-4:3	+	TTYH1	lncipedia	0	Intragenic	-2.83443	2.19977	0.000718247	2.76163	0.000329949	-4.60639	0.179107	0.529107	0.901999	-6.39725	0.000173125	6.91982	0.000785355	3.42	1.84	21.85	5.28	11	1.13	10.21	0.87	2.63	8.88	29.88	0	0	3.94048	1.81899	4.34908	0	Enhancer_associated	No
chr4	41257280	41258752	UCHL1-AS1:5	-	UCHL1	lncipedia	-147	Promoter	2.06929	2.45463	0.00199022	2.70557	0.00493521	-4.69082	0.342655	0.213864	1	-6.71186	0.000165988	6.91816	0.000369642	5.69	6.45	11.65	0	20.78	3.39	19.29	0	0.66	17.76	20.69	0	0	4.18903	1.88688	4.33807	0	Promoter_associated	No
chr8	9757574	9760839	LINC00599	-	TNKS	refseq	117719	Intergenic	1.46805	4.88355	1.03376e-06	9.58018	8.10327e-41	2.7416	0.389923	4.6469	4.54188e-14	-2.24334	0.225357	6.91767	3.09899e-10	0	0	11.65	0	9.78	0	3.4	0	0.66	90.05	308.02	5.24	0.96	3.21361	0.15056	7.64411	2.03562	Promoter_associated	No
chr19	35991359	35996974	lnc-DMKN-1:10	-	DMKN	lncipedia	0	Intragenic	-3.31187	0.77523	0.0718741	2.35664	4.88336e-09	-4.64185	7.67589e-05	1.53119	1.49258e-05	-5.44463	2.02261e-10	6.91607	3.59632e-11	21.63	24.87	72.82	36.22	68.44	28.22	88.5	69.04	47.99	221.96	197.68	10.48	0	6.27774	5.28522	7.71987	2.64155	Enhancer_associated	No
chr19	23582037	23590900	LINC01224:14	-	ZNF91	lncipedia	-3676	Intergenic	-1.60692	-0.903442	0.178488	1.27249	0.0410052	-5.75065	2.11146e-07	2.11832	5.12786e-08	-4.71838	5.26395e-09	6.91552	3.43383e-12	20.49	46.05	43.69	48.29	37.89	44.58	48.79	136.33	122.27	213.08	143.67	0	1.93	5.47433	6.14299	7.48684	0.974529	Enhancer_associated	No
chr9	96055414	96062608	lnc-FAM120A-5:2	+	WNK2	lncipedia	0	Intragenic	-2.16992	2.01857	0.332782	5.58354	2.16878e-08	-1.81762	1	3.47258	0.000158394	-3.45053	0.846621	6.91546	0.000632327	0	1.84	1.46	0	1.22	0	2.27	0	0	26.64	11.49	0	0	1.40599	0.385891	4.32661	0	Enhancer_associated	No
chr12	113537316	113540904	lnc-DDX54-2:1	-	RASAL1	lncipedia	0	Intragenic	-0.386549	2.6241	0.0250072	4.26422	4.81564e-05	-3.17726	0.992452	1.56484	0.0591733	-5.35099	0.0133389	6.91546	0.000632327	0	4.6	5.83	0	7.33	0	6.81	0.87	0	26.64	11.49	0	0	2.93672	0.934831	4.32661	0	Enhancer_associated	No
chr3	112359278	112359990	lnc-CCDC80-1:4	-	CCDC80	lncipedia	0	Intragenic	-1.77121	3.00485	9.71859e-11	-0.205559	1	-7.58361	0.000188328	-3.26391	3.14898e-12	-10.1706	3.55148e-24	6.91546	0.000632327	51.24	26.71	160.21	11.32	202.87	11.85	216.72	6.99	15.78	26.64	11.49	0	0	7.60189	4.43618	4.32661	0	Enhancer_associated	No
chr12	119564769	119592395	lnc-CIT-11:1	-	SRRM4	lncipedia	0	Intragenic	1.36292	-1.22301	0.00034958	1.47156	2.01235e-05	-5.54983	1.33034e-13	2.64408	9.43113e-15	-4.28417	3.76888e-08	6.91443	5.82222e-14	95.64	104.07	80.11	105.65	63.55	141.64	51.06	168.67	144.62	388.11	376.98	10.48	1.93	6.04235	6.99678	8.58325	2.849	Promoter_associated	No
chr12	119564769	119592395	lnc-CIT-11:3	-	SRRM4	lncipedia	0	Intragenic	1.36292	-1.22301	0.00034958	1.47156	2.01235e-05	-5.54983	1.33034e-13	2.64408	9.43113e-15	-4.28417	3.76888e-08	6.91443	5.82222e-14	95.64	104.07	80.11	105.65	63.55	141.64	51.06	168.67	144.62	388.11	376.98	10.48	1.93	6.04235	6.99678	8.58325	2.849	Promoter_associated	No
chr17	36607299	36607932	lnc-SRCIN1-1:12	-	ARHGAP23	lncipedia	0	Intragenic	-0.943001	4.79816	6.87029e-09	5.10377	1.76691e-06	-2.27098	1	0.295951	1	-6.63605	0.000314039	6.91343	0.000951823	0	2.76	14.56	0	11	0	23.83	0	0	7.61	31.03	0	0	4.12626	0.545968	4.34483	0	Enhancer_associated	No
chr2	7964709	8009438	lnc-KIDINS220-9:3	-	RNF144A	lncipedia	780401	Intergenic	-1.68648	6.15661	2.39825e-42	8.9665	1.38963e-76	1.80063	0.389923	2.7612	3.85508e-16	-4.01642	2.00046e-14	6.91281	1.18231e-17	0	3.68	93.22	0	109.99	1.69	118.01	0	1.31	797.79	575.81	0	8.67	6.75587	1.07952	9.42585	2.41549	Enhancer_associated	No
chr21	37477159	37480231	lnc-CBR3-1:4	+	CBR3	lncipedia	-27033	Intergenic	1.14064	0.292433	1	2.18018	0.00163914	-5.18837	0.0566268	1.84541	0.013951	-5.08012	0.063242	6.9127	0.000381578	4.55	7.37	10.2	1.51	3.67	3.95	3.4	0.87	4.6	16.49	21.84	0	0	2.75631	2.26554	4.33378	0	Promoter_associated	No
chr6	79861556	79862147	UNI_6306	-	HMGN3	novel	48816	Intergenic	-2.17228	3.36776	0.00107337	5.16794	4.37893e-10	-2.18607	1	1.75447	0.0212186	-5.16928	0.0462542	6.9127	0.000381578	0	0	4.37	0	9.78	0	3.4	0.87	1.31	16.49	21.84	0	0	2.7761	0.447138	4.33378	0	Enhancer_associated	No
chr9	16726811	16727522	lnc-CNTLN-2:1	+	BNC2	lncipedia	0	Intragenic	1.26477	3.01298	3.255e-05	3.09568	0.000382532	-4.32648	0.384571	0.046869	1	-6.8748	9.30273e-05	6.9127	0.000381578	5.69	1.84	11.65	0.75	28.11	0	18.15	4.37	0.66	16.49	21.84	0	0	4.34364	1.68631	4.33378	0	Promoter_associated	No
chr9	16726806	16727522	lnc-CNTLN-2:6	+	BNC2	lncipedia	0	Intragenic	1.26477	3.01298	3.255e-05	3.09568	0.000382532	-4.32648	0.384571	0.046869	1	-6.8748	9.30273e-05	6.9127	0.000381578	5.69	1.84	11.65	0.75	28.11	0	18.15	4.37	0.66	16.49	21.84	0	0	4.34364	1.68631	4.33378	0	Promoter_associated	No
chr9	16726806	16727542	lnc-CNTLN-2:2	+	BNC2	lncipedia	0	Intragenic	1.26477	2.93252	3.08542e-05	3.01783	0.000209879	-4.3961	0.35095	0.046869	1	-6.8748	9.30273e-05	6.9127	0.000381578	5.69	1.84	11.65	0.75	28.11	0	18.15	4.37	1.31	16.49	21.84	0	0	4.34364	1.73408	4.33378	0	Promoter_associated	No
chr6	42059970	42061997	lnc-C6orf132-1:3	-	C6orf132	lncipedia	6861	Downstream	-2.98741	-3.08798	6.78368e-08	-0.290994	1	-7.29868	6.84016e-11	2.74742	0.000915666	-4.09532	0.00161248	6.91225	2.86091e-07	166.23	181.43	27.67	95.84	7.33	111.17	12.48	53.31	52.59	22.83	180.44	0	0.96	4.07268	6.79565	6.68138	0.565597	Enhancer_associated	No
chr3	179593163	179599397	PEX5L-AS1:1	+	PEX5L	lncipedia	0	Intragenic	-0.325334	-0.166443	1	4.28412	0.00044831	-3.06482	0.931326	4.39142	0.0105857	-2.5695	1	6.91124	0.00677034	1.14	0	0	0	0	0.56	2.27	2.62	0.66	0	39.08	0	0	0.81284	0.871844	4.36036	0	Enhancer_associated	No
chrX	23466063	23467195	UNI_7829	-	PTCHD1	novel	51146	Intergenic	0.126976	1.67256	0.0211209	2.84172	5.33574e-05	-4.52477	0.182549	1.11447	0.23043	-5.79512	0.00369176	6.90941	0.000552923	2.28	0.92	10.2	3.77	4.89	1.13	12.48	4.37	1.97	25.37	12.64	0	0	3.34908	1.76836	4.32229	0	Promoter_associated	No
chr21	44202647	44222555	lnc-PDE9A-2:1	+	PDE9A	lncipedia	7030	Downstream	-1.24798	-0.407705	0.577575	2.34985	0.00297293	-4.55325	3.6519e-10	2.70325	0.00848634	-3.99709	3.10185e-16	6.90824	4.45703e-09	351.82	361.02	152.93	174.31	219.98	174.37	212.18	128.47	120.95	2280.48	64.36	5.24	15.42	7.61493	7.77801	10.1965	3.50208	Enhancer_associated	No
chr19	20588512	20607679	lnc-ZNF737-3:9	-	ZNF737	lncipedia	113120	Intergenic	4.87317	-1.74317	8.76484e-07	-0.382009	0.708009	-7.35723	8.0783e-22	1.3141	0.000293347	-5.5507	6.69877e-18	6.90799	3.01717e-14	247.07	347.2	174.78	597.65	150.32	547.38	127.08	414.24	370.75	398.26	308.02	5.24	2.89	7.24533	8.72012	8.46818	2.34056	Promoter_associated	No
chr2	179537188	179544381	lnc-CCDC141-3:1	-	TTN	lncipedia	0	Intragenic	-2.15645	0.644548	0.517025	0.681976	0.640151	-6.68492	0.00816023	-0.00117889	1	-6.91862	1.48374e-05	6.90716	0.000509496	18.22	5.53	23.3	9.06	19.55	1.13	18.15	18.35	15.12	15.22	22.99	0	0	4.41504	3.61294	4.32948	0	Enhancer_associated	No
chr3	97980267	98044027	lnc-CLDND1-3:4	-	OR5H6;OR5H2	lncipedia	0	Intragenic;Intragenic	0.00320843	1.96628	2.01033e-05	5.0304	5.07096e-25	-1.93501	0.0477185	3.01976	1.57235e-18	-3.83033	2.90225e-13	6.90515	9.72486e-19	18.22	7.37	131.08	39.24	212.65	42.89	175.87	64.67	52.59	1459.86	1209.09	15.72	12.53	7.4446	5.26666	10.3831	3.91886	Promoter_associated	No
chr3	97980267	98044027	lnc-CLDND1-3:5	-	OR5H6;OR5H2	lncipedia	0	Intragenic;Intragenic	0.00320843	1.96628	2.01033e-05	5.0304	5.07096e-25	-1.93501	0.0477185	3.01976	1.57235e-18	-3.83033	2.90225e-13	6.90515	9.72486e-19	18.22	7.37	131.08	39.24	212.65	42.89	175.87	64.67	52.59	1459.86	1209.09	15.72	12.53	7.4446	5.26666	10.3831	3.91886	Promoter_associated	No
chr1	73454820	73458746	lnc-NEGR1-6:1	-	NEGR1	lncipedia	-706544	Intergenic	0.875971	3.71004	5.34878e-06	7.67084	1.73512e-29	0.915524	0.918812	3.89564	1.08117e-11	-3.03545	0.267877	6.90421	3.06876e-08	0	0	8.74	1.51	7.33	0	6.81	0	0.66	153.47	62.06	5.24	0	3.1088	0.445374	6.76507	1.85599	Promoter_associated	No
chr5	64824806	64825613	lnc-TRIM23-2:5	-	CENPK	lncipedia	0	Intragenic	-1.64021	1.05176	0.64581	4.30238	2.45083e-08	-3.05071	0.91538	3.18042	0.000206539	-3.72728	0.677037	6.90153	0.000551748	1.14	0	1.46	1.51	0	1.13	4.54	0.87	0	13.95	24.14	0	0	1.58496	0.827819	4.32517	0	Enhancer_associated	No
chr13	42029582	42030144	UNI_1870	-	RGCC	novel	-1399	Promoter	-1.0158	2.58671	0.023898	4.83131	1.80958e-08	-2.50062	1	2.20986	0.00377645	-4.70387	0.110158	6.90153	0.000551748	0	0	7.28	0.75	2.44	0	3.4	0	1.97	13.95	24.14	0	0	2.42582	0.539366	4.32517	0	Enhancer_associated	No
chr17	63566817	63569666	UNI_2873	-	AXIN2	novel	-9078	Intergenic	-2.52765	4.11296	6.9767e-05	5.57467	7.52362e-10	-1.7936	1	1.41328	0.0630668	-5.50067	0.0148227	6.90153	0.000551748	1.14	0	4.37	0	6.11	0.56	11.35	0	0	13.95	24.14	0	0	3.04905	0.359896	4.32517	0	Enhancer_associated	No
chr16	68678150	68680071	lnc-SMPD3-2:3	-	CDH3	lncipedia	0	Intragenic	1.33504	3.17076	1.71802e-08	3.29118	7.15784e-07	-4.06484	0.305096	0.0786923	1	-6.8331	7.20519e-05	6.90153	0.000551748	1.14	0.92	20.39	2.26	24.44	1.13	12.48	2.62	1.97	13.95	24.14	0	0	4.32936	1.41864	4.32517	0	Promoter_associated	No
chr2	945328	947615	lnc-TMEM18-12:3	-	SNTG2	lncipedia	0	Intragenic	0.763566	2.11662	0.229382	4.83734	2.86936e-08	-2.47794	1	2.70826	0.0013293	-4.20013	0.363639	6.89576	0.000608363	0	0	4.37	0	0	0.56	4.54	0	1.97	12.68	25.29	0	0	1.98914	0.507583	4.32085	0	Promoter_associated	No
chr2	945328	949158	lnc-TMEM18-12:2	-	SNTG2	lncipedia	0	Intragenic	-1.76036	2.11662	0.229382	4.83734	2.86936e-08	-2.47794	1	2.70826	0.0013293	-4.20013	0.363639	6.89576	0.000608363	0	0	4.37	0	0	0.56	4.54	0	1.97	12.68	25.29	0	0	1.98914	0.507583	4.32085	0	Enhancer_associated	No
chr8	12294521	12424354	lnc-AC130352.1-2:26	+	FAM86B2	lncipedia	-670	Promoter	3.55337	3.00356	1.05212e-39	4.00696	2.46645e-36	-2.96435	2.50136e-09	0.952706	0.022038	-5.90272	4.7653e-42	6.89375	2.95611e-19	209.5	171.3	1889.07	202.99	1695.1	179.45	1708.82	147.69	194.58	4123.38	2281.42	41.92	28.91	10.7857	7.53334	11.6454	5.18646	Promoter_associated	No
chr12	59716539	59824287	lnc-SLC16A7-4:5	+	SLC16A7	lncipedia	-165535	Intergenic	-1.32062	4.4164	3.56088e-31	7.76884	3.57727e-74	0.823268	0.620498	3.29423	6.45107e-20	-3.51656	2.6582e-11	6.89306	2.64819e-18	1.14	1.84	154.39	3.02	113.66	6.21	96.45	6.12	7.89	1334.3	902.22	10.48	11.56	6.93664	2.42492	10.1283	3.58736	Enhancer_associated	No
chr16	28293581	28303386	lnc-RP11-57A19.3.1-1:3	-	SBK1	lncipedia	-455	Promoter	1.58714	0.823187	0.239274	4.44327	3.5325e-25	-2.54849	0.0460849	3.5739	7.66802e-20	-3.24329	0.00101658	6.8924	1.9578e-12	4.55	11.97	17.48	9.81	13.44	6.21	15.89	1.75	9.2	169.96	183.89	0	1.93	4.0534	3.0441	7.47513	0.974529	Promoter_associated	No
chr22	45316055	45322757	lnc-ARHGAP8-2:1	+	PHF21B	lncipedia	0	Intragenic	-0.286	1.5532	0.0199514	4.89214	4.18145e-24	-2.11128	0.373969	3.29593	8.20411e-14	-3.53761	0.00696002	6.89167	6.77871e-10	1.14	1.84	11.65	5.28	8.55	4.51	11.35	2.62	1.31	88.78	109.19	0	0.96	3.52565	1.91966	6.64364	0.565597	Enhancer_associated	No
chr7	24357008	24484879	lnc-DFNA5-2:5	-	NPY	lncipedia	25525	Intergenic	-2.30153	1.18706	0.000711841	5.45373	3.26139e-30	-1.42769	0.0227599	4.22679	2.46739e-12	-2.48076	1.7e-07	6.89064	1.7238e-14	22.77	58.02	88.85	36.22	124.66	26.52	86.24	37.58	42.07	528.9	3112.38	5.24	24.09	6.65702	5.25537	10.831	3.96947	Enhancer_associated	No
chr12	11418889	11422641	lnc-PRB4-2:1	-	PRB3	lncipedia	0	Intragenic	-0.802062	0.408357	1	3.44046	7.63185e-05	-3.92957	0.572022	2.93154	0.00200101	-3.96111	0.521836	6.88984	0.000687963	3.42	0	1.46	3.02	0	0.56	5.67	2.62	0	11.42	26.43	0	0	1.7556	1.38036	4.31651	0	Enhancer_associated	No
chr11	115810836	115815586	lnc-APOC3-6:4	+	CADM1	lncipedia	-435596	Intergenic	-2.40584	1.21488	0.711639	4.49787	0.00138746	-2.86621	0.973629	3.21319	0.0696594	-3.72042	0.674365	6.8887	0.00828102	1.14	0	0	0	1.22	0	4.54	2.62	0.66	36.78	0	0	0	1.54597	0.796321	4.27724	0	Enhancer_associated	No
chr6	42059975	42061997	lnc-C6orf132-1:1	-	C6orf132	lncipedia	6861	Downstream	-2.98741	-3.08521	7.43605e-08	-0.314261	1	-7.29607	7.56741e-11	2.72133	0.00119597	-4.09532	0.00161248	6.88681	3.75189e-07	166.23	181.43	27.67	95.84	7.33	110.6	12.48	53.31	51.93	21.56	178.15	0	0.96	4.07268	6.79299	6.65614	0.565597	Enhancer_associated	No
chr5	16661230	16661482	lnc-BASP1-12:1	+	MYO10	lncipedia	535	Downstream	-2.37595	-1.2105	0.153236	1.04012	0.181386	-6.29803	0.00372271	2.20986	0.00965387	-4.69342	0.0939519	6.88374	0.000796062	7.97	13.81	2.91	4.53	4.89	7.9	4.54	10.49	5.92	10.15	27.58	0	0	2.35426	3.23828	4.31216	0	Enhancer_associated	No
chr12	119577099	119592395	lnc-CIT-11:5	-	SRRM4	lncipedia	0	Intragenic	1.36292	-0.643785	0.122932	1.96035	6.4576e-09	-5.00874	5.7313e-10	2.55092	4.00985e-12	-4.29832	1.56e-07	6.88262	3.55212e-13	43.27	60.78	65.54	58.86	41.55	66.59	39.71	85.65	66.39	294.26	243.66	5.24	1.93	5.64193	6.01324	8.0766	2.19692	Promoter_associated	No
chr5	89852900	89854334	UNI_5676	-	ADGRV1	novel	-284	Promoter	2.04589	2.39025	0.00187242	3.13244	0.000251541	-4.17329	0.572767	0.684578	0.51869	-6.19994	0.000290549	6.88077	0.000469994	0	0	14.56	0	12.22	1.69	10.21	5.24	3.94	19.03	18.39	0	0	3.7366	1.49143	4.30086	0	Promoter_associated	No
chr19	781006	782604	lnc-LPPR3.1-1:2	-	PTBP1	lncipedia	-14789	Intergenic	1.60282	0.160842	1	0.473032	0.72193	-6.86077	0.000216835	0.268237	1	-6.61634	0.000150344	6.88077	0.000469994	15.94	5.53	17.48	15.09	14.67	10.16	17.02	17.48	10.52	19.03	18.39	0	0	4.12019	3.74989	4.30086	0	Promoter_associated	No
chr7	22602970	22641942	lnc-IL6-3:5	+	STEAP1B	lncipedia	-63070	Intergenic	-2.47918	3.50045	2.23542e-17	4.81169	2.08572e-09	-2.14746	0.0706116	1.23581	0.353928	-5.55042	7.44083e-24	6.88073	1.08743e-08	2.28	22.1	272.36	12.83	232.21	12.41	256.44	41.07	23.01	1062.87	35.63	5.24	5.78	7.99249	4.31832	9.10394	2.70266	Enhancer_associated	No
chr8	92988135	92989646	lnc-SLC26A7-1:1	+	RUNX1T1	lncipedia	0	Intragenic	-0.55725	4.62774	1.32534e-11	4.25839	8.6662e-06	-3.11699	0.981109	-0.414032	0.997367	-7.29298	3.98919e-06	6.87905	0.00103005	3.42	0	16.02	0	36.66	0.56	24.96	0	1.31	27.9	9.19	0	0	4.74846	0.912011	4.28873	0	Enhancer_associated	No
chr18	5895620	5907980	lnc-AP001496.1-10:6	+	TMEM200C	lncipedia	-3518	Intergenic	2.11687	-1.0545	0.222826	1.32868	0.0596786	-6.01003	0.013723	2.33351	0.00109791	-4.54956	0.129929	6.87521	0.000467423	12.52	8.29	4.37	4.53	3.67	3.95	3.4	7.87	5.26	17.76	19.54	0	0	2.26704	3.01257	4.29646	0	Promoter_associated	No
chr22	44650542	44662292	lnc-LDOC1L-10:1	-	KIAA1644	lncipedia	0	Intragenic	-1.0746	6.20467	2.48551e-17	6.20042	4.16739e-12	-1.1255	1	-0.0611723	1	-6.94228	1.01461e-05	6.87521	0.000467423	0	0	21.85	0	18.33	0	21.56	0	0.66	17.76	19.54	0	0	4.43162	0.15056	4.29646	0	Enhancer_associated	No
chr14	47013423	47018916	BI_434	+	RPL10L	novel	101305	Intergenic	-0.454268	1.33065	0.0131761	4.49424	9.99301e-20	-2.46352	0.180452	3.11103	6.872e-09	-3.7475	0.00128158	6.87459	3.34795e-10	15.94	4.6	32.04	5.28	20.78	7.34	17.02	8.74	5.26	276.5	97.69	5.24	0.96	4.6017	3.14731	7.55532	2.03562	Enhancer_associated	No
chrX	28499569	28514433	lnc-DCAF8L1-5:1	-	IL1RAPL1	lncipedia	-91249	Intergenic	-2.48434	0.694361	0.811922	2.95036	0.0012409	-4.40241	0.363405	2.18042	0.0128665	-4.69476	0.103617	6.87258	0.000875393	2.28	5.53	2.91	0.75	6.11	0	3.4	0.87	3.94	26.64	10.34	0	0	2.36177	1.69079	4.28466	0	Enhancer_associated	No
chr10	21102668	21104754	lnc-C10orf113-3:3	-	NEBL	lncipedia	0	Intragenic	-0.449504	1.07689	0.206252	1.55129	0.100537	-5.78599	0.0815689	0.418399	0.919588	-6.45384	0.000605763	6.87258	0.000875393	11.39	9.21	10.2	0.75	17.11	6.77	15.89	1.75	5.26	26.64	10.34	0	0	3.94486	2.77716	4.28466	0	Enhancer_associated	No
chr6	114657997	114667056	lnc-MARCKS-5:24	+	HS3ST5	lncipedia	-273957	Intergenic	-2.10604	3.61186	3.66161e-06	6.62276	3.97654e-12	-0.397284	1	2.96476	0.00518983	-3.81918	0.00321492	6.87011	2.642e-06	2.28	0	20.39	0	7.33	0.56	11.35	0	1.97	6.34	190.79	0	0.96	3.80976	0.849332	6.63757	0.565597	Enhancer_associated	No
chr21	37477279	37481023	lnc-CBR3-1:2	+	CBR3	lncipedia	-26241	Intergenic	1.13409	0.728152	0.698188	2.80475	2.01968e-05	-4.52012	0.174583	2.028	0.0110235	-4.86044	0.109024	6.86963	0.000477844	2.28	4.6	10.2	0.75	2.44	2.26	2.27	1.75	2.63	16.49	20.69	0	0	2.57773	1.75631	4.29205	0	Promoter_associated	No
chr2	165315735	165319902	BI_719	+	GRB14	novel	29422	Intergenic	-0.464771	2.29408	1.65228e-06	5.80844	2.39351e-41	-1.1258	0.814707	3.464	7.97794e-17	-3.37033	0.000392542	6.86746	9.8766e-13	4.55	5.53	29.13	3.77	29.33	6.21	18.15	2.62	2.63	327.23	203.43	5.24	1.93	4.72992	2.38359	8.05707	2.19692	Enhancer_associated	No
chr19	17733255	17734147	lnc-GLT25D1-2:1	+	UNC13A	lncipedia	0	Intragenic	-1.15954	4.35604	0.0196626	7.35073	2.41097e-10	5.12548e-15	1	2.8917	0.00137572	-3.98106	0.470986	6.86626	0.000755806	0	0	0	0	3.67	0	3.4	0	0	25.37	11.49	0	0	1.74703	0	4.28021	0	Enhancer_associated	No
chr3	191632976	191645225	lnc-FGF12-3:1	-	FGF12	lncipedia	211958	Intergenic	2.23084	7.26189	1.05198e-45	9.71988	3.71087e-51	2.8462	0.102998	2.40475	1.00734e-06	-4.48588	1.32095e-11	6.86609	1.26479e-12	1.14	0.92	99.04	0	84.33	0	89.64	0	0.66	683.64	214.92	10.48	2.89	6.52361	0.539366	8.81468	2.94205	Promoter_associated	No
chr2	42642567	42652207	lnc-COX7A2L-1:7	-	KCNG3	lncipedia	16951	Intergenic	-2.48437	-2.67805	1.67922e-10	-0.152675	1	-7.11036	2.22905e-13	2.48735	8.47684e-05	-4.31274	4.63342e-05	6.86508	4.87704e-08	64.9	73.68	20.39	120.74	15.89	133.18	18.15	74.28	113.72	35.51	160.91	0	0.96	4.25877	6.61102	6.63241	0.565597	Enhancer_associated	No
chr16	3123510	3137110	lnc-ZSCAN10-1:5	-	ZSCAN10	lncipedia	1782	Downstream	0.706321	-0.0915715	1	6.30517	1.28163e-37	-0.593814	1	6.34093	2.86815e-27	-0.490053	1	6.86431	3.39662e-12	0	7.37	2.91	3.02	1.22	2.82	5.67	2.62	1.97	158.54	382.73	5.24	1.93	2.09311	1.98793	8.08553	2.19692	Promoter_associated	No
chr12	111374406	111375250	LINC01405	+	MYL2	refseq	-16003	Intergenic	-0.43013	2.12484	0.983457	7.34071	8.50802e-12	5.12548e-15	1	5.09092	4.01414e-07	-1.80961	1	6.864	0.000501436	0	0	1.46	0	0	0	0	0	0	15.22	21.84	0	0	0.572081	0	4.28762	0	Enhancer_associated	No
chr7	22602955	22641288	lnc-IL6-3:21	+	STEAP1B	lncipedia	-63055	Intergenic	-2.48551	3.48838	2.93696e-17	4.79351	2.62701e-09	-2.14746	0.0706116	1.2297	0.360713	-5.53833	9.40926e-24	6.86262	1.26766e-08	2.28	22.1	269.45	12.83	230.98	12.41	254.17	41.07	23.01	1050.19	34.48	5.24	5.78	7.98033	4.31832	9.0857	2.70266	Enhancer_associated	No
chr7	128543622	128546829	lnc-TNPO3-1:12	-	KCP	lncipedia	0	Intragenic	-0.74005	3.44239	6.67375e-08	3.75089	1.36926e-05	-3.56908	0.780243	0.241354	1	-6.61487	0.000148378	6.86009	0.000663181	0	0.92	16.02	0	15.89	0.56	17.02	4.37	1.31	24.1	12.64	0	0	4.11353	1.13313	4.27575	0	Enhancer_associated	No
chr17	63449126	63449612	lnc-AXIN2-4:1	-	AXIN2	lncipedia	75072	Intergenic	-3.33526	5.05096	2.16783e-07	6.15606	1.98377e-10	-1.19208	1	1.06407	0.20803	-5.8061	0.00300802	6.85826	0.000539835	1.14	0	8.74	0	12.22	0	6.81	0	0	13.95	22.99	0	0	3.35849	0.250962	4.28318	0	Enhancer_associated	No
chr10	78578462	78583580	BI_186	+	KCNMA1	novel	45780	Intergenic	-1.29978	2.66042	2.73439e-09	6.07421	1.97892e-40	-0.857125	0.6254	3.35648	1.38355e-13	-3.39824	1.76944e-06	6.85693	6.18076e-14	1.14	4.6	43.69	6.04	24.44	5.08	30.64	5.24	2.63	429.97	198.83	0	3.85	5.08421	2.35661	8.30104	1.54844	Enhancer_associated	No
chr18	59273533	59274165	lnc-RNF152-2:6	-	CDH20	lncipedia	51169	Intergenic	-0.175436	1.89037	0.00080558	1.36588	0.193976	-5.94679	0.0446038	-0.563456	0.919588	-7.42017	2.76403e-07	6.85666	0.00227962	15.94	4.6	21.85	4.53	29.33	7.9	34.04	1.75	4.6	31.71	4.6	0	0	4.87807	2.91711	4.25965	0	Enhancer_associated	No
chr4	183060161	183062627	lnc-DCTD-4:11	-	TENM3	lncipedia	-101958	Intergenic	-0.0162014	-1.58037	0.0189343	-1.05684	0.313267	-8.04418	1.45202e-09	0.472577	0.491237	-6.3205	3.76625e-13	6.84934	1.18058e-09	109.3	132.62	55.35	54.33	80.66	68.28	81.7	406.38	364.17	79.91	112.63	0	0.96	6.20105	7.57122	6.60392	0.565597	Enhancer_associated	No
chr2	945252	946456	lnc-TMEM18-12:4	-	SNTG2	lncipedia	-99	Promoter	2.19255	2.11662	0.229382	4.78908	7.36034e-08	-2.47794	1	2.65908	0.00305816	-4.20013	0.363639	6.84638	0.000838741	0	0	4.37	0	0	0.56	4.54	0	1.97	11.42	25.29	0	0	1.98914	0.507583	4.27463	0	Promoter_associated	No
chr12	2966453	2968956	lnc-ITFG2-1:7	+	FOXM1	lncipedia	0	Intragenic	-3.57047	2.55282	1.32734e-06	5.52705	1.73554e-31	-1.42642	0.599832	2.92545	3.28931e-13	-3.84297	1.70183e-05	6.84517	5.12223e-12	0	0.92	24.76	3.02	26.89	3.95	19.29	7.87	3.29	196.59	143.67	0	1.93	4.62332	2.06178	7.41895	0.974529	Enhancer_associated	No
chr10	126727565	126849739	lnc-CTBP2-3:2	-	CTBP2	lncipedia	0	Intragenic	2.21991	1.00381	6.48209e-06	2.18457	8.63803e-14	-4.82026	9.74418e-14	1.13472	0.00239844	-5.7349	1.671e-20	6.84515	1.00172e-14	1485.83	1499.32	3750.48	1362.82	3311.99	1252.77	3103.33	1575.7	1354.15	5091.12	9113.02	162.44	18.31	11.7269	10.4745	12.7942	6.51373	Promoter_associated	No
chr18	33466615	33467302	lnc-RPRD1A-3:1	-	C18orf21	lncipedia	-85287	Intergenic	-0.704493	1.60963	0.562885	5.07811	7.56166e-08	-2.23617	1	3.3925	4.12798e-05	-3.4612	0.846621	6.84233	0.000636598	0	0	2.91	0	1.22	0	1.13	2.62	0	20.29	16.09	0	0	1.46118	0.522725	4.26228	0	Enhancer_associated	No
chr2	66598593	66600449	UNI_3390	-	MEIS1	novel	-62084	Intergenic	-0.0531229	1.23508	0.383747	3.58928	3.30612e-06	-3.70581	0.662048	2.29584	0.00300095	-4.55141	0.164157	6.84233	0.000636598	1.14	0	5.83	2.26	1.22	0	4.54	1.75	2.63	20.29	16.09	0	0	2.28195	1.19954	4.26228	0	Enhancer_associated	No
chr19	22009314	22010081	lnc-ZNF257-6:1	+	ZNF43	lncipedia	0	Intragenic	-1.06854	-0.631883	0.391099	-0.138081	1	-7.43115	1.86122e-05	0.453413	0.919588	-6.39189	0.00037159	6.84233	0.000636598	20.49	17.5	7.28	26.41	12.22	14.67	21.56	10.49	20.38	20.29	16.09	0	0	3.87644	4.27227	4.26228	0	Enhancer_associated	No
chr18	12278782	12279268	lnc-AFG3L2-5:1	-	CIDEA	lncipedia	1189	Downstream	-0.509182	1.52683	6.27912e-06	-0.452931	0.717322	-7.74502	4.44e-07	-2.01958	5.70208e-05	-8.86303	1.82631e-14	6.84233	0.000636598	26.19	27.63	69.91	21.88	62.33	24.83	102.12	16.6	19.72	20.29	16.09	0	0	6.30597	4.57339	4.26228	0	Enhancer_associated	No
chr19	20011721	20020329	lnc-ZNF93-1:1	+	ZNF93	lncipedia	0	Intragenic	2.59279	0.812734	0.180576	0.0598822	1	-7.22954	0.000158896	-0.793544	0.303786	-7.63347	2.6e-08	6.83659	0.000608655	26.19	15.66	26.22	15.85	34.22	18.06	38.58	16.6	3.94	19.03	17.24	0	0	5.08775	4.0917	4.25814	0	Promoter_associated	No
chr19	23582271	23590900	LINC01224:13	-	ZNF91	lncipedia	-3910	Intergenic	-1.60692	-0.899442	0.17896	1.22307	0.0534168	-5.71884	2.78194e-07	2.06477	1.15526e-07	-4.6902	7.67979e-09	6.8338	6.57722e-12	20.49	44.21	42.24	47.54	37.89	42.32	47.66	135.46	118.98	200.4	136.77	0	1.93	5.44615	6.11201	7.40586	0.974529	Enhancer_associated	No
chr19	23582271	23590893	LINC01224:15	-	ZNF91	lncipedia	-3910	Intergenic	-1.60692	-0.899442	0.17896	1.22307	0.0534168	-5.71884	2.78194e-07	2.06477	1.15526e-07	-4.6902	7.67979e-09	6.8338	6.57722e-12	20.49	44.21	42.24	47.54	37.89	42.32	47.66	135.46	118.98	200.4	136.77	0	1.93	5.44615	6.11201	7.40586	0.974529	Enhancer_associated	No
chr18	37421672	37447319	lnc-PIK3C3-19:4	+	PIK3C3	lncipedia	-2087845	Intergenic	0.280477	1.63007	0.00664251	4.61156	3.19135e-23	-2.33254	0.193204	2.93002	6.24297e-11	-3.84281	0.00198164	6.83181	1.35787e-09	3.42	2.76	14.56	1.51	8.55	3.95	15.89	2.62	5.92	102.74	86.2	0	0.96	3.80735	2.12543	6.57698	0.565597	Promoter_associated	No
chr14	21989233	21990794	lnc-TOX4-1:1	+	SALL2	lncipedia	0	Intragenic	-3.12761	0.857407	0.0632523	3.72116	3.90249e-23	-3.17284	0.000574715	2.81709	1.51783e-12	-3.93306	6.27e-07	6.83091	6.12677e-14	12.52	11.05	46.61	13.58	23.22	14.11	39.71	21.85	26.95	187.71	299.97	0	2.89	5.22933	4.14377	7.9357	1.28983	Enhancer_associated	No
chr19	23586015	23586538	lnc-ZNF730-14:1	+	ZNF91	lncipedia	-7654	Intergenic	-1.90869	-1.75416	0.0758768	0.741489	0.528746	-6.54497	0.0103334	2.44487	0.00109152	-4.39486	0.220031	6.83089	0.000598512	1.14	9.21	5.83	5.28	2.44	6.21	2.27	20.97	17.09	17.76	18.39	0	0	2.17419	3.45724	4.25361	0	Enhancer_associated	No
chr17	32303549	32307870	lnc-CCL2-4:1	+	ASIC2	lncipedia	0	Intragenic	-1.34079	2.91543	0.000941081	4.74229	2.4772e-09	-2.52368	1	1.77144	0.0133741	-5.06212	0.0426151	6.82519	0.000603335	0	0	5.83	0.75	6.11	0	4.54	0.87	1.31	16.49	19.54	0	0	2.69896	0.573698	4.24907	0	Enhancer_associated	No
chr4	93181518	93181902	lnc-RP11-9B6.1.1-3:1	-	GRID2	lncipedia	-43649	Intergenic	-0.0268968	5.67845	5.19838e-05	9.68266	2.22514e-37	2.66441	0.873743	3.93826	8.64548e-15	-2.84611	0.145173	6.82185	1.27593e-09	0	0	5.83	0	11	0	2.27	0	0	93.86	94.24	0	0.96	2.88101	0	6.57061	0.565597	Enhancer_associated	No
chr5	7372698	7391998	lnc-ADCY2-1:1	+	ADCY2	lncipedia	-4346	Intergenic	-0.917178	1.10921	1	5.49454	3.28488e-09	-1.79297	1	4.26974	4.05814e-06	-2.5695	1	6.81945	0.000626388	0	0	0	0	0	0	2.27	1.75	0	15.22	20.69	0	0	0.81284	0.369234	4.24451	0	Enhancer_associated	No
chr21	37477351	37480140	lnc-CBR3-1:3	+	CBR3	lncipedia	-27124	Intergenic	1.15297	1.3376	0.372893	3.59056	3.9839e-07	-3.66562	0.58459	2.24638	0.0221308	-4.60137	0.27359	6.81945	0.000626388	0	0.92	10.2	0.75	0	1.69	2.27	0.87	2.63	15.22	20.69	0	0	2.36644	1.09986	4.24451	0	Promoter_associated	No
chr21	37477268	37480077	lnc-CBR3-1:5	+	CBR3	lncipedia	-27187	Intergenic	1.12547	0.976374	0.566029	3.11626	1.98447e-05	-4.14978	0.404582	2.10676	0.013237	-4.73535	0.169606	6.81945	0.000626388	0	4.6	10.2	0.75	1.22	1.69	2.27	0.87	2.63	15.22	20.69	0	0	2.47595	1.46292	4.24451	0	Promoter_associated	No
chr11	125024884	125034456	PKNOX2-AS1:2	-	PKNOX2	lncipedia	-104	Promoter	0.787131	5.92557	1.80686e-06	7.29634	1.2714e-11	5.12548e-15	1	1.30648	0.119957	-5.52342	0.0172488	6.81945	0.000626388	0	0	5.83	0	12.22	0	4.54	0	0	15.22	20.69	0	0	3.09255	0	4.24451	0	Promoter_associated	No
chr6	55876134	55879393	UNI_6228	-	COL21A1	novel	41996	Intergenic	-1.11764	3.15178	0.0188659	5.51212	2e-09	-1.75901	1	2.28874	0.0119541	-4.52761	0.277019	6.81538	0.000909984	0	0	0	0.75	6.11	0	4.54	0	0.66	24.1	11.49	0	0	2.18587	0.304511	4.23228	0	Enhancer_associated	No
chr6	53659445	53659668	lnc-KLHL31-11:1	-	LRRC1	lncipedia	-111	Promoter	5.24385	-1.91516	3.98271e-07	-1.71041	0.000529683	-8.97962	3.38248e-12	0.159079	1	-6.6644	0.000179592	6.81362	0.000667241	51.24	51.57	18.93	58.86	20.78	51.92	11.35	67.29	43.39	13.95	21.84	0	0	4.17153	5.78254	4.23993	0	Promoter_associated	No
chr2	88649810	88650609	UNI_3442	-	FOXI3	novel	97118	Intergenic	-0.321695	-1.30669	0.226637	1.35869	0.103919	-5.91548	0.0356567	2.60139	0.00136722	-4.20685	0.302443	6.80908	0.000803613	13.66	5.53	4.37	7.55	2.44	1.69	2.27	5.24	5.92	22.83	12.64	0	0	2.00959	2.92568	4.22766	0	Enhancer_associated	No
chr5	147101813	147105146	lnc-SCGB3A2-7:1	+	JAKMIP2	lncipedia	0	Intragenic	-0.0404251	0.879166	0.808618	3.53284	0.00115989	-3.70807	0.755829	2.61923	0.0177315	-4.20369	0.295852	6.80556	0.00268139	2.28	0	2.91	0	2.44	2.82	3.4	2.62	0	3.81	32.18	0	0	1.96963	1.19325	4.24755	0	Enhancer_associated	No
chr12	2972914	2973876	lnc-AC005841.1-1:1	-	FOXM1	lncipedia	0	Intragenic	-0.367337	1.21387	0.441077	3.8847	1.681e-06	-3.33812	0.866464	2.60804	0.00138602	-4.20097	0.30754	6.80294	0.000723586	0	0.92	1.46	0	3.67	2.82	3.4	0.87	0.66	21.56	13.79	0	0	1.94236	0.909453	4.22304	0	Enhancer_associated	No
chr20	12608696	12610176	UNI_3941	-	SPTLC3	novel	-379452	Intergenic	-0.424421	5.09018	0.000404524	7.2843	8.29556e-11	5.12548e-15	1	2.11092	0.00835346	-4.69476	0.103617	6.80294	0.000723586	0	0	2.91	0	6.11	0	3.4	0	0	21.56	13.79	0	0	2.36177	0	4.22304	0	Enhancer_associated	No
chr2	184471892	184472580	UNI_3723	-	NUP35	novel	445481	Intergenic	-2.80223	3.3225	0.00455315	5.49027	6.43122e-10	-1.77112	1	2.10382	0.00897631	-4.70088	0.108376	6.80294	0.000723586	0	0.92	4.37	0	6.11	0.56	2.27	0	0	21.56	13.79	0	0	2.39232	0.318076	4.22304	0	Enhancer_associated	No
chr2	25042237	25043665	lnc-PTRHD1-1:1	-	CENPO;ADCY3	lncipedia	0	Intragenic;Intragenic	-2.05883	3.63119	2.54275e-05	5.07673	6.2701e-09	-2.15522	1	1.36987	0.0946217	-5.43467	0.00941031	6.80294	0.000723586	0	0	5.83	0	7.33	0.56	7.94	0	1.31	21.56	13.79	0	0	3.006	0.391401	4.22304	0	Enhancer_associated	No
chr2	945144	946290	lnc-TMEM18-12:5	-	SNTG2	lncipedia	-265	Promoter	2.29835	2.06572	0.293246	4.48463	3.32605e-07	-2.70556	1	2.42462	0.00733748	-4.39034	0.278686	6.80153	0.000818392	0	0	5.83	0	0	0.56	4.54	0	2.63	11.42	24.14	0	0	2.15597	0.615102	4.23113	0	Promoter_associated	No
chr12	119583075	119592395	lnc-CIT-11:2	-	SRRM4	lncipedia	0	Intragenic	1.36292	-0.434862	0.499337	1.80163	2.13148e-06	-5.09637	1.01221e-07	2.1803	1.52688e-07	-4.5924	1.6443e-06	6.79808	2.96056e-11	25.05	58.02	61.17	43.01	33	40.07	31.77	67.29	49.96	200.4	155.16	5.24	0.96	5.42559	5.59196	7.48204	2.03562	Promoter_associated	No
chr5	3101967	3104151	UNI_5415	+	C5orf38	novel	346457	Intergenic	-2.13314	5.46438	4.20373e-05	7.26088	2.31704e-07	5.12548e-15	1	1.74131	0.187941	-5.06455	0.057536	6.79771	0.00422336	0	0	4.37	0	8.55	0	3.4	0	0	2.54	33.33	0	0	2.68706	0	4.24298	0	Enhancer_associated	No
chrX	102659761	102716277	lnc-NGFRAP1-2:2	+	NGFRAP1	lncipedia	26670	Intergenic	1.36795	5.69101	3.34883e-68	7.4005	2.21224e-20	0.609918	0.833442	1.64773	0.18601	-4.93454	2.61317e-25	6.79646	1.37606e-08	5.69	4.6	346.65	8.3	376.42	3.39	346.08	4.37	7.89	2010.32	45.97	5.24	14.46	8.48133	2.7456	10.0072	3.43962	Promoter_associated	No
chr17	910477	914036	lnc-NXN-3:1	-	ABR	lncipedia	0	Intragenic	-1.12612	-1.9796	4.22794e-09	-2.57058	1.22616e-07	-9.82564	7.57012e-17	-0.626111	0.592272	-7.43955	2.39535e-07	6.79521	0.00117181	96.78	82.89	21.85	89.8	29.33	99.88	35.17	92.64	118.98	10.15	25.29	0	0	4.89643	6.61218	4.22651	0	Enhancer_associated	No
chr14	96440905	96448848	BI_459	+	C14orf132	novel	-56814	Intergenic	-1.68228	2.26164	1.56972e-05	4.85127	8.82817e-19	-1.99576	0.519618	2.53704	5.52006e-06	-4.23814	4.23969e-05	6.79274	8.99918e-10	13.66	1.84	48.06	5.28	24.44	6.21	26.1	3.5	3.94	266.35	87.35	5.24	0.96	5.08179	2.75239	7.47452	2.03562	Enhancer_associated	No
chr4	16077681	16085281	lnc-TAPT1-2:1	-	PROM1	lncipedia	0	Intragenic	2.38298	-1.66764	2.1258e-06	-0.751507	0.186864	-7.61149	1.26455e-20	0.873113	0.0275448	-5.8396	3.60938e-16	6.79053	5.24293e-12	250.48	291.94	93.22	314.67	86.77	308.11	104.39	172.16	172.88	172.49	156.31	0	1.93	6.58185	7.98132	7.36982	0.974529	Promoter_associated	No
chr1	63785320	63789413	FOXD3-AS1:13	-	FOXD3	lncipedia	0	Intragenic	2.45507	5.6846	1.82217e-09	8.63238	4.12806e-28	1.98845	0.703562	2.89322	3.28677e-05	-3.86158	0.0302198	6.78779	2.24358e-07	0	0	27.67	0	7.33	0	9.08	0	0.66	41.86	164.35	5.24	0	3.97208	0.15056	6.7019	1.85599	Promoter_associated	No
chr1	63785320	63789413	FOXD3-AS1:14	-	FOXD3	lncipedia	0	Intragenic	2.45507	5.6846	1.82217e-09	8.63238	4.12806e-28	1.98845	0.703562	2.89322	3.28677e-05	-3.86158	0.0302198	6.78779	2.24358e-07	0	0	27.67	0	7.33	0	9.08	0	0.66	41.86	164.35	5.24	0	3.97208	0.15056	6.7019	1.85599	Promoter_associated	No
chr1	63785320	63789413	FOXD3-AS1:15	-	FOXD3	lncipedia	0	Intragenic	2.45507	5.6846	1.82217e-09	8.63238	4.12806e-28	1.98845	0.703562	2.89322	3.28677e-05	-3.86158	0.0302198	6.78779	2.24358e-07	0	0	27.67	0	7.33	0	9.08	0	0.66	41.86	164.35	5.24	0	3.97208	0.15056	6.7019	1.85599	Promoter_associated	No
chr1	48671636	48672515	lnc-SLC5A9-1:1	+	SLC5A9	lncipedia	-15843	Intergenic	-1.57567	4.12481	0.0366584	7.28242	1.88371e-05	5.12548e-15	1	3.05791	0.0744135	-3.74541	0.651851	6.78556	0.0108814	0	0	2.91	0	0	0	3.4	0	0	34.25	0	0	0	1.63382	0	4.17991	0	Enhancer_associated	No
chr11	94371203	94373999	lnc-PIWIL4-1:3	+	PIWIL4	lncipedia	16617	Intergenic	-1.68768	0.203365	1	2.55521	0.0345428	-4.71271	0.197083	2.28194	0.180499	-4.53721	0.160746	6.78556	0.0108814	0	3.68	1.46	2.26	3.67	0.56	5.67	5.24	4.6	34.25	0	0	0	2.20163	1.89659	4.17991	0	Enhancer_associated	No
chr12	2966417	2966848	lnc-ITFG2-1:6	+	FOXM1	lncipedia	0	Intragenic	-3.72249	2.20365	0.0362731	3.99865	6.19676e-07	-3.23632	0.8605	1.73676	0.0247425	-5.0535	0.0567479	6.78513	0.000775515	0	0	5.83	0.75	2.44	0.56	7.94	3.5	0.66	17.76	17.24	0	0	2.67882	0.934831	4.20945	0	Enhancer_associated	No
chr11	94375095	94381740	lnc-PIWIL4-1:13	+	PIWIL4	lncipedia	20509	Intergenic	-1.17178	0.186927	1	1.02623	0.122316	-6.21228	0.00331349	0.788635	0.468636	-6.00161	0.00161875	6.78513	0.000775515	6.83	10.13	17.48	9.06	7.33	5.08	7.94	6.99	9.2	17.76	17.24	0	0	3.57491	3.15083	4.20945	0	Enhancer_associated	No
chr1	235710984	235712998	lnc-GNG4-1:1	-	GNG4	lncipedia	0	Intragenic	-0.385665	-1.00736	0.515872	1.62596	0.045957	-5.60343	0.0893865	2.58191	0.00838693	-4.21158	0.331781	6.7819	0.00162886	2.28	1.84	2.91	6.04	4.89	3.39	1.13	5.24	11.18	7.61	27.58	0	0	1.99156	2.58376	4.21684	0	Enhancer_associated	No
chr3	50402764	50405276	lnc-CYB561D2-7:3	+	CYB561D2;CACNA2D2	lncipedia	0	Intragenic;Intragenic	0.544028	0.475035	0.86113	2.07828	0.000901746	-5.14775	0.0502368	1.56527	0.0884991	-5.20942	0.0798337	6.7793	0.000772729	0	4.6	0	3.77	6.11	3.95	11.35	5.24	3.94	16.49	18.39	0	0	2.76977	2.1964	4.20477	0	Promoter_associated	No
chr11	134127998	134146254	lnc-THYN1-1:1	-	ACAD8	lncipedia	0	Intragenic	2.71825	2.77867	3.58603e-09	6.51259	2.7546e-50	-0.409574	0.995097	3.69015	5.89153e-24	-2.97435	2.58239e-06	6.77797	4.88376e-16	4.55	9.21	34.96	3.02	34.22	2.82	37.44	6.12	1.31	336.11	542.48	0	5.78	5.1914	2.46074	8.78233	1.95977	Promoter_associated	No
chr10	61810425	61819381	lnc-CDK1-3:2	+	ANK3	lncipedia	0	Intragenic	-1.49459	1.05024	0.0213947	0.776871	0.273935	-6.09568	1.10032e-06	-0.313475	0.853669	-7.11025	2.96549e-17	6.7779	2.74972e-08	66.04	102.23	155.85	41.5	106.33	49.09	131.62	21.85	36.81	65.95	134.47	5.24	0	7.04731	5.75275	6.66121	1.85599	Enhancer_associated	No
chr8	90256714	90267166	UNI_7282	-	RIPK2	novel	-502810	Intergenic	-0.994884	1.94058	3.84033e-09	2.10438	3.94241e-07	-4.77275	4.26431e-05	0.119643	1	-6.5944	3.91442e-16	6.77435	2e-09	15.94	17.5	101.95	22.64	79.44	27.09	85.1	13.11	17.09	82.44	99.99	0	0.96	6.48913	4.31433	6.52693	0.565597	Enhancer_associated	No
chr6	169613490	169614828	lnc-C6orf120-1:3	+	THBS2	lncipedia	1048	Downstream	-0.201384	0.83454	1	4.65041	3.6392e-08	-2.62158	1	3.71172	1.85787e-05	-3.07872	0.846621	6.77343	0.000791422	2.28	0.92	0	0	2.44	0.56	1.13	0	0	15.22	19.54	0	0	1.13093	0.701919	4.20006	0	Enhancer_associated	No
chr17	43585104	43585889	lnc-AC091132.2-3:6	-	PLEKHM1	lncipedia	-16959	Intergenic	-1.62837	5.56952	3.77734e-05	7.25051	3.0727e-11	5.12548e-15	1	1.61484	0.0446313	-5.16928	0.0462542	6.77343	0.000791422	0	0	4.37	0	9.78	0	3.4	0	0	15.22	19.54	0	0	2.7761	0	4.20006	0	Enhancer_associated	No
chrX	103172365	103173685	lnc-RAB9B-1:8	-	TMSB15B	lncipedia	-43516	Intergenic	1.94311	1.39522	0.107125	2.72068	0.000182618	-4.49674	0.24373	1.27759	0.0978695	-5.50403	0.014292	6.77343	0.000791422	0	1.84	5.83	4.53	4.89	2.26	11.35	4.37	0.66	15.22	19.54	0	0	3.06293	1.71223	4.20006	0	Promoter_associated	No
chr14	55559032	55570047	lnc-DLGAP5-3:2	-	MAPK1IP1L	lncipedia	22121	Intergenic	-0.807557	0.323937	0.748504	-0.537002	0.672289	-7.76753	5.17965e-06	-0.909754	0.248523	-7.68798	5.18301e-08	6.77343	0.000791422	17.08	38.68	49.52	15.09	31.78	17.49	23.83	35.83	17.09	15.22	19.54	0	0	5.17166	4.61726	4.20006	0	Enhancer_associated	No
chr14	55559032	55570047	lnc-DLGAP5-3:3	-	MAPK1IP1L	lncipedia	22121	Intergenic	-0.807557	0.323937	0.748504	-0.537002	0.672289	-7.76753	5.17965e-06	-0.909754	0.248523	-7.68798	5.18301e-08	6.77343	0.000791422	17.08	38.68	49.52	15.09	31.78	17.49	23.83	35.83	17.09	15.22	19.54	0	0	5.17166	4.61726	4.20006	0	Enhancer_associated	No
chr8	75728285	75779174	lnc-JPH1-3:1	-	PI15	lncipedia	0	Intragenic	-1.23382	1.6203	0.00043249	1.43508	0.014204	-5.38504	6.45014e-08	-0.218047	1	-6.94543	8.75387e-26	6.76958	6.08029e-14	60.34	44.21	259.26	170.54	465.63	199.77	456.14	89.14	76.25	383.04	257.45	5.24	2.89	8.62453	6.75099	8.32753	2.34056	Enhancer_associated	No
chr22	25086980	25092000	lnc-PIWIL3-2:4	-	PIWIL3	lncipedia	23002	Intergenic	-2.30359	4.38577	0.0218382	7.25412	8.63865e-10	5.12548e-15	1	2.77753	0.00310774	-3.99684	0.480198	6.76927	0.00126601	0	0	4.37	0	0	0	3.4	0	0	24.1	10.34	0	0	1.84398	0	4.18745	0	Enhancer_associated	No
chr6	167837701	167840858	lnc-TTLL2-2:1	+	TCP10	lncipedia	-39704	Intergenic	0.177333	2.09174	0.983457	7.2336	2.68388e-08	5.12548e-15	1	5.00901	0.000176238	-1.79776	1	6.76752	0.0024705	0	0	0	0	0	0	1.13	0	0	5.07	29.88	0	0	0.461179	0	4.2075	0	Promoter_associated	No
chr7	81591209	81593598	lnc-HGF-5:1	-	CACNA2D1	lncipedia	0	Intragenic	-0.960018	0.56242	0.893198	2.5693	0.00892446	-4.63767	0.374641	1.95616	0.0098898	-4.82519	0.0999925	6.76749	0.000834901	1.14	0	2.91	0	6.11	1.13	4.54	5.24	7.89	13.95	20.69	0	0	2.46467	1.83458	4.19535	0	Enhancer_associated	No
chr9	16726903	16727504	lnc-CNTLN-2:7	+	BNC2	lncipedia	0	Intragenic	1.27554	3.03252	5.81158e-05	3.16226	0.000302304	-4.12085	0.443001	0.0977083	1	-6.68007	0.000305398	6.76749	0.000834901	5.69	1.84	10.2	0.75	24.44	0	15.89	2.62	0.66	13.95	20.69	0	0	4.15731	1.54926	4.19535	0	Promoter_associated	No
chr3	154995497	155001167	lnc-MME-6:1	+	MME	lncipedia	93980	Intergenic	0.297272	7.6823	1.86519e-18	10.983	9.20486e-61	3.99329	0.179107	3.23078	3.39095e-17	-3.45557	4.15631e-05	6.76615	6.23277e-14	0	0	34.96	0	25.66	0	18.15	0	0	240.98	221.82	0	2.89	4.76854	0	7.86047	1.28983	Promoter_associated	No
chr19	36795522	36803570	lnc-ZNF146-1:9	+	ZFP14	lncipedia	21786	Intergenic	0	0.836254	0.0586327	1.48184	0.00185722	-5.36109	1.77379e-08	0.605192	0.244379	-6.08597	4.80528e-17	6.76582	7.91185e-12	63.76	53.42	126.72	74.71	124.66	63.77	86.24	24.47	33.53	134.44	190.79	0	1.93	6.82706	5.73543	7.35416	0.974529	Enhancer_associated	No
chr8	12294521	12408558	lnc-AC130352.1-2:27	+	FAM86B2	lncipedia	-670	Promoter	3.56863	2.90994	9.87381e-37	3.92505	1.20682e-32	-2.93647	1.51017e-08	0.964489	0.0293059	-5.79245	1.24727e-38	6.76473	5.98281e-18	179.89	149.2	1466.69	177.33	1415.24	154.62	1349.13	127.59	155.14	3449.89	1707.9	41.92	23.13	10.4629	7.30647	11.3331	5.06717	Promoter_associated	No
[truncated: 143,804 more rows]
