# Supplementary material for: Extensive reprogramming of the nascent transcriptome during iPSC to hepatocyte differentiation
Source: Sci Rep. 2019 Mar 5;9:3562. doi: 10.1038/s41598-019-39215-0 (PMC6401154; doi:10.1038/s41598-019-39215-0)
Supplement: Supplementary file 9 — Supplementary Table S8 [file 41598_2019_39215_MOESM9_ESM.xlsx]

## Sheet: PHH vs. iPSC_upregulated_TF_re
chr	start	end	strand	Length	Copies	Annotation.Divergence	RefSeq	Ensembl	name	chromosome	description	type	M2_10100_A	M2_10100_B	M2_11104_A	M2_11104_B	M2_11304_A	M2_11304_B	M1_11104_A	M1_11104_B	M1_11104_C	iPSC_11104_A	iPSC_1110_B	PHH_Hu.8132	PHH_Hu8209	name.1	chromosome.1	description.1	type.1	iPSC_11104_A_FPKM	iPSC_11104_B_FPKM	M2_10100_A_FPKM	M2_10100_B_FPKM	M2_11104_A_FPKM	M2_11104_B_FPKM	M2_11304_A_FPKM	M2_11304_B_FPKM	M1_11104_A_FPKM	M1_11104_B_FPKM	M1_11104_C_FPKM	PHH_Hu8132_FPKM	PHH_Hu8209_FPKM	name.2	description.2	M1.vs.M2.Log2.Fold.Change	M1.vs.M2.p.value	M1.vs.M2.adj.p.value	M2.vs.iPSC_Log2.Fold.Change	M2.vs.iPSC.p.value
chr11	113930431	114121397	+	190966	1	ZBTB16|PLZF|ZNF145|-|11q23.1|protein-coding	NM_006006	ENSG00000109906	ZBTB16	11q23.1	zinc finger and BTB domain containing 16	protein-coding	2017.59	2205.14	2622.27	2458.91	2324.23	2130.6	517.64	492.07	549.56	37.44	48.43	7168.44	14582.7	ZBTB16	11q23.1	zinc finger and BTB domain containing 16	protein-coding	0.011	0.014	0.635	0.705	0.83	0.784	0.731	0.675	0.166	0.161	0.178	2.182	4.455	ZBTB16	zinc finger and BTB domain containing 16	-2.52563	2.35678e-19	7.90974e-18	6.23329	4.364e-56
chr12	100867551	100957645	+	90094	1	NR1H4|BAR|FXR|HRR-1|HRR1|RIP14|-|12q23.1|protein-coding	NM_005123	ENSG00000012504	NR1H4	12q23.1	nuclear receptor subfamily 1, group H, member 4	protein-coding	78.48	100.18	63.74	73.99	66.06	63.45	16.7	34.61	47.23	11.23	10.94	1813.23	2185.53	NR1H4	12q23.1	nuclear receptor subfamily 1, group H, member 4	protein-coding	0.007	0.007	0.052	0.068	0.043	0.05	0.044	0.043	0.011	0.024	0.032	1.17	1.415	NR1H4	nuclear receptor subfamily 1, group H, member 4	-1.88748	0.000103508	0.000459574	3.23561	1.4e-08
chr20	42984441	43061485	+	77044	1	HNF4A|FRTS4|HNF4|HNF4a7|HNF4a8|HNF4a9|HNF4alpha|MODY|MODY1|NR2A1|NR2A21|TCF|TCF14|-|20q13.12|protein-coding	NM_000457	ENSG00000101076	HNF4A	20q13.12	hepatocyte nuclear factor 4, alpha	protein-coding	2362.15	1980.6	3171.05	2938.61	1996.92	2078.22	332.11	388.24	300.54	22.47	18.75	2749.1	4395.61	HNF4A	20q13.12	hepatocyte nuclear factor 4, alpha	protein-coding	0.016	0.014	1.843	1.569	2.488	2.321	1.556	1.632	0.265	0.316	0.242	2.074	3.329	HNF4A	hepatocyte nuclear factor 4, alpha	-3.09197	1.30372e-19	4.50373e-18	7.38029	3.41732e-53
chr6	52991760	53013624	-	21864	1	GCM1|GCMA|hGCMa|-|6p12.1|protein-coding	NM_003643	ENSG00000137270	GCM1	6p12.1	glial cells missing homolog 1 (Drosophila)	protein-coding	36.37	23.03	0	0.62	0	5.9	9.28	9.03	10.02	0	0	51.99	29.73	GCM1	6p12.1	glial cells missing homolog 1 (Drosophila)	protein-coding	0	0	0.1	0.064	0	0.002	0	0.016	0.026	0.026	0.028	0.138	0.079	GCM1	glial cells missing homolog 1 (Drosophila)	-0.604806	0.658409	0.768945	6.61711	0.00735748
chr17	36046434	36105069	-	58635	1	HNF1B|FJHN|HNF-1-beta|HNF-1B|HNF1beta|HNF2|HPC11|LF-B3|LFB3|MODY5|TCF-2|TCF2|VHNF1|-|17q12|protein-coding	NM_000458	ENSG00000275410	HNF1B	17q12	HNF1 homeobox B	protein-coding	4735.79	4346.95	5318.2	5340.8	4738.55	4398.41	402.61	517.65	467.99	9.36	14.06	1267.31	1367.41	HNF1B	17q12	HNF1 homeobox B	protein-coding	0.009	0.014	4.855	4.524	5.482	5.543	4.853	4.539	0.421	0.553	0.495	1.256	1.361	HNF1B	HNF1 homeobox B	-3.72904	7.19629e-32	7.61365e-30	9.14958	2.56331e-79
chr19	4153598	4173051	+	19453	1	CREB3L3|CREB-H|CREBH|HYST1481|-|19p13.3|protein-coding	NM_032607	ENSG00000060566	CREB3L3	19p13.3	cAMP responsive element binding protein 3-like 3	protein-coding	238.32	157.76	316.19	262.66	459.44	354.85	44.53	72.23	50.09	13.11	6.25	1338.8	731.52	CREB3L3	19p13.3	cAMP responsive element binding protein 3-like 3	protein-coding	0.036	0.018	0.736	0.495	0.982	0.822	1.418	1.104	0.14	0.232	0.16	4	2.194	CREB3L3	cAMP responsive element binding protein 3-like 3	-2.63534	2.52849e-09	2.62271e-08	5.44569	3.75532e-22
chr19	57321445	57352094	-	30649	1	PEG3|PW1|ZKSCAN22|ZNF904|ZSCAN24|-|19q13.4|protein-coding	NM_006210	ENSG00000198300	PEG3	19q13.4	paternally expressed 3	protein-coding	0	1.15	0	0	0	0	1.86	1.5	0	0	1.56	181.97	63.33	PEG3	19q13.4	paternally expressed 3	protein-coding	0	0.003	0	0.002	0	0	0	0	0.004	0.003	0	0.345	0.121	PEG3	paternally expressed 3	2.49246	0.100809	0.181349	-1.2552	0.469986
chr14	75988784	76013334	+	24550	1	BATF|B-ATF|BATF1|SFA-2|SFA2|-|14q24.3|protein-coding	NM_006399	ENSG00000156127	BATF	14q24.3	basic leucine zipper transcription factor, ATF-like	protein-coding	49.77	76	72.84	88.17	25.02	28.03	25.97	22.57	15.74	0	6.25	116.98	453.65	BATF	14q24.3	basic leucine zipper transcription factor, ATF-like	protein-coding	0	0.014	0.122	0.189	0.179	0.219	0.061	0.069	0.065	0.058	0.04	0.277	1.078	BATF	basic leucine zipper transcription factor, ATF-like	-1.56813	0.0111387	0.0288387	4.66225	1.39055e-07
chr10	102891061	102897546	+	6485	1	TLX1|HOX11|TCL3|-|10q24|protein-coding	NM_005521	ENSG00000107807	TLX1	10q24	T-cell leukemia homeobox 1	protein-coding	1.91	0	0	5.55	3	3.69	1.86	3.01	0	0	0	13	27.14	TLX1	10q24	T-cell leukemia homeobox 1	protein-coding	0	0	0.018	0	0	0.052	0.028	0.034	0.018	0.029	0	0.116	0.244	TLX1	T-cell leukemia homeobox 1	-0.292603	0.805968	0.889982	4.49164	0.0337861
chr17	53342321	53402426	+	60105	1	HLF|-|-|17q22|protein-coding	NM_002126	ENSG00000108924	HLF	17q22	hepatic leukemia factor	protein-coding	15.31	18.42	165.55	183.12	65.06	78.94	44.53	39.12	40.07	13.11	46.87	1306.31	2005.88	HLF	17q22	hepatic leukemia factor	protein-coding	0.012	0.044	0.015	0.019	0.166	0.185	0.065	0.079	0.045	0.041	0.041	1.263	1.947	HLF	hepatic leukemia factor	-1.41013	0.0772443	0.146828	2.17301	0.014952
chr6	108487262	108510013	+	22751	1	NR2E1|TLL|TLX|XTLL|-|6q21|protein-coding	NM_003269	ENSG00000112333	NR2E1	6q21	nuclear receptor subfamily 2, group E, member 1	protein-coding	10.53	13.82	9.93	10.48	9.01	9.59	9.28	1.5	4.29	0	0	13	15.51	NR2E1	6q21	nuclear receptor subfamily 2, group E, member 1	protein-coding	0	0	0.028	0.037	0.026	0.028	0.024	0.026	0.025	0.004	0.012	0.033	0.04	NR2E1	nuclear receptor subfamily 2, group E, member 1	-1.37681	0.0586016	0.117139	6.55343	7.454e-06
chr9	72999513	73029573	-	30060	1	KLF9|BTEB|BTEB1|-|9q13|protein-coding	NM_001206	ENSG00000119138	KLF9	9q13	Kruppel-like factor 9	protein-coding	1295.93	1106.6	2000.64	1982.92	2149.06	2292.9	350.66	213.68	287.66	39.32	53.12	2404.65	2490.54	KLF9	9q13	Kruppel-like factor 9	protein-coding	0.07	0.1	2.592	2.247	4.023	4.014	4.293	4.615	0.716	0.445	0.593	4.649	4.834	KLF9	Kruppel-like factor 9	-3.03012	1.10528e-16	2.81334e-15	5.77135	1.57935e-38
chr16	85932774	85956211	+	23437	1	IRF8|H-ICSBP|ICSBP|ICSBP1|IMD32A|IMD32B|IRF-8|-|16q24.1|protein-coding	NM_002163	ENSG00000140968	IRF8	16q24.1	interferon regulatory factor 8	protein-coding	450.8	415.69	1113.3	996.39	835.8	674.3	218.93	100.82	72.99	13.11	3.12	545.92	258.49	IRF8	16q24.1	interferon regulatory factor 8	protein-coding	0.03	0.008	1.156	1.082	2.871	2.587	2.142	1.741	0.573	0.269	0.193	1.354	0.644	IRF8	interferon regulatory factor 8	-2.62801	3.66223e-09	3.7e-08	7.08042	1.24657e-27
chr19	57285923	57352097	-	66174	1	ZIM2|ZNF656|-|19q13.4|protein-coding	NM_015363	ENSG00000269699	ZIM2	19q13.4	zinc finger, imprinted 2	protein-coding	0	2.3	0.83	3.7	1	0	9.28	3.01	1.43	1.87	3.12	194.97	84.01	ZIM2	19q13.4	zinc finger, imprinted 2	protein-coding	0.002	0.003	0	0.002	0.001	0.003	0.001	0	0.009	0.003	0.001	0.171	0.074	ZIM2	zinc finger, imprinted 2	1.92283	0.100619	0.181072	-0.443333	0.728931
chr10	31608101	31818742	+	210641	1	ZEB1|AREB6|BZP|DELTAEF1|FECD6|NIL2A|PPCD3|TCF8|ZFHEP|ZFHX1A|-|10p11.2|protein-coding	NM_030751	ENSG00000148516	ZEB1	10p11.2	zinc finger E-box binding homeobox 1	protein-coding	133.04	171.57	89.4	83.24	86.08	70.82	708.74	896.85	1070.5	102.97	93.74	4659.81	3877.34	ZEB1	10p11.2	zinc finger E-box binding homeobox 1	protein-coding	0.026	0.025	0.038	0.05	0.026	0.024	0.025	0.02	0.206	0.267	0.315	1.286	1.074	ZEB1	zinc finger E-box binding homeobox 1	2.57081	1.12964e-14	2.3281e-13	0.61521	0.185752
chr11	119981994	120008863	-	26869	1	TRIM29|ATDC|-|11q23.3|protein-coding	NM_012101	ENSG00000137699	TRIM29	11q23.3	tripartite motif containing 29	protein-coding	20.1	29.94	11.59	11.71	30.03	24.35	144.72	72.23	61.54	1.87	0	32.5	58.16	TRIM29	11q23.3	tripartite motif containing 29	protein-coding	0.004	0	0.045	0.068	0.026	0.027	0.067	0.055	0.331	0.168	0.142	0.07	0.126	TRIM29	tripartite motif containing 29	1.98748	1.93864e-05	0.000100807	4.86909	3.01922e-06
chr2	46524541	46613842	+	89301	1	EPAS1|ECYT4|HIF2A|HLF|MOP2|PASD2|bHLHe73|-|2p21-p16|protein-coding	NM_001430	ENSG00000116016	EPAS1	2p21-p16	endothelial PAS domain protein 1	protein-coding	5974.3	6169.78	5107.95	5227.97	7737.43	7440.12	6879.64	7778.24	7008.34	189.09	93.74	5979.12	5184	EPAS1	2p21-p16	endothelial PAS domain protein 1	protein-coding	0.114	0.059	4.022	4.216	3.457	3.563	5.203	5.041	4.728	5.454	4.863	3.891	3.387	EPAS1	endothelial PAS domain protein 1	-0.108869	0.663285	0.773393	6.00071	1.35029e-44
chr7	113726365	114333827	+	607462	1	FOXP2|CAGH44|SPCH1|TNRC10|-|7q31|protein-coding	NM_014491	ENSG00000128573	FOXP2	7q31	forkhead box P2	protein-coding	521.63	552.72	326.96	321.85	324.31	331.98	452.71	532.69	456.54	86.12	62.49	2365.65	3786.87	FOXP2	7q31	forkhead box P2	protein-coding	0.008	0.006	0.052	0.056	0.033	0.032	0.032	0.033	0.046	0.055	0.047	0.226	0.364	FOXP2	forkhead box P2	-0.0375211	0.90714	0.964341	2.93286	8.36486e-12
chr20	22561642	22566101	-	4459	1	FOXA2|HNF3B|TCF3B|-|20p11|protein-coding	NM_021784	ENSG00000125798	FOXA2	20p11	forkhead box A2	protein-coding	132.08	84.06	273.15	181.27	514.49	396.17	59.37	72.23	71.56	9.36	6.25	370.45	277.88	FOXA2	20p11	forkhead box A2	protein-coding	0.113	0.079	1.781	1.15	3.703	2.474	6.929	5.375	0.817	1.014	0.994	4.828	3.636	FOXA2	forkhead box A2	-2.26279	9.61547e-05	0.000430471	5.52315	5.90664e-13
chr1	119425666	119532179	-	106513	1	TBX15|TBX14|-|1p11.1|protein-coding	NM_152380	ENSG00000092607	TBX15	1p11.1	T-box 15	protein-coding	30.63	41.45	47.18	46.86	31.03	39.1	74.21	79.75	100.18	20.59	42.18	1754.74	776.76	TBX15	1p11.1	T-box 15	protein-coding	0.01	0.022	0.017	0.024	0.027	0.027	0.017	0.022	0.043	0.047	0.058	0.957	0.425	TBX15	T-box 15	0.621021	0.118393	0.207215	0.862735	0.0784919
chr15	96869157	96883492	+	14335	1	NR2F2|ARP1|CHTD4|COUPTFB|COUPTFII|NF-E3|NR2F1|SVP40|TFCOUP2|-|15q26|protein-coding	NM_021005	ENSG00000185551	NR2F2	15q26	nuclear receptor subfamily 2, group F, member 2	protein-coding	198.12	171.57	176.31	166.48	408.39	343.05	740.28	1133.1	1061.91	7.49	15.62	526.42	323.11	NR2F2	15q26	nuclear receptor subfamily 2, group F, member 2	protein-coding	0.028	0.062	0.831	0.73	0.743	0.707	1.711	1.448	3.169	4.949	4.591	2.134	1.315	NR2F2	nuclear receptor subfamily 2, group F, member 2	1.62656	9.72384e-07	6.47294e-06	4.82976	4.28681e-16
chr21	36160098	36421595	-	261497	1	RUNX1|AML1|AML1-EVI-1|AMLCR1|CBF2alpha|CBFA2|EVI-1|PEBP2aB|PEBP2alpha|-|21q22.3|protein-coding	NM_001754	ENSG00000159216	RUNX1	21q22.3	runt-related transcription factor 1	protein-coding	2209.02	2210.9	1813.57	1882.41	2544.44	2489.14	3820.17	3572.36	2973.93	125.44	146.86	5082.25	4259.9	RUNX1	21q22.3	runt-related transcription factor 1	protein-coding	0.026	0.032	0.508	0.516	0.419	0.438	0.584	0.576	0.897	0.855	0.705	1.13	0.95	RUNX1	runt-related transcription factor 1	0.418814	0.0707099	0.136424	4.50452	1.06229e-39
chr16	86544133	86548070	+	3937	1	FOXF1|ACDMPV|FKHL5|FREAC1|-|16q24|protein-coding	NM_001451		FOXF1	16q24	forkhead box F1	protein-coding	1.91	6.91	0	0	6.01	20.66	90.91	136.94	115.92	0	0	19.5	0	FOXF1	16q24	forkhead box F1	protein-coding	0	0	0.029	0.107	0	0	0.092	0.317	1.417	2.178	1.825	0.288	0	FOXF1	forkhead box F1	4.18938	4.32221e-08	3.72708e-07	5.68641	0.0131119
chr8	49830239	49833999	-	3760	1	SNAI2|SLUG|SLUGH1|SNAIL2|WS2D|-|8q11|protein-coding	NM_003068	ENSG00000019549	SNAI2	8q11	snail family zinc finger 2	protein-coding	22.97	24.18	9.93	8.63	30.03	14.02	404.47	451.44	426.48	1.87	12.5	194.97	236.52	SNAI2	8q11	snail family zinc finger 2	protein-coding	0.027	0.188	0.367	0.392	0.16	0.14	0.48	0.226	6.602	7.518	7.029	3.014	3.67	SNAI2	snail family zinc finger 2	4.26001	2.18836e-27	1.5403e-25	1.76622	0.0264923
chr11	15987995	16497935	-	509940	1	SOX6|HSSOX6|SOXD|-|11p15.3|protein-coding	NM_017508	ENSG00000110693	SOX6	11p15.3	SRY box 6	protein-coding	2372.68	2504.53	1255.67	1333.66	1537.48	1572.13	3352.62	4673.87	4895.96	54.29	74.99	1572.77	2219.13	SOX6	11p15.3	SRY box 6	protein-coding	0.006	0.008	0.28	0.3	0.149	0.159	0.181	0.187	0.403	0.574	0.595	0.179	0.254	SOX6	SRY box 6	0.828018	0.00670397	0.0185412	5.28151	1.31896e-29
chr2	113973574	114036498	-	62924	1	PAX8|-|-|2q13|protein-coding	NM_003466	ENSG00000125618	PAX8	2q13	paired box 8	protein-coding	22.97	29.94	24.83	28.36	328.32	309.85	66.79	34.61	70.13	76.76	20.31	773.39	1886.97	PAX8	2q13	paired box 8	protein-coding	0.066	0.018	0.022	0.029	0.024	0.027	0.313	0.298	0.065	0.034	0.069	0.714	1.75	PAX8	paired box 8	-1.59691	0.102027	0.183047	1.91071	0.0685741
chr14	38058757	38064325	-	5568	1	FOXA1|HNF3A|TCF3A|-|14q21.1|protein-coding	NM_004496	ENSG00000129514	FOXA1	14q21.1	forkhead box A1	protein-coding	167.49	92.12	133.27	106.67	208.2	175.58	85.35	72.23	58.68	14.98	1.56	168.98	250.73	FOXA1	14q21.1	forkhead box A1	protein-coding	0.145	0.016	1.808	1.01	1.447	1.166	2.245	1.908	0.941	0.812	0.653	1.764	2.627	FOXA1	forkhead box A1	-1.21417	0.00165594	0.00544122	4.75574	3.60128e-15
chr19	45251978	45263301	+	11323	1	BCL3|BCL4|D19S37|-|19q13.1-q13.2|protein-coding	NM_005178	ENSG00000069399	BCL3	19q13.1-q13.2	B-cell CLL/lymphoma 3	protein-coding	467.07	409.94	467.67	400.16	592.57	451.5	200.38	173.05	230.42	69.27	60.93	1995.21	1746.1	BCL3	19q13.1-q13.2	B-cell CLL/lymphoma 3	protein-coding	0.329	0.304	2.48	2.209	2.497	2.151	3.143	2.413	1.086	0.957	1.261	10.241	8.997	BCL3	B-cell CLL/lymphoma 3	-1.64757	1.1386e-08	1.07252e-07	3.327	1.15076e-21
chr11	34642588	34684834	+	42246	1	EHF|ESE3|ESE3B|ESEJ|-|11p12|protein-coding	NM_012153		EHF	11p12	ets homologous factor	protein-coding	41.16	28.79	17.38	19.73	29.03	45	29.69	13.54	20.04	1.87	9.37	259.96	115.03	EHF	11p12	ets homologous factor	protein-coding	0.002	0.013	0.059	0.042	0.025	0.028	0.041	0.064	0.043	0.02	0.029	0.358	0.159	EHF	ets homologous factor	-0.848756	0.133212	0.227741	2.87742	8.66335e-05
chr3	114033347	114866127	-	832780	1	ZBTB20|DPZF|HOF|ODA-8S|PRIMS|ZNF288|-|3q13.2|protein-coding	NM_015642		ZBTB20	3q13.2	zinc finger and BTB domain containing 20	protein-coding	26880.5	26933.8	22011.1	22782	15812.2	15496.2	3053.91	3525.72	3245.85	773.21	862.38	14570.9	35958.4	ZBTB20	3q13.2	zinc finger and BTB domain containing 20	protein-coding	0.05	0.059	1.94	1.974	1.598	1.665	1.14	1.126	0.225	0.265	0.242	1.017	2.519	ZBTB20	zinc finger and BTB domain containing 20	-3.07466	1.1468e-15	2.62857e-14	5.24508	9.27317e-30
chr2	85980909	86018506	+	37597	1	ATOH8|HATH6|bHLHa21|-|2p11.2|protein-coding	NM_032827		ATOH8	2p11.2	atonal bHLH transcription factor 8	protein-coding	3.83	8.06	0	1.23	3	0.74	40.82	40.63	52.95	37.44	31.25	1052.84	765.13	ATOH8	2p11.2	atonal bHLH transcription factor 8	protein-coding	0.054	0.047	0.006	0.013	0	0.002	0.005	0.001	0.067	0.068	0.087	1.628	1.187	ATOH8	atonal bHLH transcription factor 8	3.58139	2.18276e-07	1.6488e-06	-3.15752	9.46978e-05
chr2	176994422	176997423	+	3001	1	HOXD8|HOX4|HOX4E|HOX5.4|-|2q31.1|protein-coding	NM_019558	ENSG00000175879	HOXD8	2q31.1	homeobox D8	protein-coding	2.87	0	0	0	1	0	3.71	3.01	5.72	0	0	13	1.29	HOXD8	2q31.1	homeobox D8	protein-coding	0	0	0.058	0	0	0	0.02	0	0.076	0.063	0.118	0.252	0.025	HOXD8	homeobox D8	2.37164	0.0715574	0.137791	2.48272	0.266828
chr18	72922710	73001905	+	79195	1	TSHZ1|CAA|NY-CO-33|SDCCAG33|TSH1|-|18q22.3|protein-coding	NM_005786	ENSG00000179981	TSHZ1	18q22.3	teashirt zinc finger homeobox 1	protein-coding	245.02	269.45	391.52	369.33	498.48	478.06	549.18	564.3	635.43	31.83	18.75	656.4	593.23	TSHZ1	18q22.3	teashirt zinc finger homeobox 1	protein-coding	0.022	0.013	0.186	0.208	0.299	0.284	0.378	0.365	0.426	0.446	0.497	0.482	0.437	TSHZ1	teashirt zinc finger homeobox 1	0.241861	0.408635	0.54441	4.3952	7.84559e-21
chr19	16435651	16438339	+	2688	1	KLF2|LKLF|-|19p13.11|protein-coding	NM_016270	ENSG00000127528	KLF2	19p13.11	Kruppel-like factor 2	protein-coding	21.06	26.48	19.04	18.5	45.04	26.56	398.9	484.54	685.52	5.62	15.62	344.45	201.62	KLF2	19p13.11	Kruppel-like factor 2	protein-coding	0.113	0.329	0.471	0.601	0.428	0.419	1.006	0.598	9.107	11.287	15.804	7.448	4.376	KLF2	Kruppel-like factor 2	3.76675	3.22919e-29	2.72748e-27	1.7429	0.00697339
chr1	47901689	47906363	+	4674	1	FOXD2|FKHL17|FREAC-9|FREAC9|-|1p34-p32|protein-coding	NM_004474	ENSG00000186564	FOXD2	1p34-p32	forkhead box D2	protein-coding	12.44	5.76	9.93	3.7	23.02	21.39	12.99	1.5	4.29	0	4.69	110.48	36.19	FOXD2	1p34-p32	forkhead box D2	protein-coding	0	0.057	0.16	0.075	0.128	0.048	0.296	0.277	0.171	0.02	0.057	1.374	0.452	FOXD2	forkhead box D2	-1.32356	0.115675	0.203357	2.70298	0.00774566
chr8	23536206	23540450	-	4244	1	NKX3-1|BAPX2|NKX3|NKX3.1|NKX3A|-|8p21.2|protein-coding	NM_006167	ENSG00000167034	NKX3-1	8p21.2	NK3 homeobox 1	protein-coding	29.67	13.82	26.49	27.13	98.09	91.48	116.89	48.15	47.23	1.87	18.75	279.46	174.48	NKX3-1	8p21.2	NK3 homeobox 1	protein-coding	0.024	0.25	0.42	0.199	0.377	0.389	1.388	1.304	1.69	0.71	0.69	3.827	2.399	NKX3-1	NK3 homeobox 1	0.403608	0.51379	0.646951	2.71042	0.00230324
chr8	10581278	10588084	-	6806	1	SOX7|-|-|8p23.1|protein-coding	NM_031439	ENSG00000171056	SOX7	8p23.1	SRY box 7	protein-coding	0.96	4.61	1.66	1.85	8.01	5.16	317.26	185.09	166.01	9.36	6.25	214.47	149.92	SOX7	8p23.1	SRY box 7	protein-coding	0.074	0.052	0.008	0.041	0.015	0.017	0.071	0.046	2.861	1.703	1.512	1.831	1.285	SOX7	SRY box 7	5.71724	8.66185e-32	8.99519e-30	-0.593528	0.501334
chr10	3818188	3827473	-	9285	1	KLF6|BCD1|CBA1|COPEB|CPBP|GBF|PAC1|ST12|ZF9|-|10p15|protein-coding	NM_001300	ENSG00000067082	KLF6	10p15	Kruppel-like factor 6	protein-coding	9817.1	9406.68	12139.6	11748.9	13140.6	13280.8	5779.42	5519.56	5426.92	516.72	323.39	7148.95	11323.1	KLF6	10p15	Kruppel-like factor 6	protein-coding	2.997	1.969	63.559	61.828	79.029	77.007	84.988	86.541	38.2	37.222	36.22	44.749	71.153	KLF6	Kruppel-like factor 6	-1.37071	3.5676e-07	2.57512e-06	5.30143	9.78783e-42
chr2	101436613	101613287	+	176674	1	NPAS2|MOP4|PASD4|bHLHe9|-|2q11.2|protein-coding	NM_002518	ENSG00000170485	NPAS2	2q11.2	neuronal PAS domain protein 2	protein-coding	116.77	141.64	124.16	130.71	111.11	95.91	1059.4	830.64	1013.25	112.33	348.39	4263.37	4433.09	NPAS2	2q11.2	neuronal PAS domain protein 2	protein-coding	0.034	0.112	0.04	0.049	0.042	0.045	0.038	0.033	0.368	0.294	0.355	1.402	1.464	NPAS2	neuronal PAS domain protein 2	2.62526	2.10457e-23	1.07841e-21	-0.327639	0.421414
chr10	94449681	94455408	+	5727	1	HHEX|HEX|HMPH|HOX11L-PEN|PRH|PRHX|-|10q23.33|protein-coding	NM_002729	ENSG00000152804	HHEX	10q23.33	hematopoietically expressed homeobox	protein-coding	2.87	2.3	7.45	1.23	10.01	6.64	44.53	10.53	14.31	9.36	26.56	519.92	284.34	HHEX	10q23.33	hematopoietically expressed homeobox	protein-coding	0.088	0.262	0.03	0.025	0.079	0.013	0.105	0.07	0.477	0.115	0.155	5.276	2.897	HHEX	hematopoietically expressed homeobox	1.92149	0.00332957	0.0100961	-1.44005	0.0732514
chr3	119499331	119537332	+	38001	1	NR1I2|BXR|ONR1|PAR|PAR1|PAR2|PARq|PRR|PXR|SAR|SXR|-|3q12-q13.3|protein-coding	NM_003889	ENSG00000144852	NR1I2	3q12-q13.3	nuclear receptor subfamily 1, group I, member 2	protein-coding	201.95	236.06	174.65	157.23	74.07	76.73	89.06	46.65	35.78	86.12	37.49	1078.84	1394.55	NR1I2	3q12-q13.3	nuclear receptor subfamily 1, group I, member 2	protein-coding	0.122	0.056	0.319	0.379	0.278	0.252	0.117	0.122	0.144	0.077	0.058	1.65	2.141	NR1I2	nuclear receptor subfamily 1, group I, member 2	-1.57098	0.00411367	0.0121191	1.87984	0.00132912
chr19	3359561	3469215	+	109654	1	NFIC|CTF|CTF5|NF-I|NFI|-|19p13.3|protein-coding	NM_005597	ENSG00000141905	NFIC	19p13.3	nuclear factor I/C (CCAAT-binding transcription factor)	protein-coding	201.95	181.94	268.19	205.94	205.2	239.03	346.95	359.64	446.52	245.25	385.89	5719.16	7255.8	NFIC	19p13.3	nuclear factor I/C (CCAAT-binding transcription factor)	protein-coding	0.12	0.199	0.111	0.101	0.148	0.114	0.112	0.132	0.194	0.205	0.252	3.031	3.861	NFIC	nuclear factor I/C (CCAAT-binding transcription factor)	0.365941	0.191592	0.304333	-0.0299351	0.926086
chr21	35888740	35987441	-	98701	1	RCAN1|ADAPT78|CSP1|DSC1|DSCR1|MCIP1|RCN1|-|21q22.12|protein-coding	NM_004414	ENSG00000159200	RCAN1	21q22.12	regulator of calcineurin 1	protein-coding	2209.97	2130.29	3955.75	3783.32	5669.44	5661.43	1918.43	2809.44	2966.77	215.3	129.67	3301.51	3616.27	RCAN1	21q22.12	regulator of calcineurin 1	protein-coding	0.117	0.074	1.346	1.317	2.423	2.333	3.449	3.47	1.193	1.782	1.863	1.944	2.138	RCAN1	regulator of calcineurin 1	-1.04993	0.00490923	0.0141189	5.00203	2.09967e-23
chr1	151778547	151804348	-	25801	1	RORC|NR1F3|RORG|RZR-GAMMA|RZRG|TOR|-|1q21|protein-coding	NM_005060	ENSG00000143365	RORC	1q21	RAR-related orphan receptor C	protein-coding	2.87	1.15	6.62	1.23	0	0	7.42	4.51	8.59	50.55	53.12	1280.31	887.91	RORC	1q21	RAR-related orphan receptor C	protein-coding	0.105	0.116	0.007	0.003	0.016	0.003	0	0	0.018	0.011	0.021	2.884	2.008	RORC	RAR-related orphan receptor C	1.36187	0.196191	0.310094	-4.3632	2.45268e-08
chr20	39314488	39317880	-	3392	1	MAFB|KRML|MCTO|-|20q12|protein-coding	NM_005461	ENSG00000204103	MAFB	20q12	v-maf avian musculoaponeurotic fibrosarcoma oncogene homolog B	protein-coding	64.13	47.21	67.05	66.59	107.1	98.12	231.92	132.42	157.43	16.85	48.43	818.88	418.75	MAFB	20q12	v-maf avian musculoaponeurotic fibrosarcoma oncogene homolog B	protein-coding	0.267	0.807	1.136	0.849	1.195	1.195	1.896	1.75	4.196	2.444	2.876	14.031	7.203	MAFB	v-maf avian musculoaponeurotic fibrosarcoma oncogene homolog B	0.914022	0.012884	0.0326987	1.7026	0.00135281
chr6	1312675	1314993	+	2318	1	FOXQ1|HFH1|-|6p25|protein-coding	NM_033260		FOXQ1	6p25	forkhead box Q1	protein-coding	6.7	1.15	6.62	3.7	13.01	10.33	31.54	31.6	22.9	5.62	0	58.49	29.73	FOXQ1	6p25	forkhead box Q1	protein-coding	0.13	0	0.174	0.03	0.173	0.097	0.337	0.27	0.835	0.854	0.612	1.467	0.748	FOXQ1	forkhead box Q1	1.89538	0.00121815	0.0041368	1.95477	0.0606254
chr19	45971253	45978437	+	7184	1	FOSB|AP-1|G0S3|GOS3|GOSB|-|19q13.32|protein-coding	NM_006732	ENSG00000125740	FOSB	19q13.32	FBJ murine osteosarcoma viral oncogene homolog B	protein-coding	510.14	899.33	960.17	966.79	822.79	675.03	10942.9	11860.7	11442	61.78	190.6	2853.08	1320.88	FOSB	19q13.32	FBJ murine osteosarcoma viral oncogene homolog B	protein-coding	0.463	1.5	4.269	7.64	8.079	8.19	6.878	5.685	93.482	103.377	98.698	23.082	10.728	FOSB	FBJ murine osteosarcoma viral oncogene homolog B	3.47925	7.1381e-42	1.65938e-39	3.27321	6.04799e-14
chr2	191894302	192016322	-	122020	1	STAT4|SLEB11|-|2q32.2-q32.3|protein-coding	NM_003151	ENSG00000138378	STAT4	2q32.2-q32.3	signal transducer and activator of transcription 4	protein-coding	1703.66	1644.35	2724.9	2991.02	4491.31	5866.52	92.77	45.14	87.3	59.91	42.18	929.36	819.41	STAT4	2q32.2-q32.3	signal transducer and activator of transcription 4	protein-coding	0.026	0.02	0.839	0.822	1.35	1.492	2.21	2.909	0.047	0.023	0.044	0.443	0.392	STAT4	signal transducer and activator of transcription 4	-5.88073	2.82844e-23	1.42769e-21	6.45315	1.0184e-26
chr20	25051521	25063015	-	11494	1	VSX1|CAASDS|KTCN|KTCN1|PPCD|PPCD1|PPD|RINX|-|20p11.21|protein-coding	NM_014588	ENSG00000100987	VSX1	20p11.21	visual system homeobox 1	protein-coding	0	0	0	0	0	1.48	0	0	0	0	3.12	51.99	21.97	VSX1	20p11.21	visual system homeobox 1	protein-coding	0	0.015	0	0	0	0	0	0.008	0	0	0	0.263	0.112	VSX1	visual system homeobox 1	-1.67215	0.418424	0.553797	-1.62979	0.317609
chr8	80676245	80680098	-	3853	1	HEY1|BHLHb31|CHF2|HERP2|HESR1|HRT-1|OAF1|hHRT1|-|8q21|protein-coding	NM_012258	ENSG00000164683	HEY1	8q21	hes-related family bHLH transcription factor with YRPW motif 1	protein-coding	6.7	4.61	9.93	1.85	14.01	6.64	467.55	170.04	197.5	7.49	4.69	181.97	54.28	HEY1	8q21	hes-related family bHLH transcription factor with YRPW motif 1	protein-coding	0.105	0.069	0.105	0.073	0.156	0.029	0.218	0.104	7.447	2.763	3.176	2.745	0.822	HEY1	hes-related family bHLH transcription factor with YRPW motif 1	5.07654	7.69552e-36	1.04556e-33	0.659568	0.403731
chr1	2460184	2461684	-	1500	1	HES5|bHLHb38|-|1p36.32|protein-coding	NM_001010926	ENSG00000197921	HES5	1p36.32	hes family bHLH transcription factor 5	protein-coding	0.96	1.15	0	0	1	0.74	7.42	3.01	1.43	0	12.5	149.48	55.58	HES5	1p36.32	hes family bHLH transcription factor 5	protein-coding	0	0.471	0.038	0.047	0	0	0.04	0.03	0.304	0.126	0.059	5.792	2.162	HES5	hes family bHLH transcription factor 5	2.52372	0.0176165	0.0425574	-2.33303	0.072046
chrX	57931864	57937067	-	5203	1	ZXDA|ZNF896|-|Xp11.1|protein-coding	NM_007156		ZXDA	Xp11.1	zinc finger, X-linked, duplicated A	protein-coding	44.98	33.39	37.25	30.83	54.05	54.59	7.42	6.02	10.02	5.62	4.69	51.99	121.49	ZXDA	Xp11.1	zinc finger, X-linked, duplicated A	protein-coding	0.058	0.051	0.52	0.392	0.433	0.361	0.624	0.635	0.088	0.072	0.119	0.581	1.362	ZXDA	zinc finger, X-linked, duplicated A	-2.96689	7.78337e-07	5.28323e-06	3.49788	9.58302e-08
chr3	5021097	5026865	+	5768	1	BHLHE40|BHLHB2|DEC1|HLHB2|SHARP-2|STRA13|Stra14|-|3p26|protein-coding	NM_003670	ENSG00000134107	BHLHE40	3p26	basic helix-loop-helix family, member e40	protein-coding	440.27	418	418.83	436.54	398.38	422.73	1552.93	1160.19	1232.22	247.13	95.3	3515.98	1649.16	BHLHE40	3p26	basic helix-loop-helix family, member e40	protein-coding	2.307	0.934	4.589	4.423	4.389	4.606	4.148	4.434	16.523	12.595	13.238	35.427	16.682	BHLHE40	basic helix-loop-helix family, member e40	1.33209	7.52517e-09	7.28343e-08	1.87022	3.68153e-07
chr1	59246463	59249785	-	3322	1	JUN|AP-1|AP1|c-Jun|-|1p32-p31|protein-coding	NM_002228	ENSG00000177606	JUN	1p32-p31	jun proto-oncogene	protein-coding	1133.22	1252.84	2637.16	2463.23	2452.36	2390.28	3755.23	3819.15	4000.06	256.49	245.28	5257.73	2782.64	JUN	1p32-p31	jun proto-oncogene	protein-coding	4.157	4.175	20.507	23.016	47.985	45.125	44.331	43.534	69.375	71.985	74.617	91.985	48.873	JUN	jun proto-oncogene	0.551319	0.0788822	0.149409	3.527	6.05444e-17
chr16	67197288	67203848	+	6560	1	HSF4|CTM|CTRCT5|-|16q21|protein-coding	NM_001538	ENSG00000102878	HSF4	16q21	heat shock transcription factor 4	protein-coding	111.98	108.24	122.5	69.67	61.06	101.81	51.95	55.68	45.8	14.98	10.94	201.47	184.82	HSF4	16q21	heat shock transcription factor 4	protein-coding	0.123	0.094	1.026	1.007	1.129	0.646	0.559	0.939	0.486	0.531	0.433	1.785	1.644	HSF4	heat shock transcription factor 4	-1.17166	0.00856585	0.022927	3.39095	6.15874e-09
chr10	63661013	63856707	+	195694	1	ARID5B|DESRT|MRF-2|MRF2|-|10q21.2|protein-coding	NM_032199	ENSG00000150347	ARID5B	10q21.2	AT rich interactive domain 5B (MRF1-like)	protein-coding	2538.26	2665.74	2045.33	2090.2	2653.55	2571.03	4373.06	4682.9	4790.06	144.16	126.55	1566.27	2268.24	ARID5B	10q21.2	AT rich interactive domain 5B (MRF1-like)	protein-coding	0.04	0.037	0.78	0.831	0.632	0.65	0.814	0.795	1.371	1.498	1.517	0.465	0.676	ARID5B	AT rich interactive domain 5B (MRF1-like)	0.561088	0.0149955	0.0371955	4.66582	2.77367e-41
chr8	53023392	53322439	-	299047	1	ST18|NZF3|ZC2HC10|ZNF387|-|8q11.23|protein-coding	NM_014682	ENSG00000147488	ST18	8q11.23	suppression of tumorigenicity 18, zinc finger	protein-coding	78.48	20.73	14.07	19.11	65.06	33.94	64.94	33.11	32.92	16.85	29.68	253.46	395.49	ST18	8q11.23	suppression of tumorigenicity 18, zinc finger	protein-coding	0.003	0.006	0.016	0.004	0.003	0.004	0.013	0.007	0.013	0.007	0.007	0.049	0.077	ST18	suppression of tumorigenicity 18, zinc finger	0.0373708	0.946541	0.991439	1.02343	0.13437
chr8	76452203	76479061	+	26858	1	HNF4G|NR2A2|NR2A3|-|8q21.11|protein-coding	NM_004133	ENSG00000164749	HNF4G	8q21.11	hepatocyte nuclear factor 4, gamma	protein-coding	217.26	210.73	62.91	55.49	76.07	70.82	12.99	13.54	14.31	16.85	9.37	175.47	179.65	HNF4G	8q21.11	hepatocyte nuclear factor 4, gamma	protein-coding	0.034	0.02	0.486	0.479	0.142	0.126	0.17	0.16	0.03	0.032	0.033	0.38	0.39	HNF4G	hepatocyte nuclear factor 4, gamma	-3.46127	3.94316e-06	2.33148e-05	3.67138	2.461e-06
chr18	19749398	19782491	+	33093	1	GATA6|-|-|18q11.1-q11.2|protein-coding	NM_005257	ENSG00000141448	GATA6	18q11.1-q11.2	GATA binding protein 6	protein-coding	5119.59	4313.55	4638.63	3976.31	4369.2	4582.11	1992.65	1768.12	1588.58	215.3	28.12	1072.34	1136.06	GATA6	18q11.1-q11.2	GATA binding protein 6	protein-coding	0.35	0.048	9.3	7.955	8.473	7.312	7.928	8.377	3.695	3.345	2.975	1.883	2.003	GATA6	GATA binding protein 6	-1.60086	7.7928e-10	8.73724e-09	5.95596	1.17301e-24
chr17	46652869	46655743	-	2874	1	HOXB4|HOX-2.6|HOX2|HOX2F|-|17q21.32|protein-coding	NM_024015		HOXB4	17q21.32	homeobox B4	protein-coding	0	3.45	0	0	4	0.74	102.04	66.21	57.25	1.87	0	32.5	0	HOXB4	17q21.32	homeobox B4	protein-coding	0.035	0	0	0.073	0	0	0.084	0.016	2.179	1.443	1.234	0.657	0	HOXB4	homeobox B4	5.65569	2.59226e-18	7.74135e-17	0.990138	0.58571
chr21	40177231	40196878	+	19647	1	ETS2|ETS2IT1|-|21q22.2|protein-coding	NM_005239	ENSG00000157557	ETS2	21q22.2	v-ets avian erythroblastosis virus E26 oncogene homolog 2	protein-coding	5271.78	4928.46	6625.19	6820.59	6221.98	6284.82	2864.66	3221.75	3444.78	1108.32	460.88	8663.22	8817.07	ETS2	21q22.2	v-ets avian erythroblastosis virus E26 oncogene homolog 2	protein-coding	3.037	1.326	16.13	15.309	20.383	21.127	19.018	19.354	8.948	10.268	10.865	25.627	26.184	ETS2	v-ets avian erythroblastosis virus E26 oncogene homolog 2	-1.32438	5.73281e-07	3.97765e-06	3.50371	1.88058e-19
chr4	103422486	103538459	+	115973	1	NFKB1|EBP-1|KBF1|NF-kB1|NF-kappa-B|NF-kappaB|NFKB-p105|NFKB-p50|NFkappaB|p105|p50|-|4q24|protein-coding	NM_003998	ENSG00000109320	NFKB1	4q24	nuclear factor of kappa light polypeptide gene enhancer in B-cells 1	protein-coding	1287.32	1362.24	1641.4	1667.23	1120.08	1297.69	2853.53	1298.63	1289.47	312.65	210.91	3658.96	2685.7	NFKB1	4q24	nuclear factor of kappa light polypeptide gene enhancer in B-cells 1	protein-coding	0.145	0.103	0.667	0.717	0.856	0.875	0.58	0.677	1.51	0.701	0.689	1.834	1.351	NFKB1	nuclear factor of kappa light polypeptide gene enhancer in B-cells 1	0.179702	0.549072	0.679973	2.93079	1.8678e-17
chr5	131817301	131826465	-	9164	1	IRF1|IRF-1|MAR|-|5q31.1|protein-coding	NM_002198	ENSG00000125347	IRF1	5q31.1	interferon regulatory factor 1	protein-coding	668.06	462.91	796.28	680.09	1215.17	1071.2	992.61	574.83	499.47	89.86	74.99	1897.72	529.9	IRF1	5q31.1	interferon regulatory factor 1	protein-coding	0.528	0.463	4.382	3.083	5.252	4.516	7.963	7.072	6.647	3.928	3.378	12.036	3.374	IRF1	interferon regulatory factor 1	-0.415819	0.186689	0.298323	3.78756	9.3444e-20
chr19	13106584	13209610	+	103026	1	NFIX|MRSHSS|NF1A|SOTOS2|-|19p13.3|protein-coding	NM_002501	ENSG00000008441	NFIX	19p13.3	nuclear factor I/X (CCAAT-binding transcription factor)	protein-coding	38.28	21.88	50.49	41.31	53.05	48.69	204.09	197.13	213.24	131.05	67.18	1384.3	877.57	NFIX	19p13.3	nuclear factor I/X (CCAAT-binding transcription factor)	protein-coding	0.068	0.037	0.022	0.013	0.03	0.024	0.031	0.029	0.122	0.12	0.128	0.781	0.497	NFIX	nuclear factor I/X (CCAAT-binding transcription factor)	1.91636	6.41004e-08	5.36053e-07	-0.678769	0.113828
chr3	12329349	12475855	+	146506	1	PPARG|CIMT1|GLM1|NR1C3|PPARG1|PPARG2|PPARgamma|-|3p25|protein-coding	NM_005037	ENSG00000132170	PPARG	3p25	peroxisome proliferator-activated receptor gamma	protein-coding	228.75	218.79	211.07	219.5	157.15	110.66	499.09	449.93	419.33	89.86	71.87	922.86	864.65	PPARG	3p25	peroxisome proliferator-activated receptor gamma	protein-coding	0.033	0.028	0.094	0.091	0.087	0.091	0.064	0.046	0.209	0.192	0.177	0.366	0.344	PPARG	peroxisome proliferator-activated receptor gamma	0.95746	0.00347608	0.0104665	1.76082	4.95258e-05
chr1	201979690	201986315	+	6625	1	ELF3|EPR-1|ERT|ESE-1|ESX|-|1q32.2|protein-coding	NM_004433	ENSG00000163435	ELF3	1q32.2	E74-like factor 3 (ets domain transcription factor, epithelial-specific )	protein-coding	913.09	697.81	994.11	741.13	1198.15	1077.1	1243.08	659.1	542.41	138.54	228.09	2892.07	1319.59	ELF3	1q32.2	E74-like factor 3 (ets domain transcription factor, epithelial-specific )	protein-coding	1.126	1.947	8.285	6.428	9.07	6.808	10.86	9.837	11.515	6.229	5.074	25.371	11.621	ELF3	E74-like factor 3 (ets domain transcription factor, epithelial-specific )	-0.357316	0.171405	0.278394	2.82943	9.79675e-16
chr1	23685941	23696357	-	10416	1	ZNF436|ZNF|Zfp46|-|1p36|protein-coding	NM_030634	ENSG00000125945	ZNF436	1p36	zinc finger protein 436	protein-coding	134	120.91	127.47	122.7	190.18	184.44	222.64	164.02	188.91	37.44	21.87	331.45	275.29	ZNF436	1p36	zinc finger protein 436	protein-coding	0.194	0.119	0.773	0.708	0.74	0.717	1.096	1.071	1.312	0.986	1.124	1.849	1.542	ZNF436	zinc finger protein 436	0.0580673	0.856847	0.928225	2.8152	1.15603e-09
chr4	4861392	4865660	+	4268	1	MSX1|ECTD3|HOX7|HYD1|STHAG1|-|4p16.2|protein-coding	NM_002448	ENSG00000163132	MSX1	4p16.2	msh homeobox 1	protein-coding	18.19	1.15	19.04	18.5	35.03	19.18	328.4	246.79	291.95	7.49	6.25	142.98	36.19	MSX1	4p16.2	msh homeobox 1	protein-coding	0.094	0.083	0.256	0.016	0.27	0.264	0.493	0.272	4.722	3.621	4.239	1.947	0.495	MSX1	msh homeobox 1	3.65259	9.64034e-17	2.47243e-15	1.84869	0.0227431
chr17	37913968	38020441	-	106473	1	IKZF3|AIO|AIOLOS|ZNFN1A3|-|17q21|protein-coding	NM_012481	ENSG00000161405	IKZF3	17q21	IKAROS family zinc finger 3	protein-coding	49.77	61.03	43.87	34.53	21.02	30.99	37.11	43.64	51.52	33.7	68.74	480.93	516.98	IKZF3	17q21	IKAROS family zinc finger 3	protein-coding	0.017	0.037	0.028	0.035	0.025	0.02	0.012	0.018	0.021	0.026	0.03	0.263	0.283	IKZF3	IKAROS family zinc finger 3	-0.34244	0.498748	0.632416	0.201584	0.702175
chr19	12902310	12904125	+	1815	1	JUNB|AP-1|-|19p13.2|protein-coding	NM_002229	ENSG00000171223	JUNB	19p13.2	jun B proto-oncogene	protein-coding	236.41	171.57	393.17	258.96	534.51	371.82	1291.32	1127.09	1339.56	39.32	170.29	1377.8	540.24	JUNB	19p13.2	jun B proto-oncogene	protein-coding	1.166	5.305	7.83	5.769	13.094	8.683	17.685	12.395	43.664	38.883	45.736	44.119	17.367	JUNB	jun B proto-oncogene	1.58634	6.92572e-08	5.75662e-07	2.12851	0.000100398
chr18	55102917	55158530	+	55613	1	ONECUT2|OC-2|OC2|-|18q21.31|protein-coding	NM_004852	ENSG00000119547	ONECUT2	18q21.31	one cut homeobox 2	protein-coding	48.81	47.21	35.59	45.01	48.05	53.86	116.89	191.11	110.2	91.74	121.86	786.38	1382.92	ONECUT2	18q21.31	one cut homeobox 2	protein-coding	0.089	0.124	0.053	0.052	0.039	0.049	0.052	0.059	0.129	0.215	0.123	0.822	1.451	ONECUT2	one cut homeobox 2	1.37327	0.000110361	0.000486166	-0.695549	0.0723264
chr1	214161278	214214847	+	53569	1	PROX1|-|-|1q41|protein-coding	NM_002763	ENSG00000117707	PROX1	1q41	prospero homeobox 1	protein-coding	156.01	200.36	647.29	681.32	310.3	314.28	471.26	463.47	460.83	117.95	193.72	1111.34	1963.23	PROX1	1q41	prospero homeobox 1	protein-coding	0.119	0.204	0.175	0.228	0.73	0.774	0.348	0.355	0.54	0.542	0.533	1.206	2.138	PROX1	prospero homeobox 1	-0.0666011	0.888663	0.951183	1.83831	0.000976276
chr17	38249037	38256978	-	7941	1	NR1D1|EAR1|THRA1|THRAL|ear-1|hRev|-|17q11.2|protein-coding	NM_021724	ENSG00000126368	NR1D1	17q11.2	nuclear receptor subfamily 1, group D, member 1	protein-coding	245.02	267.15	376.62	316.92	235.23	252.31	185.54	121.89	128.8	149.77	190.6	2261.67	1205.85	NR1D1	17q11.2	nuclear receptor subfamily 1, group D, member 1	protein-coding	1.016	1.357	1.855	2.053	2.867	2.429	1.779	1.922	1.434	0.961	1.005	16.553	8.86	NR1D1	nuclear receptor subfamily 1, group D, member 1	-1.24192	0.000337909	0.00132996	1.24037	0.000444207
chr9	94171327	94186908	-	15581	1	NFIL3|E4BP4|IL3BP1|NF-IL3A|NFIL3A|-|9q22|protein-coding	NM_005384	ENSG00000165030	NFIL3	9q22	nuclear factor, interleukin 3 regulated	protein-coding	920.74	838.3	893.13	900.82	967.93	949.47	744	698.22	868.71	117.95	135.92	1468.78	1011.99	NFIL3	9q22	nuclear factor, interleukin 3 regulated	protein-coding	0.408	0.493	3.552	3.283	3.465	3.518	3.731	3.687	2.93	2.806	3.455	5.479	3.79	NFIL3	nuclear factor, interleukin 3 regulated	-0.677471	0.00470844	0.0136025	3.34247	2.37311e-25
chr8	48649476	48650726	-	1250	1	CEBPD|C/EBP-delta|CELF|CRP3|NF-IL6-beta|-|8p11.2-p11.1|protein-coding	NM_005195		CEBPD	8p11.2-p11.1	CCAAT/enhancer binding protein (C/EBP), delta	protein-coding	93.8	31.09	97.67	60.42	206.2	164.52	293.15	317.51	384.98	29.95	34.37	558.92	164.14	CEBPD	8p11.2-p11.1	CCAAT/enhancer binding protein (C/EBP), delta	protein-coding	1.29	1.555	4.511	1.518	4.723	2.942	9.906	7.963	14.392	15.905	19.085	25.987	7.662	CEBPD	CCAAT/enhancer binding protein (C/EBP), delta	1.23719	0.00619332	0.0173065	2.16443	0.000551794
chr19	33790840	33793470	-	2630	1	CEBPA|C/EBP-alpha|CEBP|-|19q13.1|protein-coding	NM_004364	ENSG00000245848	CEBPA	19q13.1	CCAAT/enhancer binding protein (C/EBP), alpha	protein-coding	123.47	71.39	188.72	114.07	197.19	129.84	326.54	204.65	226.12	65.53	65.62	636.91	553.17	CEBPA	19q13.1	CCAAT/enhancer binding protein (C/EBP), alpha	protein-coding	1.342	1.411	2.822	1.657	4.337	2.639	4.502	2.987	7.62	4.872	5.328	14.075	12.272	CEBPA	CCAAT/enhancer binding protein (C/EBP), alpha	0.61671	0.0542437	0.109792	1.50439	0.000437662
chr9	110247133	110252001	-	4868	1	KLF4|EZF|GKLF|-|9q31|protein-coding	NM_004235	ENSG00000136826	KLF4	9q31	Kruppel-like factor 4 (gut)	protein-coding	92.84	86.36	80.29	54.88	110.11	116.56	1154.03	821.61	779.98	18.72	32.81	396.44	126.66	KLF4	9q31	Kruppel-like factor 4 (gut)	protein-coding	0.207	0.381	1.146	1.083	0.997	0.686	1.358	1.449	14.549	10.568	9.929	4.733	1.518	KLF4	Kruppel-like factor 4 (gut)	3.10982	3.69969e-29	3.10419e-27	2.28202	8.556e-06
chr8	144510230	144512602	-	2372	1	MAFA|RIPE3b1|hMafA|-|8q24.3|protein-coding	NM_201589	ENSG00000182759	MAFA	8q24.3	v-maf avian musculoaponeurotic fibrosarcoma oncogene homolog A	protein-coding	3.83	2.3	0.83	3.08	2	1.48	37.11	15.05	14.31	14.98	18.75	162.48	130.54	MAFA	8q24.3	v-maf avian musculoaponeurotic fibrosarcoma oncogene homolog A	protein-coding	0.34	0.447	0.097	0.059	0.021	0.079	0.051	0.038	0.96	0.397	0.374	3.981	3.211	MAFA	v-maf avian musculoaponeurotic fibrosarcoma oncogene homolog A	3.03796	6.86e-06	3.87397e-05	-2.34316	0.00126236
chr2	10091792	10142412	+	50620	1	GRHL1|LBP32|MGR|NH32|TFCP2L2|-|2p25.1|protein-coding	NM_198182	ENSG00000134317	GRHL1	2p25.1	grainyhead-like transcription factor 1	protein-coding	922.66	806.06	1365.76	1466.84	916.88	957.59	244.91	215.18	207.52	86.12	68.74	792.88	520.86	GRHL1	2p25.1	grainyhead-like transcription factor 1	protein-coding	0.092	0.077	1.096	0.972	1.631	1.763	1.088	1.145	0.297	0.266	0.254	0.91	0.6	GRHL1	grainyhead-like transcription factor 1	-2.5687	3.38159e-13	5.83295e-12	4.303	6.12307e-25
chr6	35310335	35395968	+	85633	1	PPARD|FAAR|NR1C2|NUC1|NUCI|NUCII|PPARB|-|6p21.2|protein-coding	NM_006238	ENSG00000112033	PPARD	6p21.2	peroxisome proliferator-activated receptor delta	protein-coding	1770.66	1471.63	2498.11	2555.72	2331.24	2656.61	1241.23	973.6	1097.69	623.43	610.85	6096.1	4058.28	PPARD	6p21.2	peroxisome proliferator-activated receptor delta	protein-coding	0.392	0.403	1.243	1.049	1.763	1.816	1.635	1.877	0.89	0.712	0.794	4.137	2.765	PPARD	peroxisome proliferator-activated receptor delta	-1.3394	4.00238e-06	2.3643e-05	2.33902	3.39997e-13
chr1	165171104	165325952	-	154848	1	LMX1A|LMX1|LMX1.1|-|1q24.1|protein-coding	NM_177398	ENSG00000162761	LMX1A	1q24.1	LIM homeobox transcription factor 1, alpha	protein-coding	13.4	11.52	28.14	27.13	20.02	27.3	25.97	33.11	27.19	18.72	37.49	246.96	204.21	LMX1A	1q24.1	LIM homeobox transcription factor 1, alpha	protein-coding	0.007	0.014	0.005	0.005	0.011	0.011	0.008	0.011	0.01	0.013	0.011	0.093	0.077	LMX1A	LIM homeobox transcription factor 1, alpha	0.12365	0.809669	0.892844	0.132581	0.811025
chr6	152011631	152424408	+	412777	1	ESR1|ER|ESR|ESRA|ESTRR|Era|NR3A1|-|6q25.1|protein-coding	NM_000125	ENSG00000091831	ESR1	6q25.1	estrogen receptor 1	protein-coding	280.43	272.91	357.58	421.12	528.51	492.07	228.21	233.24	178.89	91.74	79.68	467.93	935.73	ESR1	6q25.1	estrogen receptor 1	protein-coding	0.012	0.011	0.041	0.04	0.052	0.062	0.077	0.072	0.034	0.035	0.027	0.066	0.132	ESR1	estrogen receptor 1	-1.09203	0.000907472	0.00318218	2.68393	4.83945e-12
chr1	61542946	61928460	+	385514	1	NFIA|CTF|NF-I/A|NF1-A|NFI-A|NFI-L|-|1p31.3-p31.2|protein-coding	NM_005595	ENSG00000162599	NFIA	1p31.3-p31.2	nuclear factor I/A	protein-coding	134.95	146.24	288.05	331.1	204.2	237.55	1417.49	1786.18	1966.4	863.07	613.98	4074.9	7943.38	NFIA	1p31.3-p31.2	nuclear factor I/A	protein-coding	0.121	0.09	0.021	0.023	0.045	0.052	0.032	0.037	0.226	0.29	0.316	0.614	1.202	NFIA	nuclear factor I/A	2.49195	1.00016e-16	2.55731e-15	-1.22056	0.000502852
chr2	28615779	28637516	+	21737	1	FOSL2|FRA2|-|2p23.3|protein-coding	NM_005253	ENSG00000075426	FOSL2	2p23.3	FOS-like antigen 2	protein-coding	6819.43	5802.45	4333.19	4047.22	5503.29	5263.05	4699.6	5725.71	5853.4	185.34	215.6	1767.74	1389.38	FOSL2	2p23.3	FOS-like antigen 2	protein-coding	0.459	0.561	18.859	16.291	12.05	11.331	15.204	14.649	13.269	16.493	16.687	4.726	3.729	FOSL2	FOS-like antigen 2	-0.359668	0.189652	0.301878	5.22128	2.20615e-39
chr11	100900355	101000544	-	100189	1	PGR|NR3C3|PR|-|11q22-q23|protein-coding	NM_000926	ENSG00000082175	PGR	11q22-q23	progesterone receptor	protein-coding	10.53	12.67	18.21	20.35	11.01	8.85	42.67	33.11	34.35	33.7	18.75	162.48	210.67	PGR	11q22-q23	progesterone receptor	protein-coding	0.018	0.011	0.006	0.008	0.011	0.012	0.007	0.005	0.026	0.021	0.021	0.094	0.123	PGR	progesterone receptor	1.10235	0.0299016	0.0666206	-0.396185	0.495169
chr18	5954705	6414910	-	460205	1	L3MBTL4|HsT1031|-|18p11.31|protein-coding	NM_173464	ENSG00000154655	L3MBTL4	18p11.31	l(3)mbt-like 4 (Drosophila)	protein-coding	3707.85	3553.56	3848.14	4074.35	2637.53	2583.57	985.19	960.05	934.54	696.45	906.13	5602.18	6009.88	L3MBTL4	18p11.31	l(3)mbt-like 4 (Drosophila)	protein-coding	0.081	0.111	0.484	0.471	0.505	0.539	0.344	0.34	0.131	0.131	0.126	0.707	0.762	L3MBTL4	l(3)mbt-like 4 (Drosophila)	-2.15768	1.50291e-11	2.09646e-10	2.60582	9.34933e-14
chr12	115108059	115121969	-	13910	1	TBX3|TBX3-ISO|UMS|XHL|-|12q24.21|protein-coding	NM_005996	ENSG00000135111	TBX3	12q24.21	T-box 3	protein-coding	670.94	555.03	428.77	345.28	779.75	712.66	1181.86	993.16	1103.42	211.56	14.06	493.93	383.86	TBX3	12q24.21	T-box 3	protein-coding	0.819	0.057	2.9	2.435	1.863	1.511	3.366	3.1	5.214	4.471	4.916	2.064	1.61	TBX3	T-box 3	0.572479	0.0453881	0.0948566	3.2368	5.38702e-07
chr3	189349216	189615068	+	265852	1	TP63|AIS|B(p51A)|B(p51B)|EEC3|KET|LMS|NBP|OFC8|RHS|SHFM4|TP53CP|TP53L|TP73L|p40|p51|p53CP|p63|p73H|p73L|-|3q28|protein-coding	NM_003722	ENSG00000073282	TP63	3q28	tumor protein p63	protein-coding	65.08	64.48	36.42	42.54	60.06	59.02	231.92	173.05	184.62	43.06	49.99	175.47	572.55	TP63	3q28	tumor protein p63	protein-coding	0.009	0.011	0.015	0.015	0.008	0.01	0.014	0.013	0.054	0.041	0.043	0.038	0.126	TP63	tumor protein p63	1.54794	1.31006e-05	7.03596e-05	0.725043	0.116756
chr8	124260690	124287781	-	27091	1	ZHX1|-|-|8q24.13|protein-coding	NM_007222	ENSG00000165156	ZHX1	8q24.13	zinc fingers and homeoboxes 1	protein-coding	247.89	183.09	252.46	247.25	433.42	393.95	246.76	222.71	267.63	41.19	107.8	519.92	469.16	ZHX1	8q24.13	zinc fingers and homeoboxes 1	protein-coding	0.082	0.225	0.55	0.412	0.563	0.555	0.961	0.88	0.559	0.515	0.612	1.115	1.01	ZHX1	zinc fingers and homeoboxes 1	-0.640954	0.0599561	0.119305	2.48087	9.58963e-08
chr10	37414785	37521495	+	106710	1	ANKRD30A|NY-BR-1|-|10p11.21|protein-coding	NM_052997	ENSG00000148513	ANKRD30A	10p11.21	ankyrin repeat domain 30A	protein-coding	2.87	8.06	7.45	4.93	0	4.43	20.41	13.54	7.16	5.62	1.56	19.5	27.14	ANKRD30A	10p11.21	ankyrin repeat domain 30A	protein-coding	0.003	0.001	0.002	0.005	0.004	0.003	0	0.003	0.012	0.008	0.004	0.011	0.015	ANKRD30A	ankyrin repeat domain 30A	1.53338	0.0410145	0.087189	0.843724	0.438445
chr5	142657496	142815077	-	157581	1	NR3C1|GCCR|GCR|GCRST|GR|GRL|-|5q31.3|protein-coding	NM_000176	ENSG00000113580	NR3C1	5q31.3	nuclear receptor subfamily 3, group C, member 1 (glucocorticoid receptor)	protein-coding	1897	1940.29	2852.38	3085.36	2272.18	2419.79	1348.84	1480.71	1525.61	447.45	448.38	2794.59	3374.58	NR3C1	5q31.3	nuclear receptor subfamily 3, group C, member 1 (glucocorticoid receptor)	protein-coding	0.153	0.161	0.724	0.751	1.094	1.192	0.866	0.929	0.525	0.588	0.6	1.031	1.249	NR3C1	nuclear receptor subfamily 3, group C, member 1 (glucocorticoid receptor)	-1.11095	7.77973e-05	0.00035596	2.93105	1.81617e-18
chr19	6772679	6857377	+	84698	1	VAV1|VAV|-|19p13.3|protein-coding	NM_005428	ENSG00000141968	VAV1	19p13.3	vav 1 guanine nucleotide exchange factor	protein-coding	96.67	69.09	77.81	86.32	290.28	346.74	29.69	10.53	17.17	11.23	9.37	58.49	82.72	VAV1	19p13.3	vav 1 guanine nucleotide exchange factor	protein-coding	0.007	0.006	0.069	0.05	0.056	0.062	0.206	0.248	0.022	0.008	0.013	0.04	0.057	VAV1	vav 1 guanine nucleotide exchange factor	-3.35049	9.013e-06	4.98428e-05	4.40735	4.55626e-08
chr2	66662532	66799891	+	137359	1	MEIS1|-|-|2p14|protein-coding	NM_002398	ENSG00000143995	MEIS1	2p14	Meis homeobox 1	protein-coding	208.65	292.48	232.59	241.7	456.44	410.92	2987.11	3438.44	3258.73	56.17	64.05	370.45	451.06	MEIS1	2p14	Meis homeobox 1	protein-coding	0.022	0.026	0.091	0.13	0.102	0.107	0.2	0.181	1.335	1.567	1.47	0.157	0.192	MEIS1	Meis homeobox 1	3.06223	1.49055e-30	1.39885e-28	2.83563	3.4807e-11
chr10	104153867	104162286	+	8419	1	NFKB2|CVID10|H2TF1|LYT-10|LYT10|NF-kB2|p100|p52|-|10q24|protein-coding	NM_002502	ENSG00000077150	NFKB2	10q24	nuclear factor of kappa light polypeptide gene enhancer in B-cells 2 (p49/p100)	protein-coding	233.54	223.39	250.8	235.53	422.41	362.97	1037.14	595.9	623.98	131.05	279.65	1611.76	1074.02	NFKB2	10q24	nuclear factor of kappa light polypeptide gene enhancer in B-cells 2 (p49/p100)	protein-coding	0.838	1.878	1.668	1.619	1.801	1.703	3.013	2.608	7.56	4.432	4.593	11.127	7.443	NFKB2	nuclear factor of kappa light polypeptide gene enhancer in B-cells 2 (p49/p100)	1.14158	6.68889e-05	0.000310279	1.0009	0.00889599
chr19	50431959	50437193	+	5234	1	ATF5|ATFX|HMFN0395|-|19q13.3|protein-coding	NM_012068	ENSG00000169136	ATF5	19q13.3	activating transcription factor 5	protein-coding	134	103.64	144.85	91.87	243.23	193.29	332.11	267.85	293.39	179.73	435.88	3321.01	1099.87	ATF5	19q13.3	activating transcription factor 5	protein-coding	1.849	4.709	1.539	1.208	1.673	1.068	2.791	2.234	3.894	3.204	3.474	36.877	12.261	ATF5	activating transcription factor 5	0.669096	0.0451352	0.0944225	-0.542144	0.198249
chr12	48235320	48298814	-	63494	1	VDR|NR1I1|PPP1R163|-|12q13.11|protein-coding	NM_000376	ENSG00000111424	VDR	12q13.11	vitamin D (1,25- dihydroxyvitamin D3) receptor	protein-coding	62.21	79.45	33.94	24.05	46.04	61.23	102.04	76.74	113.06	24.34	57.8	389.94	180.94	VDR	12q13.11	vitamin D (1,25- dihydroxyvitamin D3) receptor	protein-coding	0.021	0.051	0.059	0.076	0.032	0.023	0.044	0.058	0.099	0.076	0.11	0.357	0.166	VDR	vitamin D (1,25- dihydroxyvitamin D3) receptor	0.472757	0.314466	0.447781	0.86501	0.122954
chr8	128748315	128753680	+	5365	1	MYC|MRTL|MYCC|bHLHe39|c-Myc|-|8q24.21|protein-coding	NM_002467	ENSG00000136997	MYC	8q24.21	v-myc avian myelocytomatosis viral oncogene homolog	protein-coding	50.73	27.64	24.83	18.5	68.07	48.69	742.14	454.45	426.48	185.34	409.32	1683.25	2007.17	MYC	8q24.21	v-myc avian myelocytomatosis viral oncogene homolog	protein-coding	1.86	4.314	0.568	0.314	0.28	0.21	0.762	0.549	8.489	5.304	4.926	18.235	21.829	MYC	v-myc avian myelocytomatosis viral oncogene homolog	3.57862	4.93331e-24	2.63724e-22	-2.46209	2.90581e-07
chr2	157180944	157189287	-	8343	1	NR4A2|HZF-3|NOT|NURR1|RNR1|TINUR|-|2q22-q23|protein-coding	NM_006186	ENSG00000153234	NR4A2	2q22-q23	nuclear receptor subfamily 4, group A, member 2	protein-coding	37.33	40.3	76.15	70.91	97.09	109.92	380.35	394.25	420.76	48.68	25	298.96	173.19	NR4A2	2q22-q23	nuclear receptor subfamily 4, group A, member 2	protein-coding	0.314	0.169	0.269	0.295	0.552	0.517	0.699	0.797	2.798	2.959	3.125	2.083	1.211	NR4A2	nuclear receptor subfamily 4, group A, member 2	2.10119	5e-09	4.93196e-08	1.47616	0.00751449
chr2	70142173	70170076	+	27903	1	MXD1|BHLHC58|MAD|MAD1|-|2p13-p12|protein-coding	NM_002357	ENSG00000059728	MXD1	2p13-p12	MAX dimerization protein 1	protein-coding	4529.06	4521.98	3391.23	3381.93	3573.43	3428.28	1159.59	647.06	591.06	183.47	245.28	1299.81	1410.06	MXD1	2p13-p12	MAX dimerization protein 1	protein-coding	0.354	0.497	9.757	9.89	7.346	7.376	7.691	7.434	2.55	1.452	1.313	2.707	2.948	MXD1	MAX dimerization protein 1	-2.45299	2.73984e-14	5.36721e-13	4.66082	1.20349e-35
chr17	54965270	54991409	-	26139	1	TRIM25|EFP|RNF147|Z147|ZNF147|-|17q23.2|protein-coding	NM_005082	ENSG00000121060	TRIM25	17q23.2	tripartite motif containing 25	protein-coding	395.29	420.3	580.24	509.29	599.58	611.59	307.99	305.47	280.51	290.19	298.4	2411.15	1444.96	TRIM25	17q23.2	tripartite motif containing 25	protein-coding	0.598	0.646	0.909	0.981	1.342	1.186	1.377	1.416	0.723	0.732	0.665	5.361	3.225	TRIM25	tripartite motif containing 25	-1.09232	0.000126288	0.000549168	1.31449	1.70549e-05
chr1	212738676	212794119	+	55443	1	ATF3|-|-|1q32.3|protein-coding	NM_001674	ENSG00000162772	ATF3	1q32.3	activating transcription factor 3	protein-coding	5369.4	6392.03	6484.48	7102.36	8603.26	7044.69	12304.7	15001.2	15196	741.38	771.77	5186.24	4333.57	ATF3	1q32.3	activating transcription factor 3	protein-coding	0.72	0.787	5.822	7.036	7.07	7.796	9.318	7.688	13.62	16.942	16.984	5.437	4.56	ATF3	activating transcription factor 3	0.661076	0.0066549	0.0184233	3.67198	5.18682e-28
chr3	69788586	70017488	+	228902	1	MITF|CMM8|MI|WS2|WS2A|bHLHe32|-|3p14.2-p14.1|protein-coding	NM_000248	ENSG00000187098	MITF	3p14.2-p14.1	microphthalmia-associated transcription factor	protein-coding	6346.61	7017.3	4326.57	4410.38	4736.55	4427.92	484.25	513.13	425.05	142.28	56.24	389.94	763.84	MITF	3p14.2-p14.1	microphthalmia-associated transcription factor	protein-coding	0.033	0.014	1.667	1.871	1.143	1.173	1.243	1.17	0.13	0.14	0.115	0.099	0.195	MITF	microphthalmia-associated transcription factor	-3.73327	1.01533e-24	5.69821e-23	6.27603	2.61798e-35
chr17	38465423	38513895	+	48472	1	RARA|NR1B1|RAR|-|17q21|protein-coding	NM_000964	ENSG00000131759	RARA	17q21	retinoic acid receptor, alpha	protein-coding	472.81	447.94	540.51	504.98	758.73	678.72	1003.74	729.82	818.62	441.83	431.19	3360.01	2071.79	RARA	17q21	retinoic acid receptor, alpha	protein-coding	0.491	0.503	0.586	0.564	0.674	0.634	0.94	0.847	1.271	0.943	1.047	4.029	2.494	RARA	retinoic acid receptor, alpha	0.269522	0.289587	0.420567	0.867763	0.00318827
chrX	17755569	17773108	+	17539	1	SCML1|-|-|Xp22|protein-coding	NM_006746	ENSG00000047634	SCML1	Xp22	sex comb on midleg-like 1 (Drosophila)	protein-coding	147.4	90.97	109.26	125.17	133.13	149.76	322.83	255.81	236.14	69.27	49.99	435.44	288.22	SCML1	Xp22	sex comb on midleg-like 1 (Drosophila)	protein-coding	0.213	0.161	0.505	0.317	0.377	0.434	0.456	0.517	1.13	0.913	0.834	1.443	0.959	SCML1	sex comb on midleg-like 1 (Drosophila)	0.854792	0.00481007	0.0138653	1.58694	0.000146135
chr1	165370159	165414592	-	44433	1	RXRG|NR2B3|RXRC|-|1q22-q23|protein-coding	NM_006917	ENSG00000143171	RXRG	1q22-q23	retinoid X receptor gamma	protein-coding	1.91	11.52	2.48	3.7	0	1.48	25.97	34.61	22.9	3.74	9.37	58.49	29.73	RXRG	1q22-q23	retinoid X receptor gamma	protein-coding	0.005	0.012	0.003	0.016	0.003	0.005	0	0.002	0.036	0.049	0.032	0.077	0.039	RXRG	retinoid X receptor gamma	2.9493	5.51052e-05	0.000261359	-0.466125	0.646761
chr20	50003494	50179370	-	175876	1	NFATC2|NFAT1|NFATP|-|20q13.2|protein-coding	NM_012340	ENSG00000101096	NFATC2	20q13.2	nuclear factor of activated T-cells, cytoplasmic, calcineurin-dependent 2	protein-coding	668.06	751.94	749.1	759.62	723.7	700.85	3786.77	2100.68	2248.34	288.31	257.78	1858.73	1380.33	NFATC2	20q13.2	nuclear factor of activated T-cells, cytoplasmic, calcineurin-dependent 2	protein-coding	0.088	0.083	0.228	0.261	0.257	0.263	0.247	0.241	1.321	0.748	0.792	0.614	0.458	NFATC2	nuclear factor of activated T-cells, cytoplasmic, calcineurin-dependent 2	1.64897	8.65518e-12	1.24187e-10	1.91431	1.30665e-10
chr9	137218309	137332432	+	114123	1	RXRA|NR2B1|-|9q34.3|protein-coding	NM_002957		RXRA	9q34.3	retinoid X receptor alpha	protein-coding	1648.15	1401.39	3234.79	2624.77	1851.78	1904.11	1155.88	803.56	894.47	1188.83	753.02	6460.05	4532.61	RXRA	9q34.3	retinoid X receptor alpha	protein-coding	0.561	0.373	0.868	0.749	1.713	1.4	0.974	1.009	0.622	0.441	0.486	3.29	2.317	RXRA	retinoid X receptor alpha	-1.46811	1.92377e-05	0.000100075	1.65054	5.40535e-06
chr7	115575202	115670867	-	95665	1	TFEC|TCFEC|TFE-C|TFEC-L|TFECL|bHLHe34|hTFEC-L|-|7q31.2|protein-coding	NM_012252	ENSG00000105967	TFEC	7q31.2	transcription factor EC	protein-coding	25.84	27.64	43.04	46.86	37.04	57.54	20.41	25.58	21.47	11.23	4.69	38.99	45.24	TFEC	7q31.2	transcription factor EC	protein-coding	0.006	0.003	0.016	0.018	0.027	0.03	0.023	0.036	0.013	0.017	0.014	0.024	0.028	TFEC	transcription factor EC	-1.11936	0.0244536	0.0561284	2.81442	1.35883e-05
chr15	90293098	90294540	-	1442	1	MESP1|bHLHc5|-|15q26.1|protein-coding	NM_018670		MESP1	15q26.1	mesoderm posterior bHLH transcription factor 1	protein-coding	9.57	1.15	3.31	0	3	1.48	5.57	3.01	1.43	1.87	4.69	26	16.8	MESP1	15q26.1	mesoderm posterior bHLH transcription factor 1	protein-coding	0.07	0.184	0.399	0.049	0.139	0	0.125	0.062	0.237	0.131	0.062	1.048	0.68	MESP1	mesoderm posterior bHLH transcription factor 1	0.428757	0.672315	0.781225	-0.225136	0.838933
chr6	100836750	100911551	-	74801	1	SIM1|bHLHe14|-|6q16.3|protein-coding	NM_005068	ENSG00000112246	SIM1	6q16.3	single-minded family bHLH transcription factor 1	protein-coding	5.74	16.12	10.76	12.33	30.03	26.56	46.38	49.66	28.62	11.23	20.31	116.98	69.79	SIM1	6q16.3	single-minded family bHLH transcription factor 1	protein-coding	0.008	0.015	0.005	0.013	0.009	0.01	0.024	0.021	0.038	0.042	0.024	0.091	0.054	SIM1	single-minded family bHLH transcription factor 1	1.19122	0.0263874	0.0600211	0.591296	0.378771
chr11	128556430	128683162	+	126732	1	FLI1|EWSR2|SIC-1|-|11q24.1-q24.3|protein-coding	NM_002017	ENSG00000151702	FLI1	11q24.1-q24.3	Fli-1 proto-oncogene, ETS transcription factor	protein-coding	33.5	56.42	11.59	8.02	28.03	30.99	458.27	644.05	814.32	110.46	68.74	311.95	728.94	FLI1	11q24.1-q24.3	Fli-1 proto-oncogene, ETS transcription factor	protein-coding	0.047	0.031	0.016	0.027	0.006	0.004	0.013	0.015	0.222	0.318	0.398	0.143	0.336	FLI1	Fli-1 proto-oncogene, ETS transcription factor	3.96147	2.43809e-18	7.30043e-17	-1.19669	0.0463206
chr7	17338276	17385775	+	47499	1	AHR|bHLHe76|-|7p15|protein-coding	NM_001621	ENSG00000106546	AHR	7p15	aryl hydrocarbon receptor	protein-coding	999.23	1069.75	1093.44	1298.51	1745.68	1744.76	578.87	669.63	569.6	308.91	307.77	1416.79	2004.58	AHR	7p15	aryl hydrocarbon receptor	protein-coding	0.35	0.366	1.265	1.374	1.391	1.664	2.207	2.222	0.748	0.883	0.743	1.734	2.462	AHR	aryl hydrocarbon receptor	-1.41368	1.084e-06	7.16027e-06	2.59075	2.55462e-15
chr20	51588946	52111869	+	522923	1	TSHZ2|C20orf17|OVC10-2|TSH2|ZABC2|ZNF218|-|20q13.2|protein-coding	NM_173485	ENSG00000182463	TSHZ2	20q13.2	teashirt zinc finger homeobox 2	protein-coding	229.71	256.79	500.78	536.42	339.33	301	1966.67	1840.35	1826.15	1316.14	934.25	5511.19	6508.76	TSHZ2	20q13.2	teashirt zinc finger homeobox 2	protein-coding	0.136	0.101	0.026	0.03	0.058	0.062	0.039	0.035	0.231	0.22	0.216	0.613	0.726	TSHZ2	teashirt zinc finger homeobox 2	2.05299	2.90901e-11	3.90835e-10	-1.12464	0.00107193
chr9	114287439	114340124	+	52685	1	ZNF483|ZKSCAN16|ZSCAN48|-|9q31.3|protein-coding	NM_133464	ENSG00000173258	ZNF483	9q31.3	zinc finger protein 483	protein-coding	4168.22	4133.92	5776.76	6389.6	4189.02	4868.35	452.71	403.28	449.38	2121.17	1704.46	9098.66	10405.5	ZNF483	9q31.3	zinc finger protein 483	protein-coding	2.168	1.829	4.756	4.789	6.628	7.381	4.775	5.591	0.527	0.479	0.529	10.037	11.524	ZNF483	zinc finger protein 483	-3.86548	5.99453e-29	4.91571e-27	1.86783	8.18454e-09
chr13	41506055	41593508	-	87453	1	ELF1|-|-|13q13|protein-coding	NM_172373	ENSG00000120690	ELF1	13q13	E74-like factor 1 (ets domain transcription factor)	protein-coding	5090.88	5163.37	5076.5	5316.14	2953.84	3032.12	2590.07	2555.13	2441.54	788.18	234.34	1995.21	2438.85	ELF1	13q13	E74-like factor 1 (ets domain transcription factor)	protein-coding	0.485	0.152	3.499	3.603	3.509	3.699	2.028	2.098	1.818	1.829	1.73	1.326	1.627	ELF1	E74-like factor 1 (ets domain transcription factor)	-1.1431	0.000699163	0.00253304	3.73918	1.87709e-13
chr22	38597939	38612517	+	14578	1	MAFF|U-MAF|hMafF|-|22q13.1|protein-coding	NM_012323	ENSG00000185022	MAFF	22q13.1	v-maf avian musculoaponeurotic fibrosarcoma oncogene homolog F	protein-coding	3146.99	3443.01	3808.41	3807.99	2729.62	2663.25	3927.78	2701.09	2528.84	284.57	359.33	2196.68	1225.24	MAFF	22q13.1	v-maf avian musculoaponeurotic fibrosarcoma oncogene homolog F	protein-coding	1.051	1.394	12.977	14.414	15.791	15.897	11.244	11.053	16.535	11.602	10.75	8.758	4.904	MAFF	v-maf avian musculoaponeurotic fibrosarcoma oncogene homolog F	-0.340344	0.220354	0.339601	3.85852	9.89968e-27
chr3	147127181	147134506	+	7325	1	ZIC1|ZIC|ZNF201|-|3q24|protein-coding	NM_003412	ENSG00000152977	ZIC1	3q24	Zic family member 1	protein-coding	2.87	0	2.48	1.23	12.01	8.85	3.71	3.01	4.29	5.62	23.43	77.99	60.74	ZIC1	3q24	Zic family member 1	protein-coding	0.041	0.181	0.024	0	0.02	0.01	0.098	0.073	0.031	0.026	0.036	0.619	0.484	ZIC1	Zic family member 1	-0.687464	0.543758	0.675026	-1.22495	0.228618
chr7	73007524	73038870	-	31346	1	MLXIPL|CHREBP|MIO|MONDOB|WBSCR14|WS-bHLH|bHLHd14|-|7q11.23|protein-coding	NM_032951	ENSG00000009950	MLXIPL	7q11.23	MLX interacting protein-like	protein-coding	405.82	343.15	968.45	903.29	542.52	618.96	204.09	144.46	141.68	503.61	345.27	1605.26	2670.19	MLXIPL	7q11.23	MLX interacting protein-like	protein-coding	0.865	0.623	0.778	0.668	1.867	1.754	1.039	1.195	0.4	0.289	0.28	2.976	4.97	MLXIPL	MLX interacting protein-like	-2.21055	3.979e-07	2.84492e-06	1.08937	0.0088593
chr1	161199456	161208000	-	8544	1	NR1I3|CAR|CAR1|MB67|-|1q23.3|protein-coding	NM_005122	ENSG00000143257	NR1I3	1q23.3	nuclear receptor subfamily 1, group I, member 3	protein-coding	130.17	103.64	129.95	125.78	164.16	163.78	38.96	34.61	40.07	164.75	74.99	480.93	621.67	NR1I3	1q23.3	nuclear receptor subfamily 1, group I, member 3	protein-coding	1.038	0.496	0.916	0.74	0.919	0.896	1.154	1.16	0.28	0.254	0.291	3.271	4.245	NR1I3	nuclear receptor subfamily 1, group I, member 3	-2.21875	6.83337e-08	5.68453e-07	0.734879	0.0607792
chr20	48807120	48809227	+	2107	1	CEBPB|C/EBP-beta|IL6DBP|NF-IL6|TCF5|-|20q13.1|protein-coding	NM_005194	ENSG00000172216	CEBPB	20q13.1	CCAAT/enhancer binding protein (C/EBP), beta	protein-coding	99.54	97.88	100.98	78.92	159.15	128.37	380.35	329.55	303.4	116.07	179.66	1020.35	507.93	CEBPB	20q13.1	CCAAT/enhancer binding protein (C/EBP), beta	protein-coding	2.966	4.822	2.84	2.835	2.897	2.28	4.536	3.686	11.078	9.793	8.923	28.145	14.065	CEBPB	CCAAT/enhancer binding protein (C/EBP), beta	1.35293	6.72345e-06	3.8062e-05	0.0673465	0.861639
chr3	187439165	187463513	-	24348	1	BCL6|BCL5|BCL6A|LAZ3|ZBTB27|ZNF51|-|3q27|protein-coding	NM_001706	ENSG00000113916	BCL6	3q27	B-cell CLL/lymphoma 6	protein-coding	854.7	773.81	1358.31	1227.61	2173.09	1546.31	1996.36	2035.98	2241.18	273.34	348.39	1735.24	1332.51	BCL6	3q27	B-cell CLL/lymphoma 6	protein-coding	0.604	0.809	2.11	1.94	3.372	3.068	5.36	3.842	5.032	5.236	5.704	4.142	3.193	BCL6	B-cell CLL/lymphoma 6	0.300178	0.333818	0.468219	2.55639	1.09794e-10
chr7	1570368	1582679	+	12311	1	MAFK|NFE2U|P18|-|7p22.3|protein-coding	NM_002360	ENSG00000198517	MAFK	7p22.3	v-maf avian musculoaponeurotic fibrosarcoma oncogene homolog K	protein-coding	894.9	827.93	1221.74	985.29	973.94	966.44	1521.39	1325.72	1336.69	256.49	206.22	1429.79	853.01	MAFK	7p22.3	v-maf avian musculoaponeurotic fibrosarcoma oncogene homolog K	protein-coding	1.122	0.947	4.37	4.104	5.999	4.871	4.751	4.75	7.584	6.743	6.728	6.75	4.043	MAFK	v-maf avian musculoaponeurotic fibrosarcoma oncogene homolog K	0.198816	0.405851	0.541807	2.58801	1.58783e-16
chr12	27485787	27578746	+	92959	1	ARNTL2|BMAL2|CLIF|MOP9|PASD9|bHLHe6|-|12p12.2-p11.2|protein-coding	NM_020183	ENSG00000029153	ARNTL2	12p12.2-p11.2	aryl hydrocarbon receptor nuclear translocator-like 2	protein-coding	154.1	143.94	140.72	159.69	93.09	76.73	358.08	361.15	294.82	703.94	882.69	3373	4063.45	ARNTL2	12p12.2-p11.2	aryl hydrocarbon receptor nuclear translocator-like 2	protein-coding	0.408	0.537	0.1	0.094	0.091	0.105	0.06	0.05	0.236	0.243	0.197	2.109	2.55	ARNTL2	aryl hydrocarbon receptor nuclear translocator-like 2	1.13365	0.00113181	0.00387285	-2.10779	4.76168e-10
chr14	75745481	75748937	+	3456	1	FOS|AP-1|C-FOS|p55|-|14q24.3|protein-coding	NM_005252	ENSG00000170345	FOS	14q24.3	FBJ murine osteosarcoma viral oncogene homolog	protein-coding	2375.55	2549.44	2583.36	2485.43	3921.77	3439.35	8863.01	11501.1	12385.2	393.16	429.63	3113.04	1159.32	FOS	14q24.3	FBJ murine osteosarcoma viral oncogene homolog	protein-coding	6.125	7.029	41.321	45.019	45.183	43.766	68.145	60.212	157.388	208.373	222.075	52.352	19.572	FOS	FBJ murine osteosarcoma viral oncogene homolog	1.48507	8.46546e-10	9.44962e-09	3.30352	7.44672e-24
chr11	64755417	64764517	-	9100	1	BATF2|SARI|-|11q13.1|protein-coding	NM_138456	ENSG00000168062	BATF2	11q13.1	basic leucine zipper transcription factor, ATF-like 2	protein-coding	31.58	32.24	44.7	38.84	8.01	14.75	7.42	9.03	11.45	13.11	15.62	51.99	81.42	BATF2	11q13.1	basic leucine zipper transcription factor, ATF-like 2	protein-coding	0.078	0.097	0.209	0.216	0.297	0.26	0.053	0.098	0.05	0.062	0.078	0.332	0.522	BATF2	basic leucine zipper transcription factor, ATF-like 2	-2.12762	0.00546181	0.0155197	1.50006	0.0373807
chr22	46546499	46639653	+	93154	1	PPARA|NR1C1|PPAR|PPARalpha|hPPAR|-|22q13.31|protein-coding	NM_005036	ENSG00000186951	PPARA	22q13.31	peroxisome proliferator-activated receptor alpha	protein-coding	960.94	922.36	1213.46	1038.93	997.96	1014.39	753.27	707.25	734.18	503.61	406.2	1592.27	2646.93	PPARA	22q13.31	peroxisome proliferator-activated receptor alpha	protein-coding	0.291	0.247	0.62	0.604	0.787	0.679	0.643	0.659	0.496	0.475	0.488	0.993	1.658	PPARA	peroxisome proliferator-activated receptor alpha	-0.829825	0.00111661	0.00382944	1.68048	4e-09
chr2	10183682	10194963	+	11281	1	KLF11|FKLF|FKLF1|MODY7|TIEG2|Tieg3|-|2p25|protein-coding	NM_003597	ENSG00000172059	KLF11	2p25	Kruppel-like factor 11	protein-coding	80.4	87.51	98.5	82	39.04	45	172.55	168.54	208.95	101.1	145.29	851.37	337.33	KLF11	2p25	Kruppel-like factor 11	protein-coding	0.483	0.728	0.428	0.473	0.528	0.442	0.208	0.241	0.939	0.935	1.148	4.386	1.745	KLF11	Kruppel-like factor 11	0.883576	0.0341205	0.0744428	-0.243672	0.602348
chr12	26272959	26278003	-	5044	1	BHLHE41|BHLHB3|DEC2|SHARP1|hDEC2|-|12p12.1|protein-coding	NM_030762	ENSG00000123095	BHLHE41	12p12.1	basic helix-loop-helix family, member e41	protein-coding	18.19	12.67	24	17.26	34.03	36.89	22.26	27.09	32.92	9.36	26.56	84.49	64.62	BHLHE41	12p12.1	basic helix-loop-helix family, member e41	protein-coding	0.1	0.298	0.217	0.153	0.288	0.208	0.405	0.442	0.271	0.336	0.404	0.974	0.748	BHLHE41	basic helix-loop-helix family, member e41	-0.262561	0.621002	0.736805	0.896514	0.147565
chr5	137801181	137805004	+	3823	1	EGR1|AT225|G0S30|KROX-24|NGFI-A|TIS8|ZIF-268|ZNF225|-|5q31.1|protein-coding	NM_001964	ENSG00000120738	EGR1	5q31.1	early growth response 1	protein-coding	3118.27	3861.01	3419.37	3301.16	4830.64	4995.25	5582.75	7710.53	8098.88	93.61	2043.47	1585.77	2230.76	EGR1	5q31.1	early growth response 1	protein-coding	1.318	30.225	49.033	61.635	54.064	52.55	75.879	79.055	89.62	126.287	131.278	24.108	34.045	EGR1	early growth response 1	0.421332	0.0907072	0.165885	2.82884	6.97045e-05
chr2	61108630	61155291	+	46661	1	REL|C-Rel|-|2p13-p12|protein-coding	NM_002908		REL	2p13-p12	v-rel avian reticuloendotheliosis viral oncogene homolog	protein-coding	618.29	667.88	636.53	701.05	672.65	794.55	1712.49	877.29	692.68	241.51	303.08	1338.8	933.15	REL	2p13-p12	v-rel avian reticuloendotheliosis viral oncogene homolog	protein-coding	0.279	0.367	0.797	0.874	0.825	0.914	0.866	1.03	2.252	1.177	0.92	1.668	1.167	REL	v-rel avian reticuloendotheliosis viral oncogene homolog	0.56225	0.0341899	0.0745718	1.8283	4.47297e-10
chr19	5993175	6110664	-	117489	1	RFX2|-|-|19p13.3|protein-coding	NM_000635	ENSG00000087903	RFX2	19p13.3	regulatory factor X, 2 (influences HLA class II expression)	protein-coding	215.35	194.61	136.58	113.45	169.16	142.38	628.96	523.67	453.67	267.72	107.8	747.39	652.69	RFX2	19p13.3	regulatory factor X, 2 (influences HLA class II expression)	protein-coding	0.123	0.052	0.11	0.101	0.07	0.059	0.086	0.073	0.329	0.279	0.239	0.37	0.324	RFX2	regulatory factor X, 2 (influences HLA class II expression)	1.48882	4.10355e-07	2.92695e-06	0.370764	0.348582
chr11	13299274	13408812	+	109538	1	ARNTL|BMAL1|BMAL1c|JAP3|MOP3|PASD3|TIC|bHLHe5|-|11p15|protein-coding	NM_001178	ENSG00000133794	ARNTL	11p15	aryl hydrocarbon receptor nuclear translocator-like	protein-coding	958.07	864.78	871.61	879.24	682.66	701.59	523.21	458.96	450.81	542.93	518.68	1956.21	2294.09	ARNTL	11p15	aryl hydrocarbon receptor nuclear translocator-like	protein-coding	0.267	0.268	0.526	0.482	0.481	0.488	0.374	0.388	0.293	0.262	0.255	1.038	1.222	ARNTL	aryl hydrocarbon receptor nuclear translocator-like	-1.10154	0.000103669	0.000460108	1.14951	0.00012317
chr17	6926369	6932961	+	6592	1	BCL6B|BAZF|ZBTB28|ZNF62|-|17p13.1|protein-coding	NM_181844	ENSG00000161940	BCL6B	17p13.1	B-cell CLL/lymphoma 6, member B	protein-coding	7.66	9.21	8.28	13.56	6.01	6.64	18.55	16.55	15.74	33.7	28.12	175.47	87.89	BCL6B	17p13.1	B-cell CLL/lymphoma 6, member B	protein-coding	0.275	0.241	0.07	0.085	0.076	0.125	0.055	0.061	0.173	0.157	0.148	1.547	0.778	BCL6B	B-cell CLL/lymphoma 6, member B	0.676783	0.23966	0.363812	-1.33282	0.0160377
chr8	103661005	103668130	-	7125	1	KLF10|EGR-alpha|EGRA|TIEG|TIEG1|-|8q22.2|protein-coding	NM_005655	ENSG00000155090	KLF10	8q22.2	Kruppel-like factor 10	protein-coding	421.13	351.21	526.44	395.23	444.43	407.23	1098.37	487.55	500.9	207.81	278.09	1670.25	545.41	KLF10	8q22.2	Kruppel-like factor 10	protein-coding	1.57	2.207	3.553	3.008	4.466	3.376	3.746	3.458	9.461	4.285	4.357	13.624	4.466	KLF10	Kruppel-like factor 10	0.486022	0.0670653	0.130736	1.29287	3.28879e-05
chr6	41651716	41703997	-	52281	1	TFEB|ALPHATFEB|BHLHE35|TCFEB|-|6p21|protein-coding	NM_007162	ENSG00000112561	TFEB	6p21	transcription factor EB	protein-coding	159.84	150.85	139.89	159.69	202.19	216.9	198.52	261.83	290.52	50.55	190.6	441.93	373.52	TFEB	6p21	transcription factor EB	protein-coding	0.052	0.206	0.184	0.176	0.162	0.186	0.232	0.251	0.233	0.314	0.344	0.491	0.417	TFEB	transcription factor EB	0.0878459	0.771442	0.864211	1.11713	0.0099983
chr21	39739183	40033704	-	294521	1	ERG|erg-3|p55|-|21q22.3|protein-coding	NM_004449	ENSG00000157554	ERG	21q22.3	v-ets avian erythroblastosis virus E26 oncogene homolog	protein-coding	87.1	107.09	35.59	54.26	87.08	82.63	387.77	499.59	696.97	31.83	109.36	246.96	241.69	ERG	21q22.3	v-ets avian erythroblastosis virus E26 oncogene homolog	protein-coding	0.006	0.021	0.018	0.022	0.007	0.011	0.018	0.017	0.081	0.106	0.147	0.049	0.048	ERG	v-ets avian erythroblastosis virus E26 oncogene homolog	2.21556	9.66248e-11	1.2248e-09	0.711838	0.178111
chr19	18390504	18392466	-	1962	1	JUND|AP-1|-|19p13.2|protein-coding	NM_005354	ENSG00000130522	JUND	19p13.2	jun D proto-oncogene	protein-coding	268.95	229.15	440.36	274.38	438.42	340.1	933.24	895.35	1044.74	237.77	165.6	1039.85	569.97	JUND	19p13.2	jun D proto-oncogene	protein-coding	6.525	4.773	8.24	7.128	13.567	8.511	13.419	10.488	29.192	28.574	32.997	30.803	16.95	JUND	jun D proto-oncogene	1.1525	8.31938e-06	4.63766e-05	1.21912	0.000216886
[truncated: 13 more columns]

## Sheet: PHH vs. iPSC downregulated TF
chr	start	end	strand	Length	Copies	Annotation.Divergence	RefSeq	Ensembl	name	chromosome	description	type	M2_10100_A	M2_10100_B	M2_11104_A	M2_11104_B	M2_11304_A	M2_11304_B	M1_11104_A	M1_11104_B	M1_11104_C	iPSC_11104_A	iPSC_1110_B	PHH_Hu.8132	PHH_Hu8209	name.1	chromosome.1	description.1	type.1	iPSC_11104_A_FPKM	iPSC_11104_B_FPKM	M2_10100_A_FPKM	M2_10100_B_FPKM	M2_11104_A_FPKM	M2_11104_B_FPKM	M2_11304_A_FPKM	M2_11304_B_FPKM	M1_11104_A_FPKM	M1_11104_B_FPKM	M1_11104_C_FPKM	PHH_Hu8132_FPKM	PHH_Hu8209_FPKM	name.2	description.2	M1.vs.M2.Log2.Fold.Change	M1.vs.M2.p.value	M1.vs.M2.adj.p.value	M2.vs.iPSC_Log2.Fold.Change	M2.vs.iPSC.p.value
chr14	57267425	57277194	-	9769	1	OTX2|CPHD6|MCOPS5|-|14q22.3|protein-coding	NM_021728		OTX2	14q22.3	orthodenticle homeobox 2	protein-coding	8.61	3.45	27.32	17.88	115.11	106.23	237.48	151.98	174.6	198.45	803.02	0	0	OTX2	14q22.3	orthodenticle homeobox 2	protein-coding	1.094	4.648	0.053	0.022	0.169	0.111	0.708	0.658	1.492	0.974	1.108	0	0	OTX2	orthodenticle homeobox 2	1.76297	0.0208782	0.0491991	-2.88896	0.000528589
chrX	136648346	136654259	+	5913	1	ZIC3|HTX|HTX1|VACTERLX|ZNF203|-|Xq26.2|protein-coding	NM_003413	ENSG00000156925	ZIC3	Xq26.2	Zic family member 3	protein-coding	0	0	0	0	3	1.48	116.89	57.18	47.23	254.62	846.76	0	1.29	ZIC3	Xq26.2	Zic family member 3	protein-coding	2.319	8.098	0	0	0	0	0.03	0.015	1.213	0.606	0.495	0	0.013	ZIC3	Zic family member 3	6.33232	4.82376e-22	2.11287e-20	-8.78107	1.6776e-51
chr5	2746279	2751769	-	5490	1	IRX2|IRXA2|-|5p15.33|protein-coding	NM_033267	ENSG00000170561	IRX2	5p15.33	iroquois homeobox 2	protein-coding	15.31	5.76	8.28	1.23	5	5.9	215.22	126.4	95.89	295.8	965.49	6.5	0	IRX2	5p15.33	iroquois homeobox 2	protein-coding	2.901	9.944	0.168	0.064	0.091	0.014	0.055	0.065	2.406	1.442	1.082	0.069	0	IRX2	iroquois homeobox 2	4.34777	7.97164e-20	2.82114e-18	-6.11524	4.34158e-25
chr10	135051408	135055434	+	4026	1	VENTX|HPX42B|NA88A|VENTX2|-|10q26.3|protein-coding	NM_014468	ENSG00000151650	VENTX	10q26.3	VENT homeobox	protein-coding	0.96	0	1.66	0.62	0	0	51.95	51.16	54.38	144.16	99.99	0	0	VENTX	10q26.3	VENT homeobox	protein-coding	1.928	1.404	0.014	0	0.025	0.009	0	0	0.792	0.796	0.837	0	0	VENTX	VENT homeobox	5.93644	9.21044e-18	2.62347e-16	-7.01605	3.60701e-26
chr1	63788730	63790797	+	2067	1	FOXD3|AIS1|Genesis|HFH2|VAMAS2|-|1p31.3|protein-coding	NM_012183	ENSG00000187140	FOXD3	1p31.3	forkhead box D3	protein-coding	0	0	0	0	0	0	12.99	0	7.16	28.08	115.61	0	0	FOXD3	1p31.3	forkhead box D3	protein-coding	0.732	3.163	0	0	0	0	0	0	0.386	0	0.215	0	0	FOXD3	forkhead box D3	5.04927	0.000200409	0.000831193	-8.80463	9.98074e-21
chr3	138663066	138665982	-	2916	1	FOXL2|BPES|BPES1|PFRK|PINTO|POF3|-|3q23|protein-coding	NM_023067	ENSG00000183770	FOXL2	3q23	forkhead box L2	protein-coding	0	0	0	0.62	6.01	0	14.84	9.03	4.29	29.95	67.18	0	0	FOXL2	3q23	forkhead box L2	protein-coding	0.553	1.303	0	0	0	0.013	0.124	0	0.312	0.194	0.091	0	0	FOXL2	forkhead box L2	3.3729	0.00384413	0.011436	-5.27457	3.56106e-07
chr2	5832799	5841517	+	8718	1	SOX11|MRD27|-|2p25|protein-coding	NM_003108	ENSG00000176887	SOX11	2p25	SRY box 11	protein-coding	1.91	4.61	0.83	2.47	9.01	9.59	588.15	374.69	329.16	642.15	1048.3	6.5	2.58	SOX11	2p25	SRY box 11	protein-coding	3.966	6.799	0.013	0.032	0.006	0.017	0.062	0.067	4.14	2.691	2.34	0.043	0.017	SOX11	SRY box 11	6.32961	2.67919e-41	5.75322e-39	-6.9779	3.10794e-55
chr20	55204358	55214338	+	9980	1	TFAP2C|AP2-GAMMA|ERF1|TFAP2G|hAP-2g|-|20q13.2|protein-coding	NM_003222	ENSG00000087510	TFAP2C	20q13.2	transcription factor AP-2 gamma (activating enhancer binding protein 2 gamma)	protein-coding	84.23	64.48	177.96	158.46	256.25	263.37	398.9	114.36	123.08	308.91	353.08	6.5	0	TFAP2C	20q13.2	transcription factor AP-2 gamma (activating enhancer binding protein 2 gamma)	protein-coding	1.667	2.001	0.507	0.394	1.078	0.966	1.542	1.597	2.453	0.718	0.764	0.038	0	TFAP2C	transcription factor AP-2 gamma (activating enhancer binding protein 2 gamma)	0.160627	0.748162	0.845645	-0.505588	0.254515
chr3	181429712	181432223	+	2511	1	SOX2|ANOP3|MCOPS3|-|3q26.3-q27|protein-coding	NM_003106	ENSG00000181449	SOX2	3q26.3-q27	SRY box 2	protein-coding	0	0	3.31	2.47	4	0	178.11	58.69	67.26	632.79	1582.6	6.5	5.17	SOX2	3q26.3-q27	SRY box 2	protein-coding	13.569	35.639	0	0	0.08	0.06	0.096	0	4.353	1.463	1.66	0.15	0.12	SOX2	SRY box 2	5.61098	5.97153e-22	2.59764e-20	-8.71085	1.30165e-66
chr4	188916925	188926203	+	9278	1	ZFP42|REX-1|REX1|ZNF754|zfp-42|-|4q35.2|protein-coding	NM_174900	ENSG00000179059	ZFP42	4q35.2	ZFP42 zinc finger protein	protein-coding	271.82	210.73	237.56	213.95	340.33	238.29	272.74	302.46	293.39	1042.8	953	0	5.17	ZFP42	4q35.2	ZFP42 zinc finger protein	protein-coding	6.052	5.808	1.761	1.386	1.548	1.403	2.203	1.554	1.804	2.041	1.96	0	0.033	ZFP42	ZFP42 zinc finger protein	-0.122558	0.671786	0.780713	-1.49831	3.09539e-09
chr7	20821894	20826508	-	4614	1	SP8|BTD|-|7p21.2|protein-coding	NM_182700		SP8	7p21.2	Sp8 transcription factor	protein-coding	23.93	14.97	28.14	24.05	65.06	63.45	89.06	51.16	55.81	69.27	246.84	0	1.29	SP8	7p21.2	Sp8 transcription factor	protein-coding	0.808	3.025	0.312	0.198	0.369	0.317	0.847	0.832	1.185	0.694	0.75	0	0.016	SP8	Sp8 transcription factor	0.58784	0.264941	0.392525	-1.54714	0.006788
chr18	76740275	76758969	+	18694	1	SALL3|ZNF796|-|18q23|protein-coding	NM_171999	ENSG00000256463	SALL3	18q23	spalt-like transcription factor 3	protein-coding	0	1.15	0	3.08	4	7.38	335.82	210.67	204.65	732.02	888.94	13	2.58	SALL3	18q23	spalt-like transcription factor 3	protein-coding	2.108	2.689	0	0.004	0	0.01	0.013	0.024	1.102	0.706	0.678	0.04	0.008	SALL3	spalt-like transcription factor 3	6.40817	2.45932e-29	2.10529e-27	-7.79771	6.28082e-58
chr19	20188803	20231977	+	43174	1	ZNF90|HTF9|-|19p12|protein-coding	NM_007138		ZNF90	19p12	zinc finger protein 90	protein-coding	1566.79	1354.17	2003.12	1954.55	983.94	993.74	1228.24	1217.37	1200.73	4113.16	2532.47	45.49	10.34	ZNF90	19p12	zinc finger protein 90	protein-coding	5.13	3.317	2.182	1.914	2.804	2.755	1.369	1.393	1.746	1.766	1.723	0.061	0.014	ZNF90	zinc finger protein 90	-0.625903	0.0665316	0.129865	-0.628852	0.0595724
chr12	7941992	7948657	+	6665	1	NANOG|-|-|12p13.31|protein-coding	NM_024865		NANOG	12p13.31	Nanog homeobox	protein-coding	6.7	2.3	0.83	3.7	3	2.95	81.64	24.08	22.9	389.41	310.9	0	2.58	NANOG	12p13.31	Nanog homeobox	protein-coding	3.146	2.638	0.06	0.021	0.008	0.034	0.027	0.027	0.752	0.226	0.213	0	0.023	NANOG	Nanog homeobox	3.47289	1.44513e-08	1.3423e-07	-6.19202	3.75465e-38
chr2	60678302	60780633	-	102331	1	BCL11A|BCL11A-L|BCL11A-S|BCL11A-XL|BCL11a-M|CTIP1|EVI9|HBFQTL5|ZNF856|-|2p16.1|protein-coding	NM_018014	ENSG00000119866	BCL11A	2p16.1	B-cell CLL/lymphoma 11A (zinc finger protein)	protein-coding	50.73	69.09	36.42	54.88	64.06	39.1	2016.77	1826.81	2069.44	3871.65	4127.57	45.49	20.68	BCL11A	2p16.1	B-cell CLL/lymphoma 11A (zinc finger protein)	protein-coding	2.037	2.281	0.03	0.041	0.022	0.033	0.038	0.023	1.21	1.118	1.253	0.026	0.012	BCL11A	B-cell CLL/lymphoma 11A (zinc finger protein)	4.86197	6.07642e-73	9.33154e-70	-5.75608	7.07977e-92
chr9	79634571	79635869	+	1298	1	FOXB2|bA159H20.4|-|9q21.2|protein-coding	NM_001013735	ENSG00000204612	FOXB2	9q21.2	forkhead box B2	protein-coding	0	0	0	0	1	0	0	1.5	0	5.62	31.25	0	0	FOXB2	9q21.2	forkhead box B2	protein-coding	0.233	1.361	0	0	0	0	0.046	0	0	0.073	0	0	0	FOXB2	forkhead box B2	1.59279	0.339732	0.473813	-5.48804	2.67722e-06
chrX	25021813	25034065	-	12252	1	ARX|CT121|EIEE1|ISSX|MRX29|MRX32|MRX33|MRX36|MRX38|MRX43|MRX54|MRX76|MRX87|MRXS1|PRTS|-|Xp21.3|protein-coding	NM_139058	ENSG00000004848	ARX	Xp21.3	aristaless related homeobox	protein-coding	10.53	19.58	14.9	14.8	31.03	13.28	48.24	16.55	10.02	39.32	21.87	0	0	ARX	Xp21.3	aristaless related homeobox	protein-coding	0.173	0.101	0.052	0.098	0.074	0.074	0.152	0.066	0.242	0.085	0.051	0	0	ARX	aristaless related homeobox	0.472483	0.387542	0.524092	-0.297104	0.589431
chr13	100634026	100639019	+	4993	1	ZIC2|HPE5|-|13q32|protein-coding	NM_007129	ENSG00000043355	ZIC2	13q32	Zic family member 2	protein-coding	0	1.15	1.66	2.47	0	1.48	111.32	109.85	62.97	735.76	988.93	6.5	9.05	ZIC2	13q32	Zic family member 2	protein-coding	7.934	11.2	0	0.014	0.02	0.03	0	0.018	1.368	1.378	0.782	0.076	0.106	ZIC2	Zic family member 2	6.08705	7.31327e-26	4.5587e-24	-8.86867	5.99162e-80
chr19	58570607	58581110	+	10503	1	ZNF135|ZNF61|ZNF78L1|pHZ-17|pT3|-|19q13.4|protein-coding	NM_003436	ENSG00000176293	ZNF135	19q13.4	zinc finger protein 135	protein-coding	64.13	63.33	153.96	147.98	6.01	6.64	116.89	109.85	114.49	263.98	239.03	6.5	1.29	ZNF135	19q13.4	zinc finger protein 135	protein-coding	1.353	1.287	0.367	0.368	0.886	0.857	0.034	0.038	0.683	0.655	0.676	0.036	0.007	ZNF135	zinc finger protein 135	0.23949	0.776276	0.868117	-1.22529	0.129706
chr19	21106059	21133503	+	27444	1	ZNF85|HPF4|HTF1|-|19p12|protein-coding	NM_003429	ENSG00000105750	ZNF85	19p12	zinc finger protein 85	protein-coding	148.35	148.54	201.14	153.53	256.25	281.82	254.18	352.12	329.16	664.62	726.46	13	6.46	ZNF85	19p12	zinc finger protein 85	protein-coding	1.304	1.497	0.325	0.33	0.443	0.34	0.561	0.621	0.568	0.803	0.743	0.028	0.014	ZNF85	zinc finger protein 85	0.285063	0.384153	0.520577	-1.32311	1.10343e-05
chr13	112721913	112726020	+	4107	1	SOX1|-|-|13q34|protein-coding	NM_005986		SOX1	13q34	SRY box 1	protein-coding	0	0	0	0	0	0	5.57	3.01	0	5.62	21.87	0	0	SOX1	13q34	SRY box 1	protein-coding	0.074	0.301	0	0	0	0	0	0	0.083	0.046	0	0	0	SOX1	SRY box 1	4.84001	0.000370203	0.00144472	-6.38666	4.63785e-07
chr19	20011722	20046382	+	34660	1	ZNF93|HPF34|HTF34|TF34|ZNF505|-|19p12|protein-coding	NM_031218	ENSG00000184635	ZNF93	19p12	zinc finger protein 93	protein-coding	1273.92	1344.96	829.39	829.91	354.34	314.28	1354.41	2034.47	1874.81	2240.99	2916.79	51.99	23.26	ZNF93	19p12	zinc finger protein 93	protein-coding	3.481	4.759	2.209	2.368	1.446	1.457	0.614	0.549	2.398	3.675	3.352	0.087	0.039	ZNF93	zinc finger protein 93	0.65481	0.162363	0.266518	-1.10473	0.0163125
chr10	129535538	129539450	+	3912	1	FOXI2|-|-|10q26.2|protein-coding	NM_207426	ENSG00000186766	FOXI2	10q26.2	forkhead box I2	protein-coding	0	1.15	0.83	0	1	3.69	3.71	0	2.86	7.49	20.31	0	0	FOXI2	10q26.2	forkhead box I2	protein-coding	0.103	0.294	0	0.018	0.013	0	0.015	0.057	0.058	0	0.045	0	0	FOXI2	forkhead box I2	0.383805	0.795838	0.88216	-3.02568	0.00167272
chr19	23921997	23941693	-	19696	1	ZNF681|-|-|19p12|protein-coding	NM_138286	ENSG00000196172	ZNF681	19p12	zinc finger protein 681	protein-coding	36.37	40.3	81.95	85.7	147.14	143.86	152.14	147.47	183.19	413.75	353.08	13	2.58	ZNF681	19p12	zinc finger protein 681	protein-coding	1.131	1.014	0.111	0.125	0.251	0.265	0.449	0.442	0.474	0.469	0.576	0.038	0.008	ZNF681	zinc finger protein 681	0.432608	0.362313	0.498461	-1.62373	0.000308725
chr2	121554867	121750229	+	195362	1	GLI2|CJS|HPE9|PHS2|THP1|THP2|-|2q14|protein-coding	NM_005270	ENSG00000074047	GLI2	2q14	GLI family zinc finger 2	protein-coding	159.84	198.06	55.46	64.12	150.14	155.66	2037.17	2076.61	2148.16	4118.77	6520.99	129.98	45.24	GLI2	2q14	GLI family zinc finger 2	protein-coding	1.135	1.887	0.049	0.062	0.017	0.02	0.046	0.048	0.64	0.666	0.681	0.039	0.014	GLI2	GLI family zinc finger 2	3.64953	3.20241e-24	1.74507e-22	-4.82851	1.2719e-38
chr19	21987751	22034870	-	47119	1	ZNF43|HTF6|KOX27|ZNF39L1|-|19p13.1-p12|protein-coding	NM_003423	ENSG00000198521	ZNF43	19p13.1-p12	zinc finger protein 43	protein-coding	1707.49	1455.51	1345.9	1310.85	1586.52	1583.19	1402.64	1572.5	1665.86	2482.5	2624.64	71.49	20.68	ZNF43	19p13.1-p12	zinc finger protein 43	protein-coding	2.837	3.15	2.178	1.885	1.727	1.693	2.022	2.033	1.827	2.09	2.191	0.088	0.026	ZNF43	zinc finger protein 43	-0.346184	0.148793	0.248985	-0.269607	0.261611
chr15	48431625	48470558	-	38933	1	MYEF2|HsT18564|MEF-2|MST156|MSTP156|myEF-2|-|15q21.1|protein-coding	NM_016132	ENSG00000104177	MYEF2	15q21.1	myelin expression factor 2	protein-coding	166.54	203.82	206.11	215.8	261.25	270.01	346.95	448.43	435.07	1160.75	1084.23	19.5	16.8	MYEF2	15q21.1	myelin expression factor 2	protein-coding	1.605	1.575	0.257	0.319	0.32	0.337	0.403	0.42	0.547	0.721	0.692	0.029	0.025	MYEF2	myelin expression factor 2	0.512408	0.0657595	0.128586	-1.85454	4.89029e-13
chr2	88747726	88752053	-	4327	1	FOXI3|-|-|2p11.2|protein-coding	NM_001135649		FOXI3	2p11.2	forkhead box I3	protein-coding	1.91	0	0	1.23	10.01	0	109.47	34.61	41.5	74.89	103.11	6.5	0	FOXI3	2p11.2	forkhead box I3	protein-coding	0.932	1.347	0.027	0	0	0.017	0.139	0	1.553	0.501	0.594	0.087	0	FOXI3	forkhead box I3	4.8777	2.76679e-11	3.73211e-10	-5.36777	1e-09
chr1	18957500	19075360	+	117860	1	PAX7|HUP1|PAX7B|RMS2|-|1p36.13|protein-coding	NM_002584	ENSG00000009709	PAX7	1p36.13	paired box 7	protein-coding	4.79	2.3	4.14	4.93	7.01	8.85	29.69	15.05	18.6	37.44	398.38	0	6.46	PAX7	1p36.13	paired box 7	protein-coding	0.017	0.191	0.002	0.001	0.002	0.003	0.004	0.005	0.015	0.008	0.01	0	0.003	PAX7	paired box 7	1.65093	0.00558825	0.0158426	-4.43262	6.09699e-12
chr14	21989231	22005350	-	16119	1	SALL2|COLB|HSAL2|Sal-2|ZNF795|p150(Sal2)|-|14q11.1-q12|protein-coding	NM_005407	ENSG00000165821	SALL2	14q11.1-q12	spalt-like transcription factor 2	protein-coding	51.68	32.24	71.19	61.04	107.1	88.53	343.24	209.17	234.71	1205.68	2557.47	51.99	20.68	SALL2	14q11.1-q12	spalt-like transcription factor 2	protein-coding	4.027	8.972	0.193	0.122	0.267	0.23	0.399	0.332	1.307	0.813	0.902	0.187	0.075	SALL2	spalt-like transcription factor 2	1.6517	7.22579e-06	4.0638e-05	-4.27613	6.84222e-33
chr5	3596168	3601517	+	5349	1	IRX1|IRX-5|IRXA1|-|5p15.3|protein-coding	NM_024337	ENSG00000170549	IRX1	5p15.3	iroquois homeobox 1	protein-coding	0	0	0	0	0	0	46.38	24.08	22.9	11.23	87.49	0	1.29	IRX1	5p15.3	iroquois homeobox 1	protein-coding	0.113	0.925	0	0	0	0	0	0	0.532	0.282	0.265	0	0.014	IRX1	iroquois homeobox 1	7.83113	9.47325e-16	2.20425e-14	-8.22678	4.68519e-15
chr13	95361879	95364797	-	2918	1	SOX21|SOX25|-|13q32.1|protein-coding	NM_007084	ENSG00000125285	SOX21	13q32.1	SRY box 21	protein-coding	0	0	0	0	0	0	29.69	16.55	12.88	5.62	395.26	6.5	3.88	SOX21	13q32.1	SRY box 21	protein-coding	0.104	7.659	0	0	0	0	0	0	0.624	0.355	0.274	0.129	0.078	SOX21	SRY box 21	7.23317	8.72161e-12	1.24751e-10	-10.2746	3.91531e-29
chr12	77415026	77459360	-	44334	1	E2F7|-|-|12q21.2|protein-coding	NM_203394	ENSG00000165891	E2F7	12q21.2	E2F transcription factor 7	protein-coding	36.37	12.67	15.73	22.2	52.05	35.41	166.98	213.68	186.05	1033.44	1062.36	19.5	19.39	E2F7	12q21.2	E2F transcription factor 7	protein-coding	1.255	1.355	0.049	0.017	0.021	0.03	0.071	0.048	0.231	0.302	0.26	0.026	0.026	E2F7	E2F transcription factor 7	2.43042	3.13161e-08	2.76632e-07	-4.71328	3.35075e-36
chr7	27282164	27287438	+	5274	1	EVX1|EVX-1|-|7p15.2|protein-coding	NM_001989	ENSG00000106038	EVX1	7p15.2	even-skipped homeobox 1	protein-coding	1.91	8.06	3.31	0.62	2	0.74	55.66	78.25	71.56	71.14	0	0	0	EVX1	7p15.2	even-skipped homeobox 1	protein-coding	0.726	0	0.022	0.093	0.038	0.007	0.023	0.008	0.648	0.929	0.841	0	0	EVX1	even-skipped homeobox 1	4.29444	3.01838e-12	4.63252e-11	-2.65269	0.0471688
chr8	92967195	93115454	-	148259	1	RUNX1T1|AML1-MTG8|AML1T1|CBFA2T1|CDR|ETO|MTG8|ZMYND2|-|8q22|protein-coding	NM_004349	ENSG00000079102	RUNX1T1	8q22	runt-related transcription factor 1; translocated to, 1 (cyclin D-related)	protein-coding	87.1	177.33	30.63	32.06	172.17	163.04	2938.87	3810.12	4073.05	4345.31	2427.8	149.48	28.43	RUNX1T1	8q22	runt-related transcription factor 1; translocated to, 1 (cyclin D-related)	protein-coding	1.578	0.926	0.035	0.073	0.012	0.013	0.07	0.067	1.217	1.609	1.702	0.059	0.011	RUNX1T1	runt-related transcription factor 1; translocated to, 1 (cyclin D-related)	4.61599	3.29257e-22	1.46673e-20	-4.47415	3.64837e-18
chr2	73518057	73520829	-	2772	1	EGR4|NGFI-C|NGFIC|PAT133|-|2p13|protein-coding	NM_001965	ENSG00000135625	EGR4	2p13	early growth response 4	protein-coding	4.79	8.06	11.59	20.35	5	2.95	57.52	97.81	123.08	0	81.24	0	1.29	EGR4	2p13	early growth response 4	protein-coding	0	1.657	0.104	0.177	0.253	0.447	0.108	0.064	1.273	2.209	2.751	0	0.027	EGR4	early growth response 4	2.72831	1.01257e-06	6.71221e-06	-0.996742	0.318044
chr14	99635625	99738050	-	102425	1	BCL11B|ATL1|ATL1-alpha|ATL1-beta|ATL1-delta|ATL1-gamma|CTIP-2|CTIP2|RIT1|ZNF856B|hRIT1-alpha|-|14q32.2|protein-coding	NM_022898	ENSG00000127152	BCL11B	14q32.2	B-cell CLL/lymphoma 11B (zinc finger protein)	protein-coding	4.79	11.52	14.9	9.87	10.01	9.59	508.37	349.11	372.1	1694.31	981.12	26	23.26	BCL11B	14q32.2	B-cell CLL/lymphoma 11B (zinc finger protein)	protein-coding	0.891	0.542	0.003	0.007	0.009	0.006	0.006	0.006	0.305	0.213	0.225	0.015	0.013	BCL11B	B-cell CLL/lymphoma 11B (zinc finger protein)	5.02964	5.63276e-42	1.36271e-39	-6.49133	1.6405e-75
chr3	27757440	27764206	-	6766	1	EOMES|TBR2|-|3p24.1|protein-coding	NM_005442	ENSG00000163508	EOMES	3p24.1	eomesodermin	protein-coding	0	2.3	0.83	0.62	1	0.74	96.48	78.25	74.42	263.98	23.43	0	1.29	EOMES	3p24.1	eomesodermin	protein-coding	2.101	0.196	0	0.021	0.007	0.006	0.009	0.007	0.875	0.724	0.682	0	0.011	EOMES	eomesodermin	6.15501	1.85069e-24	1.02278e-22	-6.20046	2.43188e-16
chr19	52956829	53020131	+	63302	1	ZNF578|-|-|19q13.41|protein-coding	NM_152472	ENSG00000258405	ZNF578	19q13.41	zinc finger protein 578	protein-coding	106.24	118.61	515.68	471.07	132.13	102.55	812.64	1011.22	925.95	2222.27	1143.6	51.99	23.26	ZNF578	19q13.41	zinc finger protein 578	protein-coding	1.89	1.022	0.101	0.114	0.492	0.453	0.125	0.098	0.788	1	0.906	0.048	0.021	ZNF578	zinc finger protein 578	1.55893	0.00432723	0.0126577	-2.23365	5.44153e-05
chr2	16080560	16087129	+	6569	1	MYCN|MODED|N-myc|NMYC|ODED|bHLHe37|-|2p24.3|protein-coding	NM_005378	ENSG00000134323	MYCN	2p24.3	v-myc avian myelocytomatosis viral oncogene neuroblastoma derived homolog	protein-coding	26.8	24.18	41.39	27.75	59.06	40.58	385.91	158	150.27	278.95	551.49	32.5	1.29	MYCN	2p24.3	v-myc avian myelocytomatosis viral oncogene neuroblastoma derived homolog	protein-coding	2.287	4.747	0.245	0.225	0.381	0.257	0.54	0.374	3.605	1.506	1.418	0.288	0.011	MYCN	v-myc avian myelocytomatosis viral oncogene neuroblastoma derived homolog	2.46876	2.42107e-11	3.29559e-10	-3.02432	9.13033e-14
chr2	45232324	45236542	-	4218	1	SIX2|-|-|2p21|protein-coding	NM_016932	ENSG00000170577	SIX2	2p21	SIX homeobox 2	protein-coding	0.96	0	0	1.23	0	0	9.28	6.02	4.29	5.62	10.94	0	0	SIX2	2p21	SIX homeobox 2	protein-coding	0.072	0.147	0.014	0	0	0.018	0	0	0.135	0.089	0.063	0	0	SIX2	SIX homeobox 2	3.52707	0.00100082	0.00347123	-3.51173	0.00162249
chr1	50883223	50889119	-	5896	1	DMRTA2|-|-|1p32.3|protein-coding	NM_032110	ENSG00000142700	DMRTA2	1p32.3	DMRT-like family A2	protein-coding	7.66	5.76	1.66	1.85	0	2.21	12.99	7.52	5.72	5.62	10.94	0	0	DMRTA2	1p32.3	DMRT-like family A2	protein-coding	0.051	0.105	0.078	0.06	0.017	0.019	0	0.023	0.135	0.08	0.06	0	0	DMRTA2	DMRT-like family A2	1.30339	0.148881	0.249109	-0.846721	0.391346
chr4	111538580	111563279	-	24699	1	PITX2|ARP1|Brx1|IDG2|IGDS|IGDS2|IHG2|IRID2|Otlx2|PTX2|RGS|RIEG|RIEG1|RS|-|4q25|protein-coding	NM_000325	ENSG00000164093	PITX2	4q25	paired-like homeodomain 2	protein-coding	600.11	515.88	721.79	622.13	1111.07	818.89	1823.81	2049.52	2295.56	2194.18	71.87	13	6.46	PITX2	4q25	paired-like homeodomain 2	protein-coding	4.783	0.165	1.461	1.275	1.766	1.533	2.701	2.006	4.532	5.196	5.759	0.031	0.015	PITX2	paired-like homeodomain 2	1.09505	2.39355e-05	0.000122588	0.42401	0.538338
chr11	19245610	19263202	-	17592	1	E2F8|E2F-8|-|11p15.1|protein-coding	NM_024680	ENSG00000129173	E2F8	11p15.1	E2F transcription factor 8	protein-coding	18.19	23.03	17.38	25.9	35.03	40.58	85.35	171.55	168.88	284.57	449.94	0	14.22	E2F8	11p15.1	E2F transcription factor 8	protein-coding	0.871	1.446	0.062	0.08	0.06	0.09	0.12	0.14	0.298	0.611	0.595	0	0.047	E2F8	E2F transcription factor 8	1.8927	2.69786e-06	1.64366e-05	-3.26817	2.0993e-18
chr12	3068478	3149842	+	81364	1	TEAD4|EFTR-2|RTEF1|TCF13L1|TEF-3|TEF3|TEFR-1|hRTEF-1B|-|12p13.3-p13.2|protein-coding	NM_003213	ENSG00000197905	TEAD4	12p13.3-p13.2	TEA domain family member 4	protein-coding	226.84	263.7	315.37	291.02	281.27	312.8	975.91	799.04	874.43	3532.78	3786.99	175.47	49.11	TEAD4	12p13.3-p13.2	TEA domain family member 4	protein-coding	2.338	2.632	0.168	0.198	0.234	0.218	0.208	0.233	0.736	0.615	0.666	0.125	0.035	TEAD4	TEA domain family member 4	1.31298	5.9e-08	4.96e-07	-3.19673	5.09317e-44
chr1	116378999	116383747	-	4748	1	NHLH2|HEN2|NSCL2|bHLHa34|-|1p12-p11|protein-coding	NM_005599	ENSG00000177551	NHLH2	1p12-p11	nescient helix-loop-helix 2	protein-coding	0	0	3.31	1.85	17.02	22.87	31.54	19.56	15.74	136.67	126.55	0	3.88	NHLH2	1p12-p11	nescient helix-loop-helix 2	protein-coding	1.55	1.507	0	0	0.042	0.024	0.215	0.291	0.408	0.258	0.205	0	0.048	NHLH2	nescient helix-loop-helix 2	1.47343	0.150905	0.251722	-3.68039	2.92514e-05
chr20	42295659	42345136	+	49477	1	MYBL2|B-MYB|BMYB|-|20q13.1|protein-coding	NM_002466	ENSG00000101057	MYBL2	20q13.1	v-myb avian myeloblastosis viral oncogene homolog-like 2	protein-coding	306.28	241.82	265.7	225.05	837.8	725.2	458.27	326.54	329.16	1218.78	1229.52	51.99	20.68	MYBL2	20q13.1	v-myb avian myeloblastosis viral oncogene homolog-like 2	protein-coding	1.326	1.405	0.372	0.298	0.325	0.277	1.017	0.887	0.568	0.413	0.412	0.061	0.024	MYBL2	v-myb avian myeloblastosis viral oncogene homolog-like 2	-0.461131	0.30958	0.442914	-1.03886	0.013576
chr20	20348765	20351592	+	2827	1	INSM1|IA-1|IA1|-|20p11.2|protein-coding	NM_002196	ENSG00000173404	INSM1	20p11.2	insulinoma-associated 1	protein-coding	0	0	0	0	0	0.74	11.13	3.01	10.02	14.98	110.92	0	2.58	INSM1	20p11.2	insulinoma-associated 1	protein-coding	0.285	2.219	0	0	0	0	0	0.016	0.242	0.067	0.22	0	0.053	INSM1	insulinoma-associated 1	4.33974	0.000327976	0.00129478	-7.47988	1.43922e-16
chr6	166571146	166582157	-	11011	1	T|SAVA|TFT|-|6q27|protein-coding	NM_003181	ENSG00000164458	T	6q27	T brachyury transcription factor	protein-coding	3.83	2.3	0	0.62	4	0	37.11	37.62	38.64	226.53	17.19	0	1.29	T	6q27	T brachyury transcription factor	protein-coding	1.108	0.088	0.021	0.013	0	0.003	0.022	0	0.207	0.214	0.217	0	0.007	T	T brachyury transcription factor	4.19283	5.77561e-09	5.68122e-08	-5.18403	7.77084e-14
chr16	3138891	3149318	-	10427	1	ZSCAN10|ZNF206|-|16p13.3|protein-coding	NM_032805	ENSG00000130182	ZSCAN10	16p13.3	zinc finger and SCAN domain containing 10	protein-coding	0	3.45	8.28	6.17	4	12.54	126.16	88.78	103.04	1027.82	1865.37	51.99	33.6	ZSCAN10	16p13.3	zinc finger and SCAN domain containing 10	protein-coding	5.308	10.116	0	0.02	0.048	0.036	0.023	0.073	0.743	0.533	0.612	0.29	0.188	ZSCAN10	zinc finger and SCAN domain containing 10	3.8956	2.96159e-12	4.55131e-11	-7.40538	1.99207e-79
chr6	27356524	27369227	+	12703	1	ZNF391|dJ153G14.3|-|6p22.1|protein-coding	NM_001013719	ENSG00000124613	ZNF391	6p22.1	zinc finger protein 391	protein-coding	52.64	40.3	65.39	62.27	70.07	50.9	81.64	70.72	80.14	254.62	93.74	6.5	2.58	ZNF391	6p22.1	zinc finger protein 391	protein-coding	1.079	0.417	0.249	0.194	0.311	0.298	0.331	0.242	0.394	0.349	0.391	0.03	0.012	ZNF391	zinc finger protein 391	0.0816191	0.834404	0.911767	-1.00681	0.0135955
chr19	53379425	53394599	-	15174	1	ZNF320|ZFPL|-|19q13.41|protein-coding	NM_207333	ENSG00000182986	ZNF320	19q13.41	zinc finger protein 320	protein-coding	752.29	747.33	985.83	846.56	695.67	771.68	300.57	386.73	396.43	979.14	506.18	58.49	6.46	ZNF320	19q13.41	zinc finger protein 320	protein-coding	3.474	1.886	2.98	3.006	3.927	3.395	2.753	3.077	1.216	1.596	1.619	0.224	0.025	ZNF320	zinc finger protein 320	-1.5631	7.7e-08	6.3462e-07	0.652872	0.0336395
chr4	85414436	85419387	-	4951	1	NKX6-1|NKX6.1|NKX6A|-|4q21.33|protein-coding	NM_006168	ENSG00000163623	NKX6-1	4q21.33	NK6 homeobox 1	protein-coding	0	0	0	0	0	0	0	1.5	1.43	0	9.37	0	0	NKX6-1	4q21.33	NK6 homeobox 1	protein-coding	0	0.107	0	0	0	0	0	0	0	0.019	0.018	0	0	NKX6-1	NK6 homeobox 1	2.58918	0.0888108	0.163456	-4.68441	0.00149348
chr5	134869972	134871639	-	1667	1	NEUROG1|AKA|Math4C|NEUROD3|bHLHa6|ngn1|-|5q23-q31|protein-coding	NM_006161	ENSG00000181965	NEUROG1	5q23-q31	neurogenin 1	protein-coding	0	0	0	0	0	0	0	0	1.43	0	9.37	0	0	NEUROG1	5q23-q31	neurogenin 1	protein-coding	0	0.318	0	0	0	0	0	0	0	0	0.053	0	0	NEUROG1	neurogenin 1	-7.56654e-12	1	1	-4.68429	0.00149519
chr19	31765851	31840190	-	74339	1	TSHZ3|TSH3|ZNF537|-|19q12|protein-coding	NM_020856	ENSG00000121297	TSHZ3	19q12	teashirt zinc finger homeobox 3	protein-coding	24.88	90.97	22.35	10.48	74.07	69.35	927.68	979.62	1133.47	589.73	667.1	38.99	10.34	TSHZ3	19q12	teashirt zinc finger homeobox 3	protein-coding	0.427	0.507	0.02	0.075	0.018	0.009	0.06	0.056	0.766	0.825	0.945	0.03	0.008	TSHZ3	teashirt zinc finger homeobox 3	4.00171	6.91333e-16	1.62276e-14	-3.23339	9.08652e-10
chr7	42000548	42276618	-	276070	1	GLI3|ACLS|GCPS|GLI3-190|GLI3FL|PAP-A|PAPA|PAPA1|PAPB|PHS|PPDIV|-|7p13|protein-coding	NM_000168	ENSG00000106571	GLI3	7p13	GLI family zinc finger 3	protein-coding	481.43	713.94	629.91	639.39	401.39	547.4	4150.42	4722.02	4470.91	2373.91	2491.85	97.49	60.74	GLI3	7p13	GLI family zinc finger 3	protein-coding	0.463	0.51	0.105	0.158	0.138	0.141	0.087	0.12	0.923	1.071	1.004	0.021	0.013	GLI3	GLI family zinc finger 3	2.62113	5.09941e-28	3.96971e-26	-1.59712	1.07537e-09
chr9	115759400	115774472	-	15072	1	ZNF883|-|-|9q32|protein-coding	NM_001101338		ZNF883	9q32	zinc finger protein 883	protein-coding	12.44	8.06	3.31	6.17	2	5.9	46.38	39.12	28.62	222.79	182.79	0	7.75	ZNF883	9q32	zinc finger protein 883	protein-coding	0.796	0.686	0.05	0.033	0.013	0.025	0.008	0.024	0.189	0.163	0.118	0	0.03	ZNF883	zinc finger protein 883	2.39909	2.45028e-05	0.00012519	-4.48165	1.5664e-19
chr4	121613068	121844021	-	230953	1	PRDM5|BCS2|PFM2|-|4q25-q26|protein-coding	NM_018699	ENSG00000138738	PRDM5	4q25-q26	PR domain containing 5	protein-coding	381.89	331.63	269.84	281.16	254.24	261.16	1241.23	1417.51	1323.81	2248.48	1971.61	71.49	60.74	PRDM5	4q25-q26	PR domain containing 5	protein-coding	0.524	0.483	0.099	0.088	0.071	0.074	0.066	0.068	0.33	0.384	0.355	0.018	0.015	PRDM5	PR domain containing 5	1.81805	5.53994e-13	9.32425e-12	-2.31918	9.50878e-19
chr20	21491660	21494664	-	3004	1	NKX2-2|NKX2.2|NKX2B|-|20p11.22|protein-coding	NM_002509	ENSG00000125820	NKX2-2	20p11.22	NK2 homeobox 2	protein-coding	0	0	0	0	0	0	1.86	1.5	2.86	3.74	7.81	0	0	NKX2-2	20p11.22	NK2 homeobox 2	protein-coding	0.067	0.147	0	0	0	0	0	0	0.038	0.031	0.059	0	0	NKX2-2	NK2 homeobox 2	3.60083	0.0154194	0.0380903	-5.19792	0.000145232
chr12	66218240	66360071	+	141831	1	HMGA2|BABL|HMGI-C|HMGIC|LIPO|STQTL9|-|12q15|protein-coding	NM_003483	ENSG00000149948	HMGA2	12q15	high mobility group AT-hook 2	protein-coding	74.65	108.24	24.83	30.83	138.13	139.43	2658.72	3390.28	3427.6	3422.33	2079.41	194.97	37.48	HMGA2	12q15	high mobility group AT-hook 2	protein-coding	1.299	0.829	0.032	0.047	0.011	0.013	0.058	0.059	1.15	1.497	1.498	0.08	0.015	HMGA2	high mobility group AT-hook 2	4.8179	2.60541e-27	1.8212e-25	-4.5223	1.5689e-21
chr8	128427857	128429441	+	1584	1	POU5F1B|OCT4-PG1|OCT4PG1|OTF3C|OTF3P1|POU5F1P1|POU5F1P4|POU5FLC20|POU5FLC8|-|8q24.21|protein-coding	NM_001159542		POU5F1B	8q24.21	POU class 5 homeobox 1B	protein-coding	0	4.61	0	0.62	2	0	59.37	24.08	22.9	571.01	520.24	13	19.39	POU5F1B	8q24.21	POU class 5 homeobox 1B	protein-coding	19.41	18.572	0	0.177	0	0.024	0.076	0	2.3	0.952	0.896	0.477	0.714	POU5F1B	POU class 5 homeobox 1B	4.79812	8.81219e-09	8.47248e-08	-8.4345	8.71728e-53
chr6	28400432	28411279	-	10847	1	ZSCAN23|ZNF390|ZNF453|dJ29K1.3|dJ29K1.3.1|-|6p22.1|protein-coding	NM_001012455	ENSG00000187987	ZSCAN23	6p22.1	zinc finger and SCAN domain containing 23	protein-coding	44.03	25.33	38.08	24.05	46.04	52.38	107.61	212.17	217.53	207.81	139.04	13	2.58	ZSCAN23	6p22.1	zinc finger and SCAN domain containing 23	protein-coding	1.032	0.725	0.244	0.143	0.212	0.135	0.255	0.292	0.609	1.225	1.243	0.07	0.014	ZSCAN23	zinc finger and SCAN domain containing 23	1.73811	2.29667e-05	0.000117995	-1.66749	2.52784e-05
chr16	86612115	86615304	+	3189	1	FOXL1|FKH6|FKHL11|FREAC7|-|16q24|protein-coding	NM_005250	ENSG00000176678	FOXL1	16q24	forkhead box L1	protein-coding	0.96	5.76	0.83	1.85	3	3.69	1.86	0	8.59	28.08	1.56	0	0	FOXL1	16q24	forkhead box L1	protein-coding	0.474	0.028	0.018	0.11	0.016	0.035	0.057	0.07	0.036	0	0.167	0	0	FOXL1	forkhead box L1	-1.715	0.195438	0.309261	-1.93941	0.0826379
chr3	137483134	137485172	+	2038	1	SOX14|SOX28|-|3q22-q23|protein-coding	NM_004189	ENSG00000168875	SOX14	3q22-q23	SRY box 14	protein-coding	0	0	0	0	0	0	7.42	3.01	2.86	5.62	6.25	0	0	SOX14	3q22-q23	SRY box 14	protein-coding	0.148	0.173	0	0	0	0	0	0	0.223	0.092	0.087	0	0	SOX14	SRY box 14	5.07739	0.000138476	0.000597046	-5.24149	0.000122588
chr7	96649702	96654143	-	4441	1	DLX5|SHFM1D|-|7q22|protein-coding	NM_005221	ENSG00000105880	DLX5	7q22	distal-less homeobox 5	protein-coding	1.91	0	0	0	0	0	61.23	25.58	25.76	3.74	6.25	0	0	DLX5	7q22	distal-less homeobox 5	protein-coding	0.045	0.08	0.026	0	0	0	0	0	0.846	0.361	0.359	0	0	DLX5	distal-less homeobox 5	6.43547	6.41706e-15	1.3522e-13	-3.43977	0.0152433
chr19	53738638	53758111	-	19473	1	ZNF677|-|-|19q13.42|protein-coding	NM_182609	ENSG00000197928	ZNF677	19q13.42	zinc finger protein 677	protein-coding	94.75	41.45	162.24	111.6	110.11	109.19	153.99	219.7	158.86	419.37	329.64	13	14.22	ZNF677	19q13.42	zinc finger protein 677	protein-coding	1.16	0.957	0.293	0.13	0.504	0.349	0.34	0.339	0.485	0.706	0.506	0.039	0.043	ZNF677	zinc finger protein 677	0.537038	0.195731	0.30956	-1.34178	0.000397404
chr12	81110708	81113447	+	2739	1	MYF5|bHLHc2|-|12q21|protein-coding	NM_005593	ENSG00000111049	MYF5	12q21	myogenic factor 5	protein-coding	0	0	0	0	0	0	0	0	1.43	14.98	35.93	0	1.29	MYF5	12q21	myogenic factor 5	protein-coding	0.294	0.742	0	0	0	0	0	0	0	0	0.032	0	0.028	MYF5	myogenic factor 5	-7.56654e-12	1	1	-7.30831	1.22105e-10
chr1	203052257	203055166	-	2909	1	MYOG|MYF4|bHLHc3|myf-4|-|1q31-q41|protein-coding	NM_002479	ENSG00000122180	MYOG	1q31-q41	myogenin (myogenic factor 4)	protein-coding	26.8	26.48	18.21	19.11	3	3.69	20.41	10.53	18.6	9.36	4.69	0	0	MYOG	1q31-q41	myogenin (myogenic factor 4)	protein-coding	0.173	0.091	0.554	0.556	0.378	0.4	0.062	0.077	0.431	0.227	0.396	0	0	MYOG	myogenin (myogenic factor 4)	-0.468549	0.563295	0.689517	1.74613	0.0627106
chr13	36742345	36788752	-	46407	1	SOHLH2|SPATA28|TEB1|bHLHe81|-|13q13.3|protein-coding	NM_017826	ENSG00000120669	SOHLH2	13q13.3	spermatogenesis and oogenesis specific basic helix-loop-helix 2	protein-coding	50.73	52.97	15.73	19.11	28.03	25.08	98.33	49.66	60.11	565.4	221.84	13	12.92	SOHLH2	13q13.3	spermatogenesis and oogenesis specific basic helix-loop-helix 2	protein-coding	0.656	0.27	0.066	0.07	0.02	0.025	0.036	0.033	0.13	0.067	0.08	0.016	0.016	SOHLH2	spermatogenesis and oogenesis specific basic helix-loop-helix 2	0.831411	0.116212	0.204083	-3.04753	3.70772e-10
chr7	20174279	20257013	-	82734	1	MACC1|7A5|SH3BP4L|-|7p21.1|protein-coding	NM_182762	ENSG00000183742	MACC1	7p21.1	metastasis associated in colon cancer 1	protein-coding	931.27	1280.48	827.74	978.51	410.39	341.57	1317.3	1173.73	913.07	702.06	843.64	58.49	24.56	MACC1	7p21.1	metastasis associated in colon cancer 1	protein-coding	0.457	0.577	0.677	0.945	0.605	0.72	0.298	0.25	0.977	0.888	0.684	0.041	0.017	MACC1	metastasis associated in colon cancer 1	0.291855	0.489125	0.622967	0.569596	0.204584
chr19	47906375	47922785	-	16410	1	MEIS3|MRG2|-|19q13.32|protein-coding	NM_020160	ENSG00000105419	MEIS3	19q13.32	Meis homeobox 3	protein-coding	94.75	86.36	52.98	54.26	96.09	63.45	295	303.97	294.82	1226.27	285.9	19.5	25.85	MEIS3	19q13.32	Meis homeobox 3	protein-coding	4.024	0.985	0.347	0.321	0.195	0.201	0.352	0.234	1.103	1.16	1.113	0.069	0.092	MEIS3	Meis homeobox 3	1.67976	5.33899e-07	3.72377e-06	-2.64483	5.17426e-11
chr20	50400583	50419048	-	18465	1	SALL4|DRRS|HSAL4|ZNF797|dJ1112F19.1|-|20q13.2|protein-coding	NM_020436	ENSG00000101115	SALL4	20q13.2	spalt-like transcription factor 4	protein-coding	203.86	101.33	249.98	235.53	337.32	275.18	714.31	455.95	498.04	1922.72	2982.41	201.47	78.84	SALL4	20q13.2	spalt-like transcription factor 4	protein-coding	5.607	9.133	0.664	0.335	0.818	0.776	1.097	0.902	2.374	1.546	1.671	0.634	0.249	SALL4	spalt-like transcription factor 4	0.972986	0.00263561	0.00821397	-2.91856	1.84843e-19
chr8	102504668	102681952	+	177284	1	GRHL2|BOM|DFNA28|ECTDS|TFCP2L3|-|8q22.3|protein-coding	NM_024915	ENSG00000083307	GRHL2	8q22.3	grainyhead-like transcription factor 2	protein-coding	475.68	512.42	781.38	747.91	776.75	717.82	4634.66	4238.98	3745.32	2744.6	4522.83	201.47	170.6	GRHL2	8q22.3	grainyhead-like transcription factor 2	protein-coding	0.834	1.443	0.161	0.176	0.266	0.257	0.263	0.245	1.604	1.497	1.309	0.066	0.056	GRHL2	grainyhead-like transcription factor 2	2.3932	3.01625e-24	1.64717e-22	-1.92368	4.41554e-13
chr8	20103676	20112803	-	9127	1	LZTS1|F37|FEZ1|-|8p22|protein-coding	NM_021020	ENSG00000061337	LZTS1	8p22	leucine zipper, putative tumor suppressor 1	protein-coding	12.44	5.76	6.62	4.32	18.02	32.46	79.78	151.98	141.68	28.08	70.3	0	3.88	LZTS1	8p22	leucine zipper, putative tumor suppressor 1	protein-coding	0.166	0.436	0.082	0.038	0.044	0.029	0.119	0.215	0.536	1.043	0.962	0	0.025	LZTS1	leucine zipper, putative tumor suppressor 1	2.76967	8.51454e-07	5.73193e-06	-1.34167	0.0449683
chr19	50922195	50934309	+	12114	1	SPIB|SPI-B|-|19q13.3-q13.4|protein-coding	NM_003121	ENSG00000269404	SPIB	19q13.3-q13.4	Spi-B transcription factor (Spi-1/PU.1 related)	protein-coding	14.36	8.06	30.63	33.91	22.02	47.95	27.83	24.08	18.6	153.52	317.14	45.49	1.29	SPIB	19q13.3-q13.4	Spi-B transcription factor (Spi-1/PU.1 related)	protein-coding	0.682	1.48	0.071	0.041	0.153	0.17	0.109	0.24	0.141	0.124	0.095	0.218	0.006	SPIB	Spi-B transcription factor (Spi-1/PU.1 related)	-0.331913	0.581177	0.705407	-2.6065	4.95123e-08
chr15	60296421	60298142	+	1721	1	FOXB1|FKH5|HFKH-5|-|15q22.2|protein-coding	NM_012182		FOXB1	15q22.2	forkhead box B1	protein-coding	0	0	0.83	0	3	0	11.13	10.53	11.45	20.59	48.43	0	2.58	FOXB1	15q22.2	forkhead box B1	protein-coding	0.644	1.591	0	0	0.029	0	0.105	0	0.397	0.383	0.412	0	0.088	FOXB1	forkhead box B1	4.01788	0.000246195	0.00100126	-5.47806	2.32942e-07
chr2	237073879	237076652	-	2773	1	GBX2|-|-|2q37.2|protein-coding	NM_001485	ENSG00000168505	GBX2	2q37.2	gastrulation brain homeobox 2	protein-coding	0	0	0.83	0	3	2.21	64.94	7.52	14.31	48.68	48.43	6.5	1.29	GBX2	2q37.2	gastrulation brain homeobox 2	protein-coding	0.945	0.988	0	0	0.018	0	0.065	0.048	1.437	0.17	0.32	0.136	0.027	GBX2	gastrulation brain homeobox 2	4.30083	5.47117e-07	3.80915e-06	-4.98515	3.78419e-11
chr6	15246206	15522273	+	276067	1	JARID2|JMJ|-|6p24-p23|protein-coding	NM_004973	ENSG00000008083	JARID2	6p24-p23	jumonji, AT rich interactive domain 2	protein-coding	5058.34	5326.88	7071.34	7586.99	5221.01	5844.39	6339.73	5754.31	5700.27	22846.1	29196	1507.78	1446.25	JARID2	6p24-p23	jumonji, AT rich interactive domain 2	protein-coding	4.456	5.98	1.101	1.178	1.548	1.673	1.136	1.281	1.409	1.305	1.28	0.317	0.306	JARID2	jumonji, AT rich interactive domain 2	-0.335597	0.210047	0.326627	-1.59835	1.83662e-09
chr7	121941363	121944565	-	3202	1	FEZF1|FEZ|HH22|ZNF312B|-|7q31.32|protein-coding	NM_001024613	ENSG00000128610	FEZF1	7q31.32	FEZ family zinc finger 1	protein-coding	0	0	0	0	0	0.74	1.86	1.5	4.29	11.23	46.87	0	2.58	FEZF1	7q31.32	FEZ family zinc finger 1	protein-coding	0.189	0.828	0	0	0	0	0	0.014	0.036	0.029	0.083	0	0.047	FEZF1	FEZ family zinc finger 1	2.55637	0.0848528	0.158284	-6.39263	5.99913e-10
chr19	36882861	36909550	-	26689	1	ZFP82|ZNF545|-|19q13.12|protein-coding	NM_133466	ENSG00000181007	ZFP82	19q13.12	ZFP82 zinc finger protein	protein-coding	260.33	284.42	255.77	260.81	247.24	261.9	230.06	233.24	243.3	535.44	326.52	38.99	15.51	ZFP82	19q13.12	ZFP82 zinc finger protein	protein-coding	1.08	0.692	0.586	0.65	0.579	0.595	0.556	0.594	0.529	0.547	0.565	0.085	0.034	ZFP82	ZFP82 zinc finger protein	-0.517288	0.0723433	0.139003	-0.199636	0.503325
chr1	164528597	164821060	+	292463	1	PBX1|-|-|1q23|protein-coding	NM_002585	ENSG00000185630	PBX1	1q23	pre-B-cell leukemia homeobox 1	protein-coding	1551.48	1653.57	1604.98	1724.57	2597.49	2320.93	9319.42	9261.96	8772.95	7071.19	9761.18	298.96	750.91	PBX1	1q23	pre-B-cell leukemia homeobox 1	protein-coding	1.302	1.887	0.319	0.345	0.332	0.359	0.533	0.48	1.956	1.983	1.859	0.059	0.15	PBX1	pre-B-cell leukemia homeobox 1	1.95518	7.48254e-17	1.96172e-15	-1.64051	8.49186e-11
chr3	86987123	87040257	-	53134	1	VGLL3|VGL-3|VGL3|-|3p12.1|protein-coding	NM_016206	ENSG00000206538	VGLL3	3p12.1	vestigial-like family member 3	protein-coding	1202.13	1306.96	361.72	477.85	379.36	289.93	1868.34	1640.22	1435.44	265.85	943.62	45.49	28.43	VGLL3	3p12.1	vestigial-like family member 3	protein-coding	0.269	1.004	1.36	1.501	0.411	0.547	0.429	0.33	2.158	1.933	1.674	0.05	0.031	VGLL3	vestigial-like family member 3	1.02216	0.0377065	0.0812004	0.819095	0.179089
chr1	226411319	226414756	+	3437	1	MIXL1|MILD1|MIX|MIXL|-|1q42.12|protein-coding	NM_031944	ENSG00000185155	MIXL1	1q42.12	Mix paired-like homeobox	protein-coding	19.14	21.88	28.97	20.35	21.02	9.59	102.04	75.24	104.47	353.84	92.18	0	12.92	MIXL1	1q42.12	Mix paired-like homeobox	protein-coding	5.543	1.516	0.335	0.388	0.509	0.36	0.367	0.169	1.822	1.371	1.884	0	0.219	MIXL1	Mix paired-like homeobox	1.78316	3.27915e-05	0.000163307	-2.76865	3.70981e-09
chr19	58545434	58565999	+	20565	1	ZSCAN1|MZF-1|ZNF915|-|19q13.43|protein-coding	NM_182572	ENSG00000152467	ZSCAN1	19q13.43	zinc finger and SCAN domain containing 1	protein-coding	32.54	20.73	334.41	327.4	8.01	14.02	139.15	154.99	170.31	207.81	235.91	19.5	11.63	ZSCAN1	19q13.43	zinc finger and SCAN domain containing 1	protein-coding	0.544	0.649	0.095	0.062	0.983	0.969	0.023	0.041	0.415	0.472	0.513	0.055	0.033	ZSCAN1	zinc finger and SCAN domain containing 1	-0.11721	0.908754	0.965611	-0.31171	0.757956
chr18	23806847	23971649	+	164802	1	TAF4B|SPGF13|TAF2C2|TAFII105|-|18q11.2|protein-coding	NM_005640	ENSG00000141384	TAF4B	18q11.2	TAF4b RNA polymerase II, TATA box binding protein (TBP)-associated factor, 105kDa	protein-coding	99.54	95.58	87.74	85.7	125.12	159.35	831.2	489.06	525.23	1439.7	2299.69	123.48	115.03	TAF4B	18q11.2	TAF4b RNA polymerase II, TATA box binding protein (TBP)-associated factor, 105kDa	protein-coding	0.47	0.789	0.036	0.035	0.032	0.032	0.046	0.059	0.31	0.186	0.197	0.044	0.041	TAF4B	TAF4b RNA polymerase II, TATA box binding protein (TBP)-associated factor, 105kDa	2.25149	3.74297e-14	7.18508e-13	-3.5869	1.07425e-38
chrX	79270255	79287268	+	17013	1	TBX22|ABERS|CLPA|CPX|TBXX|dJ795G23.1|-|Xq21.1|protein-coding	NM_016954	ENSG00000122145	TBX22	Xq21.1	T-box 22	protein-coding	0.96	0	0	0	0	0	22.26	21.07	14.31	123.56	18.75	6.5	1.29	TBX22	Xq21.1	T-box 22	protein-coding	0.391	0.062	0.003	0	0	0	0	0	0.08	0.078	0.052	0.022	0.004	TBX22	T-box 22	6.06868	4.23994e-10	4.93504e-09	-7.49	1.23564e-17
chr15	80696692	80890277	+	193585	1	ARNT2|WEDAS|bHLHe1|-|15q24|protein-coding	NM_014862	ENSG00000172379	ARNT2	15q24	aryl-hydrocarbon receptor nuclear translocator 2	protein-coding	216.31	204.97	293.85	240.47	484.47	448.55	220.79	296.44	281.94	290.19	1743.51	64.99	43.94	ARNT2	15q24	aryl-hydrocarbon receptor nuclear translocator 2	protein-coding	0.081	0.509	0.067	0.065	0.092	0.076	0.15	0.14	0.07	0.096	0.09	0.02	0.013	ARNT2	aryl-hydrocarbon receptor nuclear translocator 2	-0.596723	0.105887	0.188677	-1.02662	0.0363472
chr12	81101408	81103256	+	1848	1	MYF6|CNM3|MRF4|bHLHc4|myf-6|-|12q21|protein-coding	NM_002469	ENSG00000111046	MYF6	12q21	myogenic factor 6 (herculin)	protein-coding	1.91	0	0	0	0	0	0	0	1.43	11.23	39.06	0	2.58	MYF6	12q21	myogenic factor 6 (herculin)	protein-coding	0.327	1.195	0.062	0	0	0	0	0	0	0	0.048	0	0.082	MYF6	myogenic factor 6 (herculin)	-1.72008	0.40906	0.544855	-5.49377	1.81788e-06
chr19	52359056	52391189	-	32133	1	ZNF577|-|-|19q13.41|protein-coding	NM_032679	ENSG00000161551	ZNF577	19q13.41	zinc finger protein 577	protein-coding	1435.67	1595.99	1435.29	1439.09	722.69	714.13	588.15	719.29	622.55	1647.51	1938.8	103.98	139.58	ZNF577	19q13.41	zinc finger protein 577	protein-coding	2.761	3.412	2.686	3.031	2.7	2.726	1.351	1.345	1.123	1.402	1.201	0.188	0.253	ZNF577	zinc finger protein 577	-1.26864	0.00102986	0.00356108	-0.0246522	0.945344
chr3	57231944	57234280	-	2336	1	HESX1|ANF|CPHD5|RPX|-|3p14.3|protein-coding	NM_003865	ENSG00000163666	HESX1	3p14.3	HESX homeobox 1	protein-coding	5.74	2.3	3.31	5.55	6.01	11.8	22.26	24.08	17.17	29.95	103.11	0	7.75	HESX1	3p14.3	HESX homeobox 1	protein-coding	0.69	2.496	0.148	0.06	0.086	0.145	0.154	0.306	0.585	0.645	0.456	0	0.194	HESX1	HESX homeobox 1	1.64398	0.00574871	0.0162402	-2.8611	5.47277e-07
chr11	46299189	46342972	+	43783	1	CREB3L1|OASIS|-|11p11.2|protein-coding	NM_052854	ENSG00000157613	CREB3L1	11p11.2	cAMP responsive element binding protein 3-like 1	protein-coding	1983.14	2093.44	2448.44	2359.64	4368.2	4346.03	1647.55	1513.82	1718.81	271.46	373.39	38.99	15.51	CREB3L1	11p11.2	cAMP responsive element binding protein 3-like 1	protein-coding	0.334	0.482	2.723	2.918	3.38	3.28	5.991	6.006	2.309	2.165	2.433	0.052	0.021	CREB3L1	cAMP responsive element binding protein 3-like 1	-1.21074	0.000297255	0.00118508	3.67278	8.37134e-19
chr3	48282596	48312479	+	29883	1	ZNF589|SZF1|-|3p21|protein-coding	NM_016089	ENSG00000164048	ZNF589	3p21	zinc finger protein 589	protein-coding	103.37	55.27	103.47	94.34	139.13	96.64	417.45	362.65	423.62	2164.23	1615.41	103.98	164.14	ZNF589	3p21	zinc finger protein 589	protein-coding	3.9	3.057	0.208	0.113	0.209	0.192	0.28	0.196	0.857	0.76	0.878	0.202	0.32	ZNF589	zinc finger protein 589	1.66481	1.9e-08	1.73506e-07	-3.76238	1.48397e-46
chr1	46972668	46979886	+	7218	1	DMBX1|MBX|OTX3|PAXB|-|1p33|protein-coding	NM_147192	ENSG00000197587	DMBX1	1p33	diencephalon/mesencephalon homeobox 1	protein-coding	0.96	0	0.83	0	0	0	3.71	0	0	3.74	35.93	6.5	0	DMBX1	1p33	diencephalon/mesencephalon homeobox 1	protein-coding	0.028	0.281	0.008	0	0.007	0	0	0	0.032	0	0	0.052	0	DMBX1	diencephalon/mesencephalon homeobox 1	1.72747	0.264288	0.391762	-5.0125	8.01097e-05
chr20	18004796	18038526	-	33730	1	OVOL2|EUROIMAGE566589|ZNF339|-|20p11.23|protein-coding	NM_021220	ENSG00000125850	OVOL2	20p11.23	ovo-like zinc finger 2	protein-coding	206.74	157.76	273.98	186.82	205.2	229.44	128.02	99.32	94.46	155.39	190.6	13	12.92	OVOL2	20p11.23	ovo-like zinc finger 2	protein-coding	0.248	0.32	0.368	0.285	0.491	0.337	0.365	0.412	0.233	0.184	0.174	0.022	0.022	OVOL2	ovo-like zinc finger 2	-1.22902	0.00027776	0.00111572	0.767257	0.0268092
chr3	32023266	32033228	+	9962	1	ZNF860|-|-|3p23|protein-coding	NM_001137674	ENSG00000197385	ZNF860	3p23	zinc finger protein 860	protein-coding	93.8	100.18	109.26	112.83	233.22	175.58	44.53	85.77	93.02	91.74	85.93	13	3.88	ZNF860	3p23	zinc finger protein 860	protein-coding	0.496	0.488	0.566	0.614	0.663	0.689	1.406	1.066	0.274	0.539	0.579	0.076	0.023	ZNF860	zinc finger protein 860	-1.39615	0.00265413	0.00826001	1.10947	0.0117177
chr19	4903092	4962165	+	59073	1	UHRF1|ICBP90|Np95|RNF106|hNP95|hUHRF1|huNp95|-|19p13.3|protein-coding	NM_013282	ENSG00000276043	UHRF1	19p13.3	ubiquitin-like with PHD and ring finger domains 1	protein-coding	39.24	32.24	38.08	30.21	67.06	41.31	254.18	240.77	234.71	1121.43	1270.14	90.99	98.23	UHRF1	19p13.3	ubiquitin-like with PHD and ring finger domains 1	protein-coding	1.022	1.216	0.04	0.033	0.039	0.031	0.068	0.042	0.264	0.255	0.246	0.09	0.097	UHRF1	ubiquitin-like with PHD and ring finger domains 1	2.27485	2.73429e-11	3.69121e-10	-4.38934	5.25922e-48
chr20	32263292	32274210	-	10918	1	E2F1|E2F-1|RBAP1|RBBP3|RBP3|-|20q11.2|protein-coding	NM_005225	ENSG00000101412	E2F1	20q11.2	E2F transcription factor 1	protein-coding	11.49	36.85	20.69	11.1	22.02	29.51	196.67	185.09	176.03	484.89	646.79	64.99	36.19	E2F1	20q11.2	E2F transcription factor 1	protein-coding	2.391	3.35	0.063	0.206	0.115	0.062	0.121	0.164	1.105	1.061	0.999	0.346	0.193	E2F1	E2F transcription factor 1	2.8209	3.60648e-11	4.80466e-10	-4.20651	2.39761e-26
chr18	52889562	53303224	-	413662	1	TCF4|E2-2|ITF-2|ITF2|PTHS|SEF-2|SEF2|SEF2-1|SEF2-1A|SEF2-1B|SEF2-1D|TCF-4|bHLHb19|-|18q21.1|protein-coding	NM_003199	ENSG00000196628	TCF4	18q21.1	transcription factor 4	protein-coding	614.47	900.48	806.21	865.68	889.85	720.77	7699.7	8687.13	8599.78	8196.36	7908.3	1013.85	448.48	TCF4	18q21.1	transcription factor 4	protein-coding	1.067	1.081	0.089	0.133	0.118	0.127	0.129	0.105	1.142	1.315	1.288	0.142	0.063	TCF4	transcription factor 4	3.01479	3.0563e-41	6.45363e-39	-2.83068	1.93845e-33
chr7	13930856	14031050	-	100194	1	ETV1|ER81|-|7p21.3|protein-coding	NM_004956	ENSG00000006468	ETV1	7p21.3	ets variant 1	protein-coding	45.94	42.61	11.59	4.93	51.05	42.79	565.88	585.36	626.84	1746.73	2858.99	194.97	201.62	ETV1	7p21.3	ets variant 1	protein-coding	0.939	1.614	0.028	0.026	0.007	0.003	0.031	0.026	0.347	0.366	0.388	0.113	0.117	ETV1	ets variant 1	3.81113	1.12161e-13	2.02931e-12	-5.63835	1.31649e-26
chr6	42192671	42419789	-	227118	1	TRERF1|BCAR2|HSA277276|RAPA|TREP132|TReP-132|dJ139D8.5|-|6p21.1-p12.1|protein-coding	NM_018415	ENSG00000124496	TRERF1	6p21.1-p12.1	transcriptional regulating factor 1	protein-coding	646.05	634.48	576.1	569.1	808.78	723.72	1920.29	1692.89	1870.51	3057.25	3843.23	227.47	387.73	TRERF1	6p21.1-p12.1	transcriptional regulating factor 1	protein-coding	0.725	0.957	0.171	0.17	0.153	0.152	0.214	0.193	0.519	0.467	0.51	0.058	0.1	TRERF1	transcriptional regulating factor 1	1.11725	8.02772e-07	5.43743e-06	-1.88796	3.16731e-16
chr17	41605211	41623800	-	18589	1	ETV4|E1A-F|E1AF|PEA3|PEAS3|-|17q21.31|protein-coding	NM_001986	ENSG00000175832	ETV4	17q21.31	ets variant 4	protein-coding	218.22	162.36	160.58	156.61	149.14	120.99	328.4	341.59	376.39	1531.43	1687.27	123.48	161.56	ETV4	17q21.31	ets variant 4	protein-coding	4.436	5.133	0.706	0.533	0.522	0.513	0.482	0.394	1.084	1.151	1.255	0.386	0.507	ETV4	ets variant 4	0.717716	0.0190542	0.0454073	-2.8182	4.95588e-25
chrX	47229999	47273098	+	43099	1	ZNF157|HZF22|-|Xp11.2|protein-coding	NM_003446		ZNF157	Xp11.2	zinc finger protein 157	protein-coding	4.79	8.06	9.11	11.1	19.02	17.71	40.82	37.62	42.93	86.12	99.99	6.5	9.05	ZNF157	Xp11.2	zinc finger protein 157	protein-coding	0.108	0.131	0.007	0.011	0.013	0.016	0.026	0.025	0.058	0.055	0.062	0.009	0.012	ZNF157	zinc finger protein 157	1.41811	0.00625411	0.017451	-2.49855	2.98295e-07
chr11	2289728	2292182	-	2454	1	ASCL2|ASH2|HASH2|MASH2|bHLHa45|-|11p15.5|protein-coding	NM_005170	ENSG00000183734	ASCL2	11p15.5	achaete-scute family bHLH transcription factor 2	protein-coding	7.66	0	0.83	0	4	5.16	7.42	1.5	2.86	13.11	14.06	0	1.29	ASCL2	11p15.5	achaete-scute family bHLH transcription factor 2	protein-coding	0.288	0.324	0.188	0	0.02	0	0.098	0.127	0.186	0.038	0.072	0	0.031	ASCL2	achaete-scute family bHLH transcription factor 2	0.112997	0.929201	0.979394	-1.84213	0.0727325
chr5	178368194	178393218	+	25024	1	ZNF454|-|-|5q35.3|protein-coding	NM_182594	ENSG00000178187	ZNF454	5q35.3	zinc finger protein 454	protein-coding	34.46	44.91	71.19	64.12	25.02	19.92	76.07	91.79	87.3	183.47	160.92	26	10.34	ZNF454	5q35.3	zinc finger protein 454	protein-coding	0.395	0.364	0.083	0.11	0.172	0.156	0.06	0.048	0.187	0.23	0.216	0.06	0.024	ZNF454	zinc finger protein 454	0.590408	0.251429	0.377393	-1.46215	0.0029885
chr5	50678958	50690563	+	11605	1	ISL1|ISLET1|Isl-1|-|5q11.1|protein-coding	NM_002202	ENSG00000016082	ISL1	5q11.1	ISL LIM homeobox 1	protein-coding	15.31	8.06	2.48	4.32	13.01	8.85	376.64	300.96	327.73	24.34	23.43	0	2.58	ISL1	5q11.1	ISL LIM homeobox 1	protein-coding	0.113	0.114	0.079	0.042	0.013	0.023	0.067	0.046	1.992	1.624	1.75	0	0.013	ISL1	ISL LIM homeobox 1	4.97829	1.82125e-31	1.83859e-29	-1.00538	0.121764
chr5	174151575	174157902	+	6327	1	MSX2|CRS2|FPP|HOX8|MSH|PFM|PFM1|-|5q35.2|protein-coding	NM_002449	ENSG00000120149	MSX2	5q35.2	msh homeobox 2	protein-coding	157.92	126.67	102.64	64.74	270.26	227.22	443.43	303.97	310.56	65.53	14.06	0	2.58	MSX2	5q35.2	msh homeobox 2	protein-coding	0.558	0.126	1.5	1.222	0.981	0.623	2.565	2.173	4.301	3.008	3.042	0	0.024	MSX2	msh homeobox 2	0.911012	0.0211136	0.049654	2.63884	1.69181e-05
chr17	48046562	48052323	+	5761	1	DLX4|BP1|DLX7|DLX8|DLX9|-|17q21.33|protein-coding	NM_001934	ENSG00000108813	DLX4	17q21.33	distal-less homeobox 4	protein-coding	5.74	5.76	6.62	4.32	5	2.21	22.26	13.54	22.9	13.11	18.75	6.5	0	DLX4	17q21.33	distal-less homeobox 4	protein-coding	0.122	0.184	0.06	0.061	0.069	0.046	0.052	0.023	0.237	0.147	0.246	0.066	0	DLX4	distal-less homeobox 4	1.4903	0.0121394	0.0310518	-1.21333	0.0661577
chr19	24097684	24116769	+	19085	1	ZNF726|-|-|19p12|protein-coding	NM_001190829		ZNF726	19p12	zinc finger protein 726	protein-coding	183.77	133.58	117.54	112.22	21.02	19.92	228.21	332.56	297.68	589.73	607.73	38.99	71.08	ZNF726	19p12	zinc finger protein 726	protein-coding	1.664	1.801	0.579	0.427	0.372	0.358	0.066	0.063	0.734	1.091	0.967	0.119	0.217	ZNF726	zinc finger protein 726	1.15186	0.0668146	0.130322	-2.08088	0.000531838
chr19	46800303	46846690	+	46387	1	HIF3A|HIF-3A|IPAS|MOP7|PASD7|bHLHe17|-|19q13.32|protein-coding	NM_022462	ENSG00000124440	HIF3A	19q13.32	hypoxia inducible factor 3, alpha subunit	protein-coding	50.73	100.18	114.23	107.28	83.08	119.51	877.58	1066.89	1179.27	668.36	801.45	97.49	54.28	HIF3A	19q13.32	hypoxia inducible factor 3, alpha subunit	protein-coding	0.776	0.977	0.066	0.132	0.149	0.141	0.108	0.156	1.161	1.44	1.575	0.122	0.068	HIF3A	hypoxia inducible factor 3, alpha subunit	3.00748	1.07013e-27	7.90552e-26	-2.44325	4.43815e-15
chr19	53115618	53193834	-	78216	1	ZNF83|HPF1|ZNF816B|-|19q13.3|protein-coding	NM_018300	ENSG00000167766	ZNF83	19q13.3	zinc finger protein 83	protein-coding	3314.48	3246.1	3464.07	3393.65	2856.74	2800.47	3026.08	2889.19	2878.04	2014.45	628.04	155.98	73.67	ZNF83	19q13.3	zinc finger protein 83	protein-coding	1.387	0.454	2.547	2.533	2.677	2.64	2.193	2.166	2.374	2.313	2.28	0.116	0.055	ZNF83	zinc finger protein 83	-0.450714	0.0720168	0.138473	1.88377	8.07708e-07
chr19	52392488	52408305	-	15817	1	ZNF649|-|-|19q13.41|protein-coding	NM_023074	ENSG00000198093	ZNF649	19q13.41	zinc finger protein 649	protein-coding	838.43	677.09	897.27	813.27	871.84	818.15	523.21	583.86	591.06	1868.43	2173.14	168.98	224.89	ZNF649	19q13.41	zinc finger protein 649	protein-coding	6.361	7.769	3.187	2.612	3.429	3.129	3.31	3.13	2.03	2.311	2.316	0.621	0.83	ZNF649	zinc finger protein 649	-0.897641	0.000469862	0.00178926	-0.805381	0.000738429
chr2	42721709	42984087	+	262378	1	MTA3|-|-|2p21|protein-coding	NM_020744	ENSG00000057935	MTA3	2p21	metastasis associated 1 family member 3	protein-coding	4730.05	4736.16	5465.54	6003.01	4827.64	5302.88	2855.38	2672.5	2686.27	6490.81	8573.84	669.4	797.44	MTA3	2p21	metastasis associated 1 family member 3	protein-coding	1.332	1.848	1.084	1.102	1.259	1.392	1.105	1.223	0.668	0.638	0.634	0.148	0.177	MTA3	metastasis associated 1 family member 3	-1.24615	1.57771e-06	1.00839e-05	-0.0273342	0.916219
chr17	9813926	10101868	-	287942	1	GAS7|MLL/GAS7|-|17p13.1|protein-coding	NM_003644	ENSG00000007237	GAS7	17p13.1	growth arrest-specific 7	protein-coding	2087.46	2001.32	1501.51	1455.12	2030.95	1955.01	4671.77	4738.57	5505.63	1664.36	612.42	129.98	72.38	GAS7	17p13.1	growth arrest-specific 7	protein-coding	0.311	0.12	0.436	0.424	0.315	0.308	0.424	0.411	0.996	1.03	1.185	0.026	0.015	GAS7	growth arrest-specific 7	1.0186	1.3334e-05	7.14918e-05	1.27725	0.000205049
chr19	53611132	53636173	-	25041	1	ZNF415|-|-|19q13.42|protein-coding	NM_018355	ENSG00000170954	ZNF415	19q13.42	zinc finger protein 415	protein-coding	308.19	271.76	334.41	295.34	380.37	372.56	153.99	154.99	150.27	286.44	178.1	32.5	15.51	ZNF415	19q13.42	zinc finger protein 415	protein-coding	0.616	0.402	0.74	0.662	0.807	0.718	0.912	0.9	0.377	0.388	0.372	0.075	0.036	ZNF415	zinc finger protein 415	-1.41204	3.52359e-06	2.09908e-05	1.01381	0.00108741
chr11	6947654	6979278	+	31624	1	ZNF215|BAZ-2|BAZ2|ZKSCAN11|ZSCAN43|-|11p15.4|protein-coding	NM_013250	ENSG00000149054	ZNF215	11p15.4	zinc finger protein 215	protein-coding	55.51	70.24	21.52	32.68	56.05	70.09	76.07	91.79	85.87	271.46	278.09	38.99	20.68	ZNF215	11p15.4	zinc finger protein 215	protein-coding	0.462	0.497	0.106	0.136	0.041	0.063	0.106	0.134	0.148	0.182	0.168	0.072	0.038	ZNF215	zinc finger protein 215	0.397314	0.386641	0.523252	-1.95446	3.00517e-06
chr15	23930554	23932450	-	1896	1	NDN|HsT16328|PWCR|-|15q11.2|protein-coding	NM_002487	ENSG00000182636	NDN	15q11.2	necdin, MAGE family member	protein-coding	0.96	5.76	4.97	4.93	13.01	11.07	29.69	46.65	70.13	43.06	23.43	13	0	NDN	15q11.2	necdin, MAGE family member	protein-coding	1.223	0.699	0.03	0.185	0.158	0.158	0.412	0.353	0.961	1.541	2.292	0.398	0	NDN	necdin, MAGE family member	2.14613	0.000229178	0.000937844	-1.78029	0.00757666
chr19	19672516	19729725	-	57209	1	PBX4|-|-|19p12|protein-coding	NM_025245	ENSG00000105717	PBX4	19p12	pre-B-cell leukemia homeobox 4	protein-coding	101.45	116.3	70.36	83.24	57.05	59.76	244.91	209.17	270.49	335.12	201.54	38.99	18.09	PBX4	19p12	pre-B-cell leukemia homeobox 4	protein-coding	0.315	0.199	0.107	0.124	0.074	0.089	0.06	0.063	0.263	0.229	0.293	0.04	0.018	PBX4	pre-B-cell leukemia homeobox 4	1.13204	0.00216107	0.00688711	-1.19899	0.00308177
chr19	52873170	52889046	+	15876	1	ZNF880|-|-|19q13.41|protein-coding	NM_001145434	ENSG00000221923	ZNF880	19q13.41	zinc finger protein 880	protein-coding	45.94	42.61	255.77	268.21	56.05	39.1	265.32	349.11	382.12	454.94	368.7	90.99	19.39	ZNF880	19q13.41	zinc finger protein 880	protein-coding	1.543	1.313	0.174	0.164	0.974	1.028	0.212	0.149	1.026	1.377	1.492	0.333	0.071	ZNF880	zinc finger protein 880	1.00926	0.123724	0.214758	-1.26974	0.0534863
chr15	83924655	83953468	-	28813	1	BNC1|BNC|BSN1|HsT19447|-|15q25.2|protein-coding	NM_001717	ENSG00000169594	BNC1	15q25.2	basonuclin 1	protein-coding	17.23	63.33	7.45	15.41	39.04	36.89	703.18	1063.88	904.49	24.34	106.24	13	3.88	BNC1	15q25.2	basonuclin 1	protein-coding	0.045	0.208	0.036	0.134	0.016	0.033	0.081	0.077	1.498	2.312	1.945	0.026	0.008	BNC1	basonuclin 1	4.60149	3.68433e-26	2.35453e-24	-0.44721	0.476287
chr8	57073468	57123859	-	50391	1	PLAG1|PSA|SGPA|ZNF912|-|8q12|protein-coding	NM_002655	ENSG00000181690	PLAG1	8q12	pleiomorphic adenoma gene 1	protein-coding	138.78	101.33	194.52	145.51	164.16	131.32	610.41	666.62	599.65	722.66	553.05	84.49	51.7	PLAG1	8q12	pleiomorphic adenoma gene 1	protein-coding	0.772	0.621	0.166	0.123	0.233	0.176	0.196	0.158	0.743	0.828	0.737	0.097	0.06	PLAG1	pleiomorphic adenoma gene 1	1.81112	5.74447e-11	7.49919e-10	-1.62319	1.93274e-08
chrX	56258822	56314322	+	55500	1	KLF8|BKLF3|ZNF741|-|Xp11.21|protein-coding	NM_007250	ENSG00000102349	KLF8	Xp11.21	Kruppel-like factor 8	protein-coding	96.67	108.24	98.5	80.77	108.1	110.66	239.34	243.78	233.28	333.25	182.79	32.5	19.39	KLF8	Xp11.21	Kruppel-like factor 8	protein-coding	0.323	0.186	0.105	0.119	0.107	0.089	0.117	0.121	0.265	0.275	0.26	0.034	0.02	KLF8	Kruppel-like factor 8	0.930296	0.00220486	0.00700948	-0.829632	0.0175006
chr3	44626456	44637557	+	11101	1	ZNF660|-|-|3p21.31|protein-coding	NM_173658	ENSG00000144792	ZNF660	3p21.31	zinc finger protein 660	protein-coding	190.47	200.36	150.65	154.76	243.23	199.93	185.54	240.77	273.35	247.13	335.89	38.99	25.85	ZNF660	3p21.31	zinc finger protein 660	protein-coding	1.199	1.711	1.031	1.101	0.82	0.848	1.316	1.09	1.026	1.358	1.526	0.204	0.136	ZNF660	zinc finger protein 660	-0.164926	0.598283	0.719699	-0.118867	0.713672
chr17	35294772	35301915	+	7143	1	LHX1|LIM-1|LIM1|-|17q12|protein-coding	NM_005568	ENSG00000273706	LHX1	17q12	LIM homeobox 1	protein-coding	0	3.45	0.83	0.62	1	3.69	48.24	15.05	25.76	22.47	9.37	0	1.29	LHX1	17q12	LIM homeobox 1	protein-coding	0.169	0.074	0	0.03	0.007	0.005	0.008	0.031	0.414	0.132	0.223	0	0.011	LHX1	LIM homeobox 1	4.02668	1.5138e-06	9.72321e-06	-2.99226	0.00219678
chr1	23832920	23857712	-	24792	1	E2F2|E2F-2|-|1p36|protein-coding	NM_004091	ENSG00000007968	E2F2	1p36	E2F transcription factor 2	protein-coding	16.27	14.97	28.14	19.11	17.02	40.58	24.12	42.13	27.19	177.86	207.78	38.99	11.63	E2F2	1p36	E2F transcription factor 2	protein-coding	0.386	0.474	0.039	0.037	0.069	0.047	0.041	0.099	0.06	0.106	0.068	0.091	0.027	E2F2	E2F transcription factor 2	0.19064	0.712203	0.815644	-2.58233	1.47553e-09
chr19	53073526	53090427	+	16901	1	ZNF701|-|-|19q13.41|protein-coding	NM_018260	ENSG00000167562	ZNF701	19q13.41	zinc finger protein 701	protein-coding	576.18	384.6	523.13	401.39	780.75	652.9	523.21	478.52	510.92	788.18	348.39	58.49	50.41	ZNF701	19q13.41	zinc finger protein 701	protein-coding	2.511	1.166	2.049	1.389	1.871	1.445	2.774	2.337	1.9	1.773	1.873	0.201	0.174	ZNF701	zinc finger protein 701	-0.454957	0.105209	0.18764	0.524142	0.0958701
chr9	132427920	132484951	+	57031	1	PRRX2|PMX2|PRX2|-|9q34.1|protein-coding	NM_016307	ENSG00000167157	PRRX2	9q34.1	paired related homeobox 2	protein-coding	19.14	14.97	48.84	28.98	28.03	19.92	90.91	78.25	114.49	215.3	262.46	26	27.14	PRRX2	9q34.1	paired related homeobox 2	protein-coding	0.203	0.26	0.02	0.016	0.052	0.031	0.03	0.021	0.098	0.086	0.124	0.026	0.028	PRRX2	paired related homeobox 2	1.33639	0.00287749	0.00888366	-2.68983	6.08227e-10
chr19	38187264	38210691	-	23427	1	ZNF607|-|-|19q13.1|protein-coding	NM_032689	ENSG00000198182	ZNF607	19q13.1	zinc finger protein 607	protein-coding	134.95	157.76	208.59	176.34	167.16	172.63	228.21	189.6	224.69	380.05	432.75	58.49	37.48	ZNF607	19q13.1	zinc finger protein 607	protein-coding	0.874	1.045	0.346	0.411	0.538	0.458	0.428	0.446	0.598	0.507	0.594	0.145	0.093	ZNF607	zinc finger protein 607	-0.0449991	0.884845	0.948378	-0.755867	0.0126336
chr19	53452632	53466164	-	13532	1	ZNF816|ZNF816A|-|19q13.41|protein-coding	NM_001031665	ENSG00000180257	ZNF816	19q13.41	zinc finger protein 816	protein-coding	240.24	157.76	206.11	176.96	227.22	183.7	176.26	153.49	138.82	200.32	137.48	26	14.22	ZNF816	19q13.41	zinc finger protein 816	protein-coding	0.797	0.574	1.067	0.711	0.921	0.796	1.008	0.821	0.799	0.71	0.636	0.112	0.061	ZNF816	zinc finger protein 816	-0.597483	0.0511737	0.104631	0.746567	0.0227475
chr1	53971906	54199877	-	227971	1	GLIS1|-|-|1p32.3|protein-coding	NM_147193	ENSG00000174332	GLIS1	1p32.3	GLIS family zinc finger 1	protein-coding	37.33	42.61	60.42	69.06	81.08	87.05	196.67	242.27	299.11	292.06	259.34	13	45.24	GLIS1	1p32.3	GLIS family zinc finger 1	protein-coding	0.069	0.064	0.01	0.011	0.016	0.018	0.021	0.023	0.053	0.067	0.081	0.003	0.012	GLIS1	GLIS family zinc finger 1	1.46683	3.91169e-05	0.000191425	-1.64057	1.53104e-05
chr14	61176256	61190852	-	14596	1	SIX4|AREC3|-|14q23|protein-coding	NM_017420	ENSG00000100625	SIX4	14q23	SIX homeobox 4	protein-coding	10.53	1.15	5.79	5.55	18.02	8.12	662.36	379.21	397.86	494.25	537.43	84.49	45.24	SIX4	14q23	SIX homeobox 4	protein-coding	1.823	2.082	0.043	0.005	0.024	0.023	0.074	0.034	2.785	1.627	1.689	0.336	0.181	SIX4	SIX homeobox 4	5.66443	5.91122e-49	2.74834e-46	-5.5773	1.93722e-34
chr12	2966847	2986321	-	19474	1	FOXM1|FKHL16|FOXM1B|HFH-11|HFH11|HNF-3|INS-1|MPHOSPH2|MPP-2|MPP2|PIG29|TRIDENT|-|12p13|protein-coding	NM_021953	ENSG00000111206	FOXM1	12p13	forkhead box M1	protein-coding	55.51	72.55	75.32	96.19	83.08	58.28	207.8	210.67	201.79	782.57	588.98	71.49	82.72	FOXM1	12p13	forkhead box M1	protein-coding	2.164	1.71	0.171	0.227	0.234	0.301	0.256	0.181	0.655	0.677	0.642	0.213	0.248	FOXM1	forkhead box M1	1.16453	0.000680891	0.00247551	-2.71012	1.06196e-17
chr17	48067369	48072588	-	5219	1	DLX3|AI4|TDO|-|17q21|protein-coding	NM_005220	ENSG00000064195	DLX3	17q21	distal-less homeobox 3	protein-coding	7.66	6.91	0.83	1.23	4	5.16	50.09	24.08	24.33	16.85	18.75	0	2.58	DLX3	17q21	distal-less homeobox 3	protein-coding	0.174	0.203	0.088	0.081	0.01	0.014	0.046	0.06	0.589	0.289	0.289	0	0.029	DLX3	distal-less homeobox 3	2.73194	3.30953e-05	0.000164658	-1.56679	0.0431832
chr10	44051793	44070066	-	18273	1	ZNF239|HOK-2|MOK2|-|10q11.22-q11.23|protein-coding	NM_005674	ENSG00000196793	ZNF239	10q11.22-q11.23	zinc finger protein 239	protein-coding	23.93	46.06	39.73	41.31	62.06	55.33	105.75	156.5	174.6	514.85	559.3	84.49	54.28	ZNF239	10q11.22-q11.23	zinc finger protein 239	protein-coding	1.517	1.731	0.079	0.154	0.131	0.138	0.204	0.183	0.355	0.536	0.592	0.269	0.173	ZNF239	zinc finger protein 239	1.20937	0.00182256	0.00591961	-3.09459	2.60797e-19
chr6	31126303	31131992	+	5678.4	7	TCF19|SC1|TCF-19|-|6p21.3|protein-coding	NM_007109	ENSG00000137310	TCF19	6p21.3	transcription factor 19	protein-coding	8.61	0	0.83	0.62	12.01	3.69	89.06	102.33	65.83	1787.92	1401.37	175.47	209.38	TCF19	6p21.3	transcription factor 19	protein-coding	16.954	13.955	0.091	0	0.009	0.007	0.127	0.039	0.963	1.128	0.718	1.796	2.151	TCF19	transcription factor 19	4.54721	7.03549e-11	9.077e-10	-8.28182	2.23984e-67
chr17	12569207	12672265	+	103058	1	MYOCD|MYCD|-|17p11.2|protein-coding	NM_153604	ENSG00000141052	MYOCD	17p11.2	myocardin	protein-coding	157.92	138.18	124.16	155.99	149.14	166.73	387.77	362.65	313.42	151.65	173.41	6.5	31.02	MYOCD	17p11.2	myocardin	protein-coding	0.079	0.095	0.092	0.082	0.073	0.092	0.087	0.098	0.231	0.22	0.188	0.004	0.018	MYOCD	myocardin	0.996664	0.000275491	0.00110813	0.373771	0.273756
chr11	67398774	67407031	-	8257	1	TBX10|TBX13|TBX7|-|11q13.2|protein-coding	NM_005995	ENSG00000167800	TBX10	11q13.2	T-box 10	protein-coding	48.81	40.3	36.42	28.98	57.05	50.17	402.61	222.71	177.46	739.51	182.79	51.99	37.48	TBX10	11q13.2	T-box 10	protein-coding	4.822	1.252	0.355	0.298	0.267	0.214	0.415	0.368	2.992	1.689	1.332	0.366	0.265	TBX10	T-box 10	2.46818	2.8644e-13	4.99182e-12	-2.72247	3.09421e-11
chr14	24836117	24848811	+	12694	1	NFATC4|NF-AT3|NF-ATC4|NFAT3|-|14q11.2|protein-coding	NM_004554	ENSG00000100968	NFATC4	14q11.2	nuclear factor of activated T-cells, cytoplasmic, calcineurin-dependent 4	protein-coding	20.1	34.55	33.11	29.6	46.04	39.84	231.92	191.11	286.23	189.09	306.21	26	37.48	NFATC4	14q11.2	nuclear factor of activated T-cells, cytoplasmic, calcineurin-dependent 4	protein-coding	0.802	1.364	0.095	0.166	0.158	0.142	0.218	0.19	1.121	0.943	1.397	0.119	0.172	NFATC4	nuclear factor of activated T-cells, cytoplasmic, calcineurin-dependent 4	2.30637	7.76654e-11	1e-09	-2.35264	1.10758e-09
chrX	70459474	70475047	-	15573	1	ZMYM3|DXS6673E|MYM|XFIM|ZNF198L2|ZNF261|-|Xq13.1|protein-coding	NM_005096	ENSG00000147130	ZMYM3	Xq13.1	zinc finger, MYM-type 3	protein-coding	71.78	88.67	125.82	91.25	162.16	132.06	291.29	219.7	253.31	509.23	609.29	38.99	109.86	ZMYM3	Xq13.1	zinc finger, MYM-type 3	protein-coding	1.761	2.212	0.277	0.347	0.488	0.357	0.625	0.513	1.148	0.883	1.008	0.146	0.412	ZMYM3	zinc finger, MYM-type 3	0.852399	0.0107168	0.0278915	-1.83577	1.95478e-08
chr1	160336861	160342638	+	5777	1	NHLH1|HEN1|NSCL|NSCL1|bHLHa35|-|1q22|protein-coding	NM_005598	ENSG00000171786	NHLH1	1q22	nescient helix-loop-helix 1	protein-coding	9.57	4.61	7.45	16.65	14.01	6.64	37.11	16.55	12.88	31.83	81.24	0	14.22	NHLH1	1q22	nescient helix-loop-helix 1	protein-coding	0.297	0.795	0.1	0.049	0.078	0.175	0.146	0.07	0.394	0.179	0.138	0	0.144	NHLH1	nescient helix-loop-helix 1	1.01693	0.0877735	0.162703	-1.93898	0.000726917
chr17	15602891	15624100	+	21209	1	ZNF286A|ZNF286|-|17p11.2|protein-coding	NM_020652	ENSG00000187607	ZNF286A	17p11.2	zinc finger protein 286A	protein-coding	335.95	305.15	264.05	274.99	326.31	295.1	560.32	516.14	495.18	1244.99	1176.4	194.97	151.22	ZNF286A	17p11.2	zinc finger protein 286A	protein-coding	3.161	3.136	0.952	0.878	0.753	0.789	0.924	0.842	1.621	1.524	1.447	0.534	0.416	ZNF286A	zinc finger protein 286A	0.502128	0.0497196	0.10221	-1.50957	1.27865e-09
chr19	1609289	1652328	-	43039	1	TCF3|E2A|E47|ITF1|TCF-3|VDIR|bHLHb21|-|19p13.3|protein-coding	NM_003200	ENSG00000071564	TCF3	19p13.3	transcription factor 3	protein-coding	505.36	468.66	490.02	382.28	327.31	331.98	1198.56	1024.76	1044.74	2581.72	3672.94	402.94	482.08	TCF3	19p13.3	transcription factor 3	protein-coding	3.23	4.826	0.706	0.665	0.688	0.541	0.457	0.467	1.709	1.491	1.504	0.544	0.654	TCF3	transcription factor 3	1.0603	6.82787e-05	0.000316147	-2.39036	3.6686e-18
chr8	145699115	145701718	-	2603	1	FOXH1|FAST-1|FAST1|-|8q24.3|protein-coding	NM_003923	ENSG00000160973	FOXH1	8q24.3	forkhead box H1	protein-coding	53.6	57.58	47.18	44.39	39.04	24.35	113.18	114.36	91.59	338.86	415.57	32.5	74.96	FOXH1	8q24.3	forkhead box H1	protein-coding	7.01	9.028	1.238	1.35	1.096	1.038	0.901	0.566	2.668	2.751	2.181	0.726	1.68	FOXH1	forkhead box H1	1.01285	0.0151565	0.0375174	-2.57667	2.07291e-11
chr9	77112252	77302117	+	189865	1	RORB|NR1F2|ROR-BETA|RZR-BETA|RZRB|bA133M9.1|-|9q22|protein-coding	NM_006914	ENSG00000198963	RORB	9q22	RAR-related orphan receptor B	protein-coding	78.48	70.24	14.9	21.58	56.05	80.41	50.09	33.11	42.93	159.13	810.83	71.49	47.82	RORB	9q22	RAR-related orphan receptor B	protein-coding	0.045	0.241	0.025	0.023	0.005	0.007	0.018	0.026	0.016	0.011	0.014	0.022	0.015	RORB	RAR-related orphan receptor B	-0.695566	0.265666	0.393388	-2.45986	1.97568e-05
chr19	23157685	23186010	-	28325	1	ZNF728|-|-|19p12|protein-coding	NM_001267716		ZNF728	19p12	zinc finger protein 728	protein-coding	2.87	1.15	3.31	4.32	3	3.69	27.83	39.12	21.47	73.01	67.18	6.5	11.63	ZNF728	19p12	zinc finger protein 728	protein-coding	0.139	0.134	0.006	0.002	0.007	0.009	0.006	0.008	0.06	0.086	0.047	0.013	0.024	ZNF728	zinc finger protein 728	3.01843	8.1176e-08	6.67289e-07	-3.91921	2.27719e-13
chr6	106534195	106557814	+	23619	1	PRDM1|BLIMP1|PRDI-BF1|-|6q21|protein-coding	NM_001198	ENSG00000057657	PRDM1	6q21	PR domain containing 1, with ZNF domain	protein-coding	867.14	877.45	691.16	768.87	868.83	776.1	150.28	219.7	161.72	174.11	56.24	32.5	6.46	PRDM1	6q21	PR domain containing 1, with ZNF domain	protein-coding	0.397	0.135	2.207	2.267	1.769	1.981	2.209	1.988	0.39	0.582	0.424	0.08	0.016	PRDM1	PR domain containing 1, with ZNF domain	-2.47106	2.77605e-16	6.83932e-15	3.39512	1.1679e-16
chr6	34204577	34214008	+	9431	1	HMGA1|HMG-R|HMGA1A|HMGIY|-|6p21|protein-coding	NM_002131	ENSG00000137309	HMGA1	6p21	high mobility group AT-hook 1	protein-coding	132.08	110.54	90.22	62.89	170.16	149.02	987.05	586.87	493.75	3222	3963.53	727.89	458.82	HMGA1	6p21	high mobility group AT-hook 1	protein-coding	18.395	23.764	0.842	0.715	0.578	0.406	1.084	0.956	6.423	3.896	3.244	4.486	2.839	HMGA1	high mobility group AT-hook 1	2.36553	3.04379e-14	5.90783e-13	-4.43952	1.74117e-49
chr20	584637	590910	-	6273	1	TCF15|EC2|PARAXIS|bHLHa40|-|20p13|protein-coding	NM_004609		TCF15	20p13	transcription factor 15 (basic helix-loop-helix)	protein-coding	0	1.15	0.83	0.62	0	0	16.7	16.55	12.88	37.44	43.74	13	3.88	TCF15	20p13	transcription factor 15 (basic helix-loop-helix)	protein-coding	0.321	0.394	0	0.011	0.008	0.006	0	0	0.163	0.165	0.127	0.12	0.036	TCF15	transcription factor 15 (basic helix-loop-helix)	4.62364	1.53819e-07	1.20093e-06	-5.75716	1.56513e-12
chr19	53970989	53997546	+	26557	1	ZNF813|-|-|19q13.42|protein-coding	NM_001004301		ZNF813	19q13.42	zinc finger protein 813	protein-coding	406.77	345.45	488.36	437.77	676.65	584.29	372.93	317.51	366.37	492.38	264.03	103.98	34.9	ZNF813	19q13.42	zinc finger protein 813	protein-coding	0.998	0.562	0.921	0.794	1.112	1.003	1.53	1.331	0.862	0.749	0.855	0.228	0.077	ZNF813	zinc finger protein 813	-0.833924	0.00407366	0.012018	0.905141	0.00508581
chr11	63678693	63684316	-	5623	1	RCOR2|-|-|11q13.1|protein-coding	NM_173587	ENSG00000167771	RCOR2	11q13.1	REST corepressor 2	protein-coding	173.24	117.45	168.03	144.9	116.11	138.7	187.39	136.94	151.7	350.1	467.12	38.99	96.93	RCOR2	11q13.1	REST corepressor 2	protein-coding	3.352	4.697	1.852	1.275	1.806	1.568	1.24	1.492	2.045	1.525	1.672	0.403	1.006	RCOR2	REST corepressor 2	-0.177429	0.596338	0.717946	-1.00965	0.00173576
chr22	31721790	31742249	-	20459	1	PATZ1|MAZR|PATZ|RIAZ|ZBTB19|ZNF278|ZSG|dJ400N23|-|22q12.2|protein-coding	NM_014323	ENSG00000100105	PATZ1	22q12.2	POZ (BTB) and AT hook containing zinc finger 1	protein-coding	172.28	161.21	256.6	236.77	327.31	320.92	471.26	535.7	546.7	1439.7	1649.78	168.98	373.52	PATZ1	22q12.2	POZ (BTB) and AT hook containing zinc finger 1	protein-coding	3.789	4.56	0.506	0.481	0.758	0.704	0.961	0.949	1.414	1.64	1.656	0.48	1.065	PATZ1	POZ (BTB) and AT hook containing zinc finger 1	0.708532	0.0195449	0.0464133	-2.16127	2.18531e-14
chr19	58740070	58775008	+	34938	1	ZNF544|-|-|19q13.43|protein-coding	NM_014480	ENSG00000198131	ZNF544	19q13.43	zinc finger protein 544	protein-coding	823.12	887.81	993.28	1025.99	995.96	1004.8	1087.24	1471.68	1409.68	2855.06	3352.67	435.44	643.64	ZNF544	19q13.43	zinc finger protein 544	protein-coding	4.4	5.426	1.416	1.551	1.718	1.787	1.712	1.74	1.91	2.638	2.5	0.724	1.075	ZNF544	zinc finger protein 544	0.0751933	0.753351	0.849842	-1.1957	1.49199e-07
chr19	53206066	53238307	-	32241	1	ZNF611|-|-|19q13.41|protein-coding	NM_030972	ENSG00000213020	ZNF611	19q13.41	zinc finger protein 611	protein-coding	652.75	490.54	1057.02	864.44	677.65	570.27	1283.9	1056.36	1073.36	1267.46	596.79	175.47	130.54	ZNF611	19q13.41	zinc finger protein 611	protein-coding	2.117	1.047	1.217	0.929	1.982	1.632	1.262	1.07	2.444	2.052	2.063	0.316	0.236	ZNF611	zinc finger protein 611	0.358255	0.219338	0.338241	0.196965	0.554372
chr19	53341785	53360902	-	19117	1	ZNF468|-|-|19q13.41|protein-coding	NM_199132	ENSG00000204604	ZNF468	19q13.41	zinc finger protein 468	protein-coding	398.16	287.88	450.29	359.47	645.62	528.22	400.76	355.13	322.01	404.39	270.28	123.48	28.43	ZNF468	19q13.41	zinc finger protein 468	protein-coding	1.139	0.799	1.252	0.919	1.424	1.144	2.028	1.672	1.287	1.163	1.044	0.375	0.087	ZNF468	zinc finger protein 468	-0.552103	0.0625043	0.123503	0.903499	0.00426001
chr7	21467689	21554151	+	86462	1	SP4|HF1B|SPR-1|-|7p15.3|protein-coding	NM_003112	ENSG00000105866	SP4	7p15.3	Sp4 transcription factor	protein-coding	283.31	321.27	232.59	244.78	372.36	385.1	768.11	729.82	714.14	1157	1535.73	201.47	279.17	SP4	7p15.3	Sp4 transcription factor	protein-coding	0.721	1.004	0.197	0.227	0.163	0.172	0.259	0.269	0.545	0.529	0.512	0.135	0.188	SP4	Sp4 transcription factor	0.959399	0.000222717	0.000913843	-1.63259	5.7434e-10
chr5	150273954	150284545	-	10591	1	ZNF300|-|-|5q33.1|protein-coding	NM_052860	ENSG00000145908	ZNF300	5q33.1	zinc finger protein 300	protein-coding	110.07	111.7	129.95	124.55	120.12	73.77	181.82	195.62	213.24	303.29	210.91	38.99	46.53	ZNF300	5q33.1	zinc finger protein 300	protein-coding	1.542	1.126	0.625	0.644	0.742	0.716	0.681	0.421	1.054	1.157	1.248	0.214	0.256	ZNF300	zinc finger protein 300	0.417956	0.221936	0.341666	-0.677867	0.0559636
chr6	31132114	31138470	-	6371.3	7	POU5F1|OCT3|OCT4|OTF-3|OTF3|OTF4|Oct-3|Oct-4|-|6p21.31|protein-coding	NM_002701	ENSG00000204531	POU5F1	6p21.31	POU class 5 homeobox 1	protein-coding	16.27	12.67	5.79	9.87	11.01	11.07	155.85	99.32	101.61	999.74	984.24	168.98	195.16	POU5F1	6p21.31	POU class 5 homeobox 1	protein-coding	8.449	8.735	0.154	0.121	0.055	0.094	0.104	0.105	1.501	0.976	0.988	1.541	1.787	POU5F1	POU class 5 homeobox 1	3.1566	1.46431e-13	2.61727e-12	-5.98065	1.24015e-64
chr17	18561742	18585572	-	23830	1	ZNF286B|ZNF286C|ZNF286L|ZNF590|-|17p11.2|protein-coding	NM_001145045	ENSG00000249459	ZNF286B	17p11.2	zinc finger protein 286B	protein-coding	149.31	190	174.65	151.68	217.21	179.27	330.25	282.9	357.79	675.85	643.66	103.98	137	ZNF286B	17p11.2	zinc finger protein 286B	protein-coding	1.527	1.527	0.377	0.487	0.443	0.387	0.547	0.455	0.851	0.743	0.93	0.254	0.335	ZNF286B	zinc finger protein 286B	0.453863	0.109586	0.194216	-1.40002	3.93e-07
chr7	44143960	44154164	+	10204	1	AEBP1|ACLP|-|7p13|protein-coding	NM_001129	ENSG00000106624	AEBP1	7p13	AE binding protein 1	protein-coding	21.06	19.58	43.04	37.61	58.06	47.95	799.66	662.11	747.06	533.57	487.43	64.99	125.37	AEBP1	7p13	AE binding protein 1	protein-coding	2.816	2.701	0.124	0.117	0.255	0.224	0.342	0.284	4.809	4.063	4.537	0.37	0.717	AEBP1	AE binding protein 1	3.92821	6.21151e-33	7.18692e-31	-3.25619	5.20726e-18
chr19	49843853	49865714	-	21861	1	TEAD2|ETF|TEAD-2|TEF-4|TEF4|-|19q13.3|protein-coding	NM_003598	ENSG00000074219	TEAD2	19q13.3	TEA domain family member 2	protein-coding	256.51	206.12	215.21	152.91	127.12	97.38	608.55	484.54	502.33	1157	937.37	194.97	196.45	TEAD2	19q13.3	TEA domain family member 2	protein-coding	2.85	2.425	0.705	0.575	0.595	0.426	0.349	0.27	1.708	1.388	1.424	0.518	0.524	TEAD2	TEA domain family member 2	1.28372	0.000193143	0.000804726	-2.06035	8.48798e-10
chr11	65554505	65564690	+	10185	1	OVOL1|HOVO1|-|11q13|protein-coding	NM_004561	ENSG00000172818	OVOL1	11q13	ovo-like zinc finger 1	protein-coding	162.71	101.33	107.61	112.83	179.17	126.89	267.17	94.8	97.32	121.69	164.04	51.99	15.51	OVOL1	11q13	ovo-like zinc finger 1	protein-coding	0.643	0.911	0.96	0.607	0.639	0.674	1.056	0.754	1.61	0.583	0.592	0.297	0.089	OVOL1	ovo-like zinc finger 1	0.00964867	0.978878	1	0.352004	0.351845
chr3	44771098	44778575	+	7477	1	ZNF501|ZNF|ZNF52|-|3p21.31|protein-coding	NM_145044	ENSG00000186446	ZNF501	3p21.31	zinc finger protein 501	protein-coding	31.58	26.48	27.32	28.98	29.03	22.13	66.79	82.76	108.77	153.52	153.1	45.49	20.68	ZNF501	3p21.31	zinc finger protein 501	protein-coding	1.106	1.158	0.254	0.216	0.221	0.236	0.233	0.179	0.548	0.693	0.901	0.354	0.161	ZNF501	zinc finger protein 501	1.10152	0.00569544	0.0161104	-1.96842	3.06268e-07
chr19	42590262	42636625	-	46363	1	POU2F2|OCT2|OTF2|Oct-2|-|19q13.2|protein-coding	NM_002698	ENSG00000028277	POU2F2	19q13.2	POU class 2 homeobox 2	protein-coding	55.51	56.42	57.94	57.34	44.04	48.69	59.37	40.63	47.23	207.81	199.97	45.49	37.48	POU2F2	19q13.2	POU class 2 homeobox 2	protein-coding	0.241	0.244	0.072	0.074	0.076	0.075	0.057	0.064	0.079	0.055	0.063	0.057	0.047	POU2F2	POU class 2 homeobox 2	-0.452362	0.282693	0.412622	-1.42458	8.57531e-05
chr4	108968701	109090112	-	121411	1	LEF1|LEF-1|TCF10|TCF1ALPHA|TCF7L3|-|4q23-q25|protein-coding	NM_016269	ENSG00000138795	LEF1	4q23-q25	lymphoid enhancer-binding factor 1	protein-coding	281.39	348.91	108.43	106.67	299.29	368.87	2037.17	2657.45	2817.93	278.95	345.27	38.99	89.18	LEF1	4q23-q25	lymphoid enhancer-binding factor 1	protein-coding	0.124	0.161	0.139	0.175	0.054	0.053	0.148	0.184	1.03	1.371	1.438	0.019	0.043	LEF1	lymphoid enhancer-binding factor 1	2.88555	6.61264e-15	1.39225e-13	0.184102	0.683174
chr19	58207643	58220579	-	12936	1	ZNF154|pHZ-92|-|19q13.4|protein-coding	NM_003444	ENSG00000179909	ZNF154	19q13.4	zinc finger protein 154	protein-coding	395.29	343.15	336.06	309.52	467.45	485.43	419.31	532.69	561.01	572.88	634.29	116.98	131.83	ZNF154	19q13.4	zinc finger protein 154	protein-coding	2.385	2.773	1.837	1.619	1.57	1.456	2.17	2.27	1.989	2.578	2.687	0.526	0.595	ZNF154	zinc finger protein 154	-0.0401757	0.88339	0.94728	-0.139839	0.613874
chr10	88516396	88684945	+	168549	1	BMPR1A|10q23del|ACVRLK3|ALK3|CD292|SKR5|-|10q22.3|protein-coding	NM_004329		BMPR1A	10q22.3	bone morphogenetic protein receptor type IA	protein-coding	3908.85	4011.86	3488.9	3464.55	3318.19	3571.41	3389.72	3485.09	3293.08	9993.64	8244.2	1637.76	2217.84	BMPR1A	10q22.3	bone morphogenetic protein receptor type IA	protein-coding	3.193	2.766	1.394	1.453	1.251	1.251	1.182	1.282	1.234	1.295	1.211	0.565	0.768	BMPR1A	bone morphogenetic protein receptor type IA	-0.421197	0.085447	0.159174	-0.822152	0.00104934
chr2	85360583	85537511	+	176928	1	TCF7L1|TCF-3|TCF3|-|2p11.2|protein-coding	NM_031283	ENSG00000152284	TCF7L1	2p11.2	transcription factor 7-like 1 (T-cell specific, HMG-box)	protein-coding	1998.45	1979.44	2508.04	2410.82	1668.6	1631.15	2834.97	2442.27	2583.23	3791.14	15535.4	1702.75	1572.91	TCF7L1	2p11.2	transcription factor 7-like 1 (T-cell specific, HMG-box)	protein-coding	1.154	4.965	0.679	0.683	0.857	0.829	0.566	0.558	0.983	0.864	0.905	0.559	0.519	TCF7L1	transcription factor 7-like 1 (T-cell specific, HMG-box)	0.0239549	0.929008	0.97937	-1.58875	2.2179e-05
chr12	53604350	53626040	-	21690	1	RARG|NR1B3|RARC|-|12q13|protein-coding	NM_000966	ENSG00000172819	RARG	12q13	retinoic acid receptor, gamma	protein-coding	39.24	40.3	109.26	61.66	76.07	72.3	324.69	258.82	246.16	561.65	723.34	272.96	69.79	RARG	12q13	retinoic acid receptor, gamma	protein-coding	1.394	1.886	0.109	0.113	0.304	0.173	0.211	0.202	0.919	0.747	0.703	0.731	0.188	RARG	retinoic acid receptor, gamma	1.79533	1.00365e-06	6.65653e-06	-2.79028	1.46632e-14
chr1	247463622	247495045	-	31423	1	ZNF496|NIZP1|ZFP496|ZKSCAN17|ZSCAN49|-|1q44|protein-coding	NM_032752		ZNF496	1q44	zinc finger protein 496	protein-coding	295.75	269.45	231.77	203.47	362.35	382.89	690.19	686.18	688.38	1183.21	1326.38	311.95	266.24	ZNF496	1q44	zinc finger protein 496	protein-coding	2.027	2.387	0.566	0.523	0.446	0.394	0.692	0.737	1.348	1.367	1.358	0.577	0.494	ZNF496	zinc finger protein 496	0.914868	0.000823269	0.00292066	-1.61808	3.42968e-09
chr10	8096667	8117164	+	20497	1	GATA3|HDR|HDRS|-|10p15|protein-coding	NM_002051	ENSG00000107485	GATA3	10p15	GATA binding protein 3	protein-coding	255.55	201.51	341.03	285.48	490.47	419.77	2285.79	2651.43	2493.06	106.71	45.31	32.5	7.75	GATA3	10p15	GATA binding protein 3	protein-coding	0.28	0.125	0.749	0.6	1.006	0.848	1.437	1.239	6.844	8.1	7.537	0.092	0.022	GATA3	GATA binding protein 3	2.58146	2.19444e-21	9.03412e-20	2.67977	4.2579e-10
chr7	64254766	64314178	+	59412	1	ZNF138|pHZ-32|-|7q11.21|protein-coding	NM_006524	ENSG00000197008	ZNF138	7q11.21	zinc finger protein 138	protein-coding	947.54	976.48	870.78	841.01	743.71	736.27	849.75	853.21	920.23	1213.17	903	220.97	255.9	ZNF138	7q11.21	zinc finger protein 138	protein-coding	1.099	0.859	0.959	1.003	0.886	0.861	0.752	0.75	0.878	0.899	0.96	0.216	0.251	ZNF138	zinc finger protein 138	-0.348941	0.180903	0.29082	0.205714	0.458043
chr19	926037	972803	+	46766	1	ARID3A|BRIGHT|DRIL1|DRIL3|E2FBP1|-|19p13.3|protein-coding	NM_005224		ARID3A	19p13.3	AT rich interactive domain 3A (BRIGHT-like)	protein-coding	1063.35	854.42	1209.32	1005.02	1119.07	1062.35	2094.69	1646.24	1757.45	1902.12	1390.44	389.94	358.01	ARID3A	19p13.3	AT rich interactive domain 3A (BRIGHT-like)	protein-coding	2.19	1.681	1.367	1.115	1.563	1.308	1.437	1.374	2.749	2.204	2.329	0.485	0.447	ARID3A	AT rich interactive domain 3A (BRIGHT-like)	0.48495	0.0320472	0.070634	-0.133535	0.582738
chr19	53300661	53324922	-	24261	1	ZNF28|KOX24|-|19q13.41|protein-coding	NM_006969	ENSG00000198538	ZNF28	19q13.41	zinc finger protein 28	protein-coding	202.91	221.09	303.78	214.57	435.42	368.87	397.04	329.55	300.54	511.1	303.08	123.48	68.5	ZNF28	19q13.41	zinc finger protein 28	protein-coding	1.134	0.706	0.503	0.556	0.757	0.538	1.078	0.92	1.004	0.851	0.768	0.296	0.165	ZNF28	zinc finger protein 28	-0.00578179	0.985609	1	0.033	0.921911
chr14	89622516	90085494	-	462978	1	FOXN3|C14orf116|CHES1|PRO1635|-|14q31.3|protein-coding	NM_005197	ENSG00000053254	FOXN3	14q31.3	forkhead box N3	protein-coding	6479.65	6441.54	7857.69	8138.83	7157.87	7086.74	10278.6	9322.16	9716.08	20064	16943	3775.94	4924.22	FOXN3	14q31.3	forkhead box N3	protein-coding	2.333	2.069	0.841	0.849	1.026	1.07	0.928	0.926	1.363	1.261	1.3	0.474	0.621	FOXN3	forkhead box N3	0.103911	0.668791	0.778237	-0.857554	0.000786476
chr15	74833518	74890472	+	56954	1	ARID3B|BDP|DRIL2|-|15q24|protein-coding	NM_006465	ENSG00000179361	ARID3B	15q24	AT rich interactive domain 3B (BRIGHT-like)	protein-coding	1204.05	1106.6	1018.11	984.68	1181.13	1046.85	1530.66	988.65	956.01	2306.51	3040.21	688.9	571.26	ARID3B	15q24	AT rich interactive domain 3B (BRIGHT-like)	protein-coding	2.181	3.018	1.271	1.186	1.081	1.052	1.245	1.112	1.649	1.087	1.04	0.703	0.585	ARID3B	AT rich interactive domain 3B (BRIGHT-like)	-0.154911	0.525091	0.657521	-0.789446	0.00102177
[truncated: 13 more columns]
